# Supplementary material for: Neurons That Underlie Drosophila melanogaster Reproductive Behaviors: Detection of a Large Male-Bias in Gene Expression in fruitless-Expressing Neurons
Source: G3 (Bethesda). 2016 May 31;6(8):2455–65. doi: 10.1534/g3.115.019265 (PMC4978899; doi:10.1534/g3.115.019265)
Supplement: Supplemental Material [file supp_g3.115.019265_TableS1.xlsx]

## Sheet: README
Table S1: Full Results
Column	Description
exon_id	Name given to each exonic region. Single exons in the region were labeled as S#_S1; multiple overlapping exons were labeled with F#_SI
Genes_per_exon	Number of genes corresponding to that given exon ID
Exons_per_exonic_region	Number of exons corresponding to that given exon ID and corresponding region of the genome
FBgns_per_exon	Number of FlyBase gene ID's corresponding to that given exon ID
FBpps_per_exon	Number of FlyBase polypeptide ID's corresponding to that given exon ID
FBtrs_per_exon	Number of FlyBase transcript ID's corresponding to that given exon ID
chrom	The chromosome identified
start	The start position of the exon corresponding to the exon ID
end	The end position position of the exon corresponding to the exon ID
symbol_cat	Gene Symbol
Exon_Gene_ID_cat	FlyBase gene ID for that given exon
exon_ID_cat	Exon Flybase ID's for each exon corresponding to that given exon ID
Exon_Name_cat	Exon name for each exon corresponding to that given exon ID
FBtrs_per_exon_cat	Number of transcripts per exon
FBgn_cat	FlyBase gene ID
FBpp_cat	FlyBase polypeptide ID
FBtr_cat	FlyBase Transcript ID
max_fbtr_per_gene_symbol	Maximum number of Flybase transcript ID's corresponding to the given gene symbol
min_fbtr_per_gene_symbol_cat	Minimum number of Flybase transcript ID's corresponding to the given set of gene symbols associated with a exon ID
max_fbtr_per_gene_symbol_cat	Maximum number of Flybase transcript ID's corresponding to the given set of gene symbols associated with a exon ID
Constitutive	Flag for constitutive exon (Yes=1; No=0). An exon is considered constitutive if a single exon is present in all isoforms
Common	Flag for common exon (Yes=1; No=0). An exon is considered common if the exonic region is present in all isoforms
Alternative	Flag for alternative exon (Yes=1; No=0). An exon is considered alternative is it is not present in all isoforms
most_three_prime_exon	Flag for most three prime exon (Yes=1; No=0)
TRAPmale_mean_logrpkm	Mean ln(RPKM) of all replicates from male TRAP
TRAPfemale_mean_logrpkm	Mean ln(RPKM) of all replicates from female TRAP
InputMale_mean_logrpkm	Mean ln(RPKM) of all replicates from male input
InputFemale_mean_logrpkm	Mean ln(RPKM) of all replicates from female input
TRAPmale_mean_rpkm	Mean RPKM of all replicates from male TRAP
TRAPFemale_mean_rpkm	Mean RPKM of all replicates from female TRAP
InputMale_mean_rpkm	Mean RPKM of all replicates from male input
InputFemale_mean_rpkm	Mean RPKM of all replicates from female input
p_contrast_TRAPmale-TRAPfemale	p-value for Male TRAP vs. Female TRAP
flag_p_contrast_05_TRAPmale-TRAPfemale	If the p-value for Male TRAP vs. Female TRAP <0.05 then flag_p_contrast_1_05=1; else flag_p_contrast_1_05=0
p_contrast_TRAPmale-InputMale	p-value for Male TRAP vs. Male Input
flag_p_contrast_05_TRAPmale-InputMale	If the p-value for Male TRAP vs. Male Input <0.05 then flag_p_contrast_2_05=1; else flag_p_contrast_2_05=0
p_contrast_TRAPfemale-InputFemale	p-value for Female TRAP vs. Female Input
flag_p_contrast_05_TRAPfemale-InputFemale	If the p-value for Female TRAP vs. Female Input <0.05 then flag_p_contrast_3_05=1; else flag_p_contrast_3_05=0
p_contrast_InputMale-InputFemale	p-value for Male Input vs. Female Input
flag_p_contrast_05_InputMale-InputFemale	If the p-value for Male Input vs. Female Input <0.05 then flag_p_contrast_4_05=1; else flag_p_contrast_4_05=0
fdr_p_contrast_TRAPmale-TRAPfemale	FDR corrected p-value for Male TRAP vs. Female TRAP
flag_fdr_20_TRAPmale-TRAPfemale	If the FDR corrected p-value for Male TRAP vs. Female TRAP <0.20 then flag_fdr_p_contrast_1_20=1; else flag_fdr_p_contrast_1_20=0
flag_fdr_10_TRAPmale-TRAPfemale	If the FDR corrected p-value for Male TRAP vs. Female TRAP <0.10 then flag_fdr_p_contrast_1_10=1; else flag_fdr_p_contrast_1_10=0
flag_fdr_05_TRAPmale-TRAPfemale	If the FDR corrected p-value for Male TRAP vs. Female TRAP <0.05 then flag_fdr_p_contrast_1_05=1; else flag_fdr_p_contrast_1_05=0
fdr_p_contrast_TRAPmale-InputMale	FDR corrected p-value for Male TRAP vs. Male Input
flag_fdr_20_TRAPmale-InputMale	If the FDR corrected p-value for Male TRAP vs. Male Input <0.20 then flag_fdr_p_contrast_2_20=1; else flag_fdr_p_contrast_2_20=0
flag_fdr_10_TRAPmale-InputMale	If the FDR corrected p-value for Male TRAP vs. Male Input <0.10 then flag_fdr_p_contrast_2_10=1; else flag_fdr_p_contrast_2_10=0
flag_fdr_05_TRAPmale-InputMale	If the FDR corrected p-value for Male TRAP vs. Male Input <0.05 then flag_fdr_p_contrast_2_05=1; else flag_fdr_p_contrast_2_05=0
fdr_p_contrast_TRAPfemale-InputFemale	FDR corrected p-value for Female TRAP vs. Female Input
flag_fdr_20_TRAPfemale-InputFemale	If the FDR corrected p-value for Female TRAP vs. Female Input <0.20 then flag_fdr_p_contrast_3_20=1; else flag_fdr_p_contrast_3_20=0
flag_fdr_10_TRAPfemale-InputFemale	If the FDR corrected p-value for Female TRAP vs. Female Input <0.10 then flag_fdr_p_contrast_3_10=1; else flag_fdr_p_contrast_3_10=0
flag_fdr_05_TRAPfemale-InputFemale	If the FDR corrected p-value for Female TRAP vs. Female Input <0.05 then flag_fdr_p_contrast_3_05=1; else flag_fdr_p_contrast_3_05=0
fdr_p_contrast_InputMale-InputFemale	FDR corrected p-value for Male Input vs. Female Input
flag_fdr_20_InputMale-Input-Female	If the FDR corrected p-value for Male Input vs. Female Input <0.20 then flag_fdr_p_contrast_4_20=1; else flag_fdr_p_contrast_4_20=0
flag_fdr_10_InputMale-InputFemale	If the FDR corrected p-value for Male Input vs. Female Input <0.10 then flag_fdr_p_contrast_4_10=1; else flag_fdr_p_contrast_4_10=0
flag_fdr_05_InputMale-InputFemale	If the FDR corrected p-value for Male Input vs. Female Input <0.05 then flag_fdr_p_contrast_4_05=1; else flag_fdr_p_contrast_4_05=0
p_contrast_Male-Female	p-value for Male Input-Male TRAP vs. Female Input-Female TRAP
flag_p_contrast_05_Male-Female	If the p-value for Male Input-Male TRAP vs. Female Input-Female TRAP <0.05 then flag_p_contrast_5_05=1; else flag_p_contrast_5_05=0
fdr_p_contrast_Male-Female	FDR corrected p-value for Male Input-Male TRAP vs. Female Input-Female TRAP
flag_fdr_20_Male-Female	If the FDR corrected p-value for Male Input-Male TRAP vs. Female Input-Female TRAP <0.20 then flag_fdr_p_contrast_5_20=1; else flag_fdr_p_contrast_5_20=0
flag_fdr_10_Male-Female	If the FDR corrected p-value for Male Input-Male TRAP vs. Female Input-Female TRAP <0.10 then flag_fdr_p_contrast_5_10=1; else flag_fdr_p_contrast_5_10=0
flag_fdr_05_Male-Female	If the FDR corrected p-value for Male Input-Male TRAP vs. Female Input-Female TRAP <0.05 then flag_fdr_p_contrast_5_05=1; else flag_fdr_p_contrast_5_05=0
flag_TRAPmale_on	If RPKM >1 in >50% of the reps for TRAPmale then flag_TRAPmale_on=1; else flag_TRAPmale_on=0
flag_TRAPfemale_on	If RPKM >1 in >50% of the reps for TRAPFemale then flag_TRAPFemale_on=1; else flag_TRAPFemale_on=0
flag_InputMale_on	If RPKM >1 in >50% of the reps for Inputmale then flag_Inputmale_on=1; else flag_Inputmale_on=0
flag_InputFemale_on	If RPKM >1 in >50% of the reps for InputFemale then flag_InputFemale_on=1; else flag_InputFemale_on=0
flag_exon_on0	If RPKM >1 in >50% of the reps for at least one treatment then flag_exon_on0=1; else flag_exon_on0=0
flag_exon_all_on0	If RPKM >1 in >50% of the reps for all treatments then flag_exon_all_on0=1; else flag_exon_all_on=0
sex_bias_input	If sex_bias_input=sex_bias_ip then sex_bias=sex_bias_input; else sex_bias="shift";
sex_bias_TRAP	If TRAPmale_mean_rpkm is greater than or equal to TRAPFemale_mean_rpkm then sex_bias_TRAP="male"; else sex_bias_TRAP="female";
sex_bias	If InputMale_mean_rpkm is greater than or equal to InputFeMale_mean_rpkm then sex_bias_input="male"; else sex_bias_input="female";
diff_TRAP	TRAPmale_mean_rpkm - TRAPFemale_mean_rpkm
male_bias	If TRAPMale_mean_rpkm greater than or equal to InputMale_mean_rpkm then male_bias=1; else male_bias=0
female_bias	If TRAPFemale_mean_rpkm greater than or equal to InputFeMale_mean_rpkm then female_bias=1; else female_bias=0
male_enrich	If flag_fdr_p_contrast_2_20=1 and male_bias=1 then male_enrich=1; else male_enrich=0
female_enrich	If flag_fdr_p_contrast_3_20=1 and female_bias=1 then female_enrich=1; else female_enrich=0
flag_trap_sex_diff	If male_enrich=1 and female_enrich=1 and flag_fdr_p_contrast_1_20=1 then flag_trap_sex_diff=1; else flag_trap_sex_diff=0
flag_trap_sex_diff_enrich	If male_enrich=1 and female_enrich=1 and flag_fdr_p_contrast_5_20=1 then flag_trap_sex_diff_enrich=1; else flag_trap_sex_diff_enrich=0
flag_gene_splice_enrich	If one exon in a gene is male_enrich and a different exon is female_enrich and no exon is both male_enrich and female_enrich in that gene then flag_gene_splice_enrich_by_sex=1; else flag_gene_splice_enrich_by_sex=0
flag_splice_sex_compare_trap	If flag_fdr_p_contrast_5_20=1 for more than one exon in a gene and the bias in the ip differs in the two exons (male/female) then flag_splice_sex_compare_trap=1; else flag_splice_sex_compare_trap=0
flag_splice_trap_only	If the male trap is different from the female trap and in one exon it is male biased and in another exon it is female biased the flag_splice_trap_only=1; else flag_splice_trap_only=0
flag_downstream_fru	If the gene is placed downstream of fru in Fear et al. 2015
gene_sex_bias_input	If sex_bias_input=sex_bias_ip then sex_bias=sex_bias_input; else sex_bias="shift"; At the gene level
gene_compare_enrichment_bysex	If the exon is enriched in male, female, or both
gene_sex_bias_TRAP	If TRAPmale_mean_rpkm is greater than or equal to TRAPFemale_mean_rpkm then sex_bias_TRAP="male"; else sex_bias_TRAP="female"; At the gene level
gene_sexbias_TRAP_only	Male if all exons are greater in TRAP male than in TRAP female; Female is TRAP female is greater than TRAP male for all exons; mixed if there are significant exons in both sexes
enrich_in_both_sex_diff_in_TRAP	Exons are enriched in both sexes, but differently enriched in TRAP samples
gene_on	If the gene is detected in all treatments_then gene_on=”all_on”, else gene_on=”some”
flag_trap_on	If detected in TRAP male or female
flag_input_on	If detected in Input male or female
flag_fru_a_motif	If the exon contains the Fru A binding motif
flag_fru_b_motif	If the exon contains the Fru B binding motif
flag_fru_c_motif	If the exon contains the Fru C binding motif
flag_motif	If the exon contains any motif
flag_fru_reg	Exon is regulated by Fru (Dalton et al, 2013)
fru_a_motif_cnt	How many Fru A binding motifs are present
fru_a_motif_pos	Where the Fru A binding motif is found
fru_a_motif_eval	Motif hit p-value
flag_fru_a_multi_motif	For each matching sequence showing the sequence and the locations and strengths of matches to the motifs
fru_b_motif_cnt	How many Fru B binding motifs are present
fru_b_motif_pos	Where the Fru B binding motif is found
fru_b_motif_eval	Motif hit p-value
flag_fru_b_multi_motif	For each matching sequence showing the sequence and the locations and strengths of matches to the motifs
fru_c_motif_cnt	How many Fru C binding motifs are present
fru_c_motif_pos	Where the Fru C binding motif is found
fru_c_motif_eval	Motif hit p-value
flag_fru_c_multi_motif	For each matching sequence showing the sequence and the locations and strengths of matches to the motifs

## Sheet: results_no_multi_with_exon
exon_id	Genes_per_exon	Exons_per_exonic_region	Fbgns_per_exon	Fbpps_per_exon	Fbtrs_per_exon	chrom	start	end	symbol_cat	Exon_Gene_ID_cat	exon_ID_cat	Exon_Name_cat	FBtrs_per_exon_cat	primary_fbgn	FBpp_cat	FBtr_cat	Frequency Count	min_fbtr_per_gene_symbol_cat	max_fbtr_per_gene_symbol_cat	Constitutive	Common	Alternative	most_three_prime_exon	TRAPmale_mean_logrpkm	TRAPfemale_mean_logrpkm	InputMale_mean_logrpkm	InputFemale_mean_logrpkm	TRAPmale_mean_rpkm	TRAPFemale_mean_rpkm	InputMale_mean_rpkm	InputFemale_mean_rpkm	p_contrast_TRAPmale-TRAPfemale	flag_p_contrast_05_TRAPmale-TRAPfemale	p_contrast_TRAPmale-InputMale	flag_p_contrast_05_TRAPmale-InputMale	p_contrast_TRAPfemale-InputFemale	flag_p_contrast_05_TRAPfemale-InputFemale	p_contrast_InputMale-InputFemale	flag_p_contrast_05_InputMale-InputFemale	fdr_p_contrast_TRAPmale-TRAPfemale	flag_fdr_20_TRAPmale-TRAPfemale	flag_fdr_10_TRAPmale-TRAPfemale	flag_fdr_05_TRAPmale-TRAPfemale	fdr_p_contrast_TRAPmale-InputMale	flag_fdr_20_TRAPmale-InputMale	flag_fdr_10_TRAPmale-InputMale	flag_fdr_05_TRAPmale-InputMale	fdr_p_contrast_TRAPfemale-InputFemale	flag_fdr_20_TRAPfemale-InputFemale
F45798_SI	1	2	1	3	3	2R	18024473	18024713	a	FBgn0000008	FBgn0000008:1|FBgn0000008:2	a:1|a:2	2|1	FBgn0000008	FBpp0071677|FBpp0099961|FBpp0309745	FBtr0071763|FBtr0100521|FBtr0342981	4	3	4	0	0	1	0	2.48043	1.7555	2.93143	2.91835	11.8476	7.4095	17.9736	17.8997	0.201	0	0.0396	1	0.0387	1	0.9154	0	0.448377	0	0	0	0.171471	1	0	0	0.169046	1
F45799_SI	1	2	1	4	4	2R	18024938	18025756	a	FBgn0000008	FBgn0000008:3|FBgn0000008:4	a:3|a:4	1|3	FBgn0000008	FBpp0071677|FBpp0071678|FBpp0099961|FBpp0309745	FBtr0071763|FBtr0071764|FBtr0100521|FBtr0342981	4	3	4	0	1	0	0	1.23179	0.975616	2.41085	2.4102	2.69279	1.99893	10.4307	10.3713	0.4427	0	<.0001	1	0.0001	1	0.9964	0	0.684755	0	0	0	0.00141953	1	1	1	0.00362381	1
F45809_SI	1	2	1	4	4	2R	18058283	18059490	a	FBgn0000008	FBgn0000008:10|FBgn0000008:9	a:10|a:9	3|1	FBgn0000008	FBpp0071677|FBpp0071678|FBpp0099961|FBpp0309745	FBtr0071763|FBtr0071764|FBtr0100521|FBtr0342981	4	3	4	0	1	0	0	3.02828	3.57959	3.486	3.48829	22.2858	36.9864	31.8679	33.2778	0.075	0	0.0749	0	0.7026	0	0.9894	0	0.252994	0	0	0	0.252814	0	0	0	0.859585	0
S45804_SI	1	1	1	3	3	2R	18039159	18039200	a	FBgn0000008	FBgn0000008:5	a:5	3	FBgn0000008	FBpp0071677|FBpp0071678|FBpp0099961	FBtr0071763|FBtr0071764|FBtr0100521	4	3	4	0	0	1	0	3.80518	4.05273	3.48892	3.53226	45.0853	59.8459	32.4612	33.692	0.2345	0	0.033	1	0.015	1	0.7338	0	0.489576	0	0	0	0.153055	1	0	0	0.0932372	1
S45805_SI	1	1	1	4	4	2R	18050410	18051199	a	FBgn0000008	FBgn0000008:6	a:6	4	FBgn0000008	FBpp0071677|FBpp0071678|FBpp0099961|FBpp0309745	FBtr0071763|FBtr0071764|FBtr0100521|FBtr0342981	4	3	4	1	0	0	0	3.80518	4.05273	3.48892	3.53226	45.0853	59.8459	32.4612	33.692	0.2345	0	0.033	1	0.015	1	0.7338	0	0.489576	0	0	0	0.153055	1	0	0	0.0932372	1
S45807_SI	1	1	1	4	4	2R	18052282	18052494	a	FBgn0000008	FBgn0000008:7	a:7	4	FBgn0000008	FBpp0071677|FBpp0071678|FBpp0099961|FBpp0309745	FBtr0071763|FBtr0071764|FBtr0100521|FBtr0342981	4	3	4	1	0	0	0	3.80518	4.05273	3.48892	3.53226	45.0853	59.8459	32.4612	33.692	0.2345	0	0.033	1	0.015	1	0.7338	0	0.489576	0	0	0	0.153055	1	0	0	0.0932372	1
S45808_SI	1	1	1	4	4	2R	18056749	18058222	a	FBgn0000008	FBgn0000008:8	a:8	4	FBgn0000008	FBpp0071677|FBpp0071678|FBpp0099961|FBpp0309745	FBtr0071763|FBtr0071764|FBtr0100521|FBtr0342981	4	3	4	1	0	0	0	3.80518	4.05273	3.48892	3.53226	45.0853	59.8459	32.4612	33.692	0.2345	0	0.033	1	0.015	1	0.7338	0	0.489576	0	0	0	0.153055	1	0	0	0.0932372	1
S45810_SI	1	1	1	4	4	2R	18059587	18059757	a	FBgn0000008	FBgn0000008:11	a:11	4	FBgn0000008	FBpp0071677|FBpp0071678|FBpp0099961|FBpp0309745	FBtr0071763|FBtr0071764|FBtr0100521|FBtr0342981	4	3	4	1	0	0	0	3.80518	4.05273	3.48892	3.53226	45.0853	59.8459	32.4612	33.692	0.2345	0	0.033	1	0.015	1	0.7338	0	0.489576	0	0	0	0.153055	1	0	0	0.0932372	1
S45811_SI	1	1	1	4	4	2R	18059821	18059938	a	FBgn0000008	FBgn0000008:12	a:12	4	FBgn0000008	FBpp0071677|FBpp0071678|FBpp0099961|FBpp0309745	FBtr0071763|FBtr0071764|FBtr0100521|FBtr0342981	4	3	4	1	0	0	1	3.80518	4.05273	3.48892	3.53226	45.0853	59.8459	32.4612	33.692	0.2345	0	0.033	1	0.015	1	0.7338	0	0.489576	0	0	0	0.153055	1	0	0	0.0932372	1
F55031_SI	1	2	1	4	4	3R	12632936	12635783	abd-A	FBgn0000014	FBgn0000014:1|FBgn0000014:2	abd-A:1|abd-A:2	1|3	FBgn0000014	FBpp0082828|FBpp0082829|FBpp0289712|FBpp0297433	FBtr0083387|FBtr0083388|FBtr0300485|FBtr0306337	4	3	4	0	1	0	0
F55036_SI	1	2	1	3	3	3R	12654643	12655771	abd-A	FBgn0000014	FBgn0000014:10|FBgn0000014:11	abd-A:10|abd-A:11	2|1	FBgn0000014	FBpp0082828|FBpp0289712|FBpp0297433	FBtr0083387|FBtr0300485|FBtr0306337	4	3	4	0	0	1	1
F55055_SI	1	2	1	6	6	3R	12752932	12755302	Abd-B	FBgn0000015	FBgn0000015:1|FBgn0000015:2	Abd-B:1|Abd-B:2	1|5	FBgn0000015	FBpp0082823|FBpp0082824|FBpp0082825|FBpp0082826|FBpp0089276|FBpp0303552	FBtr0083381|FBtr0083382|FBtr0083383|FBtr0083384|FBtr0083385|FBtr0330709	6	1	6	0	1	0	0	0.471183	0.352355	0.0958218	0.124033	0.718468	0.459258	0.101464	0.133333	0.5611	0	0.0356	1	0.0682	0	0.3592	0	0.771579	0	0	0	0.160713	1	0	0	0.239047	0
S55059_SI	1	1	1	1	1	3R	12758093	12760298	Abd-B	FBgn0000015	FBgn0000015:6	Abd-B:6	1	FBgn0000015	FBpp0082826	FBtr0083384	6	1	6	0	0	1	0	0.471183	0.352355	0.0958218	0.124033	0.718468	0.459258	0.101464	0.133333	0.5611	0	0.0356	1	0.0682	0	0.3592	0	0.771579	0	0	0	0.160713	1	0	0	0.239047	0
F30303_SI	1	3	1	9	9	3L	16615470	16618374	Abl	FBgn0000017	FBgn0000017:1|FBgn0000017:2|FBgn0000017:3	Abl:1|Abl:2|Abl:3	4|5|4	FBgn0000017	FBpp0075116|FBpp0111702|FBpp0303163|FBpp0303164|FBpp0303165|FBpp0303166|FBpp0303167|FBpp0303168|FBpp0303169	FBtr0075357|FBtr0112790|FBtr0330130|FBtr0330131|FBtr0330132|FBtr0330133|FBtr0330134|FBtr0330135|FBtr0330136	9	5	9	0	1	0	0	2.80881	2.65393	3.39955	3.21081	15.9606	13.4172	29.6814	24.3653	0.23	0	0.0005	1	0.0007	1	0.223	0	0.48438	0	0	0	0.00983377	1	1	1	0.013017	1
F30304_SI	1	2	1	9	9	3L	16619373	16619716	Abl	FBgn0000017	FBgn0000017:4|FBgn0000017:5	Abl:4|Abl:5	4|5	FBgn0000017	FBpp0075116|FBpp0111702|FBpp0303163|FBpp0303164|FBpp0303165|FBpp0303166|FBpp0303167|FBpp0303168|FBpp0303169	FBtr0075357|FBtr0112790|FBtr0330130|FBtr0330131|FBtr0330132|FBtr0330133|FBtr0330134|FBtr0330135|FBtr0330136	9	5	9	0	1	0	0	1.10316	0.893387	2.0495	1.83553	2.66078	1.67128	7.15841	5.41795	0.5821	0	0.0104	1	0.0018	1	0.2706	0	0.786083	0	0	0	0.0740997	1	1	0	0.0234028	1
S30305_SI	1	1	1	9	9	3L	16619843	16619963	Abl	FBgn0000017	FBgn0000017:6	Abl:6	9	FBgn0000017	FBpp0075116|FBpp0111702|FBpp0303163|FBpp0303164|FBpp0303165|FBpp0303166|FBpp0303167|FBpp0303168|FBpp0303169	FBtr0075357|FBtr0112790|FBtr0330130|FBtr0330131|FBtr0330132|FBtr0330133|FBtr0330134|FBtr0330135|FBtr0330136	9	5	9	1	0	0	0	1.14503	1.06507	2.17529	1.68927	3.19702	3.36439	7.90169	4.54743	0.8959	0	0.0148	1	0.2124	0	0.0013	1	0.956047	0	0	0	0.0924959	1	1	0	0.462659	0
S30306_SI	1	1	1	9	9	3L	16620022	16620292	Abl	FBgn0000017	FBgn0000017:7	Abl:7	9	FBgn0000017	FBpp0075116|FBpp0111702|FBpp0303163|FBpp0303164|FBpp0303165|FBpp0303166|FBpp0303167|FBpp0303168|FBpp0303169	FBtr0075357|FBtr0112790|FBtr0330130|FBtr0330131|FBtr0330132|FBtr0330133|FBtr0330134|FBtr0330135|FBtr0330136	9	5	9	1	0	0	0	1.58414	1.38407	2.17774	1.91106	4.17729	3.24862	8.10135	5.7806	0.4156	0	0.0081	1	0.0084	1	0.0358	1	0.662434	0	0	0	0.0629565	1	1	0	0.0647232	1
S30307_SI	1	1	1	9	9	3L	16620602	16621188	Abl	FBgn0000017	FBgn0000017:8	Abl:8	9	FBgn0000017	FBpp0075116|FBpp0111702|FBpp0303163|FBpp0303164|FBpp0303165|FBpp0303166|FBpp0303167|FBpp0303168|FBpp0303169	FBtr0075357|FBtr0112790|FBtr0330130|FBtr0330131|FBtr0330132|FBtr0330133|FBtr0330134|FBtr0330135|FBtr0330136	9	5	9	1	0	0	0	1.58414	1.38407	2.17774	1.91106	4.17729	3.24862	8.10135	5.7806	0.4156	0	0.0081	1	0.0084	1	0.0358	1	0.662434	0	0	0	0.0629565	1	1	0	0.0647232	1
S30308_SI	1	1	1	9	9	3L	16621274	16621689	Abl	FBgn0000017	FBgn0000017:9	Abl:9	9	FBgn0000017	FBpp0075116|FBpp0111702|FBpp0303163|FBpp0303164|FBpp0303165|FBpp0303166|FBpp0303167|FBpp0303168|FBpp0303169	FBtr0075357|FBtr0112790|FBtr0330130|FBtr0330131|FBtr0330132|FBtr0330133|FBtr0330134|FBtr0330135|FBtr0330136	9	5	9	1	0	0	0	1.58414	1.38407	2.17774	1.91106	4.17729	3.24862	8.10135	5.7806	0.4156	0	0.0081	1	0.0084	1	0.0358	1	0.662434	0	0	0	0.0629565	1	1	0	0.0647232	1
S30309_SI	1	1	1	9	9	3L	16621763	16622306	Abl	FBgn0000017	FBgn0000017:10	Abl:10	9	FBgn0000017	FBpp0075116|FBpp0111702|FBpp0303163|FBpp0303164|FBpp0303165|FBpp0303166|FBpp0303167|FBpp0303168|FBpp0303169	FBtr0075357|FBtr0112790|FBtr0330130|FBtr0330131|FBtr0330132|FBtr0330133|FBtr0330134|FBtr0330135|FBtr0330136	9	5	9	1	0	0	0	1.58414	1.38407	2.17774	1.91106	4.17729	3.24862	8.10135	5.7806	0.4156	0	0.0081	1	0.0084	1	0.0358	1	0.662434	0	0	0	0.0629565	1	1	0	0.0647232	1
S30310_SI	1	1	1	5	5	3L	16624477	16624530	Abl	FBgn0000017	FBgn0000017:11	Abl:11	5	FBgn0000017	FBpp0111702|FBpp0303164|FBpp0303166|FBpp0303167|FBpp0303169	FBtr0112790|FBtr0330131|FBtr0330133|FBtr0330134|FBtr0330136	9	5	9	0	0	1	0	1.58414	1.38407	2.17774	1.91106	4.17729	3.24862	8.10135	5.7806	0.4156	0	0.0081	1	0.0084	1	0.0358	1	0.662434	0	0	0	0.0629565	1	1	0	0.0647232	1
S30311_SI	1	1	1	9	9	3L	16639910	16640982	Abl	FBgn0000017	FBgn0000017:12	Abl:12	9	FBgn0000017	FBpp0075116|FBpp0111702|FBpp0303163|FBpp0303164|FBpp0303165|FBpp0303166|FBpp0303167|FBpp0303168|FBpp0303169	FBtr0075357|FBtr0112790|FBtr0330130|FBtr0330131|FBtr0330132|FBtr0330133|FBtr0330134|FBtr0330135|FBtr0330136	9	5	9	1	0	0	1	1.58414	1.38407	2.17774	1.91106	4.17729	3.24862	8.10135	5.7806	0.4156	0	0.0081	1	0.0084	1	0.0358	1	0.662434	0	0	0	0.0629565	1	1	0	0.0647232	1
S6644_SI	1	1	1	1	1	2L	10973443	10974210	abo	FBgn0000018	FBgn0000018:1	abo:1	1	FBgn0000018	FBpp0079757	FBtr0080168	1	1	1	1	0	0	0	1.50984	1.69111	1.90044	1.94689	4.24788	4.92268	5.74226	6.24117	0.5931	0	0.1495	0	0.3205	0	0.7398	0	0.79349	0	0	0	0.378721	0	0	0	0.578103	0
S6645_SI	1	1	1	1	1	2L	10974268	10975293	abo	FBgn0000018	FBgn0000018:2	abo:2	1	FBgn0000018	FBpp0079757	FBtr0080168	1	1	1	1	0	0	1	1.50984	1.69111	1.90044	1.94689	4.24788	4.92268	5.74226	6.24117	0.5931	0	0.1495	0	0.3205	0	0.7398	0	0.79349	0	0	0	0.378721	0	0	0	0.578103	0
F53098_SI	1	2	1	2	2	3R	9050347	9055492	Ace	FBgn0000024	FBgn0000024:2|FBgn0000024:3	Ace:2|Ace:3	1|1	FBgn0000024	FBpp0082248|FBpp0289713	FBtr0082780|FBtr0300486	3	1	3	0	0	1	0	3.922	3.79381	4.0079	3.92997	51.9955	44.5994	54.3135	50.3015	0.4843	0	0.5613	0	0.31	0	0.321	0	0.717172	0	0	0	0.771667	0	0	0	0.568545	0
F53107_SI	1	2	1	3	3	3R	9084025	9084499	Ace	FBgn0000024	FBgn0000024:12|FBgn0000024:13	Ace:12|Ace:13	1|2	FBgn0000024	FBpp0082248|FBpp0289713|FBpp0307210	FBtr0082780|FBtr0300486|FBtr0335223	3	1	3	0	1	0	0	2.19762	1.92178	2.30298	2.37958	10.9108	6.50504	9.29228	9.95192	0.5828	0	0.8196	0	0.0646	0	0.5775	0	0.786545	0	0	0	0.921103	0	0	0	0.23117	0
S53097_SI	1	1	1	1	1	3R	9048673	9049100	Ace	FBgn0000024	FBgn0000024:1	Ace:1	1	FBgn0000024	FBpp0307210	FBtr0335223	3	1	3	0	0	1	0	1.96286	1.61516	3.05601	2.83059	9.02408	8.34417	21.1016	16.1765	0.6666	0	0.0277	1	0.0849	0	0.1485	0	0.838933	0	0	0	0.137034	1	0	0	0.272328	0
S53099_SI	1	1	1	3	3	3R	9058401	9058564	Ace	FBgn0000024	FBgn0000024:4	Ace:4	3	FBgn0000024	FBpp0082248|FBpp0289713|FBpp0307210	FBtr0082780|FBtr0300486|FBtr0335223	3	1	3	1	0	0	0	1.08479	0.829904	2.02335	1.83677	4.41962	1.83723	6.86141	5.46611	0.6633	0	0.065	0	0.0138	1	0.3168	0	0.837086	0	0	0	0.232031	0	0	0	0.0885116	1
S53100_SI	1	1	1	3	3	3R	9058683	9058846	Ace	FBgn0000024	FBgn0000024:5	Ace:5	3	FBgn0000024	FBpp0082248|FBpp0289713|FBpp0307210	FBtr0082780|FBtr0300486|FBtr0335223	3	1	3	1	0	0	0	1.13773	0.685138	2.09875	1.83103	3.07576	1.40136	7.49023	5.43435	0.3586	0	0.0238	1	0.0031	1	0.1594	0	0.612907	0	0	0	0.1246	1	0	0	0.0335973	1
S53101_SI	1	1	1	3	3	3R	9062851	9063000	Ace	FBgn0000024	FBgn0000024:6	Ace:6	3	FBgn0000024	FBpp0082248|FBpp0289713|FBpp0307210	FBtr0082780|FBtr0300486|FBtr0335223	3	1	3	1	0	0	0	1.13773	0.685138	2.09875	1.83103	3.07576	1.40136	7.49023	5.43435	0.3586	0	0.0238	1	0.0031	1	0.1594	0	0.612907	0	0	0	0.1246	1	0	0	0.0335973	1
S53102_SI	1	1	1	3	3	3R	9063779	9063921	Ace	FBgn0000024	FBgn0000024:7	Ace:7	3	FBgn0000024	FBpp0082248|FBpp0289713|FBpp0307210	FBtr0082780|FBtr0300486|FBtr0335223	3	1	3	1	0	0	0	1.13773	0.685138	2.09875	1.83103	3.07576	1.40136	7.49023	5.43435	0.3586	0	0.0238	1	0.0031	1	0.1594	0	0.612907	0	0	0	0.1246	1	0	0	0.0335973	1
S53103_SI	1	1	1	3	3	3R	9068941	9069148	Ace	FBgn0000024	FBgn0000024:8	Ace:8	3	FBgn0000024	FBpp0082248|FBpp0289713|FBpp0307210	FBtr0082780|FBtr0300486|FBtr0335223	3	1	3	1	0	0	0	1.13773	0.685138	2.09875	1.83103	3.07576	1.40136	7.49023	5.43435	0.3586	0	0.0238	1	0.0031	1	0.1594	0	0.612907	0	0	0	0.1246	1	0	0	0.0335973	1
S53104_SI	1	1	1	3	3	3R	9069308	9069853	Ace	FBgn0000024	FBgn0000024:9	Ace:9	3	FBgn0000024	FBpp0082248|FBpp0289713|FBpp0307210	FBtr0082780|FBtr0300486|FBtr0335223	3	1	3	1	0	0	0	1.13773	0.685138	2.09875	1.83103	3.07576	1.40136	7.49023	5.43435	0.3586	0	0.0238	1	0.0031	1	0.1594	0	0.612907	0	0	0	0.1246	1	0	0	0.0335973	1
S53105_SI	1	1	1	3	3	3R	9069983	9070121	Ace	FBgn0000024	FBgn0000024:10	Ace:10	3	FBgn0000024	FBpp0082248|FBpp0289713|FBpp0307210	FBtr0082780|FBtr0300486|FBtr0335223	3	1	3	1	0	0	0	1.13773	0.685138	2.09875	1.83103	3.07576	1.40136	7.49023	5.43435	0.3586	0	0.0238	1	0.0031	1	0.1594	0	0.612907	0	0	0	0.1246	1	0	0	0.0335973	1
S53106_SI	1	1	1	3	3	3R	9071532	9072376	Ace	FBgn0000024	FBgn0000024:11	Ace:11	3	FBgn0000024	FBpp0082248|FBpp0289713|FBpp0307210	FBtr0082780|FBtr0300486|FBtr0335223	3	1	3	1	0	0	0	1.13773	0.685138	2.09875	1.83103	3.07576	1.40136	7.49023	5.43435	0.3586	0	0.0238	1	0.0031	1	0.1594	0	0.612907	0	0	0	0.1246	1	0	0	0.0335973	1
S53108_SI	1	1	1	1	1	3R	9085175	9085239	Ace	FBgn0000024	FBgn0000024:14	Ace:14	1	FBgn0000024	FBpp0289713	FBtr0300486	3	1	3	0	0	1	1	1.13773	0.685138	2.09875	1.83103	3.07576	1.40136	7.49023	5.43435	0.3586	0	0.0238	1	0.0031	1	0.1594	0	0.612907	0	0	0	0.1246	1	0	0	0.0335973	1
F18240_SI	1	2	1	13	13	X	15246367	15247200	acj6	FBgn0000028	FBgn0000028:2|FBgn0000028:3	acj6:2|acj6:3	2|11	FBgn0000028	FBpp0073832|FBpp0099732|FBpp0099734|FBpp0288502|FBpp0288503|FBpp0293719|FBpp0293720|FBpp0293721|FBpp0293722|FBpp0293723|FBpp0293724|FBpp0293725|FBpp0293726	FBtr0074015|FBtr0100326|FBtr0100328|FBtr0290063|FBtr0290064|FBtr0305189|FBtr0305190|FBtr0305191|FBtr0305192|FBtr0305193|FBtr0305194|FBtr0305195|FBtr0305196	13	2	13	0	1	0	0	2.0903	1.77648	2.65397	2.51184	7.593	5.44443	13.3176	11.5248	0.2468	0	0.003	1	0.0048	1	0.1893	0	0.502965	0	0	0	0.0333443	1	1	1	0.0450417	1
F18241_SI	1	2	1	13	13	X	15247258	15247421	acj6	FBgn0000028	FBgn0000028:4|FBgn0000028:5	acj6:4|acj6:5	8|5	FBgn0000028	FBpp0073832|FBpp0099732|FBpp0099734|FBpp0288502|FBpp0288503|FBpp0293719|FBpp0293720|FBpp0293721|FBpp0293722|FBpp0293723|FBpp0293724|FBpp0293725|FBpp0293726	FBtr0074015|FBtr0100326|FBtr0100328|FBtr0290063|FBtr0290064|FBtr0305189|FBtr0305190|FBtr0305191|FBtr0305192|FBtr0305193|FBtr0305194|FBtr0305195|FBtr0305196	13	2	13	0	1	0	0	2.58917	2.77029	3.31021	3.38951	13.1261	16.0758	26.6319	28.8615	0.4869	0	0.0007	1	0.0066	1	0.357	0	0.718912	0	0	0	0.0131028	1	1	1	0.0553116	1
F18244_SI	1	2	1	13	13	X	15248788	15248986	acj6	FBgn0000028	FBgn0000028:8|FBgn0000028:9	acj6:8|acj6:9	7|6	FBgn0000028	FBpp0073832|FBpp0099732|FBpp0099734|FBpp0288502|FBpp0288503|FBpp0293719|FBpp0293720|FBpp0293721|FBpp0293722|FBpp0293723|FBpp0293724|FBpp0293725|FBpp0293726	FBtr0074015|FBtr0100326|FBtr0100328|FBtr0290063|FBtr0290064|FBtr0305189|FBtr0305190|FBtr0305191|FBtr0305192|FBtr0305193|FBtr0305194|FBtr0305195|FBtr0305196	13	2	13	0	1	0	0	2.58917	2.77029	3.31021	3.38951	13.1261	16.0758	26.6319	28.8615	0.4869	0	0.0007	1	0.0066	1	0.357	0	0.718912	0	0	0	0.0131028	1	1	1	0.0553116	1
S18239_SI	1	1	1	2	2	X	15245315	15245991	acj6	FBgn0000028	FBgn0000028:1	acj6:1	2	FBgn0000028	FBpp0099734|FBpp0293721	FBtr0100328|FBtr0305191	13	2	13	0	0	1	0	2.58917	2.77029	3.31021	3.38951	13.1261	16.0758	26.6319	28.8615	0.4869	0	0.0007	1	0.0066	1	0.357	0	0.718912	0	0	0	0.0131028	1	1	1	0.0553116	1
S18242_SI	1	1	1	13	13	X	15248260	15248491	acj6	FBgn0000028	FBgn0000028:6	acj6:6	13	FBgn0000028	FBpp0073832|FBpp0099732|FBpp0099734|FBpp0288502|FBpp0288503|FBpp0293719|FBpp0293720|FBpp0293721|FBpp0293722|FBpp0293723|FBpp0293724|FBpp0293725|FBpp0293726	FBtr0074015|FBtr0100326|FBtr0100328|FBtr0290063|FBtr0290064|FBtr0305189|FBtr0305190|FBtr0305191|FBtr0305192|FBtr0305193|FBtr0305194|FBtr0305195|FBtr0305196	13	2	13	1	0	0	0	2.58917	2.77029	3.31021	3.38951	13.1261	16.0758	26.6319	28.8615	0.4869	0	0.0007	1	0.0066	1	0.357	0	0.718912	0	0	0	0.0131028	1	1	1	0.0553116	1
S18243_SI	1	1	1	13	13	X	15248569	15248709	acj6	FBgn0000028	FBgn0000028:7	acj6:7	13	FBgn0000028	FBpp0073832|FBpp0099732|FBpp0099734|FBpp0288502|FBpp0288503|FBpp0293719|FBpp0293720|FBpp0293721|FBpp0293722|FBpp0293723|FBpp0293724|FBpp0293725|FBpp0293726	FBtr0074015|FBtr0100326|FBtr0100328|FBtr0290063|FBtr0290064|FBtr0305189|FBtr0305190|FBtr0305191|FBtr0305192|FBtr0305193|FBtr0305194|FBtr0305195|FBtr0305196	13	2	13	1	0	0	0	2.58917	2.77029	3.31021	3.38951	13.1261	16.0758	26.6319	28.8615	0.4869	0	0.0007	1	0.0066	1	0.357	0	0.718912	0	0	0	0.0131028	1	1	1	0.0553116	1
S18247_SI	1	1	1	13	13	X	15265545	15265721	acj6	FBgn0000028	FBgn0000028:10	acj6:10	13	FBgn0000028	FBpp0073832|FBpp0099732|FBpp0099734|FBpp0288502|FBpp0288503|FBpp0293719|FBpp0293720|FBpp0293721|FBpp0293722|FBpp0293723|FBpp0293724|FBpp0293725|FBpp0293726	FBtr0074015|FBtr0100326|FBtr0100328|FBtr0290063|FBtr0290064|FBtr0305189|FBtr0305190|FBtr0305191|FBtr0305192|FBtr0305193|FBtr0305194|FBtr0305195|FBtr0305196	13	2	13	1	0	0	0	2.58917	2.77029	3.31021	3.38951	13.1261	16.0758	26.6319	28.8615	0.4869	0	0.0007	1	0.0066	1	0.357	0	0.718912	0	0	0	0.0131028	1	1	1	0.0553116	1
S18250_SI	1	1	1	13	13	X	15272222	15272487	acj6	FBgn0000028	FBgn0000028:13	acj6:13	13	FBgn0000028	FBpp0073832|FBpp0099732|FBpp0099734|FBpp0288502|FBpp0288503|FBpp0293719|FBpp0293720|FBpp0293721|FBpp0293722|FBpp0293723|FBpp0293724|FBpp0293725|FBpp0293726	FBtr0074015|FBtr0100326|FBtr0100328|FBtr0290063|FBtr0290064|FBtr0305189|FBtr0305190|FBtr0305191|FBtr0305192|FBtr0305193|FBtr0305194|FBtr0305195|FBtr0305196	13	2	13	1	0	0	1	2.58917	2.77029	3.31021	3.38951	13.1261	16.0758	26.6319	28.8615	0.4869	0	0.0007	1	0.0066	1	0.357	0	0.718912	0	0	0	0.0131028	1	1	1	0.0553116	1
F62512_SI	1	3	1	2	2	3R	25818708	25819133	Acph-1	FBgn0000032	FBgn0000032:5|FBgn0000032:6|FBgn0000032:7	Acph-1:5|Acph-1:6|Acph-1:7	1|1|1	FBgn0000032	FBpp0084974|FBpp0084975	FBtr0085609|FBtr0085610	2	2	2	0	1	0	1	2.35736	1.5281	2.61742	2.77463	10.0025	5.67379	12.7678	15.223	0.1063	0	0.0723	0	0.0175	1	0.0902	0	0.310609	0	0	0	0.247573	0	0	0	0.102692	1
S62508_SI	1	1	1	2	2	3R	25816866	25817415	Acph-1	FBgn0000032	FBgn0000032:1	Acph-1:1	2	FBgn0000032	FBpp0084974|FBpp0084975	FBtr0085609|FBtr0085610	2	2	2	1	0	0	0	1.24999	1.42434	2.27653	2.39308	4.97132	6.94918	8.99631	10.3743	0.8266	0	0.0465	1	0.1501	0	0.5127	0	0.924505	0	0	0	0.18932	1	0	0	0.379531	0
S62509_SI	1	1	1	2	2	3R	25817476	25817734	Acph-1	FBgn0000032	FBgn0000032:2	Acph-1:2	2	FBgn0000032	FBpp0084974|FBpp0084975	FBtr0085609|FBtr0085610	2	2	2	1	0	0	0	0.934619	0.874122	2.29699	2.16976	1.76191	1.99476	8.98951	7.94249	0.8847	0	<.0001	1	0.0027	1	0.2544	0	0.951595	0	0	0	0.000338747	1	1	1	0.0311382	1
S62510_SI	1	1	1	2	2	3R	25817805	25818494	Acph-1	FBgn0000032	FBgn0000032:3	Acph-1:3	2	FBgn0000032	FBpp0084974|FBpp0084975	FBtr0085609|FBtr0085610	2	2	2	1	0	0	0	0.934619	0.874122	2.29699	2.16976	1.76191	1.99476	8.98951	7.94249	0.8847	0	<.0001	1	0.0027	1	0.2544	0	0.951595	0	0	0	0.000338747	1	1	1	0.0311382	1
S62511_SI	1	1	1	2	2	3R	25818551	25818649	Acph-1	FBgn0000032	FBgn0000032:4	Acph-1:4	2	FBgn0000032	FBpp0084974|FBpp0084975	FBtr0085609|FBtr0085610	2	2	2	1	0	0	0	0.934619	0.874122	2.29699	2.16976	1.76191	1.99476	8.98951	7.94249	0.8847	0	<.0001	1	0.0027	1	0.2544	0	0.951595	0	0	0	0.000338747	1	1	1	0.0311382	1
F59421_SI	1	2	1	3	3	3R	20219740	20227667	nAcRalpha-96Aa	FBgn0000036	FBgn0000036:1|FBgn0000036:2	nAcRalpha-96Aa:1|nAcRalpha-96Aa:2	1|2	FBgn0000036	FBpp0084003|FBpp0303342|FBpp0306936	FBtr0084619|FBtr0330310|FBtr0334916	3	3	3	0	1	0	0	2.73406	2.3991	2.86334	2.70843	15.6883	10.3575	16.6612	14.1175	0.1351	0	0.4962	0	0.0334	1	0.0776	0	0.35709	0	0	0	0.725442	0	0	0	0.154239	1
S59422_SI	1	1	1	3	3	3R	20228937	20229232	nAcRalpha-96Aa	FBgn0000036	FBgn0000036:3	nAcRalpha-96Aa:3	3	FBgn0000036	FBpp0084003|FBpp0303342|FBpp0306936	FBtr0084619|FBtr0330310|FBtr0334916	3	3	3	1	0	0	0	1.23652	0.998704	2.00282	1.77223	3.24769	2.6577	6.91608	5.25941	0.6533	0	0.0433	1	0.1053	0	0.3547	0	0.830989	0	0	0	0.18154	1	0	0	0.308802	0
S59423_SI	1	1	1	3	3	3R	20230404	20230615	nAcRalpha-96Aa	FBgn0000036	FBgn0000036:4	nAcRalpha-96Aa:4	3	FBgn0000036	FBpp0084003|FBpp0303342|FBpp0306936	FBtr0084619|FBtr0330310|FBtr0334916	3	3	3	1	0	0	0	1.47741	1.19601	2.51926	2.38413	3.81795	3.86608	11.5276	10.2329	0.6077	0	0.0002	1	0.0317	1	0.3624	0	0.803086	0	0	0	0.00588978	1	1	1	0.149159	1
S59424_SI	1	1	1	3	3	3R	20230691	20231151	nAcRalpha-96Aa	FBgn0000036	FBgn0000036:5	nAcRalpha-96Aa:5	3	FBgn0000036	FBpp0084003|FBpp0303342|FBpp0306936	FBtr0084619|FBtr0330310|FBtr0334916	3	3	3	1	0	0	0	1.55402	1.83462	2.48543	2.58207	6.42402	9.13184	11.5037	12.3903	0.7074	0	0.0879	0	0.1868	0	0.5194	0	0.862457	0	0	0	0.277921	0	0	0	0.429785	0
S59425_SI	1	1	1	3	3	3R	20233040	20233220	nAcRalpha-96Aa	FBgn0000036	FBgn0000036:6	nAcRalpha-96Aa:6	3	FBgn0000036	FBpp0084003|FBpp0303342|FBpp0306936	FBtr0084619|FBtr0330310|FBtr0334916	3	3	3	1	0	0	0	1.71493	1.7309	2.80355	2.79575	4.86676	7.61469	16.02	16.0217	0.9764	0	<.0001	1	0.0597	0	0.9651	0	0.990504	0	0	0	0.000879957	1	1	1	0.220004	0
S59426_SI	1	1	1	3	3	3R	20238230	20238339	nAcRalpha-96Aa	FBgn0000036	FBgn0000036:7	nAcRalpha-96Aa:7	3	FBgn0000036	FBpp0084003|FBpp0303342|FBpp0306936	FBtr0084619|FBtr0330310|FBtr0334916	3	3	3	1	0	0	0	3.29546	2.98651	3.2464	3.18687	26.9943	20.231	24.7884	23.59	0.1832	0	0.707	0	0.3431	0	0.5388	0	0.425144	0	0	0	0.862208	0	0	0	0.599107	0
S59427_SI	1	1	1	3	3	3R	20240569	20240613	nAcRalpha-96Aa	FBgn0000036	FBgn0000036:8	nAcRalpha-96Aa:8	3	FBgn0000036	FBpp0084003|FBpp0303342|FBpp0306936	FBtr0084619|FBtr0330310|FBtr0334916	3	3	3	1	0	0	0	3.62907	3.59371	3.43494	3.55105	37.9424	37.6646	30.7891	34.202	0.866	0	0.2116	0	0.8206	0	0.3424	0	0.942974	0	0	0	0.461623	0	0	0	0.921592	0
S59428_SI	1	1	1	3	3	3R	20247417	20247626	nAcRalpha-96Aa	FBgn0000036	FBgn0000036:9	nAcRalpha-96Aa:9	3	FBgn0000036	FBpp0084003|FBpp0303342|FBpp0306936	FBtr0084619|FBtr0330310|FBtr0334916	3	3	3	1	0	0	0	3.62907	3.59371	3.43494	3.55105	37.9424	37.6646	30.7891	34.202	0.866	0	0.2116	0	0.8206	0	0.3424	0	0.942974	0	0	0	0.461623	0	0	0	0.921592	0
S59430_SI	1	1	1	3	3	3R	20277617	20278355	nAcRalpha-96Aa	FBgn0000036	FBgn0000036:10	nAcRalpha-96Aa:10	3	FBgn0000036	FBpp0084003|FBpp0303342|FBpp0306936	FBtr0084619|FBtr0330310|FBtr0334916	3	3	3	1	0	0	0	3.62907	3.59371	3.43494	3.55105	37.9424	37.6646	30.7891	34.202	0.866	0	0.2116	0	0.8206	0	0.3424	0	0.942974	0	0	0	0.461623	0	0	0	0.921592	0
S59431_SI	1	1	1	3	3	3R	20282157	20282879	nAcRalpha-96Aa	FBgn0000036	FBgn0000036:11	nAcRalpha-96Aa:11	3	FBgn0000036	FBpp0084003|FBpp0303342|FBpp0306936	FBtr0084619|FBtr0330310|FBtr0334916	3	3	3	1	0	0	1	3.62907	3.59371	3.43494	3.55105	37.9424	37.6646	30.7891	34.202	0.866	0	0.2116	0	0.8206	0	0.3424	0	0.942974	0	0	0	0.461623	0	0	0	0.921592	0
F47506_SI	1	2	1	2	2	2R	20270713	20270900	mAcR-60C	CG4356	CG4356:4|CG4356:6	mAcR-60C:4|mAcR-60C:6	1|1	FBgn0000037	FBpp0072274|FBpp0072275	FBtr0072367|FBtr0072368	2	2	2	0	1	0	0	1.53475	1.0609	2.13519	1.72046	4.15402	2.54305	7.86957	5.15593	0.2507	0	0.0317	1	0.1241	0	0.1455	0	0.507557	0	0	0	0.149347	1	0	0	0.340351	0
S47507_SI	1	1	1	2	2	2R	20270959	20271142	mAcR-60C	CG4356	CG4356:3	mAcR-60C:3	2	FBgn0000037	FBpp0072274|FBpp0072275	FBtr0072367|FBtr0072368	2	2	2	1	0	0	0	1.36806	1.54926	2.93139	2.57175	4.88996	8.05167	19.0935	12.4797	0.8225	0	0.0045	1	0.1409	0	0.089	0	0.922465	0	0	0	0.0430874	1	1	1	0.366112	0
S47508_SI	1	1	1	2	2	2R	20271447	20272571	mAcR-60C	CG4356	CG4356:2	mAcR-60C:2	2	FBgn0000037	FBpp0072274|FBpp0072275	FBtr0072367|FBtr0072368	2	2	2	1	0	0	0	1.36806	1.54926	2.93139	2.57175	4.88996	8.05167	19.0935	12.4797	0.8225	0	0.0045	1	0.1409	0	0.089	0	0.922465	0	0	0	0.0430874	1	1	1	0.366112	0
S47509_SI	1	1	1	2	2	2R	20277121	20277235	mAcR-60C	CG4356	CG4356:1	mAcR-60C:1	2	FBgn0000037	FBpp0072274|FBpp0072275	FBtr0072367|FBtr0072368	2	2	2	1	0	0	1	1.36806	1.54926	2.93139	2.57175	4.88996	8.05167	19.0935	12.4797	0.8225	0	0.0045	1	0.1409	0	0.089	0	0.922465	0	0	0	0.0430874	1	1	1	0.366112	0
F24190_SI	1	2	1	2	2	3L	4429566	4430229	nAcRbeta-64B	FBgn0000038	FBgn0000038:2|FBgn0000038:3	nAcRbeta-64B:2|nAcRbeta-64B:3	1|1	FBgn0000038	FBpp0073155|FBpp0073156	FBtr0073299|FBtr0073300	2	1	2	0	1	0	0	3.49891	3.40382	3.62155	3.66848	38.1574	29.682	37.3143	39.0085	0.7224	0	0.644	0	0.0867	0	0.7436	0	0.870613	0	0	0	0.825429	0	0	0	0.275662	0
S24189_SI	1	1	1	2	2	3L	4429349	4429502	nAcRbeta-64B	FBgn0000038	FBgn0000038:1	nAcRbeta-64B:1	2	FBgn0000038	FBpp0073155|FBpp0073156	FBtr0073299|FBtr0073300	2	1	2	1	0	0	0	2.64606	2.29251	3.06572	3.11198	16.3361	9.65769	22.2454	22.2777	0.2927	0	0.1976	0	0.0036	1	0.8413	0	0.551388	0	0	0	0.444167	0	0	0	0.0368501	1
S24191_SI	1	1	1	1	1	3L	4432386	4432522	nAcRbeta-64B	FBgn0000038	FBgn0000038:4	nAcRbeta-64B:4	1	FBgn0000038	FBpp0073155	FBtr0073299	2	1	2	0	0	1	0	2.88612	2.91841	3.68929	3.54431	20.8197	20.6237	39.6614	34.2714	0.9353	0	0.0127	1	0.0477	1	0.2826	0	0.973183	0	0	0	0.0836739	1	1	0	0.192209	1
S24192_SI	1	1	1	1	1	3L	4433305	4433459	nAcRbeta-64B	FBgn0000038	FBgn0000038:5	nAcRbeta-64B:5	1	FBgn0000038	FBpp0073155	FBtr0073299	2	1	2	0	0	1	0	3.5285	2.9596	3.75265	3.84633	44.6528	22.1204	41.7886	47.1266	0.2366	0	0.5202	0	0.017	1	0.4482	0	0.491674	0	0	0	0.742991	0	0	0	0.100814	1
S24193_SI	1	1	1	1	1	3L	4433615	4434059	nAcRbeta-64B	FBgn0000038	FBgn0000038:6	nAcRbeta-64B:6	1	FBgn0000038	FBpp0073155	FBtr0073299	2	1	2	0	0	1	0	3.63237	3.78758	3.95851	4.0342	38.709	43.7511	51.945	55.5806	0.3645	0	0.056	0	0.0108	1	0.307	0	0.618558	0	0	0	0.211823	0	0	0	0.0759831	1
S24194_SI	1	1	1	1	1	3L	4434490	4435089	nAcRbeta-64B	FBgn0000038	FBgn0000038:7	nAcRbeta-64B:7	1	FBgn0000038	FBpp0073155	FBtr0073299	2	1	2	0	0	1	0	4.1249	3.92374	4.03037	4.02145	61.7113	52.0734	55.4806	55.5646	0.2605	0	0.2684	0	0.5882	0	0.923	0	0.518972	0	0	0	0.527283	0	0	0	0.790097	0
S24195_SI	1	1	1	1	1	3L	4435175	4435993	nAcRbeta-64B	FBgn0000038	FBgn0000038:8	nAcRbeta-64B:8	1	FBgn0000038	FBpp0073155	FBtr0073299	2	1	2	0	0	1	1	5.17073	5.12787	4.84151	4.9044	180.218	168.649	127.494	136.282	0.7239	0	0.0203	1	0.0504	0	0.5994	0	0.871455	0	0	0	0.112883	1	0	0	0.198824	1
F59434_SI	1	3	1	2	2	3R	20311150	20311922	nAcRalpha-96Ab	FBgn0000039	FBgn0000039:1|FBgn0000039:2|FBgn0000039:3	nAcRalpha-96Ab:1|nAcRalpha-96Ab:2|nAcRalpha-96Ab:3	1|1|1	FBgn0000039	FBpp0084023|FBpp0084024	FBtr0084639|FBtr0084640	2	2	2	0	1	0	0	0.666595	0.737194	1.74023	1.69491	1.43087	1.62416	4.80923	4.45423	0.8746	0	0.0017	1	0.0119	1	0.621	0	0.947238	0	0	0	0.0230596	1	1	1	0.0805941	1
S59435_SI	1	1	1	2	2	3R	20312853	20313007	nAcRalpha-96Ab	FBgn0000039	FBgn0000039:4	nAcRalpha-96Ab:4	2	FBgn0000039	FBpp0084023|FBpp0084024	FBtr0084639|FBtr0084640	2	2	2	1	0	0	0	1.61168	1.38201	2.09758	2.17807	7.60972	3.94762	7.30197	7.99412	0.7306	0	0.3865	0	0.054	0	0.552	0	0.874753	0	0	0	0.637378	0	0	0	0.20731	0
S59436_SI	1	1	1	2	2	3R	20313145	20313325	nAcRalpha-96Ab	FBgn0000039	FBgn0000039:5	nAcRalpha-96Ab:5	2	FBgn0000039	FBpp0084023|FBpp0084024	FBtr0084639|FBtr0084640	2	2	2	1	0	0	0	1.73897	1.5388	2.72764	2.73931	8.91493	9.05775	14.5829	14.8792	0.8246	0	0.0998	0	0.1028	0	0.9355	0	0.923419	0	0	0	0.299029	0	0	0	0.304489	0
S59437_SI	1	1	1	2	2	3R	20314174	20314333	nAcRalpha-96Ab	FBgn0000039	FBgn0000039:6	nAcRalpha-96Ab:6	2	FBgn0000039	FBpp0084023|FBpp0084024	FBtr0084639|FBtr0084640	2	2	2	1	0	0	0	2.53596	2.27798	2.98909	3.01442	13.4669	13.088	19.1185	19.7552	0.6827	0	0.0897	0	0.2207	0	0.8391	0	0.848491	0	0	0	0.281095	0	0	0	0.473156	0
S59438_SI	1	1	1	2	2	3R	20314503	20315088	nAcRalpha-96Ab	FBgn0000039	FBgn0000039:7	nAcRalpha-96Ab:7	2	FBgn0000039	FBpp0084023|FBpp0084024	FBtr0084639|FBtr0084640	2	2	2	1	0	0	0	3.25794	3.22076	3.06757	3.31117	26.2585	30.5641	21.2267	27.6451	0.9206	0	0.3149	0	0.8119	0	0.2334	0	0.966837	0	0	0	0.573284	0	0	0	0.917327	0
S59439_SI	1	1	1	2	2	3R	20315321	20315522	nAcRalpha-96Ab	FBgn0000039	FBgn0000039:8	nAcRalpha-96Ab:8	2	FBgn0000039	FBpp0084023|FBpp0084024	FBtr0084639|FBtr0084640	2	2	2	1	0	0	0	4.09536	4.04115	3.62	3.66744	60.9265	60.766	37.3289	38.4754	0.8167	0	0.0043	1	0.0985	0	0.6937	0	0.919758	0	0	0	0.041539	1	1	1	0.296712	0
S59440_SI	1	1	1	2	2	3R	20316540	20316869	nAcRalpha-96Ab	FBgn0000039	FBgn0000039:9	nAcRalpha-96Ab:9	2	FBgn0000039	FBpp0084023|FBpp0084024	FBtr0084639|FBtr0084640	2	2	2	1	0	0	1	4.09536	4.04115	3.62	3.66744	60.9265	60.766	37.3289	38.4754	0.8167	0	0.0043	1	0.0985	0	0.6937	0	0.919758	0	0	0	0.041539	1	1	1	0.296712	0
F13945_SI	1	4	1	4	4	X	5796723	5799261	Act5C	FBgn0000042	FBgn0000042:3|FBgn0000042:4|FBgn0000042:5|FBgn0000042:6	Act5C:3|Act5C:4|Act5C:5|Act5C:6	1|1|1|1	FBgn0000042	FBpp0070787|FBpp0070788|FBpp0100124|FBpp0100125	FBtr0070822|FBtr0070823|FBtr0100662|FBtr0100663	4	1	4	0	1	0	1	5.5402	5.10774	5.59723	5.2985	258.898	166.418	270.223	201.59	0.0024	1	0.5909	0	0.1097	0	0.0048	1	0.0287907	1	1	1	0.7921	0	0	0	0.316341	0
S13943_SI	1	1	1	3	3	X	5794894	5795046	Act5C	FBgn0000042	FBgn0000042:1	Act5C:1	3	FBgn0000042	FBpp0070787|FBpp0100124|FBpp0100125	FBtr0070822|FBtr0100662|FBtr0100663	4	1	4	0	0	1	0	1.78347	2.28607	3.51865	3.13153	6.62946	9.66589	34.719	23.9866	0.2546	0	0.0006	1	0.0123	1	0.1923	0	0.512299	0	0	0	0.010951	1	1	1	0.0823208	1
S13944_SI	1	1	1	1	1	X	5796015	5796129	Act5C	FBgn0000042	FBgn0000042:2	Act5C:2	1	FBgn0000042	FBpp0070788	FBtr0070823	4	1	4	0	0	1	0	1.78347	2.28607	3.51865	3.13153	6.62946	9.66589	34.719	23.9866	0.2546	0	0.0006	1	0.0123	1	0.1923	0	0.512299	0	0	0	0.010951	1	1	1	0.0823208	1
S35103_SI	1	1	1	1	1	2R	1901415	1902927	Act42A	FBgn0000043	FBgn0000043:1	Act42A:1	1	FBgn0000043	FBpp0085365	FBtr0086029	1	1	1	1	0	0	0	3.63085	3.41744	3.49501	3.42097	37.444	29.5232	32.0643	30.0255	0.0308	1	0.1716	0	0.9678	0	0.4254	0	0.146413	1	0	0	0.410028	0	0	0	0.986832	0
S35104_SI	1	1	1	1	1	2R	1903082	1903194	Act42A	FBgn0000043	FBgn0000043:2	Act42A:2	1	FBgn0000043	FBpp0085365	FBtr0086029	1	1	1	1	0	0	1	3.63085	3.41744	3.49501	3.42097	37.444	29.5232	32.0643	30.0255	0.0308	1	0.1716	0	0.9678	0	0.4254	0	0.146413	1	0	0	0.410028	0	0	0	0.986832	0
S44999_SI	1	1	1	1	1	2R	16831526	16831661	Act57B	FBgn0000044	FBgn0000044:1	Act57B:1	1	FBgn0000044	FBpp0071448	FBtr0071519	2	1	1	0	0	1	1	1.87042	2.13449	3.04096	3.15184	7.30193	15.053	27.4701	30.1609	0.7309	0	0.045	1	0.1841	0	0.8323	0	0.874976	0	0	0	0.185876	1	0	0	0.426324	0
F33160_SI	1	3	1	2	2	3L	21978310	21979375	Act79B	FBgn0000045	FBgn0000045:1|FBgn0000045:2|FBgn0000045:3	Act79B:1|Act79B:2|Act79B:3	1|1|1	FBgn0000045	FBpp0078131|FBpp0306215	FBtr0078478|FBtr0334090	2	2	2	0	1	0	0	1.97468	1.77535	2.31108	2.23442	7.06923	5.30343	10.5369	8.82985	0.5024	0	0.3041	0	0.0807	0	0.7867	0	0.730221	0	0	0	0.562623	0	0	0	0.263945	0
S33161_SI	1	1	1	2	2	3L	21979738	21980290	Act79B	FBgn0000045	FBgn0000045:4	Act79B:4	2	FBgn0000045	FBpp0078131|FBpp0306215	FBtr0078478|FBtr0334090	2	2	2	1	0	0	1	3.24064	2.63995	3.87239	3.88435	34.6186	15.3185	49.1718	50.725	0.2324	0	0.1614	0	0.0008	1	0.9565	0	0.48724	0	0	0	0.395488	0	0	0	0.0140436	1
F53244_SI	1	2	1	2	2	3R	9252169	9253811	Act87E	FBgn0000046	FBgn0000046:2|FBgn0000046:3	Act87E:2|Act87E:3	1|1	FBgn0000046	FBpp0082253|FBpp0082254	FBtr0082785|FBtr0082786	2	1	2	0	1	0	1	2.85845	3.06437	3.35115	3.38735	18.6924	22.5133	29.2547	30.4585	0.5422	0	0.1262	0	0.2404	0	0.8794	0	0.75888	0	0	0	0.343447	0	0	0	0.496053	0
S54297_SI	1	1	1	1	1	3R	11265691	11265768	Act88F	FBgn0000047	FBgn0000047:1	Act88F:1	1	FBgn0000047	FBpp0082597	FBtr0083143	1	1	1	1	0	0	0	2.19443	2.36544	2.22725	0.592845	11.1819	10.4375	20.5242	0.82656	0.6814	0	0.9645	0	<.0001	1	0.0183	1	0.847749	0	0	0	0.985488	0	0	0	1.21528e-05	1
S54298_SI	1	1	1	1	1	3R	11266322	11267262	Act88F	FBgn0000047	FBgn0000047:2	Act88F:2	1	FBgn0000047	FBpp0082597	FBtr0083143	1	1	1	1	0	0	0	2.82297	1.34955	3.45476	1.79328	65.3086	3.58684	122.103	5.0649	0.1379	0	0.6205	0	0.2237	0	0.079	0	0.361517	0	0	0	0.810984	0	0	0	0.476796	0
S54299_SI	1	1	1	1	1	3R	11267324	11267899	Act88F	FBgn0000047	FBgn0000047:3	Act88F:3	1	FBgn0000047	FBpp0082597	FBtr0083143	1	1	1	1	0	0	1	2.82297	1.34955	3.45476	1.79328	65.3086	3.58684	122.103	5.0649	0.1379	0	0.6205	0	0.2237	0	0.079	0	0.361517	0	0	0	0.810984	0	0	0	0.476796	0
F3416_SI	1	2	1	3	3	2L	6044428	6045596	ade2	FBgn0000052	FBgn0000052:3|FBgn0000052:4	ade2:3|ade2:4	2|1	FBgn0000052	FBpp0078850|FBpp0078851|FBpp0078852	FBtr0079219|FBtr0079220|FBtr0079221	3	2	3	0	1	0	0	1.07986	0.690077	2.26596	2.133	2.42452	1.12525	8.9871	7.68747	0.2482	0	0.0008	1	<.0001	1	0.4495	0	0.504743	0	0	0	0.0138535	1	1	1	0.000461034	1
F3417_SI	1	2	1	2	2	2L	6045894	6045967	ade2	FBgn0000052	FBgn0000052:5|FBgn0000052:6	ade2:5|ade2:6	1|1	FBgn0000052	FBpp0078850|FBpp0078851	FBtr0079219|FBtr0079220	3	2	3	0	0	1	1	2.17286	1.94079	3.1918	3.04287	8.23254	6.26544	23.8012	20.3707	0.2702	0	<.0001	1	<.0001	1	0.2745	0	0.529113	0	0	0	0.000824961	1	1	1	0.000586633	1
S3415_SI	1	1	1	3	3	2L	6042075	6044351	ade2	FBgn0000052	FBgn0000052:2	ade2:2	3	FBgn0000052	FBpp0078850|FBpp0078851|FBpp0078852	FBtr0079219|FBtr0079220|FBtr0079221	3	2	3	1	0	0	0	2.17286	1.94079	3.1918	3.04287	8.23254	6.26544	23.8012	20.3707	0.2702	0	<.0001	1	<.0001	1	0.2745	0	0.529113	0	0	0	0.000824961	1	1	1	0.000586633	1
F4056_SI	1	2	1	3	3	2L	7018087	7018374	ade3	FBgn0000053	FBgn0000053:5|FBgn0000053:6	ade3:5|ade3:6	1|2	FBgn0000053	FBpp0079059|FBpp0099760|FBpp0308722	FBtr0079431|FBtr0100353|FBtr0339663	3	2	3	0	1	0	0	3.61187	3.2828	4.05978	3.98376	39.7602	27.9277	57.3784	53.0196	0.2534	0	0.0366	1	0.0037	1	0.3283	0	0.511054	0	0	0	0.163505	1	0	0	0.037722	1
S4054_SI	1	1	1	2	2	2L	7016437	7017486	ade3	FBgn0000053	FBgn0000053:3	ade3:3	2	FBgn0000053	FBpp0079059|FBpp0308722	FBtr0079431|FBtr0339663	3	2	3	0	0	1	0	1.63453	1.34374	2.89695	2.73989	5.19731	3.65247	17.4835	14.8769	0.498	0	0.0005	1	0.0005	1	0.2842	0	0.726908	0	0	0	0.0102025	1	1	1	0.0101427	1
S4055_SI	1	1	1	2	2	2L	7017545	7017966	ade3	FBgn0000053	FBgn0000053:4	ade3:4	2	FBgn0000053	FBpp0079059|FBpp0308722	FBtr0079431|FBtr0339663	3	2	3	0	0	1	0	1.20233	0.882575	2.55476	2.31547	3.9032	2.12498	12.1353	9.27179	0.5827	0	0.0063	1	0.0017	1	0.0713	0	0.786506	0	0	0	0.0537194	1	1	0	0.0225419	1
S4057_SI	1	1	1	3	3	2L	7018431	7019080	ade3	FBgn0000053	FBgn0000053:7	ade3:7	3	FBgn0000053	FBpp0079059|FBpp0099760|FBpp0308722	FBtr0079431|FBtr0100353|FBtr0339663	3	2	3	1	0	0	0	2.4571	1.88116	3.15713	3.16296	12.1906	6.23881	22.6733	23.244	0.093	0	0.0105	1	<.0001	1	0.9627	0	0.287132	0	0	0	0.0743746	1	1	0	0.00251355	1
S4058_SI	1	1	1	3	3	2L	7019135	7019382	ade3	FBgn0000053	FBgn0000053:8	ade3:8	3	FBgn0000053	FBpp0079059|FBpp0099760|FBpp0308722	FBtr0079431|FBtr0100353|FBtr0339663	3	2	3	1	0	0	0	1.34493	1.12064	2.69403	2.71877	5.75627	3.33306	14.0075	14.8047	0.742	0	0.0136	1	0.004	1	0.8826	0	0.881245	0	0	0	0.0874087	1	1	0	0.0396238	1
S4061_SI	1	1	1	3	3	2L	7023529	7023940	ade3	FBgn0000053	FBgn0000053:9	ade3:9	3	FBgn0000053	FBpp0079059|FBpp0099760|FBpp0308722	FBtr0079431|FBtr0100353|FBtr0339663	3	2	3	1	0	0	1	0.905174	0.900659	2.25182	2.21423	1.97856	2.71498	8.71231	8.50256	0.9934	0	0.0004	1	0.0119	1	0.8248	0	0.997276	0	0	0	0.00880643	1	1	1	0.0806034	1
F35302_SI	1	4	1	4	4	2R	2549770	2550262	Adf1	FBgn0000054	FBgn0000054:1|FBgn0000054:2|FBgn0000054:3|FBgn0000054:4	Adf1:1|Adf1:2|Adf1:3|Adf1:4	2|1|1|3	FBgn0000054	FBpp0085446|FBpp0085447|FBpp0089262|FBpp0303284	FBtr0086111|FBtr0086112|FBtr0086113|FBtr0330252	4	4	4	0	1	0	0	1.49703	1.72496	2.63718	2.30906	5.03933	5.07734	13.4325	9.44366	0.579	0	0.006	1	0.0309	1	0.0895	0	0.783761	0	0	0	0.051814	1	1	0	0.146952	1
S35303_SI	1	1	1	4	4	2R	2554225	2554518	Adf1	FBgn0000054	FBgn0000054:5	Adf1:5	4	FBgn0000054	FBpp0085446|FBpp0085447|FBpp0089262|FBpp0303284	FBtr0086111|FBtr0086112|FBtr0086113|FBtr0330252	4	4	4	1	0	0	0	2.63803	2.18417	3.23119	3.04809	14.6721	11.8559	24.9977	21.077	0.4626	0	0.0328	1	0.1533	0	0.3475	0	0.700624	0	0	0	0.152683	1	0	0	0.384205	0
S35304_SI	1	1	1	4	4	2R	2554578	2555590	Adf1	FBgn0000054	FBgn0000054:6	Adf1:6	4	FBgn0000054	FBpp0085446|FBpp0085447|FBpp0089262|FBpp0303284	FBtr0086111|FBtr0086112|FBtr0086113|FBtr0330252	4	4	4	1	0	0	1	3.88572	3.56384	4.02827	3.93373	50.7204	37.1844	55.5846	50.2746	0.2391	0	0.4029	0	0.1046	0	0.1826	0	0.494549	0	0	0	0.651853	0	0	0	0.307574	0
F43380_SI	1	2	1	2	2	2R	14039209	14040146	adp	FBgn0000057	FBgn0000057:1|FBgn0000057:2	adp:1|adp:2	1|1	FBgn0000057	FBpp0085923|FBpp0309249	FBtr0086744|FBtr0340288	2	2	2	0	1	0	0	1.2706	1.60956	2.63829	2.37308	3.52174	4.22553	13.3118	10.1181	0.3557	0	0.0008	1	0.0015	1	0.1354	0	0.610341	0	0	0	0.0137347	1	1	1	0.0211156	1
S43381_SI	1	1	1	2	2	2R	14040213	14041565	adp	FBgn0000057	FBgn0000057:3	adp:3	2	FBgn0000057	FBpp0085923|FBpp0309249	FBtr0086744|FBtr0340288	2	2	2	1	0	0	1	3.3345	2.97045	3.677	3.67483	27.7638	19.6044	38.5803	38.8245	0.0716	0	0.0042	1	0.0008	1	0.9765	0	0.246318	0	0	0	0.0412625	1	1	1	0.0138069	1
S401_SI	1	1	1	1	1	2L	378112	378481	al	FBgn0000061	FBgn0000061:1	al:1	1	FBgn0000061	FBpp0077713	FBtr0078053	1	1	1	1	0	0	0
S405_SI	1	1	1	1	1	2L	386703	387439	al	FBgn0000061	FBgn0000061:5	al:5	1	FBgn0000061	FBpp0077713	FBtr0078053	1	1	1	1	0	0	1
S55489_SI	1	1	1	2	2	3R	13496993	13497289	ald	FBgn0000063	FBgn0000063:1	ald:1	2	FBgn0000063	FBpp0082911|FBpp0303766	FBtr0083478|FBtr0331348	2	2	2	1	0	0	0
S55490_SI	1	1	1	2	2	3R	13497572	13498579	ald	FBgn0000063	FBgn0000063:2	ald:2	2	FBgn0000063	FBpp0082911|FBpp0303766	FBtr0083478|FBtr0331348	2	2	2	1	0	0	0
S55491_SI	1	1	1	2	2	3R	13498643	13499198	ald	FBgn0000063	FBgn0000063:3	ald:3	2	FBgn0000063	FBpp0082911|FBpp0303766	FBtr0083478|FBtr0331348	2	2	2	1	0	0	1
F60648_SI	1	3	1	5	5	3R	22079791	22081153	Ald	FBgn0000064	FBgn0000064:1|FBgn0000064:2|FBgn0000064:3	Ald:1|Ald:2|Ald:3	1|1|3	FBgn0000064	FBpp0084367|FBpp0084368|FBpp0084372|FBpp0302780|FBpp0308680	FBtr0084994|FBtr0084995|FBtr0084999|FBtr0310660|FBtr0339614	10	1	10	0	0	1	0	6.30338	5.99932	6.15074	5.89575	555.777	407.442	474.232	366.034	0.019	1	0.1909	0	0.3423	0	0.0199	1	0.108147	1	0	0	0.435399	0	0	0	0.598467	0
F60652_SI	1	2	1	10	10	3R	22082947	22084001	Ald	FBgn0000064	FBgn0000064:7|FBgn0000064:8	Ald:7|Ald:8	8|2	FBgn0000064	FBpp0084367|FBpp0084368|FBpp0084372|FBpp0084373|FBpp0089214|FBpp0113036|FBpp0297612|FBpp0302780|FBpp0302781|FBpp0308680	FBtr0084994|FBtr0084995|FBtr0084999|FBtr0085000|FBtr0085001|FBtr0114544|FBtr0306657|FBtr0310660|FBtr0310661|FBtr0339614	10	1	10	0	1	0	0	4.15846	3.85068	4.75773	4.44619	67.8558	47.56	118.679	86.403	0.1596	0	0.0075	1	0.0027	1	0.0642	0	0.392886	0	0	0	0.0598701	1	1	0	0.0310154	1
S60649_SI	1	1	1	5	5	3R	22081688	22082029	Ald	FBgn0000064	FBgn0000064:4	Ald:4	5	FBgn0000064	FBpp0084373|FBpp0089214|FBpp0113036|FBpp0297612|FBpp0302781	FBtr0085000|FBtr0085001|FBtr0114544|FBtr0306657|FBtr0310661	10	1	10	0	0	1	0	5.62738	5.31404	5.85753	5.68553	282.998	204.809	349.873	296.425	0.0199	1	0.0338	1	0.0024	1	0.0407	1	0.11119	1	0	0	0.155605	1	0	0	0.0285173	1
S60650_SI	1	1	1	2	2	3R	22082196	22082345	Ald	FBgn0000064	FBgn0000064:5	Ald:5	2	FBgn0000064	FBpp0084373|FBpp0113036	FBtr0085000|FBtr0114544	10	1	10	0	0	1	0	5.47621	5.16695	5.64506	5.28358	247.081	177.185	290.82	205.889	0.0588	0	0.3397	0	0.5382	0	0.09	0	0.218087	0	0	0	0.596082	0	0	0	0.756173	0
S60651_SI	1	1	1	10	10	3R	22082655	22082854	Ald	FBgn0000064	FBgn0000064:6	Ald:6	10	FBgn0000064	FBpp0084367|FBpp0084368|FBpp0084372|FBpp0084373|FBpp0089214|FBpp0113036|FBpp0297612|FBpp0302780|FBpp0302781|FBpp0308680	FBtr0084994|FBtr0084995|FBtr0084999|FBtr0085000|FBtr0085001|FBtr0114544|FBtr0306657|FBtr0310660|FBtr0310661|FBtr0339614	10	1	10	1	0	0	0	5.47621	5.16695	5.64506	5.28358	247.081	177.185	290.82	205.889	0.0588	0	0.3397	0	0.5382	0	0.09	0	0.218087	0	0	0	0.596082	0	0	0	0.756173	0
S60653_SI	1	1	1	2	2	3R	22084709	22084935	Ald	FBgn0000064	FBgn0000064:9	Ald:9	2	FBgn0000064	FBpp0113036|FBpp0302780	FBtr0114544|FBtr0310660	10	1	10	0	0	1	0	5.47621	5.16695	5.64506	5.28358	247.081	177.185	290.82	205.889	0.0588	0	0.3397	0	0.5382	0	0.09	0	0.218087	0	0	0	0.596082	0	0	0	0.756173	0
S60654_SI	1	1	1	1	1	3R	22085524	22085557	Ald	FBgn0000064	FBgn0000064:10	Ald:10	1	FBgn0000064	FBpp0084368	FBtr0084995	10	1	10	0	0	1	1	5.47621	5.16695	5.64506	5.28358	247.081	177.185	290.82	205.889	0.0588	0	0.3397	0	0.5382	0	0.09	0	0.218087	0	0	0	0.596082	0	0	0	0.756173	0
S49587_SI	1	1	1	3	3	3R	2589555	2590983	Ama	FBgn0000071	FBgn0000071:4	Ama:4	3	FBgn0000071	FBpp0081135|FBpp0081136|FBpp0081137	FBtr0081618|FBtr0081619|FBtr0081620	3	1	3	1	0	0	1
S10053_SI	1	1	1	1	1	2L	19110159	19110350	amd	CG10501	CG10501:1	amd:1	1	FBgn0000075	FBpp0080697	FBtr0081153	2	1	2	0	0	1	0	1.17603	0.962234	1.63562	1.91274	2.7969	2.22908	4.16746	5.85012	0.61	0	0.0874	0	0.0113	1	0.008	1	0.804502	0	0	0	0.276938	0	0	0	0.0781644	1
S10054_SI	1	1	1	1	1	2L	19110412	19110646	amd	CG10501	CG10501:2	amd:2	1	FBgn0000075	FBpp0080697	FBtr0081153	2	1	2	0	0	1	0	1.17603	0.962234	1.63562	1.91274	2.7969	2.22908	4.16746	5.85012	0.61	0	0.0874	0	0.0113	1	0.008	1	0.804502	0	0	0	0.276938	0	0	0	0.0781644	1
S10055_SI	1	1	1	1	1	2L	19111844	19112315	amd	CG10501	CG10501:4	amd:4	1	FBgn0000075	FBpp0080698	FBtr0081154	2	1	2	0	0	1	0	1.17603	0.962234	1.63562	1.91274	2.7969	2.22908	4.16746	5.85012	0.61	0	0.0874	0	0.0113	1	0.008	1	0.804502	0	0	0	0.276938	0	0	0	0.0781644	1
S10056_SI	1	1	1	2	2	2L	19112794	19114110	amd	CG10501	CG10501:3	amd:3	2	FBgn0000075	FBpp0080697|FBpp0080698	FBtr0081153|FBtr0081154	2	1	2	1	0	0	1	1.17603	0.962234	1.63562	1.91274	2.7969	2.22908	4.16746	5.85012	0.61	0	0.0874	0	0.0113	1	0.008	1	0.804502	0	0	0	0.276938	0	0	0	0.0781644	1
S42717_SI	1	1	1	1	1	2R	13012267	13013874	Amy-d	FBgn0000078	FBgn0000078:1	Amy-d:1	1	FBgn0000078	FBpp0086136	FBtr0086983	1	1	1	1	0	0	1	1.52617	1.26819	2.08021	1.75502	4.22664	3.41251	7.08257	5.02273	0.5053	0	0.0342	1	0.1613	0	0.0564	0	0.732565	0	0	0	0.156638	1	0	0	0.39535	0
S42714_SI	1	1	1	1	1	2R	13006214	13007808	Amy-p	FBgn0000079	FBgn0000079:1	Amy-p:1	1	FBgn0000079	FBpp0086155	FBtr0087004	1	1	1	1	0	0	1	1.8732	1.58018	2.31156	1.97721	5.90164	4.69638	9.37024	7.09831	0.4167	0	0.0333	1	0.3439	0	0.249	0	0.663259	0	0	0	0.15398	1	0	0	0.599782	0
S57286_SI	1	1	1	6	6	3R	16893168	16893221	AnxB9	FBgn0000083	FBgn0000083:5	AnnIX:5	6	FBgn0000083	FBpp0088505|FBpp0088506|FBpp0088985|FBpp0088986|FBpp0307769|FBpp0307770	FBtr0089517|FBtr0089518|FBtr0089519|FBtr0089520|FBtr0336797|FBtr0336798	6	1	6	1	0	0	0	2.84088	2.36971	3.57803	3.48313	16.8382	12.078	35.6913	32.2542	0.2032	0	0.0003	1	0.0051	1	0.5332	0	0.450967	0	0	0	0.00746627	1	1	1	0.0468152	1
S57287_SI	1	1	1	6	6	3R	16893791	16894499	AnxB9	FBgn0000083	FBgn0000083:6	AnnIX:6	6	FBgn0000083	FBpp0088505|FBpp0088506|FBpp0088985|FBpp0088986|FBpp0307769|FBpp0307770	FBtr0089517|FBtr0089518|FBtr0089519|FBtr0089520|FBtr0336797|FBtr0336798	6	1	6	1	0	0	0	4.19489	3.79369	4.76565	4.69036	68.6884	49.4678	118.733	109.759	0.2226	0	0.0048	1	0.0069	1	0.5697	0	0.475559	0	0	0	0.0445237	1	1	1	0.0566013	1
S57288_SI	1	1	1	6	6	3R	16894560	16894741	AnxB9	FBgn0000083	FBgn0000083:7	AnnIX:7	6	FBgn0000083	FBpp0088505|FBpp0088506|FBpp0088985|FBpp0088986|FBpp0307769|FBpp0307770	FBtr0089517|FBtr0089518|FBtr0089519|FBtr0089520|FBtr0336797|FBtr0336798	6	1	6	1	0	0	0	3.72401	3.31509	4.11861	4.04366	41.474	29.6748	60.7899	56.5911	0.1229	0	0.0015	1	0.0079	1	0.3799	0	0.338172	0	0	0	0.021376	1	1	1	0.0623083	1
S57289_SI	1	1	1	3	3	3R	16895035	16895476	AnxB9	FBgn0000083	FBgn0000083:8	AnnIX:8	3	FBgn0000083	FBpp0088986|FBpp0307769|FBpp0307770	FBtr0089519|FBtr0336797|FBtr0336798	6	1	6	0	0	1	0	4.52968	4.59958	4.96148	4.98073	95.4668	104.715	144.278	146.504	0.7465	0	0.0088	1	0.0614	0	0.8664	0	0.883799	0	0	0	0.0663551	1	1	0	0.224077	0
S57290_SI	1	1	1	1	1	3R	16896000	16896261	AnxB9	FBgn0000083	FBgn0000083:9	AnnIX:9	1	FBgn0000083	FBpp0088505	FBtr0089517	6	1	6	0	0	1	1	4.52968	4.59958	4.96148	4.98073	95.4668	104.715	144.278	146.504	0.7465	0	0.0088	1	0.0614	0	0.8664	0	0.883799	0	0	0	0.0663551	1	1	0	0.224077	0
S20904_SI	1	1	1	2	2	X	20066074	20066255	AnxB10	FBgn0000084	FBgn0000084:3	AnxB10:3	2	FBgn0000084	FBpp0070024|FBpp0291143	FBtr0070025|FBtr0301931	2	1	2	1	0	0	0	3.57281	3.7902	3.79834	3.84754	36.6419	44.4158	45.0123	47.183	0.2752	0	0.2519	0	0.7394	0	0.7712	0	0.534193	0	0	0	0.508989	0	0	0	0.879863	0
S20905_SI	1	1	1	2	2	X	20066338	20067049	AnxB10	FBgn0000084	FBgn0000084:4	AnxB10:4	2	FBgn0000084	FBpp0070024|FBpp0291143	FBtr0070025|FBtr0301931	2	1	2	1	0	0	0	3.53673	3.45956	3.72196	3.65883	38.223	31.3244	42.0187	38.3486	0.7546	0	0.4819	0	0.1313	0	0.6841	0	0.88822	0	0	0	0.715204	0	0	0	0.351299	0
S20906_SI	1	1	1	2	2	X	20067402	20067547	AnxB10	FBgn0000084	FBgn0000084:5	AnxB10:5	2	FBgn0000084	FBpp0070024|FBpp0291143	FBtr0070025|FBtr0301931	2	1	2	1	0	0	1	2.31044	2.23814	3.48923	3.60223	14.4447	13.8965	33.3904	37.7569	0.9283	0	0.0386	1	0.0447	1	0.6207	0	0.970053	0	0	0	0.169036	1	0	0	0.185065	1
S12829_SI	1	1	1	1	1	X	2587189	2587681	CG2650	FBgn0000092	FBgn0000092:2	CG2650:2	1	FBgn0000092	FBpp0070480	FBtr0070504	1	1	1	1	0	0	0
S12830_SI	1	1	1	1	1	X	2587766	2587919	CG2650	FBgn0000092	FBgn0000092:3	CG2650:3	1	FBgn0000092	FBpp0070480	FBtr0070504	1	1	1	1	0	0	1
S62699_SI	1	1	1	1	1	3R	26035670	26035802	Anp	FBgn0000094	FBgn0000094:1	Anp:1	1	FBgn0000094	FBpp0084976	FBtr0085611	1	1	1	1	0	0	0
S62700_SI	1	1	1	1	1	3R	26035865	26036003	Anp	FBgn0000094	FBgn0000094:2	Anp:2	1	FBgn0000094	FBpp0084976	FBtr0085611	1	1	1	1	0	0	1
F1216_SI	1	2	1	2	2	2L	2161010	2161527	aop	FBgn0000097	FBgn0000097:6|FBgn0000097:7	aop:6|aop:7	1|1	FBgn0000097	FBpp0077523|FBpp0303509	FBtr0077851|FBtr0330659	5	1	5	0	0	1	0	1.29839	1.50335	2.30017	1.7404	3.2331	3.81153	9.55883	5.75581	0.5469	0	0.0054	1	0.532	0	0.1341	0	0.762065	0	0	0	0.0485028	1	1	1	0.751452	0
S1214_SI	1	1	1	5	5	2L	2158468	2159245	aop	FBgn0000097	FBgn0000097:4	aop:4	5	FBgn0000097	FBpp0077522|FBpp0077523|FBpp0303508|FBpp0303509|FBpp0303510	FBtr0077850|FBtr0077851|FBtr0330658|FBtr0330659|FBtr0330660	5	1	5	1	0	0	0	1.25669	0.663388	1.44298	1.33049	3.00251	1.24745	3.73847	3.03219	0.1089	0	0.5709	0	0.0625	0	0.717	0	0.314996	0	0	0	0.778619	0	0	0	0.226417	0
S1215_SI	1	1	1	5	5	2L	2159312	2160582	aop	FBgn0000097	FBgn0000097:5	aop:5	5	FBgn0000097	FBpp0077522|FBpp0077523|FBpp0303508|FBpp0303509|FBpp0303510	FBtr0077850|FBtr0077851|FBtr0330658|FBtr0330659|FBtr0330660	5	1	5	1	0	0	0	1.40045	1.12342	1.79799	1.59837	4.10479	3.73112	5.28288	3.98104	0.6143	0	0.2373	0	0.3072	0	0.1558	0	0.807028	0	0	0	0.492563	0	0	0	0.56573	0
S1218_SI	1	1	1	3	3	2L	2177847	2178754	aop	FBgn0000097	FBgn0000097:9	aop:9	3	FBgn0000097	FBpp0077522|FBpp0303508|FBpp0303510	FBtr0077850|FBtr0330658|FBtr0330660	5	1	5	0	0	1	1	1.40045	1.12342	1.79799	1.59837	4.10479	3.73112	5.28288	3.98104	0.6143	0	0.2373	0	0.3072	0	0.1558	0	0.807028	0	0	0	0.492563	0	0	0	0.56573	0
F34997_SI	1	2	1	4	4	2R	1593707	1595611	ap	FBgn0000099	FBgn0000099:1|FBgn0000099:2	ap:1|ap:2	2|2	FBgn0000099	FBpp0085394|FBpp0085395|FBpp0289731|FBpp0307253	FBtr0086058|FBtr0086059|FBtr0300504|FBtr0335274	4	1	4	0	1	0	0	3.39086	3.27688	3.61779	3.64437	30.4678	26.6638	36.4212	37.5463	0.5831	0	0.159	0	0.0268	1	0.7245	0	0.786735	0	0	0	0.392003	0	0	0	0.134385	1
F35004_SI	1	2	1	3	3	2R	1605060	1605271	ap	FBgn0000099	FBgn0000099:10|FBgn0000099:9	ap:10|ap:9	1|2	FBgn0000099	FBpp0085394|FBpp0289731|FBpp0307253	FBtr0086058|FBtr0300504|FBtr0335274	4	1	4	0	0	1	0	0.741899	0.500714	1.63225	1.32836	1.37315	0.853098	4.39816	3.09276	0.4814	0	0.0056	1	0.0174	1	0.2583	0	0.714742	0	0	0	0.049924	1	1	1	0.102484	1
S34998_SI	1	1	1	4	4	2R	1595688	1595884	ap	FBgn0000099	FBgn0000099:3	ap:3	4	FBgn0000099	FBpp0085394|FBpp0085395|FBpp0289731|FBpp0307253	FBtr0086058|FBtr0086059|FBtr0300504|FBtr0335274	4	1	4	1	0	0	0	0.741899	0.500714	1.63225	1.32836	1.37315	0.853098	4.39816	3.09276	0.4814	0	0.0056	1	0.0174	1	0.2583	0	0.714742	0	0	0	0.049924	1	1	1	0.102484	1
S34999_SI	1	1	1	4	4	2R	1596116	1596372	ap	FBgn0000099	FBgn0000099:4	ap:4	4	FBgn0000099	FBpp0085394|FBpp0085395|FBpp0289731|FBpp0307253	FBtr0086058|FBtr0086059|FBtr0300504|FBtr0335274	4	1	4	1	0	0	0	0.741899	0.500714	1.63225	1.32836	1.37315	0.853098	4.39816	3.09276	0.4814	0	0.0056	1	0.0174	1	0.2583	0	0.714742	0	0	0	0.049924	1	1	1	0.102484	1
S35000_SI	1	1	1	4	4	2R	1596431	1596604	ap	FBgn0000099	FBgn0000099:5	ap:5	4	FBgn0000099	FBpp0085394|FBpp0085395|FBpp0289731|FBpp0307253	FBtr0086058|FBtr0086059|FBtr0300504|FBtr0335274	4	1	4	1	0	0	0	0.741899	0.500714	1.63225	1.32836	1.37315	0.853098	4.39816	3.09276	0.4814	0	0.0056	1	0.0174	1	0.2583	0	0.714742	0	0	0	0.049924	1	1	1	0.102484	1
S35002_SI	1	1	1	3	3	2R	1604154	1604293	ap	FBgn0000099	FBgn0000099:7	ap:7	3	FBgn0000099	FBpp0085394|FBpp0289731|FBpp0307253	FBtr0086058|FBtr0300504|FBtr0335274	4	1	4	0	0	1	0	0.741899	0.500714	1.63225	1.32836	1.37315	0.853098	4.39816	3.09276	0.4814	0	0.0056	1	0.0174	1	0.2583	0	0.714742	0	0	0	0.049924	1	1	1	0.102484	1
S35003_SI	1	1	1	3	3	2R	1604787	1605003	ap	FBgn0000099	FBgn0000099:8	ap:8	3	FBgn0000099	FBpp0085394|FBpp0289731|FBpp0307253	FBtr0086058|FBtr0300504|FBtr0335274	4	1	4	0	0	1	0	0.741899	0.500714	1.63225	1.32836	1.37315	0.853098	4.39816	3.09276	0.4814	0	0.0056	1	0.0174	1	0.2583	0	0.714742	0	0	0	0.049924	1	1	1	0.102484	1
S35005_SI	1	1	1	2	2	2R	1613326	1614337	ap	FBgn0000099	FBgn0000099:11	ap:11	2	FBgn0000099	FBpp0085394|FBpp0289731	FBtr0086058|FBtr0300504	4	1	4	0	0	1	0	0.741899	0.500714	1.63225	1.32836	1.37315	0.853098	4.39816	3.09276	0.4814	0	0.0056	1	0.0174	1	0.2583	0	0.714742	0	0	0	0.049924	1	1	1	0.102484	1
F33180_SI	1	2	1	2	2	3L	22069135	22069236	RpLP0	FBgn0000100	FBgn0000100:2|FBgn0000100:3	RpLP0:2|RpLP0:3	1|1	FBgn0000100	FBpp0078134|FBpp0306232	FBtr0078481|FBtr0334113	2	1	2	0	1	0	0	5.03767	5.42228	6.02765	5.97134	174.896	234.316	424.42	416.807	0.2222	0	0.0032	1	0.0253	1	0.7888	0	0.474994	0	0	0	0.0343235	1	1	1	0.12925	1
S33181_SI	1	1	1	2	2	3L	22069348	22069441	RpLP0	FBgn0000100	FBgn0000100:4	RpLP0:4	2	FBgn0000100	FBpp0078134|FBpp0306232	FBtr0078481|FBtr0334113	2	1	2	1	0	0	0	5.98849	5.95605	6.07738	6.18539	400.685	388.657	438.413	492.736	0.7127	0	0.2746	0	0.0631	0	0.3393	0	0.865353	0	0	0	0.533596	0	0	0	0.227645	0
S33182_SI	1	1	1	2	2	3L	22069516	22070587	RpLP0	FBgn0000100	FBgn0000100:5	RpLP0:5	2	FBgn0000100	FBpp0078134|FBpp0306232	FBtr0078481|FBtr0334113	2	1	2	1	0	0	1	5.98849	5.95605	6.07738	6.18539	400.685	388.657	438.413	492.736	0.7127	0	0.2746	0	0.0631	0	0.3393	0	0.865353	0	0	0	0.533596	0	0	0	0.227645	0
F11766_SI	1	2	1	6	6	X	465164	465385	Appl	FBgn0000108	FBgn0000108:6|FBgn0000108:7	Appl:6|Appl:7	2|4	FBgn0000108	FBpp0070104|FBpp0298292|FBpp0298293|FBpp0298294|FBpp0298295|FBpp0298296	FBtr0070109|FBtr0307291|FBtr0307292|FBtr0307293|FBtr0307294|FBtr0307295	6	1	6	0	1	0	0	1.85473	1.61907	2.56131	2.25518	7.80072	4.50213	12.4218	9.06361	0.6179	0	0.1219	0	0.0257	1	0.1538	0	0.809248	0	0	0	0.336489	0	0	0	0.13068	1
F11767_SI	1	2	1	6	6	X	465460	466103	Appl	FBgn0000108	FBgn0000108:8|FBgn0000108:9	Appl:8|Appl:9	2|4	FBgn0000108	FBpp0070104|FBpp0298292|FBpp0298293|FBpp0298294|FBpp0298295|FBpp0298296	FBtr0070109|FBtr0307291|FBtr0307292|FBtr0307293|FBtr0307294|FBtr0307295	6	1	6	0	1	0	0	4.79348	4.86294	4.80837	4.81452	121.563	129.764	122.418	123.72	0.5235	0	0.8751	0	0.6518	0	0.9475	0	0.745465	0	0	0	0.947484	0	0	0	0.830189	0
F11768_SI	1	2	1	6	6	X	466170	466322	Appl	FBgn0000108	FBgn0000108:10|FBgn0000108:11	Appl:10|Appl:11	2|4	FBgn0000108	FBpp0070104|FBpp0298292|FBpp0298293|FBpp0298294|FBpp0298295|FBpp0298296	FBtr0070109|FBtr0307291|FBtr0307292|FBtr0307293|FBtr0307294|FBtr0307295	6	1	6	0	1	0	0	1.02567	1.7796	2.09981	1.41784	2.99066	6.89908	7.24306	3.19703	0.227	0	0.013	1	0.4541	0	<.0001	1	0.480921	0	0	0	0.0850019	1	1	0	0.693783	0
F11769_SI	1	2	1	6	6	X	467886	468035	Appl	FBgn0000108	FBgn0000108:12|FBgn0000108:13	Appl:12|Appl:13	5|1	FBgn0000108	FBpp0070104|FBpp0298292|FBpp0298293|FBpp0298294|FBpp0298295|FBpp0298296	FBtr0070109|FBtr0307291|FBtr0307292|FBtr0307293|FBtr0307294|FBtr0307295	6	1	6	0	1	0	0	1.75751	1.56768	2.7008	2.36438	5.38974	5.28877	14.4939	9.81989	0.6948	0	0.001	1	0.0881	0	0.0528	0	0.854996	0	0	0	0.0160616	1	1	1	0.278285	0
F11771_SI	1	2	1	6	6	X	468975	469122	Appl	FBgn0000108	FBgn0000108:15|FBgn0000108:16	Appl:15|Appl:16	5|1	FBgn0000108	FBpp0070104|FBpp0298292|FBpp0298293|FBpp0298294|FBpp0298295|FBpp0298296	FBtr0070109|FBtr0307291|FBtr0307292|FBtr0307293|FBtr0307294|FBtr0307295	6	1	6	0	1	0	0	1.75751	1.56768	2.7008	2.36438	5.38974	5.28877	14.4939	9.81989	0.6948	0	0.001	1	0.0881	0	0.0528	0	0.854996	0	0	0	0.0160616	1	1	1	0.278285	0
F11772_SI	1	2	1	6	6	X	469201	469395	Appl	FBgn0000108	FBgn0000108:17|FBgn0000108:18	Appl:17|Appl:18	5|1	FBgn0000108	FBpp0070104|FBpp0298292|FBpp0298293|FBpp0298294|FBpp0298295|FBpp0298296	FBtr0070109|FBtr0307291|FBtr0307292|FBtr0307293|FBtr0307294|FBtr0307295	6	1	6	0	1	0	0	1.75751	1.56768	2.7008	2.36438	5.38974	5.28877	14.4939	9.81989	0.6948	0	0.001	1	0.0881	0	0.0528	0	0.854996	0	0	0	0.0160616	1	1	1	0.278285	0
F11773_SI	1	2	1	6	6	X	469504	473077	Appl	FBgn0000108	FBgn0000108:19|FBgn0000108:20	Appl:19|Appl:20	4|2	FBgn0000108	FBpp0070104|FBpp0298292|FBpp0298293|FBpp0298294|FBpp0298295|FBpp0298296	FBtr0070109|FBtr0307291|FBtr0307292|FBtr0307293|FBtr0307294|FBtr0307295	6	1	6	0	1	0	1	1.75751	1.56768	2.7008	2.36438	5.38974	5.28877	14.4939	9.81989	0.6948	0	0.001	1	0.0881	0	0.0528	0	0.854996	0	0	0	0.0160616	1	1	1	0.278285	0
S11763_SI	1	1	1	6	6	X	425660	425909	Appl	FBgn0000108	FBgn0000108:3	Appl:3	6	FBgn0000108	FBpp0070104|FBpp0298292|FBpp0298293|FBpp0298294|FBpp0298295|FBpp0298296	FBtr0070109|FBtr0307291|FBtr0307292|FBtr0307293|FBtr0307294|FBtr0307295	6	1	6	1	0	0	0	1.75751	1.56768	2.7008	2.36438	5.38974	5.28877	14.4939	9.81989	0.6948	0	0.001	1	0.0881	0	0.0528	0	0.854996	0	0	0	0.0160616	1	1	1	0.278285	0
S11764_SI	1	1	1	5	5	X	454639	454809	Appl	FBgn0000108	FBgn0000108:4	Appl:4	5	FBgn0000108	FBpp0070104|FBpp0298292|FBpp0298294|FBpp0298295|FBpp0298296	FBtr0070109|FBtr0307291|FBtr0307293|FBtr0307294|FBtr0307295	6	1	6	0	0	1	0	1.75751	1.56768	2.7008	2.36438	5.38974	5.28877	14.4939	9.81989	0.6948	0	0.001	1	0.0881	0	0.0528	0	0.854996	0	0	0	0.0160616	1	1	1	0.278285	0
S11765_SI	1	1	1	6	6	X	464895	465033	Appl	FBgn0000108	FBgn0000108:5	Appl:5	6	FBgn0000108	FBpp0070104|FBpp0298292|FBpp0298293|FBpp0298294|FBpp0298295|FBpp0298296	FBtr0070109|FBtr0307291|FBtr0307292|FBtr0307293|FBtr0307294|FBtr0307295	6	1	6	1	0	0	0	1.75751	1.56768	2.7008	2.36438	5.38974	5.28877	14.4939	9.81989	0.6948	0	0.001	1	0.0881	0	0.0528	0	0.854996	0	0	0	0.0160616	1	1	1	0.278285	0
S11770_SI	1	1	1	6	6	X	468229	468911	Appl	FBgn0000108	FBgn0000108:14	Appl:14	6	FBgn0000108	FBpp0070104|FBpp0298292|FBpp0298293|FBpp0298294|FBpp0298295|FBpp0298296	FBtr0070109|FBtr0307291|FBtr0307292|FBtr0307293|FBtr0307294|FBtr0307295	6	1	6	1	0	0	0	1.75751	1.56768	2.7008	2.36438	5.38974	5.28877	14.4939	9.81989	0.6948	0	0.001	1	0.0881	0	0.0528	0	0.854996	0	0	0	0.0160616	1	1	1	0.278285	0
S22689_SI	1	1	1	1	1	3L	1883892	1884248	Aprt	FBgn0000109	FBgn0000109:1	Aprt:1	1	FBgn0000109	FBpp0088438	FBtr0089420	1	1	1	1	0	0	0	3.02613	2.50723	3.58789	3.66964	21.3492	15.1254	35.7442	38.2807	0.2261	0	0.0125	1	0.0058	1	0.3551	0	0.479768	0	0	0	0.0828497	1	1	0	0.050709	1
S22690_SI	1	1	1	1	1	3L	1884323	1884560	Aprt	FBgn0000109	FBgn0000109:2	Aprt:2	1	FBgn0000109	FBpp0088438	FBtr0089420	1	1	1	1	0	0	0	1.75096	1.14588	2.48169	2.57817	6.62915	3.59162	11.3847	12.7017	0.3412	0	0.0926	0	0.0101	1	0.6089	0	0.597364	0	0	0	0.286416	0	0	0	0.0725451	1
S22691_SI	1	1	1	1	1	3L	1884691	1884885	Aprt	FBgn0000109	FBgn0000109:3	Aprt:3	1	FBgn0000109	FBpp0088438	FBtr0089420	1	1	1	1	0	0	1	1.75096	1.14588	2.48169	2.57817	6.62915	3.59162	11.3847	12.7017	0.3412	0	0.0926	0	0.0101	1	0.6089	0	0.597364	0	0	0	0.286416	0	0	0	0.0725451	1
F7261_SI	1	4	1	10	10	2L	12310682	12312311	aret	FBgn0000114	FBgn0000114:18|FBgn0000114:19|FBgn0000114:20|FBgn0000114:21	aret:18|aret:19|aret:20|aret:21	4|1|2|3	FBgn0000114	FBpp0079926|FBpp0079927|FBpp0079929|FBpp0289794|FBpp0304034|FBpp0304035|FBpp0304036|FBpp0304037|FBpp0304038|FBpp0304320	FBtr0080344|FBtr0080345|FBtr0080347|FBtr0300567|FBtr0331644|FBtr0331645|FBtr0331646|FBtr0331647|FBtr0331648|FBtr0331998	10	1	10	0	1	0	0	2.88921	2.39093	3.55684	3.47745	17.4625	10.9608	34.3692	31.5884	0.0505	0	<.0001	1	0.0001	1	0.3527	0	0.198829	1	0	0	0.00158615	1	1	1	0.00387149	1
F7263_SI	1	2	1	4	4	2L	12312526	12313438	aret	FBgn0000114	FBgn0000114:23|FBgn0000114:24	aret:23|aret:24	2|2	FBgn0000114	FBpp0079926|FBpp0079927|FBpp0304034|FBpp0304037	FBtr0080344|FBtr0080345|FBtr0331644|FBtr0331647	10	1	10	0	0	1	1	3.24634	3.20694	3.16849	3.0729	27.5691	23.9782	23.8516	20.8688	0.8656	0	0.7626	0	0.228	0	0.5396	0	0.942879	0	0	0	0.89281	0	0	0	0.482096	0
S7244_SI	1	1	1	1	1	2L	12201326	12201771	aret	FBgn0000114	FBgn0000114:2	aret:2	1	FBgn0000114	FBpp0304038	FBtr0331648	10	1	10	0	0	1	0	1.87249	1.9459	2.90221	2.45075	6.3857	6.56285	18.633	10.6548	0.8236	0	0.0034	1	0.0266	1	0.0202	1	0.923	0	0	0	0.035567	1	1	1	0.133516	1
S7245_SI	1	1	1	2	2	2L	12205843	12206130	aret	FBgn0000114	FBgn0000114:3	aret:3	2	FBgn0000114	FBpp0079926|FBpp0304036	FBtr0080344|FBtr0331646	10	1	10	0	0	1	0	1.4651	0.98522	2.99258	2.39199	5.98679	3.03137	20.8561	10.2304	0.4881	0	0.0095	1	0.0091	1	0.0146	1	0.719809	0	0	0	0.0699158	1	1	0	0.0679578	1
S7247_SI	1	1	1	2	2	2L	12222197	12222337	aret	FBgn0000114	FBgn0000114:4	aret:4	2	FBgn0000114	FBpp0304035|FBpp0304037	FBtr0331645|FBtr0331647	10	1	10	0	0	1	0	0.909445	1.01051	1.38256	1.42492	1.73816	2.06948	3.06021	3.23848	0.7689	0	0.0543	0	0.1594	0	0.7537	0	0.89594	0	0	0	0.208002	0	0	0	0.39258	0
S7248_SI	1	1	1	2	2	2L	12240868	12241780	aret	FBgn0000114	FBgn0000114:5	aret:5	2	FBgn0000114	FBpp0079926|FBpp0304035	FBtr0080344|FBtr0331645	10	1	10	0	0	1	0	1.4466	1.32396	3.20218	2.65702	5.40706	5.54139	25.2849	15.52	0.87	0	0.0024	1	0.0516	0	0.1186	0	0.94484	0	0	0	0.0286538	1	1	1	0.201784	0
S7250_SI	1	1	1	9	9	2L	12271591	12272084	aret	FBgn0000114	FBgn0000114:7	aret:7	9	FBgn0000114	FBpp0079926|FBpp0079927|FBpp0289794|FBpp0304034|FBpp0304035|FBpp0304036|FBpp0304037|FBpp0304038|FBpp0304320	FBtr0080344|FBtr0080345|FBtr0300567|FBtr0331644|FBtr0331645|FBtr0331646|FBtr0331647|FBtr0331648|FBtr0331998	10	1	10	0	0	1	0	1.86092	0.975219	3.15569	2.89074	8.25291	2.50893	24.1394	17.3936	0.1513	0	0.0122	1	0.0002	1	0.2116	0	0.381299	0	0	0	0.0818904	1	1	0	0.00625813	1
S7251_SI	1	1	1	9	9	2L	12278837	12278919	aret	FBgn0000114	FBgn0000114:8	aret:8	9	FBgn0000114	FBpp0079926|FBpp0079927|FBpp0289794|FBpp0304034|FBpp0304035|FBpp0304036|FBpp0304037|FBpp0304038|FBpp0304320	FBtr0080344|FBtr0080345|FBtr0300567|FBtr0331644|FBtr0331645|FBtr0331646|FBtr0331647|FBtr0331648|FBtr0331998	10	1	10	0	0	1	0	2.25584	1.78791	3.45508	3.14649	14.3137	6.78558	31.9401	22.3928	0.5048	0	0.0369	1	0.0082	1	0.0394	1	0.732117	0	0	0	0.164202	1	0	0	0.0634809	1
S7252_SI	1	1	1	9	9	2L	12282514	12282562	aret	FBgn0000114	FBgn0000114:9	aret:9	9	FBgn0000114	FBpp0079926|FBpp0079927|FBpp0289794|FBpp0304034|FBpp0304035|FBpp0304036|FBpp0304037|FBpp0304038|FBpp0304320	FBtr0080344|FBtr0080345|FBtr0300567|FBtr0331644|FBtr0331645|FBtr0331646|FBtr0331647|FBtr0331648|FBtr0331998	10	1	10	0	0	1	0	1.80387	1.61173	2.76974	2.07376	10.471	8.43207	15.6254	7.33119	0.832	0	0.1315	0	0.5071	0	0.0035	1	0.927395	0	0	0	0.351591	0	0	0	0.733954	0
S7253_SI	1	1	1	1	1	2L	12287223	12287808	aret	FBgn0000114	FBgn0000114:10	aret:10	1	FBgn0000114	FBpp0079929	FBtr0080347	10	1	10	0	0	1	0	1.80387	1.61173	2.76974	2.07376	10.471	8.43207	15.6254	7.33119	0.832	0	0.1315	0	0.5071	0	0.0035	1	0.927395	0	0	0	0.351591	0	0	0	0.733954	0
S7254_SI	1	1	1	1	1	2L	12288905	12289344	aret	FBgn0000114	FBgn0000114:11	aret:11	1	FBgn0000114	FBpp0079929	FBtr0080347	10	1	10	0	0	1	0	1.80387	1.61173	2.76974	2.07376	10.471	8.43207	15.6254	7.33119	0.832	0	0.1315	0	0.5071	0	0.0035	1	0.927395	0	0	0	0.351591	0	0	0	0.733954	0
S7255_SI	1	1	1	10	10	2L	12298568	12298749	aret	FBgn0000114	FBgn0000114:12	aret:12	10	FBgn0000114	FBpp0079926|FBpp0079927|FBpp0079929|FBpp0289794|FBpp0304034|FBpp0304035|FBpp0304036|FBpp0304037|FBpp0304038|FBpp0304320	FBtr0080344|FBtr0080345|FBtr0080347|FBtr0300567|FBtr0331644|FBtr0331645|FBtr0331646|FBtr0331647|FBtr0331648|FBtr0331998	10	1	10	1	0	0	0	1.80387	1.61173	2.76974	2.07376	10.471	8.43207	15.6254	7.33119	0.832	0	0.1315	0	0.5071	0	0.0035	1	0.927395	0	0	0	0.351591	0	0	0	0.733954	0
S7256_SI	1	1	1	10	10	2L	12298814	12299111	aret	FBgn0000114	FBgn0000114:13	aret:13	10	FBgn0000114	FBpp0079926|FBpp0079927|FBpp0079929|FBpp0289794|FBpp0304034|FBpp0304035|FBpp0304036|FBpp0304037|FBpp0304038|FBpp0304320	FBtr0080344|FBtr0080345|FBtr0080347|FBtr0300567|FBtr0331644|FBtr0331645|FBtr0331646|FBtr0331647|FBtr0331648|FBtr0331998	10	1	10	1	0	0	0	1.80387	1.61173	2.76974	2.07376	10.471	8.43207	15.6254	7.33119	0.832	0	0.1315	0	0.5071	0	0.0035	1	0.927395	0	0	0	0.351591	0	0	0	0.733954	0
S7257_SI	1	1	1	10	10	2L	12299188	12299394	aret	FBgn0000114	FBgn0000114:14	aret:14	10	FBgn0000114	FBpp0079926|FBpp0079927|FBpp0079929|FBpp0289794|FBpp0304034|FBpp0304035|FBpp0304036|FBpp0304037|FBpp0304038|FBpp0304320	FBtr0080344|FBtr0080345|FBtr0080347|FBtr0300567|FBtr0331644|FBtr0331645|FBtr0331646|FBtr0331647|FBtr0331648|FBtr0331998	10	1	10	1	0	0	0	1.80387	1.61173	2.76974	2.07376	10.471	8.43207	15.6254	7.33119	0.832	0	0.1315	0	0.5071	0	0.0035	1	0.927395	0	0	0	0.351591	0	0	0	0.733954	0
S7258_SI	1	1	1	1	1	2L	12300361	12300396	aret	FBgn0000114	FBgn0000114:15	aret:15	1	FBgn0000114	FBpp0304034	FBtr0331644	10	1	10	0	0	1	0	1.80387	1.61173	2.76974	2.07376	10.471	8.43207	15.6254	7.33119	0.832	0	0.1315	0	0.5071	0	0.0035	1	0.927395	0	0	0	0.351591	0	0	0	0.733954	0
S7260_SI	1	1	1	10	10	2L	12304446	12304595	aret	FBgn0000114	FBgn0000114:17	aret:17	10	FBgn0000114	FBpp0079926|FBpp0079927|FBpp0079929|FBpp0289794|FBpp0304034|FBpp0304035|FBpp0304036|FBpp0304037|FBpp0304038|FBpp0304320	FBtr0080344|FBtr0080345|FBtr0080347|FBtr0300567|FBtr0331644|FBtr0331645|FBtr0331646|FBtr0331647|FBtr0331648|FBtr0331998	10	1	10	1	0	0	0	1.80387	1.61173	2.76974	2.07376	10.471	8.43207	15.6254	7.33119	0.832	0	0.1315	0	0.5071	0	0.0035	1	0.927395	0	0	0	0.351591	0	0	0	0.733954	0
S7262_SI	1	1	1	4	4	2L	12312376	12312465	aret	FBgn0000114	FBgn0000114:22	aret:22	4	FBgn0000114	FBpp0079926|FBpp0079927|FBpp0304034|FBpp0304037	FBtr0080344|FBtr0080345|FBtr0331644|FBtr0331647	10	1	10	0	0	1	0	1.80387	1.61173	2.76974	2.07376	10.471	8.43207	15.6254	7.33119	0.832	0	0.1315	0	0.5071	0	0.0035	1	0.927395	0	0	0	0.351591	0	0	0	0.733954	0
S29818_SI	1	1	1	1	1	3L	15976235	15976380	Arl1	FBgn0000115	FBgn0000115:1	Arf72A:1	1	FBgn0000115	FBpp0075272	FBtr0075517	1	1	1	1	0	0	0	2.33561	1.41755	2.82922	2.60855	11.1226	5.88551	16.2467	12.8871	0.1675	0	0.0888	0	0.0599	0	0.1346	0	0.403905	0	0	0	0.27951	0	0	0	0.220489	0
S29819_SI	1	1	1	1	1	3L	15976478	15976694	Arl1	FBgn0000115	FBgn0000115:2	Arf72A:2	1	FBgn0000115	FBpp0075272	FBtr0075517	1	1	1	1	0	0	1	2.33561	1.41755	2.82922	2.60855	11.1226	5.88551	16.2467	12.8871	0.1675	0	0.0888	0	0.0599	0	0.1346	0	0.403905	0	0	0	0.27951	0	0	0	0.220489	0
F26632_SI	1	2	1	2	2	3L	9044230	9045001	Argk	FBgn0000116	FBgn0000116:2|FBgn0000116:3	Argk:2|Argk:3	1|1	FBgn0000116	FBpp0076273|FBpp0303940	FBtr0076546|FBtr0331550	6	1	6	0	0	1	0	1.19084	0.705143	1.88057	1.73691	2.93783	1.35136	5.63619	4.71902	0.25	0	0.0316	1	0.0026	1	0.1276	0	0.506644	0	0	0	0.148803	1	0	0	0.0302891	1
S26631_SI	1	1	1	6	6	3L	9041980	9043459	Argk	FBgn0000116	FBgn0000116:1	Argk:1	6	FBgn0000116	FBpp0076270|FBpp0076271|FBpp0076272|FBpp0076273|FBpp0111703|FBpp0303940	FBtr0076543|FBtr0076544|FBtr0076545|FBtr0076546|FBtr0112791|FBtr0331550	6	1	6	1	0	0	0	6.18845	5.99863	6.04559	5.82827	505.474	411.747	425.817	341.52	0.2735	0	0.3286	0	0.2036	0	0.0315	1	0.532413	0	0	0	0.5857	0	0	0	0.451535	0
S26633_SI	1	1	1	1	1	3L	9046620	9046661	Argk	FBgn0000116	FBgn0000116:4	Argk:4	1	FBgn0000116	FBpp0303940	FBtr0331550	6	1	6	0	0	1	0	2.12073	1.28727	3.04009	2.64488	7.89439	4.58135	20.4287	13.8147	0.1485	0	0.0001	1	0.0243	1	0.0477	1	0.377211	0	0	0	0.00372543	1	1	1	0.126163	1
S26634_SI	1	1	1	1	1	3L	9050643	9050681	Argk	FBgn0000116	FBgn0000116:5	Argk:5	1	FBgn0000116	FBpp0076272	FBtr0076545	6	1	6	0	0	1	0	2.12073	1.28727	3.04009	2.64488	7.89439	4.58135	20.4287	13.8147	0.1485	0	0.0001	1	0.0243	1	0.0477	1	0.377211	0	0	0	0.00372543	1	1	1	0.126163	1
S26635_SI	1	1	1	2	2	3L	9055007	9055567	Argk	FBgn0000116	FBgn0000116:6	Argk:6	2	FBgn0000116	FBpp0076270|FBpp0076271	FBtr0076543|FBtr0076544	6	1	6	0	0	1	0	2.12073	1.28727	3.04009	2.64488	7.89439	4.58135	20.4287	13.8147	0.1485	0	0.0001	1	0.0243	1	0.0477	1	0.377211	0	0	0	0.00372543	1	1	1	0.126163	1
S26637_SI	1	1	1	2	2	3L	9057564	9057617	Argk	FBgn0000116	FBgn0000116:8	Argk:8	2	FBgn0000116	FBpp0076270|FBpp0111703	FBtr0076543|FBtr0112791	6	1	6	0	0	1	0	2.12073	1.28727	3.04009	2.64488	7.89439	4.58135	20.4287	13.8147	0.1485	0	0.0001	1	0.0243	1	0.0477	1	0.377211	0	0	0	0.00372543	1	1	1	0.126163	1
S26638_SI	1	1	1	2	2	3L	9058808	9059127	Argk	FBgn0000116	FBgn0000116:9	Argk:9	2	FBgn0000116	FBpp0076270|FBpp0111703	FBtr0076543|FBtr0112791	6	1	6	0	0	1	1	2.12073	1.28727	3.04009	2.64488	7.89439	4.58135	20.4287	13.8147	0.1485	0	0.0001	1	0.0243	1	0.0477	1	0.377211	0	0	0	0.00372543	1	1	1	0.126163	1
F12322_SI	1	3	1	4	4	X	1793337	1793643	arm	FBgn0000117	FBgn0000117:7|FBgn0000117:8|FBgn0000117:9	arm:7|arm:8|arm:9	1|2|1	FBgn0000117	FBpp0089031|FBpp0089032|FBpp0089033|FBpp0304835	FBtr0089988|FBtr0089989|FBtr0089990|FBtr0332583	6	1	6	0	0	1	0	2.77382	2.69312	3.60726	3.59508	17.0572	14.8182	36.8564	36.0996	0.7887	0	0.0036	1	0.0006	1	0.9337	0	0.905758	0	0	0	0.0370936	1	1	1	0.0113234	1
S12317_SI	1	1	1	5	5	X	1787436	1787532	arm	FBgn0000117	FBgn0000117:2	arm:2	5	FBgn0000117	FBpp0089031|FBpp0089032|FBpp0089034|FBpp0089035|FBpp0304835	FBtr0089988|FBtr0089989|FBtr0089991|FBtr0089992|FBtr0332583	6	1	6	0	0	1	0	5.07051	4.73253	5.03445	4.78725	169.642	121.354	155.205	124.366	0.2109	0	0.8424	0	0.8358	0	0.1827	0	0.460743	0	0	0	0.932539	0	0	0	0.929424	0
S12318_SI	1	1	1	6	6	X	1788541	1788813	arm	FBgn0000117	FBgn0000117:3	arm:3	6	FBgn0000117	FBpp0089031|FBpp0089032|FBpp0089033|FBpp0089034|FBpp0089035|FBpp0304835	FBtr0089988|FBtr0089989|FBtr0089990|FBtr0089991|FBtr0089992|FBtr0332583	6	1	6	1	0	0	0	4.05601	4.24409	4.51461	4.38302	66.8573	72.299	93.0589	82.4897	0.5432	0	0.1214	0	0.5402	0	0.5025	0	0.759602	0	0	0	0.335687	0	0	0	0.757463	0
S12319_SI	1	1	1	6	6	X	1788874	1789074	arm	FBgn0000117	FBgn0000117:4	arm:4	6	FBgn0000117	FBpp0089031|FBpp0089032|FBpp0089033|FBpp0089034|FBpp0089035|FBpp0304835	FBtr0089988|FBtr0089989|FBtr0089990|FBtr0089991|FBtr0089992|FBtr0332583	6	1	6	1	0	0	0	2.9635	2.6732	3.71363	3.47359	19.8739	13.6875	42.521	32.8132	0.1382	0	0.0047	1	0.0003	1	0.3055	0	0.362047	0	0	0	0.0441798	1	1	1	0.007769	1
S12320_SI	1	1	1	6	6	X	1789147	1790786	arm	FBgn0000117	FBgn0000117:5	arm:5	6	FBgn0000117	FBpp0089031|FBpp0089032|FBpp0089033|FBpp0089034|FBpp0089035|FBpp0304835	FBtr0089988|FBtr0089989|FBtr0089990|FBtr0089991|FBtr0089992|FBtr0332583	6	1	6	1	0	0	0	2.9635	2.6732	3.71363	3.47359	19.8739	13.6875	42.521	32.8132	0.1382	0	0.0047	1	0.0003	1	0.3055	0	0.362047	0	0	0	0.0441798	1	1	1	0.007769	1
S12321_SI	1	1	1	6	6	X	1793013	1793072	arm	FBgn0000117	FBgn0000117:6	arm:6	6	FBgn0000117	FBpp0089031|FBpp0089032|FBpp0089033|FBpp0089034|FBpp0089035|FBpp0304835	FBtr0089988|FBtr0089989|FBtr0089990|FBtr0089991|FBtr0089992|FBtr0332583	6	1	6	1	0	0	0	2.9635	2.6732	3.71363	3.47359	19.8739	13.6875	42.521	32.8132	0.1382	0	0.0047	1	0.0003	1	0.3055	0	0.362047	0	0	0	0.0441798	1	1	1	0.007769	1
S12323_SI	1	1	1	1	1	X	1794077	1794222	arm	FBgn0000117	FBgn0000117:10	arm:10	1	FBgn0000117	FBpp0089034	FBtr0089991	6	1	6	0	0	1	0	2.9635	2.6732	3.71363	3.47359	19.8739	13.6875	42.521	32.8132	0.1382	0	0.0047	1	0.0003	1	0.3055	0	0.362047	0	0	0	0.0441798	1	1	1	0.007769	1
S12324_SI	1	1	1	1	1	X	1794543	1794679	arm	FBgn0000117	FBgn0000117:11	arm:11	1	FBgn0000117	FBpp0089035	FBtr0089992	6	1	6	0	0	1	1	2.9635	2.6732	3.71363	3.47359	19.8739	13.6875	42.521	32.8132	0.1382	0	0.0047	1	0.0003	1	0.3055	0	0.362047	0	0	0	0.0441798	1	1	1	0.007769	1
S40273_SI	1	1	1	1	1	2R	9341145	9342741	arr	FBgn0000119	FBgn0000119:1	arr:1	1	FBgn0000119	FBpp0086821	FBtr0087702	1	1	1	1	0	0	0	2.0604	2.17495	2.32998	2.49898	7.12703	8.11271	9.33242	11.2532	0.5255	0	0.0436	1	0.0398	1	0.0353	1	0.746814	0	0	0	0.182399	1	0	0	0.172108	1
S40274_SI	1	1	1	1	1	2R	9342801	9343425	arr	FBgn0000119	FBgn0000119:2	arr:2	1	FBgn0000119	FBpp0086821	FBtr0087702	1	1	1	1	0	0	0	0.971301	0.654578	1.67363	1.51992	1.79964	1.11507	4.48428	3.81893	0.2574	0	0.0016	1	0.0062	1	0.4536	0	0.515397	0	0	0	0.0215743	1	1	1	0.0530816	1
S40275_SI	1	1	1	1	1	2R	9343488	9343757	arr	FBgn0000119	FBgn0000119:3	arr:3	1	FBgn0000119	FBpp0086821	FBtr0087702	1	1	1	1	0	0	0	0.971301	0.654578	1.67363	1.51992	1.79964	1.11507	4.48428	3.81893	0.2574	0	0.0016	1	0.0062	1	0.4536	0	0.515397	0	0	0	0.0215743	1	1	1	0.0530816	1
S40276_SI	1	1	1	1	1	2R	9343821	9343978	arr	FBgn0000119	FBgn0000119:4	arr:4	1	FBgn0000119	FBpp0086821	FBtr0087702	1	1	1	1	0	0	0	0.971301	0.654578	1.67363	1.51992	1.79964	1.11507	4.48428	3.81893	0.2574	0	0.0016	1	0.0062	1	0.4536	0	0.515397	0	0	0	0.0215743	1	1	1	0.0530816	1
S40277_SI	1	1	1	1	1	2R	9344041	9347030	arr	FBgn0000119	FBgn0000119:5	arr:5	1	FBgn0000119	FBpp0086821	FBtr0087702	1	1	1	1	0	0	0	0.971301	0.654578	1.67363	1.51992	1.79964	1.11507	4.48428	3.81893	0.2574	0	0.0016	1	0.0062	1	0.4536	0	0.515397	0	0	0	0.0215743	1	1	1	0.0530816	1
S40282_SI	1	1	1	1	1	2R	9369281	9369589	arr	FBgn0000119	FBgn0000119:6	arr:6	1	FBgn0000119	FBpp0086821	FBtr0087702	1	1	1	1	0	0	0	0.971301	0.654578	1.67363	1.51992	1.79964	1.11507	4.48428	3.81893	0.2574	0	0.0016	1	0.0062	1	0.4536	0	0.515397	0	0	0	0.0215743	1	1	1	0.0530816	1
S40283_SI	1	1	1	1	1	2R	9370660	9370734	arr	FBgn0000119	FBgn0000119:7	arr:7	1	FBgn0000119	FBpp0086821	FBtr0087702	1	1	1	1	0	0	1	0.971301	0.654578	1.67363	1.51992	1.79964	1.11507	4.48428	3.81893	0.2574	0	0.0016	1	0.0062	1	0.4536	0	0.515397	0	0	0	0.0215743	1	1	1	0.0530816	1
F9539_SI	1	2	1	3	3	2L	18080147	18081187	Arr1	FBgn0000120	FBgn0000120:5|FBgn0000120:6	Arr1:5|Arr1:6	2|1	FBgn0000120	FBpp0080583|FBpp0298351|FBpp0309204	FBtr0081030|FBtr0307350|FBtr0340229	3	1	3	0	1	0	1	6.24734	6.15867	6.00182	6.10419	534.657	484.375	405.205	451.62	0.6005	0	0.0803	0	0.684	0	0.2441	0	0.798183	0	0	0	0.263086	0	0	0	0.849286	0
S9535_SI	1	1	1	2	2	2L	18078269	18078496	Arr1	FBgn0000120	FBgn0000120:1	Arr1:1	2	FBgn0000120	FBpp0080583|FBpp0298351	FBtr0081030|FBtr0307350	3	1	3	0	0	1	0	4.3981	4.4566	5.15802	4.88308	85.3486	86.3915	179.503	134.764	0.7525	0	0.0016	1	0.0086	1	0.1266	0	0.887179	0	0	0	0.0219269	1	1	1	0.0656851	1
S9536_SI	1	1	1	1	1	2L	18078649	18078797	Arr1	FBgn0000120	FBgn0000120:2	Arr1:2	1	FBgn0000120	FBpp0309204	FBtr0340229	3	1	3	0	0	1	0	6.21576	5.8976	6.37893	6.31461	522.165	364.458	608.402	559.077	0.0289	1	0.3643	0	0.0003	1	0.6679	0	0.140593	1	0	0	0.618412	0	0	0	0.00800904	1
S9537_SI	1	1	1	3	3	2L	18078916	18079723	Arr1	FBgn0000120	FBgn0000120:3	Arr1:3	3	FBgn0000120	FBpp0080583|FBpp0298351|FBpp0309204	FBtr0081030|FBtr0307350|FBtr0340229	3	1	3	1	0	0	0	7.26389	7.15324	7.28794	7.35007	1456.99	1279.8	1471.99	1560.28	0.2784	0	0.8261	0	0.0012	1	0.3643	0	0.537477	0	0	0	0.924252	0	0	0	0.0177826	1
S9538_SI	1	1	1	3	3	2L	18079957	18080086	Arr1	FBgn0000120	FBgn0000120:4	Arr1:4	3	FBgn0000120	FBpp0080583|FBpp0298351|FBpp0309204	FBtr0081030|FBtr0307350|FBtr0340229	3	1	3	1	0	0	0	7.26389	7.15324	7.28794	7.35007	1456.99	1279.8	1471.99	1560.28	0.2784	0	0.8261	0	0.0012	1	0.3643	0	0.537477	0	0	0	0.924252	0	0	0	0.0177826	1
S26384_SI	1	1	1	1	1	3L	8640361	8640745	Arr2	FBgn0000121	FBgn0000121:1	Arr2:1	1	FBgn0000121	FBpp0076326	FBtr0076599	1	1	1	1	0	0	0	8.06628	8.0971	8.04192	8.18002	3218.31	3395.47	3117.33	3599.31	0.8291	0	0.7527	0	0.561	0	0.0815	0	0.925908	0	0	0	0.887192	0	0	0	0.771548	0
S26385_SI	1	1	1	1	1	3L	8640808	8641002	Arr2	FBgn0000121	FBgn0000121:2	Arr2:2	1	FBgn0000121	FBpp0076326	FBtr0076599	1	1	1	1	0	0	0	7.10621	7.28706	7.26368	7.42054	1228.24	1482.59	1444.31	1672.13	0.0996	0	0.1037	0	0.1684	0	0.0624	0	0.298821	0	0	0	0.306027	0	0	0	0.405287	0
S26386_SI	1	1	1	1	1	3L	8641070	8642036	Arr2	FBgn0000121	FBgn0000121:3	Arr2:3	1	FBgn0000121	FBpp0076326	FBtr0076599	1	1	1	1	0	0	1	6.23038	6.39981	6.79041	6.94769	517.2	611.581	905.273	1044.95	0.2142	0	0.0004	1	<.0001	1	0.1472	0	0.465059	0	0	0	0.00821141	1	1	1	0.00318638	1
S59548_SI	1	1	1	1	1	3R	20476127	20476311	ash2	FBgn0000139	FBgn0000139:2	ash2:2	1	FBgn0000139	FBpp0084040	FBtr0084660	3	1	3	0	0	1	0	1.74429	1.85561	2.73381	2.91185	6.71086	6.59498	14.6336	17.5287	0.8262	0	0.0275	1	0.0024	1	0.0962	0	0.924252	0	0	0	0.136445	1	0	0	0.0286242	1
S59549_SI	1	1	1	1	1	3R	20476372	20476716	ash2	FBgn0000139	FBgn0000139:3	ash2:3	1	FBgn0000139	FBpp0084040	FBtr0084660	3	1	3	0	0	1	0	1.73622	1.66729	2.96752	3.134	7.43432	6.15615	19.0109	22.5877	0.9139	0	0.0134	1	0.0057	1	0.3029	0	0.964185	0	0	0	0.0866281	1	1	0	0.0503078	1
S59550_SI	1	1	1	1	1	3R	20476902	20476973	ash2	FBgn0000139	FBgn0000139:4	ash2:4	1	FBgn0000139	FBpp0297301	FBtr0306171	3	1	3	0	0	1	0	3.08601	3.36295	3.46095	3.72941	25.428	28.5009	30.9653	41.092	0.4156	0	0.2519	0	0.0116	1	0.0046	1	0.662467	0	0	0	0.508989	0	0	0	0.0794645	1
S59551_SI	1	1	1	1	1	3R	20477139	20477352	ash2	FBgn0000139	FBgn0000139:5	ash2:5	1	FBgn0000139	FBpp0084039	FBtr0084659	3	1	3	0	0	1	0	3.08601	3.36295	3.46095	3.72941	25.428	28.5009	30.9653	41.092	0.4156	0	0.2519	0	0.0116	1	0.0046	1	0.662467	0	0	0	0.508989	0	0	0	0.0794645	1
S59552_SI	1	1	1	3	3	3R	20477583	20477963	ash2	FBgn0000139	FBgn0000139:6	ash2:6	3	FBgn0000139	FBpp0084039|FBpp0084040|FBpp0297301	FBtr0084659|FBtr0084660|FBtr0306171	3	1	3	1	0	0	0	3.08601	3.36295	3.46095	3.72941	25.428	28.5009	30.9653	41.092	0.4156	0	0.2519	0	0.0116	1	0.0046	1	0.662467	0	0	0	0.508989	0	0	0	0.0794645	1
S59553_SI	1	1	1	3	3	3R	20478032	20478312	ash2	FBgn0000139	FBgn0000139:7	ash2:7	3	FBgn0000139	FBpp0084039|FBpp0084040|FBpp0297301	FBtr0084659|FBtr0084660|FBtr0306171	3	1	3	1	0	0	0	3.08601	3.36295	3.46095	3.72941	25.428	28.5009	30.9653	41.092	0.4156	0	0.2519	0	0.0116	1	0.0046	1	0.662467	0	0	0	0.508989	0	0	0	0.0794645	1
S59554_SI	1	1	1	3	3	3R	20478504	20478761	ash2	FBgn0000139	FBgn0000139:8	ash2:8	3	FBgn0000139	FBpp0084039|FBpp0084040|FBpp0297301	FBtr0084659|FBtr0084660|FBtr0306171	3	1	3	1	0	0	1	3.08601	3.36295	3.46095	3.72941	25.428	28.5009	30.9653	41.092	0.4156	0	0.2519	0	0.0116	1	0.0046	1	0.662467	0	0	0	0.508989	0	0	0	0.0794645	1
S59636_SI	1	1	1	1	1	3R	20580371	20585252	asp	FBgn0000140	FBgn0000140:4	asp:4	1	FBgn0000140	FBpp0084071	FBtr0084692	1	1	1	1	0	0	0
S59637_SI	1	1	1	1	1	3R	20585313	20585614	asp	FBgn0000140	FBgn0000140:5	asp:5	1	FBgn0000140	FBpp0084071	FBtr0084692	1	1	1	1	0	0	0
S59638_SI	1	1	1	1	1	3R	20585679	20586235	asp	FBgn0000140	FBgn0000140:6	asp:6	1	FBgn0000140	FBpp0084071	FBtr0084692	1	1	1	1	0	0	1
S6675_SI	1	1	1	2	2	2L	10998897	10999007	aub	FBgn0000146	FBgn0000146:2	aub:2	2	FBgn0000146	FBpp0079754|FBpp0111705	FBtr0080165|FBtr0112793	2	1	2	1	0	0	0
S6676_SI	1	1	1	2	2	2L	10999061	10999450	aub	FBgn0000146	FBgn0000146:3	aub:3	2	FBgn0000146	FBpp0079754|FBpp0111705	FBtr0080165|FBtr0112793	2	1	2	1	0	0	0
S6679_SI	1	1	1	2	2	2L	10999914	11000106	aub	FBgn0000146	FBgn0000146:6	aub:6	2	FBgn0000146	FBpp0079754|FBpp0111705	FBtr0080165|FBtr0112793	2	1	2	1	0	0	0
S52387_SI	1	1	1	1	1	3R	7788846	7789127	aur	FBgn0000147	FBgn0000147:1	aur:1	1	FBgn0000147	FBpp0081957	FBtr0082483	1	1	1	1	0	0	0
S52388_SI	1	1	1	1	1	3R	7789192	7789492	aur	FBgn0000147	FBgn0000147:2	aur:2	1	FBgn0000147	FBpp0081957	FBtr0082483	1	1	1	1	0	0	1
F63473_SI	1	2	1	2	2	3R	27571492	27571706	awd	FBgn0000150	FBgn0000150:2|FBgn0000150:3	awd:2|awd:3	1|1	FBgn0000150	FBpp0308290|FBpp0308291	FBtr0339145|FBtr0339146	2	2	2	0	1	0	1	4.55916	4.15609	4.90251	5.02866	102.04	75.7236	135.83	154.086	0.2599	0	0.0932	0	0.0117	1	0.3056	0	0.518181	0	0	0	0.287559	0	0	0	0.0798383	1
S19195_SI	1	1	1	1	1	X	16575943	16576155	Axs	FBgn0000152	FBgn0000152:4	Axs:4	1	FBgn0000152	FBpp0074146	FBtr0074372	1	1	1	1	0	0	0
S19196_SI	1	1	1	1	1	X	16576234	16576504	Axs	FBgn0000152	FBgn0000152:5	Axs:5	1	FBgn0000152	FBpp0074146	FBtr0074372	1	1	1	1	0	0	0
S19197_SI	1	1	1	1	1	X	16577060	16577166	Axs	FBgn0000152	FBgn0000152:6	Axs:6	1	FBgn0000152	FBpp0074146	FBtr0074372	1	1	1	1	0	0	0
S19198_SI	1	1	1	1	1	X	16577242	16577390	Axs	FBgn0000152	FBgn0000152:7	Axs:7	1	FBgn0000152	FBpp0074146	FBtr0074372	1	1	1	1	0	0	0
S19199_SI	1	1	1	1	1	X	16577455	16577928	Axs	FBgn0000152	FBgn0000152:8	Axs:8	1	FBgn0000152	FBpp0074146	FBtr0074372	1	1	1	1	0	0	1
S7908_SI	1	1	1	3	3	2L	13821248	13822148	b	FBgn0000153	FBgn0000153:1	b:1	3	FBgn0000153	FBpp0080119|FBpp0301687|FBpp0309589	FBtr0080542|FBtr0309960|FBtr0342712	3	3	3	1	0	0	0	1.78051	0.953086	3.0808	3.00763	5.85364	3.05406	22.3784	19.9599	0.1412	0	0.0004	1	0.0006	1	0.7425	0	0.36655	0	0	0	0.00847734	1	1	1	0.0120854	1
S7909_SI	1	1	1	3	3	2L	13822682	13823049	b	FBgn0000153	FBgn0000153:2	b:2	3	FBgn0000153	FBpp0080119|FBpp0301687|FBpp0309589	FBtr0080542|FBtr0309960|FBtr0342712	3	3	3	1	0	0	1	1.97801	2.41315	3.30375	3.24404	6.87831	12.3939	27.6499	25.5977	0.2368	0	<.0001	1	0.0237	1	0.7648	0	0.491889	0	0	0	0.00110892	1	1	1	0.124351	1
F47846_SI	1	3	1	3	3	2R	20720932	20721253	Dll	FBgn0000157	FBgn0000157:4|FBgn0000157:5|FBgn0000157:6	Dll:4|Dll:5|Dll:6	2|1|2	FBgn0000157	FBpp0072285|FBpp0072286|FBpp0289353	FBtr0072378|FBtr0072379|FBtr0300076	3	3	3	0	1	0	0	1.50678	0.989156	1.94666	1.79319	7.87537	2.56076	6.33954	5.65487	0.4583	0	0.4461	0	0.1084	0	0.5916	0	0.697265	0	0	0	0.687468	0	0	0	0.314174	0
F47847_SI	1	3	1	3	3	2R	20721320	20722686	Dll	FBgn0000157	FBgn0000157:7|FBgn0000157:8|FBgn0000157:9	Dll:7|Dll:8|Dll:9	1|2|1	FBgn0000157	FBpp0072285|FBpp0072286|FBpp0289353	FBtr0072378|FBtr0072379|FBtr0300076	3	3	3	0	1	0	1	2.71529	2.23612	3.00619	2.84533	15.0424	8.52399	19.4323	16.4673	0.0167	1	0.1034	0	0.0001	1	0.1493	0	0.0995813	1	1	0	0.305419	0	0	0	0.00411623	1
S47843_SI	1	1	1	3	3	2R	20702353	20703090	Dll	FBgn0000157	FBgn0000157:1	Dll:1	3	FBgn0000157	FBpp0072285|FBpp0072286|FBpp0289353	FBtr0072378|FBtr0072379|FBtr0300076	3	3	3	1	0	0	0	2.71529	2.23612	3.00619	2.84533	15.0424	8.52399	19.4323	16.4673	0.0167	1	0.1034	0	0.0001	1	0.1493	0	0.0995813	1	1	0	0.305419	0	0	0	0.00411623	1
S47844_SI	1	1	1	3	3	2R	20705117	20705292	Dll	FBgn0000157	FBgn0000157:2	Dll:2	3	FBgn0000157	FBpp0072285|FBpp0072286|FBpp0289353	FBtr0072378|FBtr0072379|FBtr0300076	3	3	3	1	0	0	0	2.71529	2.23612	3.00619	2.84533	15.0424	8.52399	19.4323	16.4673	0.0167	1	0.1034	0	0.0001	1	0.1493	0	0.0995813	1	1	0	0.305419	0	0	0	0.00411623	1
S47845_SI	1	1	1	3	3	2R	20707337	20707530	Dll	FBgn0000157	FBgn0000157:3	Dll:3	3	FBgn0000157	FBpp0072285|FBpp0072286|FBpp0289353	FBtr0072378|FBtr0072379|FBtr0300076	3	3	3	1	0	0	0	2.71529	2.23612	3.00619	2.84533	15.0424	8.52399	19.4323	16.4673	0.0167	1	0.1034	0	0.0001	1	0.1493	0	0.0995813	1	1	0	0.305419	0	0	0	0.00411623	1
F19484_SI	1	2	1	2	2	X	17054039	17055224	baz	FBgn0000163	FBgn0000163:1|FBgn0000163:2	baz:1|baz:2	1|1	FBgn0000163	FBpp0074162|FBpp0110299	FBtr0074388|FBtr0111000	2	1	2	0	1	0	0	2.39777	2.51107	1.96677	2.08742	10.7828	11.8327	6.27932	7.22903	0.6288	0	0.0435	1	0.0276	1	0.3747	0	0.816326	0	0	0	0.182148	1	0	0	0.136718	1
S19485_SI	1	1	1	1	1	X	17069380	17073003	baz	FBgn0000163	FBgn0000163:3	baz:3	1	FBgn0000163	FBpp0110299	FBtr0111000	2	1	2	0	0	1	0	1.77259	1.65429	0.715036	0.899439	5.29647	4.57093	1.09278	1.56399	0.6417	0	<.0001	1	0.0048	1	0.298	0	0.824275	0	0	0	0.00168997	1	1	1	0.0449318	1
S19488_SI	1	1	1	1	1	X	17080827	17081156	baz	FBgn0000163	FBgn0000163:4	baz:4	1	FBgn0000163	FBpp0110299	FBtr0111000	2	1	2	0	0	1	0	1.63764	1.49297	1.79864	1.56664	4.99347	4.67414	5.20756	3.86938	0.7654	0	0.5718	0	0.8604	0	0.1241	0	0.89428	0	0	0	0.779292	0	0	0	0.940719	0
S19489_SI	1	1	1	2	2	X	17083025	17084719	baz	FBgn0000163	FBgn0000163:5	baz:5	2	FBgn0000163	FBpp0074162|FBpp0110299	FBtr0074388|FBtr0111000	2	1	2	1	0	0	0	1.82905	1.58816	2.41272	2.00799	6.77912	4.20436	11.1469	6.80776	0.4916	0	0.1164	0	0.0833	0	0.1156	0	0.722298	0	0	0	0.327631	0	0	0	0.269201	0
S19490_SI	1	1	1	2	2	X	17084788	17085410	baz	FBgn0000163	FBgn0000163:6	baz:6	2	FBgn0000163	FBpp0074162|FBpp0110299	FBtr0074388|FBtr0111000	2	1	2	1	0	0	0	1.93436	1.32023	2.56733	2.17135	10.5288	6.01354	13.0544	8.36971	0.4386	0	0.2503	0	0.1897	0	0.1596	0	0.681622	0	0	0	0.507001	0	0	0	0.433835	0
S19491_SI	1	1	1	2	2	X	17085472	17085753	baz	FBgn0000163	FBgn0000163:7	baz:7	2	FBgn0000163	FBpp0074162|FBpp0110299	FBtr0074388|FBtr0111000	2	1	2	1	0	0	0	3.44409	2.58556	3.19093	2.97638	33.1061	15.0569	23.5136	19.032	0.0485	1	0.203	0	0.3116	0	0.0773	0	0.194083	1	0	0	0.450897	0	0	0	0.570064	0
S19492_SI	1	1	1	2	2	X	17085821	17086494	baz	FBgn0000163	FBgn0000163:8	baz:8	2	FBgn0000163	FBpp0074162|FBpp0110299	FBtr0074388|FBtr0111000	2	1	2	1	0	0	0	3.44409	2.58556	3.19093	2.97638	33.1061	15.0569	23.5136	19.032	0.0485	1	0.203	0	0.3116	0	0.0773	0	0.194083	1	0	0	0.450897	0	0	0	0.570064	0
S19493_SI	1	1	1	2	2	X	17086564	17087068	baz	FBgn0000163	FBgn0000163:9	baz:9	2	FBgn0000163	FBpp0074162|FBpp0110299	FBtr0074388|FBtr0111000	2	1	2	1	0	0	0	3.44409	2.58556	3.19093	2.97638	33.1061	15.0569	23.5136	19.032	0.0485	1	0.203	0	0.3116	0	0.0773	0	0.194083	1	0	0	0.450897	0	0	0	0.570064	0
S19494_SI	1	1	1	1	1	X	17087346	17087450	baz	FBgn0000163	FBgn0000163:10	baz:10	1	FBgn0000163	FBpp0110299	FBtr0111000	2	1	2	0	0	1	0	3.44409	2.58556	3.19093	2.97638	33.1061	15.0569	23.5136	19.032	0.0485	1	0.203	0	0.3116	0	0.0773	0	0.194083	1	0	0	0.450897	0	0	0	0.570064	0
S19495_SI	1	1	1	2	2	X	17087932	17089350	baz	FBgn0000163	FBgn0000163:11	baz:11	2	FBgn0000163	FBpp0074162|FBpp0110299	FBtr0074388|FBtr0111000	2	1	2	1	0	0	1	3.44409	2.58556	3.19093	2.97638	33.1061	15.0569	23.5136	19.032	0.0485	1	0.203	0	0.3116	0	0.0773	0	0.194083	1	0	0	0.450897	0	0	0	0.570064	0
F49583_SI	1	2	1	4	4	3R	2584194	2584291	bcd	FBgn0000166	FBgn0000166:4|FBgn0000166:5	bcd:4|bcd:5	2|2	FBgn0000166	FBpp0081165|FBpp0081166|FBpp0081167|FBpp0081168	FBtr0081665|FBtr0081666|FBtr0081667|FBtr0081668	5	4	5	0	0	1	0
F17702_SI	1	3	1	3	3	X	13890649	13890830	ben	FBgn0000173	FBgn0000173:2|FBgn0000173:3|FBgn0000173:4	ben:2|ben:3|ben:4	1|1|1	FBgn0000173	FBpp0298297|FBpp0305066|FBpp0305067	FBtr0307296|FBtr0332843|FBtr0332844	5	3	5	0	0	1	0	4.96406	4.95797	4.94371	4.97196	144.583	143.851	142.254	145.251	0.9622	0	0.8676	0	0.9133	0	0.817	0	0.984364	0	0	0	0.943783	0	0	0	0.963807	0
F17703_SI	1	2	1	5	5	X	13892128	13893838	ben	FBgn0000173	FBgn0000173:5|FBgn0000173:6	ben:5|ben:6	1|4	FBgn0000173	FBpp0073686|FBpp0289793|FBpp0298297|FBpp0305066|FBpp0305067	FBtr0073855|FBtr0300566|FBtr0307296|FBtr0332843|FBtr0332844	5	3	5	0	1	0	1	4.96406	4.95797	4.94371	4.97196	144.583	143.851	142.254	145.251	0.9622	0	0.8676	0	0.9133	0	0.817	0	0.984364	0	0	0	0.943783	0	0	0	0.963807	0
S17701_SI	1	1	1	3	3	X	13890378	13890556	ben	FBgn0000173	FBgn0000173:1	ben:1	3	FBgn0000173	FBpp0073686|FBpp0289793|FBpp0298297	FBtr0073855|FBtr0300566|FBtr0307296	5	3	5	0	0	1	0	4.96406	4.95797	4.94371	4.97196	144.583	143.851	142.254	145.251	0.9622	0	0.8676	0	0.9133	0	0.817	0	0.984364	0	0	0	0.943783	0	0	0	0.963807	0
F13400_SI	1	2	1	3	3	X	4321168	4321572	bi	FBgn0000179	FBgn0000179:3|FBgn0000179:4	bi:3|bi:4	2|1	FBgn0000179	FBpp0289836|FBpp0301040|FBpp0301041	FBtr0300609|FBtr0308914|FBtr0308915	6	1	6	0	0	1	0	0.961547	0.999899	1.355	1.00663	2.30007	2.88492	2.96771	1.89249	0.9452	0	0.2582	0	0.9889	0	0.0942	0	0.977267	0	0	0	0.51629	0	0	0	0.995557	0
F13403_SI	1	2	1	6	6	X	4344910	4345072	bi	FBgn0000179	FBgn0000179:7|FBgn0000179:8	bi:7|bi:8	1|5	FBgn0000179	FBpp0070640|FBpp0289835|FBpp0289836|FBpp0301040|FBpp0301041|FBpp0303589	FBtr0070672|FBtr0300608|FBtr0300609|FBtr0308914|FBtr0308915|FBtr0331162	6	1	6	0	1	0	0	2.20238	2.18261	2.76326	2.68282	8.32531	8.40824	14.9986	13.6446	0.9285	0	0.0004	1	0.0155	1	0.2247	0	0.970119	0	0	0	0.00819748	1	1	1	0.0948327	1
F13407_SI	1	3	1	6	6	X	4376164	4376417	bi	FBgn0000179	FBgn0000179:11|FBgn0000179:12|FBgn0000179:13	bi:11|bi:12|bi:13	1|1|4	FBgn0000179	FBpp0070640|FBpp0289835|FBpp0289836|FBpp0301040|FBpp0301041|FBpp0303589	FBtr0070672|FBtr0300608|FBtr0300609|FBtr0308914|FBtr0308915|FBtr0331162	6	1	6	0	1	0	0	1.52376	1.24066	1.81311	1.84016	3.83878	2.75421	5.17428	5.41231	0.2796	0	0.0759	0	0.0181	1	0.8102	0	0.538732	0	0	0	0.254879	0	0	0	0.10495	1
F13408_SI	1	3	1	6	6	X	4376550	4379680	bi	FBgn0000179	FBgn0000179:14|FBgn0000179:15|FBgn0000179:16	bi:14|bi:15|bi:16	4|1|1	FBgn0000179	FBpp0070640|FBpp0289835|FBpp0289836|FBpp0301040|FBpp0301041|FBpp0303589	FBtr0070672|FBtr0300608|FBtr0300609|FBtr0308914|FBtr0308915|FBtr0331162	6	1	6	0	1	0	1	1.52376	1.24066	1.81311	1.84016	3.83878	2.75421	5.17428	5.41231	0.2796	0	0.0759	0	0.0181	1	0.8102	0	0.538732	0	0	0	0.254879	0	0	0	0.10495	1
S13399_SI	1	1	1	1	1	X	4307495	4307932	bi	FBgn0000179	FBgn0000179:2	bi:2	1	FBgn0000179	FBpp0289835	FBtr0300608	6	1	6	0	0	1	0	1.52376	1.24066	1.81311	1.84016	3.83878	2.75421	5.17428	5.41231	0.2796	0	0.0759	0	0.0181	1	0.8102	0	0.538732	0	0	0	0.254879	0	0	0	0.10495	1
S13401_SI	1	1	1	6	6	X	4322231	4323531	bi	FBgn0000179	FBgn0000179:5	bi:5	6	FBgn0000179	FBpp0070640|FBpp0289835|FBpp0289836|FBpp0301040|FBpp0301041|FBpp0303589	FBtr0070672|FBtr0300608|FBtr0300609|FBtr0308914|FBtr0308915|FBtr0331162	6	1	6	1	0	0	0	1.52376	1.24066	1.81311	1.84016	3.83878	2.75421	5.17428	5.41231	0.2796	0	0.0759	0	0.0181	1	0.8102	0	0.538732	0	0	0	0.254879	0	0	0	0.10495	1
S13402_SI	1	1	1	6	6	X	4344721	4344834	bi	FBgn0000179	FBgn0000179:6	bi:6	6	FBgn0000179	FBpp0070640|FBpp0289835|FBpp0289836|FBpp0301040|FBpp0301041|FBpp0303589	FBtr0070672|FBtr0300608|FBtr0300609|FBtr0308914|FBtr0308915|FBtr0331162	6	1	6	1	0	0	0	1.52376	1.24066	1.81311	1.84016	3.83878	2.75421	5.17428	5.41231	0.2796	0	0.0759	0	0.0181	1	0.8102	0	0.538732	0	0	0	0.254879	0	0	0	0.10495	1
S13405_SI	1	1	1	6	6	X	4372181	4372327	bi	FBgn0000179	FBgn0000179:9	bi:9	6	FBgn0000179	FBpp0070640|FBpp0289835|FBpp0289836|FBpp0301040|FBpp0301041|FBpp0303589	FBtr0070672|FBtr0300608|FBtr0300609|FBtr0308914|FBtr0308915|FBtr0331162	6	1	6	1	0	0	0	1.52376	1.24066	1.81311	1.84016	3.83878	2.75421	5.17428	5.41231	0.2796	0	0.0759	0	0.0181	1	0.8102	0	0.538732	0	0	0	0.254879	0	0	0	0.10495	1
S13406_SI	1	1	1	6	6	X	4372387	4372463	bi	FBgn0000179	FBgn0000179:10	bi:10	6	FBgn0000179	FBpp0070640|FBpp0289835|FBpp0289836|FBpp0301040|FBpp0301041|FBpp0303589	FBtr0070672|FBtr0300608|FBtr0300609|FBtr0308914|FBtr0308915|FBtr0331162	6	1	6	1	0	0	0	1.52376	1.24066	1.81311	1.84016	3.83878	2.75421	5.17428	5.41231	0.2796	0	0.0759	0	0.0181	1	0.8102	0	0.538732	0	0	0	0.254879	0	0	0	0.10495	1
S5754_SI	1	1	1	2	2	2L	9987601	9987727	bib	FBgn0000180	FBgn0000180:3	bib:3	2	FBgn0000180	FBpp0079519|FBpp0303019	FBtr0079929|FBtr0329984	2	2	2	1	0	0	0
S5755_SI	1	1	1	2	2	2L	9992255	9992462	bib	FBgn0000180	FBgn0000180:4	bib:4	2	FBgn0000180	FBpp0079519|FBpp0303019	FBtr0079929|FBtr0329984	2	2	2	1	0	0	0
S5756_SI	1	1	1	2	2	2L	9993267	9995538	bib	FBgn0000180	FBgn0000180:5	bib:5	2	FBgn0000180	FBpp0079519|FBpp0303019	FBtr0079929|FBtr0329984	2	2	2	1	0	0	1
F39900_SI	1	3	1	2	2	2R	8757754	8759299	bic	FBgn0000181	FBgn0000181:1|FBgn0000181:2|FBgn0000181:3	bic:1|bic:2|bic:3	1|1|1	FBgn0000181	FBpp0086895|FBpp0086896	FBtr0087782|FBtr0087783	2	2	2	0	1	0	1	5.59905	5.44098	5.47048	5.45159	270.935	231.334	237.059	233.781	0.0648	0	0.0443	1	0.9022	0	0.7773	0	0.231566	0	0	0	0.18393	1	0	0	0.958782	0
S8715_SI	1	1	1	3	3	2L	16045066	16045392	BicC	FBgn0000182	FBgn0000182:9	BicC:9	3	FBgn0000182	FBpp0080361|FBpp0080362|FBpp0080363	FBtr0080803|FBtr0080804|FBtr0080805	3	1	3	1	0	0	0
S8716_SI	1	1	1	3	3	2L	16045841	16045966	BicC	FBgn0000182	FBgn0000182:10	BicC:10	3	FBgn0000182	FBpp0080361|FBpp0080362|FBpp0080363	FBtr0080803|FBtr0080804|FBtr0080805	3	1	3	1	0	0	0
S8717_SI	1	1	1	3	3	2L	16046027	16046408	BicC	FBgn0000182	FBgn0000182:11	BicC:11	3	FBgn0000182	FBpp0080361|FBpp0080362|FBpp0080363	FBtr0080803|FBtr0080804|FBtr0080805	3	1	3	1	0	0	0
S8718_SI	1	1	1	3	3	2L	16046602	16047729	BicC	FBgn0000182	FBgn0000182:12	BicC:12	3	FBgn0000182	FBpp0080361|FBpp0080362|FBpp0080363	FBtr0080803|FBtr0080804|FBtr0080805	3	1	3	1	0	0	0
F9322_SI	1	3	1	4	4	2L	17459605	17461843	BicD	FBgn0000183	FBgn0000183:1|FBgn0000183:2|FBgn0000183:3	BicD:1|BicD:2|BicD:3	1|2|1	FBgn0000183	FBpp0080555|FBpp0296968|FBpp0303258|FBpp0303259	FBtr0081002|FBtr0305688|FBtr0330225|FBtr0330226	4	4	4	0	1	0	0	4.07316	3.90663	3.98064	3.85429	59.2916	49.0328	52.9971	46.4907	0.1695	0	0.4401	0	0.5114	0	0.1289	0	0.406876	0	0	0	0.682742	0	0	0	0.737014	0
F9323_SI	1	2	1	4	4	2L	17462031	17462342	BicD	FBgn0000183	FBgn0000183:4|FBgn0000183:5	BicD:4|BicD:5	1|3	FBgn0000183	FBpp0080555|FBpp0296968|FBpp0303258|FBpp0303259	FBtr0081002|FBtr0305688|FBtr0330225|FBtr0330226	4	4	4	0	1	0	0	1.17197	1.02657	2.79142	2.43875	3.34781	2.92097	15.8643	10.9252	0.8058	0	0.0008	1	0.0069	1	0.0783	0	0.91446	0	0	0	0.0137104	1	1	1	0.0566954	1
S9324_SI	1	1	1	4	4	2L	17462429	17462683	BicD	FBgn0000183	FBgn0000183:6	BicD:6	4	FBgn0000183	FBpp0080555|FBpp0296968|FBpp0303258|FBpp0303259	FBtr0081002|FBtr0305688|FBtr0330225|FBtr0330226	4	4	4	1	0	0	0	2.10268	0.891752	3.123	2.94315	13.2356	2.08507	23.6501	19.0797	0.0738	0	0.0839	0	<.0001	1	0.5063	0	0.250688	0	0	0	0.270476	0	0	0	0.00325147	1
S9325_SI	1	1	1	4	4	2L	17462738	17462955	BicD	FBgn0000183	FBgn0000183:7	BicD:7	4	FBgn0000183	FBpp0080555|FBpp0296968|FBpp0303258|FBpp0303259	FBtr0081002|FBtr0305688|FBtr0330225|FBtr0330226	4	4	4	1	0	0	0	1.68809	1.17381	2.86427	2.50654	4.84725	2.75062	17.6797	11.8016	0.1669	0	0.0002	1	0.0011	1	0.1389	0	0.403159	0	0	0	0.00518451	1	1	1	0.0173253	1
S9326_SI	1	1	1	4	4	2L	17463032	17463882	BicD	FBgn0000183	FBgn0000183:8	BicD:8	4	FBgn0000183	FBpp0080555|FBpp0296968|FBpp0303258|FBpp0303259	FBtr0081002|FBtr0305688|FBtr0330225|FBtr0330226	4	4	4	1	0	0	0	0.875131	1.08208	2.08211	1.71174	1.67773	2.5285	7.34636	4.66966	0.6021	0	0.0002	1	0.0815	0	0.0419	1	0.799403	0	0	0	0.0048269	1	1	1	0.265401	0
S9327_SI	1	1	1	4	4	2L	17463988	17464125	BicD	FBgn0000183	FBgn0000183:9	BicD:9	4	FBgn0000183	FBpp0080555|FBpp0296968|FBpp0303258|FBpp0303259	FBtr0081002|FBtr0305688|FBtr0330225|FBtr0330226	4	4	4	1	0	0	0	0.875131	1.08208	2.08211	1.71174	1.67773	2.5285	7.34636	4.66966	0.6021	0	0.0002	1	0.0815	0	0.0419	1	0.799403	0	0	0	0.0048269	1	1	1	0.265401	0
S9328_SI	1	1	1	4	4	2L	17464190	17464555	BicD	FBgn0000183	FBgn0000183:10	BicD:10	4	FBgn0000183	FBpp0080555|FBpp0296968|FBpp0303258|FBpp0303259	FBtr0081002|FBtr0305688|FBtr0330225|FBtr0330226	4	4	4	1	0	0	0	0.875131	1.08208	2.08211	1.71174	1.67773	2.5285	7.34636	4.66966	0.6021	0	0.0002	1	0.0815	0	0.0419	1	0.799403	0	0	0	0.0048269	1	1	1	0.265401	0
S9330_SI	1	1	1	4	4	2L	17472097	17473215	BicD	FBgn0000183	FBgn0000183:11	BicD:11	4	FBgn0000183	FBpp0080555|FBpp0296968|FBpp0303258|FBpp0303259	FBtr0081002|FBtr0305688|FBtr0330225|FBtr0330226	4	4	4	1	0	0	1	0.875131	1.08208	2.08211	1.71174	1.67773	2.5285	7.34636	4.66966	0.6021	0	0.0002	1	0.0815	0	0.0419	1	0.799403	0	0	0	0.0048269	1	1	1	0.265401	0
S60524_SI	1	1	1	1	1	3R	21789164	21789337	boss	FBgn0000206	FBgn0000206:2	boss:2	1	FBgn0000206	FBpp0084323	FBtr0084949	1	1	1	1	0	0	0	1.28001	1.03582	2.7111	2.66051	2.82064	2.95791	15.2286	14.0663	0.6068	0	<.0001	1	0.0028	1	0.8376	0	0.802507	0	0	0	0.000799364	1	1	1	0.0317245	1
S60525_SI	1	1	1	1	1	3R	21789641	21790111	boss	FBgn0000206	FBgn0000206:3	boss:3	1	FBgn0000206	FBpp0084323	FBtr0084949	1	1	1	1	0	0	0	3.04412	2.71011	3.36967	3.46346	20.3427	14.3078	28.6688	31.3917	0.0156	1	0.0194	1	<.0001	1	0.4688	0	0.0955301	1	1	0	0.109612	1	0	0	0.000842149	1
S60526_SI	1	1	1	1	1	3R	21790171	21790620	boss	FBgn0000206	FBgn0000206:4	boss:4	1	FBgn0000206	FBpp0084323	FBtr0084949	1	1	1	1	0	0	0	4.04449	3.81755	4.17664	4.4451	61.4927	48.031	64.2961	84.7302	0.4508	0	0.5305	0	0.0103	1	0.0005	1	0.691135	0	0	0	0.750392	0	0	0	0.073681	1
S60527_SI	1	1	1	1	1	3R	21790742	21792201	boss	FBgn0000206	FBgn0000206:5	boss:5	1	FBgn0000206	FBpp0084323	FBtr0084949	1	1	1	1	0	0	0	4.04449	3.81755	4.17664	4.4451	61.4927	48.031	64.2961	84.7302	0.4508	0	0.5305	0	0.0103	1	0.0005	1	0.691135	0	0	0	0.750392	0	0	0	0.073681	1
S60528_SI	1	1	1	1	1	3R	21792263	21792670	boss	FBgn0000206	FBgn0000206:6	boss:6	1	FBgn0000206	FBpp0084323	FBtr0084949	1	1	1	1	0	0	1	4.04449	3.81755	4.17664	4.4451	61.4927	48.031	64.2961	84.7302	0.4508	0	0.5305	0	0.0103	1	0.0005	1	0.691135	0	0	0	0.750392	0	0	0	0.073681	1
F12182_SI	1	2	1	2	2	X	1469165	1469754	br	FBgn0000210	FBgn0000210:1|FBgn0000210:2	br:1|br:2	1|1	FBgn0000210	FBpp0292597|FBpp0300638	FBtr0303564|FBtr0308319	14	1	14	0	0	1	0	2.45647	2.42241	2.30918	2.26478	11.3556	11.2754	9.18241	8.81586	0.899	0	0.3972	0	0.51	0	0.7103	0	0.957397	0	0	0	0.646703	0	0	0	0.73618	0
F12198_SI	1	2	1	5	5	X	1536918	1539195	br	FBgn0000210	FBgn0000210:17|FBgn0000210:18	br:17|br:18	3|2	FBgn0000210	FBpp0070252|FBpp0070256|FBpp0292596|FBpp0292597|FBpp0300638	FBtr0070262|FBtr0070266|FBtr0303563|FBtr0303564|FBtr0308319	14	1	14	0	0	1	0	1.15211	1.30974	1.53242	1.58204	2.33477	2.85993	3.65761	3.87089	0.464	0	0.0288	1	0.0818	0	0.3816	0	0.701741	0	0	0	0.14055	1	0	0	0.266082	0
F12201_SI	1	2	1	2	2	X	1548425	1550023	br	FBgn0000210	FBgn0000210:20|FBgn0000210:21	br:20|br:21	1|1	FBgn0000210	FBpp0289658|FBpp0292595	FBtr0300429|FBtr0303562	14	1	14	0	0	1	0	1.15211	1.30974	1.53242	1.58204	2.33477	2.85993	3.65761	3.87089	0.464	0	0.0288	1	0.0818	0	0.3816	0	0.701741	0	0	0	0.14055	1	0	0	0.266082	0
S12186_SI	1	1	1	1	1	X	1502902	1503514	br	FBgn0000210	FBgn0000210:4	br:4	1	FBgn0000210	FBpp0289656	FBtr0300427	14	1	14	0	0	1	0	1.15211	1.30974	1.53242	1.58204	2.33477	2.85993	3.65761	3.87089	0.464	0	0.0288	1	0.0818	0	0.3816	0	0.701741	0	0	0	0.14055	1	0	0	0.266082	0
S12192_SI	1	1	1	14	14	X	1518171	1518740	br	FBgn0000210	FBgn0000210:11	br:11	14	FBgn0000210	FBpp0070251|FBpp0070252|FBpp0070253|FBpp0070255|FBpp0070256|FBpp0289656|FBpp0289657|FBpp0289658|FBpp0292595|FBpp0292596|FBpp0292597|FBpp0300638|FBpp0303432|FBpp0304572	FBtr0070261|FBtr0070262|FBtr0070263|FBtr0070265|FBtr0070266|FBtr0300427|FBtr0300428|FBtr0300429|FBtr0303562|FBtr0303563|FBtr0303564|FBtr0308319|FBtr0330406|FBtr0332293	14	1	14	1	0	0	0	1.15211	1.30974	1.53242	1.58204	2.33477	2.85993	3.65761	3.87089	0.464	0	0.0288	1	0.0818	0	0.3816	0	0.701741	0	0	0	0.14055	1	0	0	0.266082	0
S12193_SI	1	1	1	14	14	X	1529865	1530053	br	FBgn0000210	FBgn0000210:12	br:12	14	FBgn0000210	FBpp0070251|FBpp0070252|FBpp0070253|FBpp0070255|FBpp0070256|FBpp0289656|FBpp0289657|FBpp0289658|FBpp0292595|FBpp0292596|FBpp0292597|FBpp0300638|FBpp0303432|FBpp0304572	FBtr0070261|FBtr0070262|FBtr0070263|FBtr0070265|FBtr0070266|FBtr0300427|FBtr0300428|FBtr0300429|FBtr0303562|FBtr0303563|FBtr0303564|FBtr0308319|FBtr0330406|FBtr0332293	14	1	14	1	0	0	0	1.15211	1.30974	1.53242	1.58204	2.33477	2.85993	3.65761	3.87089	0.464	0	0.0288	1	0.0818	0	0.3816	0	0.701741	0	0	0	0.14055	1	0	0	0.266082	0
S12194_SI	1	1	1	14	14	X	1530129	1530582	br	FBgn0000210	FBgn0000210:13	br:13	14	FBgn0000210	FBpp0070251|FBpp0070252|FBpp0070253|FBpp0070255|FBpp0070256|FBpp0289656|FBpp0289657|FBpp0289658|FBpp0292595|FBpp0292596|FBpp0292597|FBpp0300638|FBpp0303432|FBpp0304572	FBtr0070261|FBtr0070262|FBtr0070263|FBtr0070265|FBtr0070266|FBtr0300427|FBtr0300428|FBtr0300429|FBtr0303562|FBtr0303563|FBtr0303564|FBtr0308319|FBtr0330406|FBtr0332293	14	1	14	1	0	0	0	1.15211	1.30974	1.53242	1.58204	2.33477	2.85993	3.65761	3.87089	0.464	0	0.0288	1	0.0818	0	0.3816	0	0.701741	0	0	0	0.14055	1	0	0	0.266082	0
S12195_SI	1	1	1	14	14	X	1530672	1530945	br	FBgn0000210	FBgn0000210:14	br:14	14	FBgn0000210	FBpp0070251|FBpp0070252|FBpp0070253|FBpp0070255|FBpp0070256|FBpp0289656|FBpp0289657|FBpp0289658|FBpp0292595|FBpp0292596|FBpp0292597|FBpp0300638|FBpp0303432|FBpp0304572	FBtr0070261|FBtr0070262|FBtr0070263|FBtr0070265|FBtr0070266|FBtr0300427|FBtr0300428|FBtr0300429|FBtr0303562|FBtr0303563|FBtr0303564|FBtr0308319|FBtr0330406|FBtr0332293	14	1	14	1	0	0	0	1.15211	1.30974	1.53242	1.58204	2.33477	2.85993	3.65761	3.87089	0.464	0	0.0288	1	0.0818	0	0.3816	0	0.701741	0	0	0	0.14055	1	0	0	0.266082	0
S12196_SI	1	1	1	14	14	X	1531033	1531172	br	FBgn0000210	FBgn0000210:15	br:15	14	FBgn0000210	FBpp0070251|FBpp0070252|FBpp0070253|FBpp0070255|FBpp0070256|FBpp0289656|FBpp0289657|FBpp0289658|FBpp0292595|FBpp0292596|FBpp0292597|FBpp0300638|FBpp0303432|FBpp0304572	FBtr0070261|FBtr0070262|FBtr0070263|FBtr0070265|FBtr0070266|FBtr0300427|FBtr0300428|FBtr0300429|FBtr0303562|FBtr0303563|FBtr0303564|FBtr0308319|FBtr0330406|FBtr0332293	14	1	14	1	0	0	0	1.15211	1.30974	1.53242	1.58204	2.33477	2.85993	3.65761	3.87089	0.464	0	0.0288	1	0.0818	0	0.3816	0	0.701741	0	0	0	0.14055	1	0	0	0.266082	0
S12199_SI	1	1	1	6	6	X	1541398	1543411	br	FBgn0000210	FBgn0000210:19	br:19	6	FBgn0000210	FBpp0070251|FBpp0070253|FBpp0289656|FBpp0289657|FBpp0303432|FBpp0304572	FBtr0070261|FBtr0070263|FBtr0300427|FBtr0300428|FBtr0330406|FBtr0332293	14	1	14	0	0	1	0	1.15211	1.30974	1.53242	1.58204	2.33477	2.85993	3.65761	3.87089	0.464	0	0.0288	1	0.0818	0	0.3816	0	0.701741	0	0	0	0.14055	1	0	0	0.266082	0
S12202_SI	1	1	1	2	2	X	1552821	1558902	br	FBgn0000210	FBgn0000210:22	br:22	2	FBgn0000210	FBpp0070255|FBpp0292595	FBtr0070265|FBtr0303562	14	1	14	0	0	1	1	1.15211	1.30974	1.53242	1.58204	2.33477	2.85993	3.65761	3.87089	0.464	0	0.0288	1	0.0818	0	0.3816	0	0.701741	0	0	0	0.14055	1	0	0	0.266082	0
F29816_SI	1	2	1	6	6	3L	15975223	15975311	brm	FBgn0000212	FBgn0000212:5|FBgn0000212:6	brm:5|brm:6	3|3	FBgn0000212	FBpp0075278|FBpp0075279|FBpp0075280|FBpp0075281|FBpp0303193|FBpp0305757	FBtr0075523|FBtr0075524|FBtr0075525|FBtr0075526|FBtr0330160|FBtr0333580	6	1	6	0	1	0	0	4.0408	3.71194	3.82783	3.70099	56.9083	40.558	44.9971	39.8778	0.0148	1	0.0248	1	0.923	0	0.0949	0	0.0923122	1	1	0	0.127839	1	0	0	0.9678	0
F29817_SI	1	4	1	6	6	3L	15975368	15975969	brm	FBgn0000212	FBgn0000212:10|FBgn0000212:7|FBgn0000212:8|FBgn0000212:9	brm:10|brm:7|brm:8|brm:9	5|1|4|1	FBgn0000212	FBpp0075278|FBpp0075279|FBpp0075280|FBpp0075281|FBpp0303193|FBpp0305757	FBtr0075523|FBtr0075524|FBtr0075525|FBtr0075526|FBtr0330160|FBtr0333580	6	1	6	0	1	0	1	2.58873	2.47131	3.45242	3.2735	13.9448	13.0092	31.0895	25.9758	0.7622	0	0.0021	1	0.0237	1	0.1897	0	0.892569	0	0	0	0.0262347	1	1	1	0.124114	1
S29803_SI	1	1	1	6	6	3L	15963182	15964333	brm	FBgn0000212	FBgn0000212:1	brm:1	6	FBgn0000212	FBpp0075278|FBpp0075279|FBpp0075280|FBpp0075281|FBpp0303193|FBpp0305757	FBtr0075523|FBtr0075524|FBtr0075525|FBtr0075526|FBtr0330160|FBtr0333580	6	1	6	1	0	0	0	2.04916	1.6891	2.6624	2.47018	7.46196	4.48251	13.6943	11.1334	0.0934	0	0.0107	1	<.0001	1	0.2293	0	0.287845	0	0	0	0.0753161	1	1	0	0.00130493	1
S29804_SI	1	1	1	6	6	3L	15964394	15965185	brm	FBgn0000212	FBgn0000212:2	brm:2	6	FBgn0000212	FBpp0075278|FBpp0075279|FBpp0075280|FBpp0075281|FBpp0303193|FBpp0305757	FBtr0075523|FBtr0075524|FBtr0075525|FBtr0075526|FBtr0330160|FBtr0333580	6	1	6	1	0	0	0	2.04916	1.6891	2.6624	2.47018	7.46196	4.48251	13.6943	11.1334	0.0934	0	0.0107	1	<.0001	1	0.2293	0	0.287845	0	0	0	0.0753161	1	1	0	0.00130493	1
S29805_SI	1	1	1	6	6	3L	15965259	15968196	brm	FBgn0000212	FBgn0000212:3	brm:3	6	FBgn0000212	FBpp0075278|FBpp0075279|FBpp0075280|FBpp0075281|FBpp0303193|FBpp0305757	FBtr0075523|FBtr0075524|FBtr0075525|FBtr0075526|FBtr0330160|FBtr0333580	6	1	6	1	0	0	0	2.04916	1.6891	2.6624	2.47018	7.46196	4.48251	13.6943	11.1334	0.0934	0	0.0107	1	<.0001	1	0.2293	0	0.287845	0	0	0	0.0753161	1	1	0	0.00130493	1
S13277_SI	1	1	1	1	1	X	3998377	3999824	brn	FBgn0000221	FBgn0000221:1	brn:1	1	FBgn0000221	FBpp0070606	FBtr0070638	1	1	1	1	0	0	1	1.38731	1.47256	1.58772	1.48827	3.22233	3.80246	3.99799	3.57581	0.7522	0	0.2621	0	0.9515	0	0.5311	0	0.887025	0	0	0	0.520546	0	0	0	0.980078	0
F2999_SI	1	2	1	5	5	2L	5273161	5273590	Bsg25D	FBgn0000228	FBgn0000228:3|FBgn0000228:4	Bsg25D:3|Bsg25D:4	2|3	FBgn0000228	FBpp0078718|FBpp0078719|FBpp0291724|FBpp0302744|FBpp0302745	FBtr0079084|FBtr0079085|FBtr0302568|FBtr0310624|FBtr0310625	7	1	7	0	0	1	0	2.13832	2.24501	2.92234	2.87137	9.20665	10.4923	18.3618	16.9561	0.8066	0	0.0229	1	0.0791	0	0.7642	0	0.914799	0	0	0	0.121461	1	0	0	0.260882	0
F3000_SI	1	2	1	7	7	2L	5273827	5275780	Bsg25D	FBgn0000228	FBgn0000228:5|FBgn0000228:6	Bsg25D:5|Bsg25D:6	2|5	FBgn0000228	FBpp0078718|FBpp0078719|FBpp0291723|FBpp0291724|FBpp0302744|FBpp0302745|FBpp0309716	FBtr0079084|FBtr0079085|FBtr0302567|FBtr0302568|FBtr0310624|FBtr0310625|FBtr0342939	7	1	7	0	1	0	0	1.98813	1.25007	2.75985	2.62041	6.96773	2.89927	15.6554	13.0794	0.0243	1	0.0035	1	<.0001	1	0.4751	0	0.126079	1	0	0	0.0362288	1	1	1	0.00321406	1
F3005_SI	1	2	1	5	5	2L	5277934	5278548	Bsg25D	FBgn0000228	FBgn0000228:11|FBgn0000228:12	Bsg25D:11|Bsg25D:12	3|2	FBgn0000228	FBpp0078718|FBpp0291724|FBpp0302744|FBpp0302745|FBpp0309716	FBtr0079084|FBtr0302568|FBtr0310624|FBtr0310625|FBtr0342939	7	1	7	0	0	1	1	3.40562	3.20502	3.52516	3.48347	31.4501	24.2365	33.0465	31.7011	0.3759	0	0.5464	0	0.0301	1	0.4553	0	0.628582	0	0	0	0.761718	0	0	0	0.144435	1
S2997_SI	1	1	1	5	5	2L	5271728	5272928	Bsg25D	FBgn0000228	FBgn0000228:1	Bsg25D:1	5	FBgn0000228	FBpp0078718|FBpp0078719|FBpp0291724|FBpp0302744|FBpp0302745	FBtr0079084|FBtr0079085|FBtr0302568|FBtr0310624|FBtr0310625	7	1	7	0	0	1	0	1.8336	2.16993	2.95482	2.67895	10.5527	11.9202	18.8023	14.9512	0.6864	0	0.0805	0	0.414	0	0.2944	0	0.850568	0	0	0	0.263534	0	0	0	0.661007	0
S2998_SI	1	1	1	5	5	2L	5272986	5273097	Bsg25D	FBgn0000228	FBgn0000228:2	Bsg25D:2	5	FBgn0000228	FBpp0078718|FBpp0078719|FBpp0291724|FBpp0302744|FBpp0302745	FBtr0079084|FBtr0079085|FBtr0302568|FBtr0310624|FBtr0310625	7	1	7	0	0	1	0	1.8336	2.16993	2.95482	2.67895	10.5527	11.9202	18.8023	14.9512	0.6864	0	0.0805	0	0.414	0	0.2944	0	0.850568	0	0	0	0.263534	0	0	0	0.661007	0
S3001_SI	1	1	1	1	1	2L	5276288	5276368	Bsg25D	FBgn0000228	FBgn0000228:7	Bsg25D:7	1	FBgn0000228	FBpp0302745	FBtr0310625	7	1	7	0	0	1	0	1.8336	2.16993	2.95482	2.67895	10.5527	11.9202	18.8023	14.9512	0.6864	0	0.0805	0	0.414	0	0.2944	0	0.850568	0	0	0	0.263534	0	0	0	0.661007	0
S3002_SI	1	1	1	7	7	2L	5276512	5276731	Bsg25D	FBgn0000228	FBgn0000228:8	Bsg25D:8	7	FBgn0000228	FBpp0078718|FBpp0078719|FBpp0291723|FBpp0291724|FBpp0302744|FBpp0302745|FBpp0309716	FBtr0079084|FBtr0079085|FBtr0302567|FBtr0302568|FBtr0310624|FBtr0310625|FBtr0342939	7	1	7	1	0	0	0	1.8336	2.16993	2.95482	2.67895	10.5527	11.9202	18.8023	14.9512	0.6864	0	0.0805	0	0.414	0	0.2944	0	0.850568	0	0	0	0.263534	0	0	0	0.661007	0
S3003_SI	1	1	1	7	7	2L	5276936	5277180	Bsg25D	FBgn0000228	FBgn0000228:9	Bsg25D:9	7	FBgn0000228	FBpp0078718|FBpp0078719|FBpp0291723|FBpp0291724|FBpp0302744|FBpp0302745|FBpp0309716	FBtr0079084|FBtr0079085|FBtr0302567|FBtr0302568|FBtr0310624|FBtr0310625|FBtr0342939	7	1	7	1	0	0	0	1.8336	2.16993	2.95482	2.67895	10.5527	11.9202	18.8023	14.9512	0.6864	0	0.0805	0	0.414	0	0.2944	0	0.850568	0	0	0	0.263534	0	0	0	0.661007	0
F5958_SI	1	3	1	3	3	2L	10249095	10249742	bsk	FBgn0000229	FBgn0000229:6|FBgn0000229:7|FBgn0000229:8	bsk:6|bsk:7|bsk:8	2|1|1	FBgn0000229	FBpp0079676|FBpp0290204|FBpp0291573	FBtr0080087|FBtr0300982|FBtr0302378	3	1	3	0	1	0	0	1.47234	0.756588	2.40295	2.40233	4.18069	1.85332	10.6034	10.2833	0.1559	0	0.0144	1	0.0005	1	0.9973	0	0.387813	0	0	0	0.0908383	1	1	0	0.00964078	1
S5953_SI	1	1	1	3	3	2L	10247502	10247773	bsk	FBgn0000229	FBgn0000229:1	bsk:1	3	FBgn0000229	FBpp0079676|FBpp0290204|FBpp0291573	FBtr0080087|FBtr0300982|FBtr0302378	3	1	3	1	0	0	0	5.34245	5.07965	4.95483	4.83709	212.023	163.27	141.117	125.7	0.0684	0	0.0005	1	0.0477	1	0.0479	1	0.239299	0	0	0	0.0103853	1	1	1	0.192212	1
S5954_SI	1	1	1	3	3	2L	10247852	10248135	bsk	FBgn0000229	FBgn0000229:2	bsk:2	3	FBgn0000229	FBpp0079676|FBpp0290204|FBpp0291573	FBtr0080087|FBtr0300982|FBtr0302378	3	1	3	1	0	0	0	5.03001	4.83417	4.73254	4.65374	156.593	131.279	112.831	104.654	0.3538	0	0.0225	1	0.3283	0	0.2357	0	0.608851	0	0	0	0.120373	1	0	0	0.585359	0
S5955_SI	1	1	1	3	3	2L	10248197	10248461	bsk	FBgn0000229	FBgn0000229:3	bsk:3	3	FBgn0000229	FBpp0079676|FBpp0290204|FBpp0291573	FBtr0080087|FBtr0300982|FBtr0302378	3	1	3	1	0	0	0	4.32048	4.05849	4.71534	4.51092	84.0434	61.7305	113.564	90.9162	0.4032	0	0.1263	0	0.0572	0	0.13	0	0.652081	0	0	0	0.343613	0	0	0	0.214546	0
S5956_SI	1	1	1	3	3	2L	10248525	10248722	bsk	FBgn0000229	FBgn0000229:4	bsk:4	3	FBgn0000229	FBpp0079676|FBpp0290204|FBpp0291573	FBtr0080087|FBtr0300982|FBtr0302378	3	1	3	1	0	0	0	2.68647	1.87114	3.69425	3.45705	15.538	8.32926	40.0113	32.1407	0.1684	0	0.0012	1	0.0079	1	0.1775	0	0.405409	0	0	0	0.0185036	1	1	1	0.062243	1
S5957_SI	1	1	1	3	3	2L	10248785	10248914	bsk	FBgn0000229	FBgn0000229:5	bsk:5	3	FBgn0000229	FBpp0079676|FBpp0290204|FBpp0291573	FBtr0080087|FBtr0300982|FBtr0302378	3	1	3	1	0	0	0	1.80861	1.47682	3.35816	3.11879	11.0105	6.78563	27.946	22.2612	0.7064	0	0.0209	1	0.0175	1	0.0849	0	0.861791	0	0	0	0.11483	1	0	0	0.102584	1
S5959_SI	1	1	1	1	1	2L	10250281	10250501	bsk	FBgn0000229	FBgn0000229:9	bsk:9	1	FBgn0000229	FBpp0079676	FBtr0080087	3	1	3	0	0	1	1	1.6322	1.24881	2.24311	2.02201	8.47868	4.30652	9.37263	9.18173	0.6192	0	0.3096	0	0.2533	0	0.6236	0	0.810112	0	0	0	0.568148	0	0	0	0.5109	0
S15718_SI	1	1	1	1	1	X	9588219	9589440	btd	FBgn0000233	FBgn0000233:1	btd:1	1	FBgn0000233	FBpp0071314	FBtr0071379	1	1	1	1	0	0	0
S15719_SI	1	1	1	1	1	X	9589880	9591591	btd	FBgn0000233	FBgn0000233:2	btd:2	1	FBgn0000233	FBpp0071314	FBtr0071379	1	1	1	1	0	0	1
S11023_SI	1	1	1	1	1	2L	21174383	21174975	bur	FBgn0000239	FBgn0000239:1	bur:1	1	FBgn0000239	FBpp0290556	FBtr0301342	1	1	1	1	0	0	0	3.71496	3.66903	4.08187	4.09758	40.8281	40.6693	58.3487	59.5195	0.8143	0	0.0006	1	0.0288	1	0.7878	0	0.918543	0	0	0	0.0120077	1	1	1	0.140402	1
S11024_SI	1	1	1	1	1	2L	21175033	21175224	bur	FBgn0000239	FBgn0000239:2	bur:2	1	FBgn0000239	FBpp0290556	FBtr0301342	1	1	1	1	0	0	0	2.64968	2.72008	3.2176	3.36308	16.1713	16.0264	25.2957	28.4518	0.8578	0	0.1039	0	0.0282	1	0.4307	0	0.939654	0	0	0	0.306383	0	0	0	0.138519	1
S11025_SI	1	1	1	1	1	2L	21175280	21175681	bur	FBgn0000239	FBgn0000239:3	bur:3	1	FBgn0000239	FBpp0290556	FBtr0301342	1	1	1	1	0	0	0	2.63382	2.19674	3.37579	3.19323	13.4617	10.5313	28.6233	23.9007	0.2717	0	<.0001	1	0.0177	1	0.1694	0	0.530632	0	0	0	0.00201683	1	1	1	0.103605	1
S11026_SI	1	1	1	1	1	2L	21175741	21175933	bur	FBgn0000239	FBgn0000239:4	bur:4	1	FBgn0000239	FBpp0290556	FBtr0301342	1	1	1	1	0	0	0	2.11683	1.58588	2.97224	2.57797	12.7221	8.04231	19.1265	13.1864	0.5318	0	0.1233	0	0.1632	0	0.1012	0	0.751352	0	0	0	0.338866	0	0	0	0.398069	0
S11027_SI	1	1	1	1	1	2L	21176007	21176376	bur	FBgn0000239	FBgn0000239:5	bur:5	1	FBgn0000239	FBpp0290556	FBtr0301342	1	1	1	1	0	0	0	1.96951	2.16905	3.1807	2.93999	8.72345	10.1389	23.8179	18.1662	0.6887	0	0.0048	1	0.0386	1	0.1117	0	0.851921	0	0	0	0.0444882	1	1	1	0.168866	1
S11028_SI	1	1	1	1	1	2L	21176509	21176605	bur	FBgn0000239	FBgn0000239:6	bur:6	1	FBgn0000239	FBpp0290556	FBtr0301342	1	1	1	1	0	0	0	1.19777	1.04703	2.15333	2.24287	3.18117	3.08336	8.2412	8.79162	0.7874	0	0.0169	1	0.0213	1	0.7026	0	0.905156	0	0	0	0.100451	1	0	0	0.116051	1
S11029_SI	1	1	1	1	1	2L	21176671	21176971	bur	FBgn0000239	FBgn0000239:7	bur:7	1	FBgn0000239	FBpp0290556	FBtr0301342	1	1	1	1	0	0	0	1.43478	1.09084	2.06592	1.98816	3.96688	3.21479	7.44353	6.49374	0.5386	0	0.0936	0	0.0726	0	0.7257	0	0.756386	0	0	0	0.288297	0	0	0	0.248291	0
S11031_SI	1	1	1	1	1	2L	21177205	21177509	bur	FBgn0000239	FBgn0000239:8	bur:8	1	FBgn0000239	FBpp0290556	FBtr0301342	1	1	1	1	0	0	0	1.43478	1.09084	2.06592	1.98816	3.96688	3.21479	7.44353	6.49374	0.5386	0	0.0936	0	0.0726	0	0.7257	0	0.756386	0	0	0	0.288297	0	0	0	0.248291	0
S11032_SI	1	1	1	1	1	2L	21177571	21177678	bur	FBgn0000239	FBgn0000239:9	bur:9	1	FBgn0000239	FBpp0290556	FBtr0301342	1	1	1	1	0	0	0	1.43478	1.09084	2.06592	1.98816	3.96688	3.21479	7.44353	6.49374	0.5386	0	0.0936	0	0.0726	0	0.7257	0	0.756386	0	0	0	0.288297	0	0	0	0.248291	0
S11033_SI	1	1	1	1	1	2L	21179330	21179697	bur	FBgn0000239	FBgn0000239:10	bur:10	1	FBgn0000239	FBpp0290556	FBtr0301342	1	1	1	1	0	0	1	1.43478	1.09084	2.06592	1.98816	3.96688	3.21479	7.44353	6.49374	0.5386	0	0.0936	0	0.0726	0	0.7257	0	0.756386	0	0	0	0.288297	0	0	0	0.248291	0
S46721_SI	1	1	1	1	1	2R	19416023	19416479	bw	FBgn0000241	FBgn0000241:2	bw:2	1	FBgn0000241	FBpp0072026	FBtr0072117	1	1	1	1	0	0	0	3.24974	3.13196	3.66228	3.9043	25.5427	23.3223	38.7757	49.2767	0.5864	0	0.0115	1	0.0011	1	0.0687	0	0.788986	0	0	0	0.0788036	1	1	0	0.0168132	1
S46722_SI	1	1	1	1	1	2R	19416532	19416633	bw	FBgn0000241	FBgn0000241:3	bw:3	1	FBgn0000241	FBpp0072026	FBtr0072117	1	1	1	1	0	0	0	1.81728	2.63279	3.30586	3.56467	9.79218	14.3111	27.2429	34.5328	0.2049	0	0.0217	1	0.0006	1	0.063	0	0.453035	0	0	0	0.117603	1	0	0	0.0115046	1
S46723_SI	1	1	1	1	1	2R	19416689	19416794	bw	FBgn0000241	FBgn0000241:4	bw:4	1	FBgn0000241	FBpp0072026	FBtr0072117	1	1	1	1	0	0	0	2.31092	1.85303	3.75486	3.93729	14.2296	8.22908	43.5872	51.0963	0.5328	0	0.0135	1	0.0008	1	0.2808	0	0.752139	0	0	0	0.0870349	1	1	0	0.0138324	1
S46724_SI	1	1	1	1	1	2R	19416862	19417056	bw	FBgn0000241	FBgn0000241:5	bw:5	1	FBgn0000241	FBpp0072026	FBtr0072117	1	1	1	1	0	0	0	2.28693	2.05148	3.14286	3.34164	10.9817	8.01165	23.2965	27.886	0.5262	0	0.0081	1	0.0003	1	0.2846	0	0.747378	0	0	0	0.0632005	1	1	0	0.00708969	1
S46725_SI	1	1	1	1	1	2R	19417115	19417149	bw	FBgn0000241	FBgn0000241:6	bw:6	1	FBgn0000241	FBpp0072026	FBtr0072117	1	1	1	1	0	0	0	1.41227	1.13225	2.80831	2.64774	5.81139	3.60916	17.0031	13.9706	0.6875	0	0.0158	1	0.0086	1	0.5517	0	0.851265	0	0	0	0.0963508	1	1	0	0.0657823	1
S46726_SI	1	1	1	1	1	2R	19424672	19425230	bw	FBgn0000241	FBgn0000241:7	bw:7	1	FBgn0000241	FBpp0072026	FBtr0072117	1	1	1	1	0	0	0	1.58798	1.64718	2.90438	3.05454	4.43104	4.42101	18.4008	20.6914	0.8182	0	<.0001	1	<.0001	1	0.4607	0	0.920428	0	0	0	0.00350997	1	1	1	0.000108878	1
S46727_SI	1	1	1	1	1	2R	19425287	19425519	bw	FBgn0000241	FBgn0000241:8	bw:8	1	FBgn0000241	FBpp0072026	FBtr0072117	1	1	1	1	0	0	0	1.58798	1.64718	2.90438	3.05454	4.43104	4.42101	18.4008	20.6914	0.8182	0	<.0001	1	<.0001	1	0.4607	0	0.920428	0	0	0	0.00350997	1	1	1	0.000108878	1
S46728_SI	1	1	1	1	1	2R	19425608	19426016	bw	FBgn0000241	FBgn0000241:9	bw:9	1	FBgn0000241	FBpp0072026	FBtr0072117	1	1	1	1	0	0	1	1.58798	1.64718	2.90438	3.05454	4.43104	4.42101	18.4008	20.6914	0.8182	0	<.0001	1	<.0001	1	0.4607	0	0.920428	0	0	0	0.00350997	1	1	1	0.000108878	1
F50956_SI	1	5	1	3	3	3R	5353960	5358733	by	FBgn0000244	FBgn0000244:1|FBgn0000244:2|FBgn0000244:3|FBgn0000244:4|FBgn0000244:5	by:1|by:2|by:3|by:4|by:5	1|1|1|1|1	FBgn0000244	FBpp0081597|FBpp0290315|FBpp0291577	FBtr0082119|FBtr0301093|FBtr0302382	3	3	3	0	1	0	1	2.50622	2.52934	2.73647	2.88665	11.4264	11.6769	14.4663	16.9421	0.8273	0	0.011	1	0.0001	1	0.0003	1	0.924903	0	0	0	0.0768791	1	1	0	0.00423684	1
S54416_SI	1	1	1	3	3	3R	11615670	11615906	c(3)G	FBgn0000246	FBgn0000246:3	c(3)G:3	3	FBgn0000246	FBpp0082648|FBpp0082649|FBpp0082650	FBtr0083194|FBtr0083195|FBtr0083196	3	3	3	1	0	0	0	1.9757	1.18209	2.47003	2.38571	8.90327	4.68394	10.967	10.0417	0.2654	0	0.2723	0	0.0409	1	0.461	0	0.524046	0	0	0	0.531298	0	0	0	0.175254	1
S54417_SI	1	1	1	3	3	3R	11615962	11616036	c(3)G	FBgn0000246	FBgn0000246:4	c(3)G:4	3	FBgn0000246	FBpp0082648|FBpp0082649|FBpp0082650	FBtr0083194|FBtr0083195|FBtr0083196	3	3	3	1	0	0	0	1.19547	1.00601	1.90014	1.89756	3.38636	2.35089	5.94463	6.02103	0.7104	0	0.0958	0	0.0252	1	0.99	0	0.864031	0	0	0	0.291962	0	0	0	0.128992	1
S54418_SI	1	1	1	3	3	3R	11616102	11616614	c(3)G	FBgn0000246	FBgn0000246:5	c(3)G:5	3	FBgn0000246	FBpp0082648|FBpp0082649|FBpp0082650	FBtr0083194|FBtr0083195|FBtr0083196	3	3	3	1	0	0	0	1.19547	1.00601	1.90014	1.89756	3.38636	2.35089	5.94463	6.02103	0.7104	0	0.0958	0	0.0252	1	0.99	0	0.864031	0	0	0	0.291962	0	0	0	0.128992	1
S54419_SI	1	1	1	3	3	3R	11616678	11617070	c(3)G	FBgn0000246	FBgn0000246:6	c(3)G:6	3	FBgn0000246	FBpp0082648|FBpp0082649|FBpp0082650	FBtr0083194|FBtr0083195|FBtr0083196	3	3	3	1	0	0	0	1.19547	1.00601	1.90014	1.89756	3.38636	2.35089	5.94463	6.02103	0.7104	0	0.0958	0	0.0252	1	0.99	0	0.864031	0	0	0	0.291962	0	0	0	0.128992	1
S54420_SI	1	1	1	3	3	3R	11617124	11617306	c(3)G	FBgn0000246	FBgn0000246:7	c(3)G:7	3	FBgn0000246	FBpp0082648|FBpp0082649|FBpp0082650	FBtr0083194|FBtr0083195|FBtr0083196	3	3	3	1	0	0	0	1.19547	1.00601	1.90014	1.89756	3.38636	2.35089	5.94463	6.02103	0.7104	0	0.0958	0	0.0252	1	0.99	0	0.864031	0	0	0	0.291962	0	0	0	0.128992	1
S54421_SI	1	1	1	3	3	3R	11617378	11617600	c(3)G	FBgn0000246	FBgn0000246:8	c(3)G:8	3	FBgn0000246	FBpp0082648|FBpp0082649|FBpp0082650	FBtr0083194|FBtr0083195|FBtr0083196	3	3	3	1	0	0	0	1.19547	1.00601	1.90014	1.89756	3.38636	2.35089	5.94463	6.02103	0.7104	0	0.0958	0	0.0252	1	0.99	0	0.864031	0	0	0	0.291962	0	0	0	0.128992	1
S54422_SI	1	1	1	3	3	3R	11617656	11618194	c(3)G	FBgn0000246	FBgn0000246:9	c(3)G:9	3	FBgn0000246	FBpp0082648|FBpp0082649|FBpp0082650	FBtr0083194|FBtr0083195|FBtr0083196	3	3	3	1	0	0	0	1.19547	1.00601	1.90014	1.89756	3.38636	2.35089	5.94463	6.02103	0.7104	0	0.0958	0	0.0252	1	0.99	0	0.864031	0	0	0	0.291962	0	0	0	0.128992	1
S62334_SI	1	1	1	1	1	3R	25632714	25633324	ca	FBgn0000247	FBgn0000247:1	ca:1	1	FBgn0000247	FBpp0084850	FBtr0085484	1	1	1	1	0	0	0	0.840755	0.979443	1.94248	1.72291	2.02016	1.95603	6.3659	5.03541	0.7419	0	0.0067	1	0.03	1	0.3703	0	0.881182	0	0	0	0.0558215	1	1	0	0.144134	1
S62335_SI	1	1	1	1	1	3R	25633527	25634128	ca	FBgn0000247	FBgn0000247:2	ca:2	1	FBgn0000247	FBpp0084850	FBtr0085484	1	1	1	1	0	0	0	1.55836	1.4369	2.34375	2.30244	4.71432	4.38564	10.054	9.12101	0.8157	0	0.0445	1	0.047	1	0.8229	0	0.919309	0	0	0	0.184596	1	0	0	0.190397	1
S62336_SI	1	1	1	1	1	3R	25634191	25634728	ca	FBgn0000247	FBgn0000247:3	ca:3	1	FBgn0000247	FBpp0084850	FBtr0085484	1	1	1	1	0	0	0	1.55836	1.4369	2.34375	2.30244	4.71432	4.38564	10.054	9.12101	0.8157	0	0.0445	1	0.047	1	0.8229	0	0.919309	0	0	0	0.184596	1	0	0	0.190397	1
S62337_SI	1	1	1	1	1	3R	25635011	25635543	ca	FBgn0000247	FBgn0000247:4	ca:4	1	FBgn0000247	FBpp0084850	FBtr0085484	1	1	1	1	0	0	0	1.55836	1.4369	2.34375	2.30244	4.71432	4.38564	10.054	9.12101	0.8157	0	0.0445	1	0.047	1	0.8229	0	0.919309	0	0	0	0.184596	1	0	0	0.190397	1
S62338_SI	1	1	1	1	1	3R	25635615	25635925	ca	FBgn0000247	FBgn0000247:5	ca:5	1	FBgn0000247	FBpp0084850	FBtr0085484	1	1	1	1	0	0	0	1.55836	1.4369	2.34375	2.30244	4.71432	4.38564	10.054	9.12101	0.8157	0	0.0445	1	0.047	1	0.8229	0	0.919309	0	0	0	0.184596	1	0	0	0.190397	1
S62339_SI	1	1	1	1	1	3R	25635988	25636530	ca	FBgn0000247	FBgn0000247:6	ca:6	1	FBgn0000247	FBpp0084850	FBtr0085484	1	1	1	1	0	0	0	1.55836	1.4369	2.34375	2.30244	4.71432	4.38564	10.054	9.12101	0.8157	0	0.0445	1	0.047	1	0.8229	0	0.919309	0	0	0	0.184596	1	0	0	0.190397	1
S62340_SI	1	1	1	1	1	3R	25636586	25636889	ca	FBgn0000247	FBgn0000247:7	ca:7	1	FBgn0000247	FBpp0084850	FBtr0085484	1	1	1	1	0	0	0	1.55836	1.4369	2.34375	2.30244	4.71432	4.38564	10.054	9.12101	0.8157	0	0.0445	1	0.047	1	0.8229	0	0.919309	0	0	0	0.184596	1	0	0	0.190397	1
S62341_SI	1	1	1	1	1	3R	25636949	25637176	ca	FBgn0000247	FBgn0000247:8	ca:8	1	FBgn0000247	FBpp0084850	FBtr0085484	1	1	1	1	0	0	0	1.55836	1.4369	2.34375	2.30244	4.71432	4.38564	10.054	9.12101	0.8157	0	0.0445	1	0.047	1	0.8229	0	0.919309	0	0	0	0.184596	1	0	0	0.190397	1
S62342_SI	1	1	1	1	1	3R	25637237	25637369	ca	FBgn0000247	FBgn0000247:9	ca:9	1	FBgn0000247	FBpp0084850	FBtr0085484	1	1	1	1	0	0	0	1.55836	1.4369	2.34375	2.30244	4.71432	4.38564	10.054	9.12101	0.8157	0	0.0445	1	0.047	1	0.8229	0	0.919309	0	0	0	0.184596	1	0	0	0.190397	1
S62343_SI	1	1	1	1	1	3R	25637430	25637545	ca	FBgn0000247	FBgn0000247:10	ca:10	1	FBgn0000247	FBpp0084850	FBtr0085484	1	1	1	1	0	0	0	1.55836	1.4369	2.34375	2.30244	4.71432	4.38564	10.054	9.12101	0.8157	0	0.0445	1	0.047	1	0.8229	0	0.919309	0	0	0	0.184596	1	0	0	0.190397	1
S62344_SI	1	1	1	1	1	3R	25637606	25637775	ca	FBgn0000247	FBgn0000247:11	ca:11	1	FBgn0000247	FBpp0084850	FBtr0085484	1	1	1	1	0	0	0	1.55836	1.4369	2.34375	2.30244	4.71432	4.38564	10.054	9.12101	0.8157	0	0.0445	1	0.047	1	0.8229	0	0.919309	0	0	0	0.184596	1	0	0	0.190397	1
S62345_SI	1	1	1	1	1	3R	25637829	25637910	ca	FBgn0000247	FBgn0000247:12	ca:12	1	FBgn0000247	FBpp0084850	FBtr0085484	1	1	1	1	0	0	0	1.55836	1.4369	2.34375	2.30244	4.71432	4.38564	10.054	9.12101	0.8157	0	0.0445	1	0.047	1	0.8229	0	0.919309	0	0	0	0.184596	1	0	0	0.190397	1
S62346_SI	1	1	1	1	1	3R	25637978	25638211	ca	FBgn0000247	FBgn0000247:13	ca:13	1	FBgn0000247	FBpp0084850	FBtr0085484	1	1	1	1	0	0	0	1.55836	1.4369	2.34375	2.30244	4.71432	4.38564	10.054	9.12101	0.8157	0	0.0445	1	0.047	1	0.8229	0	0.919309	0	0	0	0.184596	1	0	0	0.190397	1
S62347_SI	1	1	1	1	1	3R	25638268	25638720	ca	FBgn0000247	FBgn0000247:14	ca:14	1	FBgn0000247	FBpp0084850	FBtr0085484	1	1	1	1	0	0	1	1.55836	1.4369	2.34375	2.30244	4.71432	4.38564	10.054	9.12101	0.8157	0	0.0445	1	0.047	1	0.8229	0	0.919309	0	0	0	0.184596	1	0	0	0.190397	1
F8849_SI	1	2	1	5	5	2L	16313685	16314708	cact	FBgn0000250	FBgn0000250:3|FBgn0000250:4	cact:3|cact:4	1|4	FBgn0000250	FBpp0080402|FBpp0080403|FBpp0080404|FBpp0089296|FBpp0308004	FBtr0080844|FBtr0080845|FBtr0080846|FBtr0080847|FBtr0337081	5	2	5	0	1	0	0	4.25747	4.20645	4.31226	4.32257	71.0449	67.8729	74.232	74.9784	0.7318	0	0.6146	0	0.3896	0	0.9052	0	0.875436	0	0	0	0.80716	0	0	0	0.640222	0
F8853_SI	1	2	1	5	5	2L	16324333	16325420	cact	FBgn0000250	FBgn0000250:8|FBgn0000250:9	cact:8|cact:9	4|1	FBgn0000250	FBpp0080402|FBpp0080403|FBpp0080404|FBpp0089296|FBpp0308004	FBtr0080844|FBtr0080845|FBtr0080846|FBtr0080847|FBtr0337081	5	2	5	0	1	0	0	2.36355	2.15636	2.96136	2.905	10.6723	8.28299	18.5885	17.4659	0.449	0	0.0094	1	0.0016	1	0.6052	0	0.689738	0	0	0	0.0696049	1	1	0	0.0220668	1
S8850_SI	1	1	1	5	5	2L	16314770	16314858	cact	FBgn0000250	FBgn0000250:5	cact:5	5	FBgn0000250	FBpp0080402|FBpp0080403|FBpp0080404|FBpp0089296|FBpp0308004	FBtr0080844|FBtr0080845|FBtr0080846|FBtr0080847|FBtr0337081	5	2	5	1	0	0	0	3.48252	1.44658	4.02589	3.88217	33.7096	6.25148	56.4427	47.9799	0.0042	1	0.014	1	0.0007	1	0.2504	0	0.0410151	1	1	1	0.0891428	1	1	0	0.0133559	1
S8851_SI	1	1	1	5	5	2L	16322960	16323170	cact	FBgn0000250	FBgn0000250:6	cact:6	5	FBgn0000250	FBpp0080402|FBpp0080403|FBpp0080404|FBpp0089296|FBpp0308004	FBtr0080844|FBtr0080845|FBtr0080846|FBtr0080847|FBtr0337081	5	2	5	1	0	0	0	2.93072	2.54579	3.75699	3.78356	29.2514	23.4735	42.8813	43.6231	0.6844	0	0.1939	0	0.1003	0	0.8411	0	0.849419	0	0	0	0.439106	0	0	0	0.29995	0
S8852_SI	1	1	1	5	5	2L	16323340	16323517	cact	FBgn0000250	FBgn0000250:7	cact:7	5	FBgn0000250	FBpp0080402|FBpp0080403|FBpp0080404|FBpp0089296|FBpp0308004	FBtr0080844|FBtr0080845|FBtr0080846|FBtr0080847|FBtr0337081	5	2	5	1	0	0	0	3.01719	2.5256	3.71343	3.48532	21.0069	13.2029	41.1174	31.9983	0.1361	0	0.0041	1	0.002	1	0.0878	0	0.35876	0	0	0	0.0401375	1	1	1	0.0251573	1
S8854_SI	1	1	1	2	2	2L	16325494	16325625	cact	FBgn0000250	FBgn0000250:10	cact:10	2	FBgn0000250	FBpp0080403|FBpp0080404	FBtr0080845|FBtr0080846	5	2	5	0	0	1	0	3.01719	2.5256	3.71343	3.48532	21.0069	13.2029	41.1174	31.9983	0.1361	0	0.0041	1	0.002	1	0.0878	0	0.35876	0	0	0	0.0401375	1	1	1	0.0251573	1
F10766_SI	1	2	1	4	4	2L	20770731	20771909	cad	FBgn0000251	FBgn0000251:1|FBgn0000251:2	cad:1|cad:2	3|1	FBgn0000251	FBpp0080942|FBpp0089336|FBpp0307151|FBpp0307152	FBtr0081412|FBtr0081413|FBtr0335152|FBtr0335153	5	1	4	0	0	1	0
S10769_SI	1	1	1	1	1	2L	20781159	20781667	cad	FBgn0000251	FBgn0000251:5	cad:5	1	FBgn0000251	FBpp0307153	FBtr0335154	5	1	4	0	0	1	0
S10770_SI	1	1	1	4	4	2L	20781799	20783135	cad	FBgn0000251	FBgn0000251:6	cad:6	4	FBgn0000251	FBpp0080942|FBpp0089336|FBpp0307151|FBpp0307153	FBtr0081412|FBtr0081413|FBtr0335152|FBtr0335154	5	1	4	0	0	1	1
F39345_SI	1	3	1	4	4	2R	8161271	8166314	Cam	FBgn0000253	FBgn0000253:6|FBgn0000253:7|FBgn0000253:8	Cam:6|Cam:7|Cam:8	2|1|1	FBgn0000253	FBpp0087109|FBpp0087110|FBpp0293502|FBpp0293503	FBtr0088001|FBtr0088002|FBtr0304963|FBtr0304964	4	2	4	0	1	0	1	6.88972	6.74951	6.74875	6.62651	996.855	863.844	859.622	759.143	0.2291	0	0.1674	0	0.2358	0	0.1605	0	0.483406	0	0	0	0.403844	0	0	0	0.490847	0
S39342_SI	1	1	1	2	2	2R	8152065	8152180	Cam	FBgn0000253	FBgn0000253:3	Cam:3	2	FBgn0000253	FBpp0087110|FBpp0293503	FBtr0088002|FBtr0304964	4	2	4	0	0	1	0	5.65613	5.35079	5.93493	5.70559	301.627	217.752	394.99	304.727	0.1547	0	0.1828	0	0.0497	1	0.1772	0	0.386038	0	0	0	0.424636	0	0	0	0.196865	1
S39343_SI	1	1	1	4	4	2R	8152248	8152422	Cam	FBgn0000253	FBgn0000253:4	Cam:4	4	FBgn0000253	FBpp0087109|FBpp0087110|FBpp0293502|FBpp0293503	FBtr0088001|FBtr0088002|FBtr0304963|FBtr0304964	4	2	4	1	0	0	0	6.15473	6.11283	6.66486	6.33486	529.138	468.075	820.921	588.336	0.8668	0	0.0539	0	0.2983	0	0.1311	0	0.943416	0	0	0	0.207055	0	0	0	0.556932	0
S39344_SI	1	1	1	4	4	2R	8156698	8156940	Cam	FBgn0000253	FBgn0000253:5	Cam:5	4	FBgn0000253	FBpp0087109|FBpp0087110|FBpp0293502|FBpp0293503	FBtr0088001|FBtr0088002|FBtr0304963|FBtr0304964	4	2	4	1	0	0	0	6.15473	6.11283	6.66486	6.33486	529.138	468.075	820.921	588.336	0.8668	0	0.0539	0	0.2983	0	0.1311	0	0.943416	0	0	0	0.207055	0	0	0	0.556932	0
F2264_SI	1	2	1	9	9	2L	3872646	3872947	capu	FBgn0000256	FBgn0000256:1|FBgn0000256:2	capu:1|capu:2	1|8	FBgn0000256	FBpp0077200|FBpp0077201|FBpp0077202|FBpp0288516|FBpp0288517|FBpp0288518|FBpp0288519|FBpp0288520|FBpp0288521	FBtr0077511|FBtr0077512|FBtr0077513|FBtr0290077|FBtr0290078|FBtr0290079|FBtr0290080|FBtr0290081|FBtr0290082	9	1	9	0	1	0	0	4.04546	3.8593	3.6954	3.73293	61.5832	49.7636	40.5034	42.0133	0.4947	0	0.132	0	0.574	0	0.8207	0	0.724438	0	0	0	0.352473	0	0	0	0.780789	0
F2271_SI	1	2	1	4	4	2L	3886984	3887799	capu	FBgn0000256	FBgn0000256:10|FBgn0000256:9	capu:10|capu:9	1|3	FBgn0000256	FBpp0077202|FBpp0288516|FBpp0288517|FBpp0288520	FBtr0077513|FBtr0290077|FBtr0290078|FBtr0290081	9	1	9	0	0	1	0	2.01286	1.62856	2.74018	2.68602	7.01106	5.39749	14.5247	13.9531	0.398	0	0.0004	1	0.0227	1	0.6084	0	0.647477	0	0	0	0.00825745	1	1	1	0.121085	1
F2273_SI	1	3	1	4	4	2L	3889431	3890031	capu	FBgn0000256	FBgn0000256:12|FBgn0000256:13|FBgn0000256:14	capu:12|capu:13|capu:14	2|2|1	FBgn0000256	FBpp0077200|FBpp0077201|FBpp0288519|FBpp0288520	FBtr0077511|FBtr0077512|FBtr0290080|FBtr0290081	9	1	9	0	0	1	0	1.43527	1.52707	1.94366	1.85817	4.35906	3.74672	6.44555	5.67593	0.8049	0	0.201	0	0.0928	0	0.6991	0	0.914045	0	0	0	0.448444	0	0	0	0.286825	0
S2265_SI	1	1	1	9	9	2L	3873019	3873322	capu	FBgn0000256	FBgn0000256:3	capu:3	9	FBgn0000256	FBpp0077200|FBpp0077201|FBpp0077202|FBpp0288516|FBpp0288517|FBpp0288518|FBpp0288519|FBpp0288520|FBpp0288521	FBtr0077511|FBtr0077512|FBtr0077513|FBtr0290077|FBtr0290078|FBtr0290079|FBtr0290080|FBtr0290081|FBtr0290082	9	1	9	1	0	0	0	4.44839	3.86146	4.06175	4.0736	90.7216	56.3908	59.8508	58.3764	0.1255	0	0.1004	0	0.5313	0	0.9431	0	0.342336	0	0	0	0.300151	0	0	0	0.751012	0
S2266_SI	1	1	1	9	9	2L	3873385	3874395	capu	FBgn0000256	FBgn0000256:4	capu:4	9	FBgn0000256	FBpp0077200|FBpp0077201|FBpp0077202|FBpp0288516|FBpp0288517|FBpp0288518|FBpp0288519|FBpp0288520|FBpp0288521	FBtr0077511|FBtr0077512|FBtr0077513|FBtr0290077|FBtr0290078|FBtr0290079|FBtr0290080|FBtr0290081|FBtr0290082	9	1	9	1	0	0	0	3.49549	2.9634	3.66619	3.66437	32.6698	21.5167	39.0523	38.7111	0.1191	0	0.2216	0	0.0455	1	0.9896	0	0.33181	0	0	0	0.474327	0	0	0	0.186782	1
S2267_SI	1	1	1	9	9	2L	3874450	3875302	capu	FBgn0000256	FBgn0000256:5	capu:5	9	FBgn0000256	FBpp0077200|FBpp0077201|FBpp0077202|FBpp0288516|FBpp0288517|FBpp0288518|FBpp0288519|FBpp0288520|FBpp0288521	FBtr0077511|FBtr0077512|FBtr0077513|FBtr0290077|FBtr0290078|FBtr0290079|FBtr0290080|FBtr0290081|FBtr0290082	9	1	9	1	0	0	0	2.56307	1.8757	3.01587	2.90235	12.3963	7.01478	19.634	17.4463	0.046	1	0.0027	1	0.004	1	0.2897	0	0.188013	1	0	0	0.0309514	1	1	1	0.0395572	1
S2268_SI	1	1	1	9	9	2L	3878895	3879067	capu	FBgn0000256	FBgn0000256:6	capu:6	9	FBgn0000256	FBpp0077200|FBpp0077201|FBpp0077202|FBpp0288516|FBpp0288517|FBpp0288518|FBpp0288519|FBpp0288520|FBpp0288521	FBtr0077511|FBtr0077512|FBtr0077513|FBtr0290077|FBtr0290078|FBtr0290079|FBtr0290080|FBtr0290081|FBtr0290082	9	1	9	1	0	0	0	2.30447	2.2779	3.23	3.27991	9.98373	13.4017	24.4228	25.6844	0.9658	0	0.0002	1	0.1018	0	0.4519	0	0.985953	0	0	0	0.00604104	1	1	1	0.302896	0
S2269_SI	1	1	1	1	1	2L	3879652	3880067	capu	FBgn0000256	FBgn0000256:7	capu:7	1	FBgn0000256	FBpp0288518	FBtr0290079	9	1	9	0	0	1	0	1.87668	1.82801	2.73123	2.50203	8.07877	7.46652	14.5985	11.3258	0.9401	0	0.0618	0	0.1815	0	0.044	1	0.975132	0	0	0	0.224773	0	0	0	0.422978	0
S2270_SI	1	1	1	8	8	2L	3884036	3884518	capu	FBgn0000256	FBgn0000256:8	capu:8	8	FBgn0000256	FBpp0077200|FBpp0077201|FBpp0077202|FBpp0288516|FBpp0288517|FBpp0288519|FBpp0288520|FBpp0288521	FBtr0077511|FBtr0077512|FBtr0077513|FBtr0290077|FBtr0290078|FBtr0290080|FBtr0290081|FBtr0290082	9	1	9	0	0	1	0	2.44744	1.96435	2.77815	2.69301	11.6247	9.22115	16.2604	14.4859	0.4001	0	0.2371	0	0.1964	0	0.7182	0	0.649305	0	0	0	0.492231	0	0	0	0.442631	0
S2272_SI	1	1	1	1	1	2L	3888649	3888824	capu	FBgn0000256	FBgn0000256:11	capu:11	1	FBgn0000256	FBpp0077202	FBtr0077513	9	1	9	0	0	1	0	3.04915	2.46395	2.56256	2.55011	24.5403	18.5267	13.3311	12.168	0.4216	0	0.1842	0	0.8975	0	0.9573	0	0.667471	0	0	0	0.426503	0	0	0	0.956754	0
S2274_SI	1	1	1	4	4	2L	3893262	3893604	capu	FBgn0000256	FBgn0000256:15	capu:15	4	FBgn0000256	FBpp0077200|FBpp0288516|FBpp0288517|FBpp0288521	FBtr0077511|FBtr0290077|FBtr0290078|FBtr0290082	9	1	9	0	0	1	0	3.04915	2.46395	2.56256	2.55011	24.5403	18.5267	13.3311	12.168	0.4216	0	0.1842	0	0.8975	0	0.9573	0	0.667471	0	0	0	0.426503	0	0	0	0.956754	0
S2275_SI	1	1	1	1	1	2L	3895613	3896108	capu	FBgn0000256	FBgn0000256:16	capu:16	1	FBgn0000256	FBpp0077200	FBtr0077511	9	1	9	0	0	1	0	3.04915	2.46395	2.56256	2.55011	24.5403	18.5267	13.3311	12.168	0.4216	0	0.1842	0	0.8975	0	0.9573	0	0.667471	0	0	0	0.426503	0	0	0	0.956754	0
F20561_SI	1	3	1	3	3	X	19460218	19461817	car	FBgn0000257	FBgn0000257:2|FBgn0000257:4|FBgn0000257:7	car:2|car:4|car:7	1|1|1	FBgn0000257	FBpp0074496|FBpp0074497|FBpp0303585	FBtr0074727|FBtr0074728|FBtr0331158	3	2	3	0	1	0	0	1.21308	1.03492	2.08717	1.92544	2.63917	1.95242	7.19426	6.00733	0.4587	0	0.0003	1	0.0002	1	0.2418	0	0.697518	0	0	0	0.00722301	1	1	1	0.00489509	1
F20562_SI	1	3	1	3	3	X	19461940	19463434	car	FBgn0000257	FBgn0000257:3|FBgn0000257:5|FBgn0000257:8	car:3|car:5|car:8	1|1|1	FBgn0000257	FBpp0074496|FBpp0074497|FBpp0303585	FBtr0074727|FBtr0074728|FBtr0331158	3	2	3	0	1	0	1	3.45203	2.86565	3.4114	3.19858	31.3793	17.2591	29.4592	23.5736	0.003	1	0.7167	0	0.0323	1	0.0019	1	0.0331963	1	1	1	0.867539	0	0	0	0.151113	1
F16633_SI	1	2	1	3	3	X	11686566	11686719	CkIIbeta	FBgn0000259	FBgn0000259:1|FBgn0000259:2	CkIIbeta:1|CkIIbeta:2	1|2	FBgn0000259	FBpp0073403|FBpp0089135|FBpp0300428	FBtr0073558|FBtr0073562|FBtr0308085	10	1	10	0	0	1	0	2.02004	2.74364	2.5713	2.58544	7.74461	19.0461	12.6826	12.5515	0.1047	0	0.0712	0	0.6608	0	0.9348	0	0.30774	0	0	0	0.245376	0	0	0	0.835572	0
F16635_SI	1	4	1	6	6	X	11686912	11687312	CkIIbeta	FBgn0000259	FBgn0000259:4|FBgn0000259:5|FBgn0000259:6|FBgn0000259:7	CkIIbeta:4|CkIIbeta:5|CkIIbeta:6|CkIIbeta:7	1|1|1|3	FBgn0000259	FBpp0073405|FBpp0073406|FBpp0099985|FBpp0288844|FBpp0300427|FBpp0305406	FBtr0073560|FBtr0073561|FBtr0100540|FBtr0299569|FBtr0308084|FBtr0333204	10	1	10	0	0	1	0	2.7984	2.52314	3.408	3.3404	15.6823	11.6665	29.3244	27.3963	0.0363	1	<.0001	1	<.0001	1	0.3352	0	0.162738	1	0	0	0.000307566	1	1	1	0.000101852	1
F16641_SI	1	5	1	8	8	X	11689634	11691957	CkIIbeta	FBgn0000259	FBgn0000259:13|FBgn0000259:14|FBgn0000259:15|FBgn0000259:16|FBgn0000259:17	CkIIbeta:13|CkIIbeta:14|CkIIbeta:15|CkIIbeta:16|CkIIbeta:17	4|1|1|1|1	FBgn0000259	FBpp0073403|FBpp0073405|FBpp0073406|FBpp0099985|FBpp0288844|FBpp0300330|FBpp0300428|FBpp0305406	FBtr0073558|FBtr0073560|FBtr0073561|FBtr0100540|FBtr0299569|FBtr0307896|FBtr0308085|FBtr0333204	10	1	10	0	0	1	0	2.07962	1.63119	3.00294	2.84735	9.70636	11.8963	20.0476	16.7087	0.6094	0	0.0558	0	0.1244	0	0.3779	0	0.804099	0	0	0	0.211355	0	0	0	0.340788	0
S16636_SI	1	1	1	10	10	X	11687476	11687551	CkIIbeta	FBgn0000259	FBgn0000259:8	CkIIbeta:8	10	FBgn0000259	FBpp0073403|FBpp0073405|FBpp0073406|FBpp0089135|FBpp0099985|FBpp0288844|FBpp0300330|FBpp0300427|FBpp0300428|FBpp0305406	FBtr0073558|FBtr0073560|FBtr0073561|FBtr0073562|FBtr0100540|FBtr0299569|FBtr0307896|FBtr0308084|FBtr0308085|FBtr0333204	10	1	10	1	0	0	0	1.89857	1.4305	2.7165	2.68862	8.49036	6.04658	15.6212	14.7719	0.5288	0	0.1051	0	0.056	0	0.9216	0	0.749167	0	0	0	0.30852	0	0	0	0.211825	0
S16637_SI	1	1	1	10	10	X	11687831	11687933	CkIIbeta	FBgn0000259	FBgn0000259:9	CkIIbeta:9	10	FBgn0000259	FBpp0073403|FBpp0073405|FBpp0073406|FBpp0089135|FBpp0099985|FBpp0288844|FBpp0300330|FBpp0300427|FBpp0300428|FBpp0305406	FBtr0073558|FBtr0073560|FBtr0073561|FBtr0073562|FBtr0100540|FBtr0299569|FBtr0307896|FBtr0308084|FBtr0308085|FBtr0333204	10	1	10	1	0	0	0	1.3472	1.69488	3.06135	2.70207	5.15273	6.15152	21.0747	15.5615	0.5994	0	0.0026	1	0.061	0	0.1948	0	0.797465	0	0	0	0.0298425	1	1	1	0.223037	0
S16638_SI	1	1	1	10	10	X	11688007	11688198	CkIIbeta	FBgn0000259	FBgn0000259:10	CkIIbeta:10	10	FBgn0000259	FBpp0073403|FBpp0073405|FBpp0073406|FBpp0089135|FBpp0099985|FBpp0288844|FBpp0300330|FBpp0300427|FBpp0300428|FBpp0305406	FBtr0073558|FBtr0073560|FBtr0073561|FBtr0073562|FBtr0100540|FBtr0299569|FBtr0307896|FBtr0308084|FBtr0308085|FBtr0333204	10	1	10	1	0	0	0	4.26073	4.26225	4.61857	4.50249	70.4966	70.902	101.196	89.6218	0.9882	0	0.0005	1	0.0184	1	0.132	0	0.995316	0	0	0	0.00990962	1	1	1	0.106122	1
S16639_SI	1	1	1	10	10	X	11688852	11689041	CkIIbeta	FBgn0000259	FBgn0000259:11	CkIIbeta:11	10	FBgn0000259	FBpp0073403|FBpp0073405|FBpp0073406|FBpp0089135|FBpp0099985|FBpp0288844|FBpp0300330|FBpp0300427|FBpp0300428|FBpp0305406	FBtr0073558|FBtr0073560|FBtr0073561|FBtr0073562|FBtr0100540|FBtr0299569|FBtr0307896|FBtr0308084|FBtr0308085|FBtr0333204	10	1	10	1	0	0	0	4.26073	4.26225	4.61857	4.50249	70.4966	70.902	101.196	89.6218	0.9882	0	0.0005	1	0.0184	1	0.132	0	0.995316	0	0	0	0.00990962	1	1	1	0.106122	1
S16640_SI	1	1	1	10	10	X	11689138	11689219	CkIIbeta	FBgn0000259	FBgn0000259:12	CkIIbeta:12	10	FBgn0000259	FBpp0073403|FBpp0073405|FBpp0073406|FBpp0089135|FBpp0099985|FBpp0288844|FBpp0300330|FBpp0300427|FBpp0300428|FBpp0305406	FBtr0073558|FBtr0073560|FBtr0073561|FBtr0073562|FBtr0100540|FBtr0299569|FBtr0307896|FBtr0308084|FBtr0308085|FBtr0333204	10	1	10	1	0	0	0	4.26073	4.26225	4.61857	4.50249	70.4966	70.902	101.196	89.6218	0.9882	0	0.0005	1	0.0184	1	0.132	0	0.995316	0	0	0	0.00990962	1	1	1	0.106122	1
S16642_SI	1	1	1	1	1	X	11692328	11692883	CkIIbeta	FBgn0000259	FBgn0000259:18	CkIIbeta:18	1	FBgn0000259	FBpp0300427	FBtr0308084	10	1	10	0	0	1	0	4.26073	4.26225	4.61857	4.50249	70.4966	70.902	101.196	89.6218	0.9882	0	0.0005	1	0.0184	1	0.132	0	0.995316	0	0	0	0.00990962	1	1	1	0.106122	1
S16643_SI	1	1	1	1	1	X	11694026	11695620	CkIIbeta	FBgn0000259	FBgn0000259:19	CkIIbeta:19	1	FBgn0000259	FBpp0089135	FBtr0073562	10	1	10	0	0	1	1	4.26073	4.26225	4.61857	4.50249	70.4966	70.902	101.196	89.6218	0.9882	0	0.0005	1	0.0184	1	0.132	0	0.995316	0	0	0	0.00990962	1	1	1	0.106122	1
S31240_SI	1	1	1	1	1	3L	18815704	18815942	Cat	FBgn0000261	FBgn0000261:1	Cat:1	1	FBgn0000261	FBpp0074825	FBtr0075058	1	1	1	1	0	0	0	2.95429	3.16027	2.9113	2.74321	30.644	26.9585	17.4951	15.4534	0.735	0	0.9319	0	0.2891	0	0.3681	0	0.877234	0	0	0	0.97166	0	0	0	0.548068	0
S31241_SI	1	1	1	1	1	3L	18819438	18820358	Cat	FBgn0000261	FBgn0000261:2	Cat:2	1	FBgn0000261	FBpp0074825	FBtr0075058	1	1	1	1	0	0	0	3.88693	4.05093	3.57315	3.52699	64.5703	60.8869	36.0251	33.5142	0.7059	0	0.4389	0	0.0316	1	0.772	0	0.861537	0	0	0	0.681841	0	0	0	0.148855	1
S31242_SI	1	1	1	1	1	3L	18820456	18821288	Cat	FBgn0000261	FBgn0000261:3	Cat:3	1	FBgn0000261	FBpp0074825	FBtr0075058	1	1	1	1	0	0	1	5.52385	5.51921	5.31613	5.23978	276.888	265.487	203.96	188.101	0.9871	0	0.3615	0	0.1543	0	0.2383	0	0.994858	0	0	0	0.615895	0	0	0	0.385506	0
F5535_SI	1	2	1	3	3	2L	9682315	9685202	Pka-C1	FBgn0000273	FBgn0000273:1|FBgn0000273:2	Pka-C1:1|Pka-C1:2	2|1	FBgn0000273	FBpp0079448|FBpp0089382|FBpp0307466	FBtr0079851|FBtr0079852|FBtr0335495	3	3	3	0	1	0	0	5.31142	5.15899	5.29591	5.11722	203.896	176.489	199.733	166.957	0.2287	0	0.8573	0	0.7219	0	0.0283	1	0.482969	0	0	0	0.939388	0	0	0	0.870358	0
F5536_SI	1	2	1	3	3	2L	9696191	9698431	Pka-C1	FBgn0000273	FBgn0000273:3|FBgn0000273:4	Pka-C1:3|Pka-C1:4	2|1	FBgn0000273	FBpp0079448|FBpp0089382|FBpp0307466	FBtr0079851|FBtr0079852|FBtr0335495	3	3	3	0	1	0	0	2.79826	2.27492	3.50236	3.06211	16.8117	9.96779	33.9328	21.9154	0.0977	0	0.0064	1	0.0211	1	0.088	0	0.295234	0	0	0	0.0543152	1	1	0	0.115552	1
F5537_SI	1	2	1	3	3	2L	9698702	9699297	Pka-C1	FBgn0000273	FBgn0000273:5|FBgn0000273:6	Pka-C1:5|Pka-C1:6	1|2	FBgn0000273	FBpp0079448|FBpp0089382|FBpp0307466	FBtr0079851|FBtr0079852|FBtr0335495	3	3	3	0	1	0	1	1.15911	0.99081	1.84734	1.62955	2.72228	2.60624	5.79603	4.45659	0.7378	0	0.047	1	0.1739	0	0.3958	0	0.878916	0	0	0	0.19042	1	0	0	0.412922	0
F62989_SI	1	2	1	2	2	3R	26522514	26522860	Pka-C2	FBgn0000274	FBgn0000274:5|FBgn0000274:6	Pka-C2:5|Pka-C2:6	1|1	FBgn0000274	FBpp0085089|FBpp0307432	FBtr0085727|FBtr0335454	2	2	2	0	1	0	1
S62985_SI	1	1	1	2	2	3R	26521259	26521586	Pka-C2	FBgn0000274	FBgn0000274:1	Pka-C2:1	2	FBgn0000274	FBpp0085089|FBpp0307432	FBtr0085727|FBtr0335454	2	2	2	1	0	0	0
S62986_SI	1	1	1	2	2	3R	26521649	26521926	Pka-C2	FBgn0000274	FBgn0000274:2	Pka-C2:2	2	FBgn0000274	FBpp0085089|FBpp0307432	FBtr0085727|FBtr0335454	2	2	2	1	0	0	0
S62987_SI	1	1	1	2	2	3R	26521981	26522146	Pka-C2	FBgn0000274	FBgn0000274:3	Pka-C2:3	2	FBgn0000274	FBpp0085089|FBpp0307432	FBtr0085727|FBtr0335454	2	2	2	1	0	0	0
S62988_SI	1	1	1	2	2	3R	26522227	26522456	Pka-C2	FBgn0000274	FBgn0000274:4	Pka-C2:4	2	FBgn0000274	FBpp0085089|FBpp0307432	FBtr0085727|FBtr0335454	2	2	2	1	0	0	0
S62701_SI	1	1	1	1	1	3R	26036596	26036768	CecA1	FBgn0000276	FBgn0000276:1	CecA1:1	1	FBgn0000276	FBpp0084977	FBtr0085612	1	1	1	1	0	0	0
S62702_SI	1	1	1	1	1	3R	26036830	26036995	CecA1	FBgn0000276	FBgn0000276:2	CecA1:2	1	FBgn0000276	FBpp0084977	FBtr0085612	1	1	1	1	0	0	1
S62705_SI	1	1	1	1	1	3R	26037878	26038058	CecA2	FBgn0000277	FBgn0000277:1	CecA2:1	1	FBgn0000277	FBpp0084978	FBtr0085614	1	1	1	1	0	0	0
S62706_SI	1	1	1	1	1	3R	26038117	26038290	CecA2	FBgn0000277	FBgn0000277:2	CecA2:2	1	FBgn0000277	FBpp0084978	FBtr0085614	1	1	1	1	0	0	1
S62709_SI	1	1	1	1	1	3R	26039037	26039290	CecB	FBgn0000278	FBgn0000278:1	CecB:1	1	FBgn0000278	FBpp0085002	FBtr0085640	1	1	1	1	0	0	0
S62710_SI	1	1	1	1	1	3R	26039349	26039519	CecB	FBgn0000278	FBgn0000278:2	CecB:2	1	FBgn0000278	FBpp0085002	FBtr0085640	1	1	1	1	0	0	1
S62711_SI	1	1	1	1	1	3R	26042206	26042397	CecC	FBgn0000279	FBgn0000279:1	CecC:1	1	FBgn0000279	FBpp0084980	FBtr0085616	1	1	1	1	0	0	0	1.58607	1.73567	2.95439	3.01195	7.87145	7.43565	20.9373	19.9654	0.8428	0	0.0315	1	0.0249	1	0.822	0	0.932776	0	0	0	0.148691	1	0	0	0.128134	1
S62712_SI	1	1	1	1	1	3R	26042467	26042660	CecC	FBgn0000279	FBgn0000279:2	CecC:2	1	FBgn0000279	FBpp0084980	FBtr0085616	1	1	1	1	0	0	1	1.58607	1.73567	2.95439	3.01195	7.87145	7.43565	20.9373	19.9654	0.8428	0	0.0315	1	0.0249	1	0.822	0	0.932776	0	0	0	0.148691	1	0	0	0.128134	1
F54149_SI	1	2	1	2	2	3R	11099837	11100512	Cp190	FBgn0000283	FBgn0000283:4|FBgn0000283:5	Cp190:4|Cp190:5	1|1	FBgn0000283	FBpp0082580|FBpp0082581	FBtr0083126|FBtr0083127	2	1	2	0	1	0	0	0.806416	0.776527	1.60723	1.80271	1.60961	1.60233	4.06996	5.18717	0.9434	0	0.0098	1	0.0067	1	0.1528	0	0.976422	0	0	0	0.0713141	1	1	0	0.055893	1
S54147_SI	1	1	1	2	2	3R	11097773	11098713	Cp190	FBgn0000283	FBgn0000283:2	Cp190:2	2	FBgn0000283	FBpp0082580|FBpp0082581	FBtr0083126|FBtr0083127	2	1	2	1	0	0	0	1.65427	1.64105	2.89955	2.98733	4.76128	4.75743	17.5857	18.9711	0.967	0	<.0001	1	<.0001	1	0.4563	0	0.986509	0	0	0	0.0011576	1	1	1	0.002467	1
S54148_SI	1	1	1	2	2	3R	11098779	11099778	Cp190	FBgn0000283	FBgn0000283:3	Cp190:3	2	FBgn0000283	FBpp0082580|FBpp0082581	FBtr0083126|FBtr0083127	2	1	2	1	0	0	0	1.3435	0.963987	2.40546	2.39043	3.12366	1.99721	10.4666	10.0548	0.2635	0	0.0001	1	0.0001	1	0.9196	0	0.522057	0	0	0	0.0038217	1	1	1	0.00367326	1
S54150_SI	1	1	1	1	1	3R	11100847	11100963	Cp190	FBgn0000283	FBgn0000283:6	Cp190:6	1	FBgn0000283	FBpp0082580	FBtr0083126	2	1	2	0	0	1	1	1.3435	0.963987	2.40546	2.39043	3.12366	1.99721	10.4666	10.0548	0.2635	0	0.0001	1	0.0001	1	0.9196	0	0.522057	0	0	0	0.0038217	1	1	1	0.00367326	1
F2699_SI	1	2	1	5	5	2L	4876891	4879196	Cf2	FBgn0000286	FBgn0000286:1|FBgn0000286:2	Cf2:1|Cf2:2	1|4	FBgn0000286	FBpp0088590|FBpp0088591|FBpp0088592|FBpp0293426|FBpp0307799	FBtr0089647|FBtr0089648|FBtr0089649|FBtr0304887|FBtr0336835	5	5	5	0	1	0	0	3.34027	2.97195	3.43713	3.29397	28.8322	19.1991	30.5765	26.124	0.0826	0	0.5734	0	0.0377	1	0.1483	0	0.267849	0	0	0	0.780448	0	0	0	0.16647	1
F2700_SI	1	2	1	5	5	2L	4880294	4880472	Cf2	FBgn0000286	FBgn0000286:3|FBgn0000286:4	Cf2:3|Cf2:4	1|4	FBgn0000286	FBpp0088590|FBpp0088591|FBpp0088592|FBpp0293426|FBpp0307799	FBtr0089647|FBtr0089648|FBtr0089649|FBtr0304887|FBtr0336835	5	5	5	0	1	0	0	1.24494	0.839405	1.93838	1.68841	2.69666	1.51774	6.29277	4.68724	0.1561	0	0.0045	1	0.0064	1	0.2616	0	0.388103	0	0	0	0.0430499	1	1	1	0.0542598	1
F2701_SI	1	3	1	5	5	2L	4881215	4882801	Cf2	FBgn0000286	FBgn0000286:5|FBgn0000286:6|FBgn0000286:7	Cf2:5|Cf2:6|Cf2:7	1|3|1	FBgn0000286	FBpp0088590|FBpp0088591|FBpp0088592|FBpp0293426|FBpp0307799	FBtr0089647|FBtr0089648|FBtr0089649|FBtr0304887|FBtr0336835	5	5	5	0	1	0	0	1.24494	0.839405	1.93838	1.68841	2.69666	1.51774	6.29277	4.68724	0.1561	0	0.0045	1	0.0064	1	0.2616	0	0.388103	0	0	0	0.0430499	1	1	1	0.0542598	1
F2702_SI	1	2	1	5	5	2L	4882865	4883107	Cf2	FBgn0000286	FBgn0000286:8|FBgn0000286:9	Cf2:8|Cf2:9	3|2	FBgn0000286	FBpp0088590|FBpp0088591|FBpp0088592|FBpp0293426|FBpp0307799	FBtr0089647|FBtr0089648|FBtr0089649|FBtr0304887|FBtr0336835	5	5	5	0	1	0	1	1.24494	0.839405	1.93838	1.68841	2.69666	1.51774	6.29277	4.68724	0.1561	0	0.0045	1	0.0064	1	0.2616	0	0.388103	0	0	0	0.0430499	1	1	1	0.0542598	1
F6912_SI	1	2	1	2	2	2L	11365289	11365635	salr	FBgn0000287	FBgn0000287:2|FBgn0000287:3	salr:2|salr:3	1|1	FBgn0000287	FBpp0079822|FBpp0079823	FBtr0080235|FBtr0080236	3	1	3	0	0	1	0	3.67896	3.56967	3.38124	3.38774	42.9915	37.6866	28.9299	29.1786	0.7356	0	0.22	0	0.4779	0	0.96	0	0.877632	0	0	0	0.472376	0	0	0	0.712232	0
F6918_SI	1	2	1	3	3	2L	11372856	11373636	salr	FBgn0000287	FBgn0000287:10|FBgn0000287:9	salr:10|salr:9	1|2	FBgn0000287	FBpp0079822|FBpp0079823|FBpp0297936	FBtr0080235|FBtr0080236|FBtr0307093	3	1	3	0	1	0	1	1.19794	1.23768	1.46884	1.35771	3.20326	3.52026	3.39244	2.91946	0.9394	0	0.4168	0	0.7732	0	0.241	0	0.97489	0	0	0	0.663336	0	0	0	0.898154	0
S6911_SI	1	1	1	1	1	2L	11358873	11359761	salr	FBgn0000287	FBgn0000287:1	salr:1	1	FBgn0000287	FBpp0297936	FBtr0307093	3	1	3	0	0	1	0	1.95922	1.37101	2.05379	1.95134	6.17863	3.28612	7.1032	6.16286	0.0152	1	0.5439	0	0.0206	1	0.5446	0	0.0939047	1	1	0	0.760157	0	0	0	0.113676	1
S6913_SI	1	1	1	3	3	2L	11366344	11369008	salr	FBgn0000287	FBgn0000287:4	salr:4	3	FBgn0000287	FBpp0079822|FBpp0079823|FBpp0297936	FBtr0080235|FBtr0080236|FBtr0307093	3	1	3	1	0	0	0	1.53689	1.7447	2.45998	2.44094	6.25081	7.81291	10.8031	10.6468	0.7757	0	0.0807	0	0.2031	0	0.8537	0	0.899259	0	0	0	0.263945	0	0	0	0.450922	0
S6914_SI	1	1	1	3	3	2L	11369726	11369886	salr	FBgn0000287	FBgn0000287:5	salr:5	3	FBgn0000287	FBpp0079822|FBpp0079823|FBpp0297936	FBtr0080235|FBtr0080236|FBtr0307093	3	1	3	1	0	0	0	2.06252	2.59942	2.64712	2.51047	14.8742	19.9139	13.3024	11.5627	0.571	0	0.3933	0	0.8941	0	0.2769	0	0.778738	0	0	0	0.643765	0	0	0	0.955284	0
S6915_SI	1	1	1	3	3	2L	11371879	11372140	salr	FBgn0000287	FBgn0000287:6	salr:6	3	FBgn0000287	FBpp0079822|FBpp0079823|FBpp0297936	FBtr0080235|FBtr0080236|FBtr0307093	3	1	3	1	0	0	0	2.06252	2.59942	2.64712	2.51047	14.8742	19.9139	13.3024	11.5627	0.571	0	0.3933	0	0.8941	0	0.2769	0	0.778738	0	0	0	0.643765	0	0	0	0.955284	0
S6916_SI	1	1	1	3	3	2L	11372203	11372435	salr	FBgn0000287	FBgn0000287:7	salr:7	3	FBgn0000287	FBpp0079822|FBpp0079823|FBpp0297936	FBtr0080235|FBtr0080236|FBtr0307093	3	1	3	1	0	0	0	2.06252	2.59942	2.64712	2.51047	14.8742	19.9139	13.3024	11.5627	0.571	0	0.3933	0	0.8941	0	0.2769	0	0.778738	0	0	0	0.643765	0	0	0	0.955284	0
S6917_SI	1	1	1	3	3	2L	11372525	11372722	salr	FBgn0000287	FBgn0000287:8	salr:8	3	FBgn0000287	FBpp0079822|FBpp0079823|FBpp0297936	FBtr0080235|FBtr0080236|FBtr0307093	3	1	3	1	0	0	0	2.06252	2.59942	2.64712	2.51047	14.8742	19.9139	13.3024	11.5627	0.571	0	0.3933	0	0.8941	0	0.2769	0	0.778738	0	0	0	0.643765	0	0	0	0.955284	0
F40644_SI	1	5	1	10	10	2R	10061198	10062077	cg	FBgn0000289	FBgn0000289:1|FBgn0000289:2|FBgn0000289:3|FBgn0000289:4|FBgn0000289:5	cg:1|cg:2|cg:3|cg:4|cg:5	1|1|8|1|1	FBgn0000289	FBpp0086655|FBpp0086656|FBpp0086657|FBpp0086658|FBpp0111707|FBpp0288473|FBpp0288474|FBpp0308982|FBpp0308983|FBpp0308984	FBtr0087526|FBtr0087527|FBtr0087528|FBtr0087529|FBtr0112795|FBtr0290034|FBtr0290035|FBtr0339960|FBtr0339961|FBtr0339962	10	1	10	0	1	0	0	1.22935	1.16532	2.19994	2.02025	2.98971	3.12145	8.19398	6.63519	0.8876	0	0.0014	1	0.039	1	0.1495	0	0.952731	0	0	0	0.0200482	1	1	1	0.169987	1
F40648_SI	1	4	1	10	10	2R	10065330	10065526	cg	FBgn0000289	FBgn0000289:10|FBgn0000289:11|FBgn0000289:12|FBgn0000289:9	cg:10|cg:11|cg:12|cg:9	1|6|2|1	FBgn0000289	FBpp0086655|FBpp0086656|FBpp0086657|FBpp0086658|FBpp0111707|FBpp0288473|FBpp0288474|FBpp0308982|FBpp0308983|FBpp0308984	FBtr0087526|FBtr0087527|FBtr0087528|FBtr0087529|FBtr0112795|FBtr0290034|FBtr0290035|FBtr0339960|FBtr0339961|FBtr0339962	10	1	10	0	1	0	0	1.67002	1.23066	2.69251	2.72302	5.72596	5.27011	14.1623	14.6469	0.5192	0	0.0137	1	0.0184	1	0.8487	0	0.742434	0	0	0	0.0880966	1	1	0	0.105856	1
F40649_SI	1	2	1	10	10	2R	10065603	10065708	cg	FBgn0000289	FBgn0000289:13|FBgn0000289:14	cg:13|cg:14	9|1	FBgn0000289	FBpp0086655|FBpp0086656|FBpp0086657|FBpp0086658|FBpp0111707|FBpp0288473|FBpp0288474|FBpp0308982|FBpp0308983|FBpp0308984	FBtr0087526|FBtr0087527|FBtr0087528|FBtr0087529|FBtr0112795|FBtr0290034|FBtr0290035|FBtr0339960|FBtr0339961|FBtr0339962	10	1	10	0	1	0	0	1.98189	2.40187	3.42075	3.28348	8.86598	12.0418	30.3172	26.926	0.4297	0	0.0043	1	0.0169	1	0.4772	0	0.674417	0	0	0	0.0415433	1	1	1	0.100275	1
F40653_SI	1	2	1	10	10	2R	10066614	10066759	cg	FBgn0000289	FBgn0000289:18|FBgn0000289:19	cg:18|cg:19	3|7	FBgn0000289	FBpp0086655|FBpp0086656|FBpp0086657|FBpp0086658|FBpp0111707|FBpp0288473|FBpp0288474|FBpp0308982|FBpp0308983|FBpp0308984	FBtr0087526|FBtr0087527|FBtr0087528|FBtr0087529|FBtr0112795|FBtr0290034|FBtr0290035|FBtr0339960|FBtr0339961|FBtr0339962	10	1	10	0	1	0	0	2.8669	2.5232	3.29695	3.19746	16.9481	12.7245	26.2272	23.7802	0.1698	0	0.0007	1	0.0106	1	0.3116	0	0.407332	0	0	0	0.0122493	1	1	1	0.0751357	1
F40654_SI	1	2	1	10	10	2R	10066818	10067733	cg	FBgn0000289	FBgn0000289:20|FBgn0000289:21	cg:20|cg:21	3|7	FBgn0000289	FBpp0086655|FBpp0086656|FBpp0086657|FBpp0086658|FBpp0111707|FBpp0288473|FBpp0288474|FBpp0308982|FBpp0308983|FBpp0308984	FBtr0087526|FBtr0087527|FBtr0087528|FBtr0087529|FBtr0112795|FBtr0290034|FBtr0290035|FBtr0339960|FBtr0339961|FBtr0339962	10	1	10	0	1	0	0	5.0065	4.83468	4.69417	4.65742	148.878	125.586	108.536	104.594	0.0195	1	<.0001	1	0.0144	1	0.4126	0	0.110057	1	0	0	0.000311113	1	1	1	0.0906749	1
F40656_SI	1	2	1	3	3	2R	10068716	10070343	cg	FBgn0000289	FBgn0000289:23|FBgn0000289:24	cg:23|cg:24	2|1	FBgn0000289	FBpp0111707|FBpp0288474|FBpp0308983	FBtr0112795|FBtr0290035|FBtr0339961	10	1	10	0	0	1	1	2.71139	2.16911	2.96109	2.79213	14.8981	8.6488	18.5955	15.6811	0.0651	0	0.1591	0	0.0242	1	0.2086	0	0.232118	0	0	0	0.392205	0	0	0	0.125772	1
S40645_SI	1	1	1	10	10	2R	10063911	10064047	cg	FBgn0000289	FBgn0000289:6	cg:6	10	FBgn0000289	FBpp0086655|FBpp0086656|FBpp0086657|FBpp0086658|FBpp0111707|FBpp0288473|FBpp0288474|FBpp0308982|FBpp0308983|FBpp0308984	FBtr0087526|FBtr0087527|FBtr0087528|FBtr0087529|FBtr0112795|FBtr0290034|FBtr0290035|FBtr0339960|FBtr0339961|FBtr0339962	10	1	10	1	0	0	0	2.87171	2.61918	3.2108	3.08476	22.319	22.9722	24.4088	21.2703	0.746	0	0.343	0	0.5131	0	0.3684	0	0.883525	0	0	0	0.599106	0	0	0	0.73824	0
S40646_SI	1	1	1	10	10	2R	10064117	10064196	cg	FBgn0000289	FBgn0000289:7	cg:7	10	FBgn0000289	FBpp0086655|FBpp0086656|FBpp0086657|FBpp0086658|FBpp0111707|FBpp0288473|FBpp0288474|FBpp0308982|FBpp0308983|FBpp0308984	FBtr0087526|FBtr0087527|FBtr0087528|FBtr0087529|FBtr0112795|FBtr0290034|FBtr0290035|FBtr0339960|FBtr0339961|FBtr0339962	10	1	10	1	0	0	0	2.53725	2.43337	3.47846	3.18494	22.013	19.1374	32.5333	23.5652	0.9074	0	0.1325	0	0.2725	0	0.0659	0	0.961373	0	0	0	0.353164	0	0	0	0.531432	0
S40647_SI	1	1	1	6	6	2R	10064680	10064982	cg	FBgn0000289	FBgn0000289:8	cg:8	6	FBgn0000289	FBpp0086656|FBpp0111707|FBpp0288473|FBpp0288474|FBpp0308983|FBpp0308984	FBtr0087527|FBtr0112795|FBtr0290034|FBtr0290035|FBtr0339961|FBtr0339962	10	1	10	0	0	1	0	3.84682	2.96461	3.95125	3.601	50.7797	20.0121	51.3339	35.7673	0.0097	1	0.6541	0	0.0076	1	<.0001	1	0.0707937	1	1	0	0.831449	0	0	0	0.0608399	1
S40650_SI	1	1	1	10	10	2R	10065777	10066101	cg	FBgn0000289	FBgn0000289:15	cg:15	10	FBgn0000289	FBpp0086655|FBpp0086656|FBpp0086657|FBpp0086658|FBpp0111707|FBpp0288473|FBpp0288474|FBpp0308982|FBpp0308983|FBpp0308984	FBtr0087526|FBtr0087527|FBtr0087528|FBtr0087529|FBtr0112795|FBtr0290034|FBtr0290035|FBtr0339960|FBtr0339961|FBtr0339962	10	1	10	1	0	0	0	3.84682	2.96461	3.95125	3.601	50.7797	20.0121	51.3339	35.7673	0.0097	1	0.6541	0	0.0076	1	<.0001	1	0.0707937	1	1	0	0.831449	0	0	0	0.0608399	1
S40651_SI	1	1	1	10	10	2R	10066170	10066334	cg	FBgn0000289	FBgn0000289:16	cg:16	10	FBgn0000289	FBpp0086655|FBpp0086656|FBpp0086657|FBpp0086658|FBpp0111707|FBpp0288473|FBpp0288474|FBpp0308982|FBpp0308983|FBpp0308984	FBtr0087526|FBtr0087527|FBtr0087528|FBtr0087529|FBtr0112795|FBtr0290034|FBtr0290035|FBtr0339960|FBtr0339961|FBtr0339962	10	1	10	1	0	0	0	3.84682	2.96461	3.95125	3.601	50.7797	20.0121	51.3339	35.7673	0.0097	1	0.6541	0	0.0076	1	<.0001	1	0.0707937	1	1	0	0.831449	0	0	0	0.0608399	1
S40652_SI	1	1	1	10	10	2R	10066399	10066546	cg	FBgn0000289	FBgn0000289:17	cg:17	10	FBgn0000289	FBpp0086655|FBpp0086656|FBpp0086657|FBpp0086658|FBpp0111707|FBpp0288473|FBpp0288474|FBpp0308982|FBpp0308983|FBpp0308984	FBtr0087526|FBtr0087527|FBtr0087528|FBtr0087529|FBtr0112795|FBtr0290034|FBtr0290035|FBtr0339960|FBtr0339961|FBtr0339962	10	1	10	1	0	0	0	3.84682	2.96461	3.95125	3.601	50.7797	20.0121	51.3339	35.7673	0.0097	1	0.6541	0	0.0076	1	<.0001	1	0.0707937	1	1	0	0.831449	0	0	0	0.0608399	1
S40655_SI	1	1	1	1	1	2R	10067927	10068324	cg	FBgn0000289	FBgn0000289:22	cg:22	1	FBgn0000289	FBpp0111707	FBtr0112795	10	1	10	0	0	1	0	3.84682	2.96461	3.95125	3.601	50.7797	20.0121	51.3339	35.7673	0.0097	1	0.6541	0	0.0076	1	<.0001	1	0.0707937	1	1	0	0.831449	0	0	0	0.0608399	1
F2839_SI	1	3	1	3	3	2L	5029609	5029810	Cg25C	FBgn0000299	FBgn0000299:1|FBgn0000299:2|FBgn0000299:3	Cg25C:1|Cg25C:2|Cg25C:3	1|1|1	FBgn0000299	FBpp0078640|FBpp0078641|FBpp0078642	FBtr0079001|FBtr0079002|FBtr0079003	3	3	3	0	1	0	0	4.82402	4.87807	4.97159	5.16999	125.626	131.901	145.248	175.213	0.6416	0	0.2008	0	0.0022	1	0.0197	1	0.824275	0	0	0	0.448152	0	0	0	0.0270642	1
F2847_SI	1	3	1	3	3	2L	5036477	5037279	Cg25C	FBgn0000299	FBgn0000299:11|FBgn0000299:12|FBgn0000299:13	Cg25C:11|Cg25C:12|Cg25C:13	1|1|1	FBgn0000299	FBpp0078640|FBpp0078641|FBpp0078642	FBtr0079001|FBtr0079002|FBtr0079003	3	3	3	0	1	0	1	1.39669	0.949627	2.44313	2.58485	3.76855	2.04975	10.7101	12.5731	0.3003	0	0.0033	1	<.0001	1	0.306	0	0.558736	0	0	0	0.0354182	1	1	1	0.002467	1
S2840_SI	1	1	1	3	3	2L	5030137	5030237	Cg25C	FBgn0000299	FBgn0000299:4	Cg25C:4	3	FBgn0000299	FBpp0078640|FBpp0078641|FBpp0078642	FBtr0079001|FBtr0079002|FBtr0079003	3	3	3	1	0	0	0	1.48846	1.15033	2.66025	2.66566	4.30651	3.96001	13.8863	14.975	0.579	0	0.0029	1	0.0156	1	0.9849	0	0.783724	0	0	0	0.0323835	1	1	1	0.0952292	1
S2841_SI	1	1	1	3	3	2L	5030742	5030790	Cg25C	FBgn0000299	FBgn0000299:5	Cg25C:5	3	FBgn0000299	FBpp0078640|FBpp0078641|FBpp0078642	FBtr0079001|FBtr0079002|FBtr0079003	3	3	3	1	0	0	0	2.07938	2.08938	2.87047	3.05188	7.42497	7.28809	17.0541	20.6563	0.9566	0	0.0002	1	<.0001	1	0.2266	0	0.982004	0	0	0	0.00616279	1	1	1	0.000663934	1
S2842_SI	1	1	1	3	3	2L	5030855	5031802	Cg25C	FBgn0000299	FBgn0000299:6	Cg25C:6	3	FBgn0000299	FBpp0078640|FBpp0078641|FBpp0078642	FBtr0079001|FBtr0079002|FBtr0079003	3	3	3	1	0	0	0	2.03567	2.33411	3.19423	3.43315	7.95058	10.2779	23.8984	31.3057	0.4078	0	0.0011	1	0.0004	1	0.1813	0	0.655772	0	0	0	0.0174826	1	1	1	0.00860763	1
S2843_SI	1	1	1	3	3	2L	5031878	5032374	Cg25C	FBgn0000299	FBgn0000299:7	Cg25C:7	3	FBgn0000299	FBpp0078640|FBpp0078641|FBpp0078642	FBtr0079001|FBtr0079002|FBtr0079003	3	3	3	1	0	0	0	3.15992	3.0666	3.68651	3.93624	22.9606	21.6326	39.4142	51.0326	0.6126	0	0.0001	1	0.0002	1	0.0432	1	0.805999	0	0	0	0.00383316	1	1	1	0.00540908	1
S2844_SI	1	1	1	3	3	2L	5032500	5033950	Cg25C	FBgn0000299	FBgn0000299:8	Cg25C:8	3	FBgn0000299	FBpp0078640|FBpp0078641|FBpp0078642	FBtr0079001|FBtr0079002|FBtr0079003	3	3	3	1	0	0	0	3.15992	3.0666	3.68651	3.93624	22.9606	21.6326	39.4142	51.0326	0.6126	0	0.0001	1	0.0002	1	0.0432	1	0.805999	0	0	0	0.00383316	1	1	1	0.00540908	1
S2845_SI	1	1	1	3	3	2L	5034013	5034981	Cg25C	FBgn0000299	FBgn0000299:9	Cg25C:9	3	FBgn0000299	FBpp0078640|FBpp0078641|FBpp0078642	FBtr0079001|FBtr0079002|FBtr0079003	3	3	3	1	0	0	0	3.15992	3.0666	3.68651	3.93624	22.9606	21.6326	39.4142	51.0326	0.6126	0	0.0001	1	0.0002	1	0.0432	1	0.805999	0	0	0	0.00383316	1	1	1	0.00540908	1
S2846_SI	1	1	1	3	3	2L	5035064	5036208	Cg25C	FBgn0000299	FBgn0000299:10	Cg25C:10	3	FBgn0000299	FBpp0078640|FBpp0078641|FBpp0078642	FBtr0079001|FBtr0079002|FBtr0079003	3	3	3	1	0	0	0	3.15992	3.0666	3.68651	3.93624	22.9606	21.6326	39.4142	51.0326	0.6126	0	0.0001	1	0.0002	1	0.0432	1	0.805999	0	0	0	0.00383316	1	1	1	0.00540908	1
F56001_SI	1	2	1	2	2	3R	14555832	14555978	Cha	CG12345	CG12345:14|CG12345:6	Cha:14|Cha:6	1|1	FBgn0000303	FBpp0088397|FBpp0088977	FBtr0089367|FBtr0089368	2	2	2	0	1	0	0	3.45153	3.49136	4.3894	4.13232	36.6874	33.1784	80.1403	63.6313	0.9008	0	0.0043	1	0.004	1	0.0946	0	0.958267	0	0	0	0.041769	1	1	1	0.0400397	1
F56003_SI	1	2	1	2	2	3R	14556452	14558068	Cha	CG12345	CG12345:16|CG12345:8	Cha:16|Cha:8	1|1	FBgn0000303	FBpp0088397|FBpp0088977	FBtr0089367|FBtr0089368	2	2	2	0	1	0	1	5.25655	4.9982	4.8239	4.72392	193.07	148.991	124.509	112.17	0.0253	1	0.0001	1	0.0088	1	0.2014	0	0.129397	1	0	0	0.00467053	1	1	1	0.0667074	1
S55993_SI	1	1	1	2	2	3R	14549710	14549789	Cha	CG12345	CG12345:2	Cha:2	2	FBgn0000303	FBpp0088397|FBpp0088977	FBtr0089367|FBtr0089368	2	2	2	1	0	0	0	3.03172	2.95081	3.51219	3.28898	20.1868	19.2483	32.8572	26.126	0.6846	0	0.0004	1	0.0905	0	0.0377	1	0.849514	0	0	0	0.00948257	1	1	1	0.282521	0
S55994_SI	1	1	1	2	2	3R	14550855	14551046	Cha	CG12345	CG12345:3	Cha:3	2	FBgn0000303	FBpp0088397|FBpp0088977	FBtr0089367|FBtr0089368	2	2	2	1	0	0	0	2.43608	2.29623	3.63459	3.42012	12.2171	11.0411	37.2629	29.9192	0.7432	0	0.0003	1	0.0037	1	0.0448	1	0.882073	0	0	0	0.00771699	1	1	1	0.03764	1
S55999_SI	1	1	1	2	2	3R	14554505	14555266	Cha	CG12345	CG12345:4	Cha:4	2	FBgn0000303	FBpp0088397|FBpp0088977	FBtr0089367|FBtr0089368	2	2	2	1	0	0	0	3.28485	3.10349	3.96507	3.77209	30.7063	23.911	51.9794	42.6305	0.6207	0	0.0202	1	0.0153	1	0.0061	1	0.811112	0	0	0	0.112407	1	0	0	0.0943016	1
S56000_SI	1	1	1	2	2	3R	14555331	14555738	Cha	CG12345	CG12345:5	Cha:5	2	FBgn0000303	FBpp0088397|FBpp0088977	FBtr0089367|FBtr0089368	2	2	2	1	0	0	0	4.05748	4.09595	4.54241	4.42141	60.2557	68.6213	93.9682	84.3224	0.9018	0	0.0069	1	0.2832	0	0.3711	0	0.958586	0	0	0	0.0570985	1	1	0	0.542275	0
S56002_SI	1	1	1	2	2	3R	14556045	14556245	Cha	CG12345	CG12345:7	Cha:7	2	FBgn0000303	FBpp0088397|FBpp0088977	FBtr0089367|FBtr0089368	2	2	2	1	0	0	0	4.05748	4.09595	4.54241	4.42141	60.2557	68.6213	93.9682	84.3224	0.9018	0	0.0069	1	0.2832	0	0.3711	0	0.958586	0	0	0	0.0570985	1	1	0	0.542275	0
F8872_SI	1	2	1	3	3	2L	16343600	16349472	chif	FBgn0000307	FBgn0000307:2|FBgn0000307:3	chif:2|chif:3	2|1	FBgn0000307	FBpp0080396|FBpp0080397|FBpp0302856	FBtr0080838|FBtr0080839|FBtr0321313	3	1	3	0	1	0	0	2.5224	2.07618	3.00995	2.78717	11.7148	7.14661	19.5801	15.5168	0.0045	1	0.0007	1	<.0001	1	0.0869	0	0.0429465	1	1	1	0.0124211	1	1	1	0.00323511	1
S8873_SI	1	1	1	1	1	2L	16349987	16350283	chif	FBgn0000307	FBgn0000307:4	chif:4	1	FBgn0000307	FBpp0302856	FBtr0321313	3	1	3	0	0	1	1	2.5224	2.07618	3.00995	2.78717	11.7148	7.14661	19.5801	15.5168	0.0045	1	0.0007	1	<.0001	1	0.0869	0	0.0429465	1	1	1	0.0124211	1	1	1	0.00323511	1
F3352_SI	1	5	1	6	6	2L	5972115	5973674	chic	FBgn0000308	FBgn0000308:1|FBgn0000308:2|FBgn0000308:3|FBgn0000308:4|FBgn0000308:5	chic:1|chic:2|chic:3|chic:4|chic:5	1|2|1|1|1	FBgn0000308	FBpp0078864|FBpp0078865|FBpp0078866|FBpp0089196|FBpp0301151|FBpp0301152	FBtr0079233|FBtr0079234|FBtr0079235|FBtr0079236|FBtr0309212|FBtr0309213	6	1	6	0	1	0	0	5.14378	5.03719	5.37714	5.37251	172.57	153.654	216.142	215.016	0.2212	0	0.0094	1	<.0001	1	0.9306	0	0.473832	0	0	0	0.0691715	1	1	0	0.00119571	1
F3355_SI	1	2	1	2	2	2L	5979940	5980101	chic	FBgn0000308	FBgn0000308:8|FBgn0000308:9	chic:8|chic:9	1|1	FBgn0000308	FBpp0078866|FBpp0301152	FBtr0079235|FBtr0309213	6	1	6	0	0	1	0	4.16031	3.8008	4.49741	4.53282	68.4242	54.0806	90.7635	93.6254	0.3903	0	0.1242	0	0.0662	0	0.7896	0	0.640876	0	0	0	0.340458	0	0	0	0.23462	0
F3357_SI	1	3	1	3	3	2L	5980847	5981018	chic	FBgn0000308	FBgn0000308:11|FBgn0000308:12|FBgn0000308:13	chic:11|chic:12|chic:13	1|1|1	FBgn0000308	FBpp0078864|FBpp0089196|FBpp0301151	FBtr0079233|FBtr0079236|FBtr0309212	6	1	6	0	0	1	1	3.73268	3.94995	4.55239	4.40741	41.4187	51.9845	94.7743	82.3332	0.104	0	<.0001	1	0.0029	1	0.1929	0	0.306527	0	0	0	4.72289e-05	1	1	1	0.0325667	1
S3353_SI	1	1	1	6	6	2L	5976611	5976782	chic	FBgn0000308	FBgn0000308:6	chic:6	6	FBgn0000308	FBpp0078864|FBpp0078865|FBpp0078866|FBpp0089196|FBpp0301151|FBpp0301152	FBtr0079233|FBtr0079234|FBtr0079235|FBtr0079236|FBtr0309212|FBtr0309213	6	1	6	1	0	0	0	3.73268	3.94995	4.55239	4.40741	41.4187	51.9845	94.7743	82.3332	0.104	0	<.0001	1	0.0029	1	0.1929	0	0.306527	0	0	0	4.72289e-05	1	1	1	0.0325667	1
S3354_SI	1	1	1	6	6	2L	5979412	5979704	chic	FBgn0000308	FBgn0000308:7	chic:7	6	FBgn0000308	FBpp0078864|FBpp0078865|FBpp0078866|FBpp0089196|FBpp0301151|FBpp0301152	FBtr0079233|FBtr0079234|FBtr0079235|FBtr0079236|FBtr0309212|FBtr0309213	6	1	6	1	0	0	0	3.73268	3.94995	4.55239	4.40741	41.4187	51.9845	94.7743	82.3332	0.104	0	<.0001	1	0.0029	1	0.1929	0	0.306527	0	0	0	4.72289e-05	1	1	1	0.0325667	1
S3356_SI	1	1	1	1	1	2L	5980209	5980481	chic	FBgn0000308	FBgn0000308:10	chic:10	1	FBgn0000308	FBpp0078865	FBtr0079234	6	1	6	0	0	1	0	3.73268	3.94995	4.55239	4.40741	41.4187	51.9845	94.7743	82.3332	0.104	0	<.0001	1	0.0029	1	0.1929	0	0.306527	0	0	0	4.72289e-05	1	1	1	0.0325667	1
F63202_SI	1	2	1	5	5	3R	27033343	27033571	chp	FBgn0000313	FBgn0000313:10|FBgn0000313:11	chp:10|chp:11	3|2	FBgn0000313	FBpp0085139|FBpp0303133|FBpp0303134|FBpp0307393|FBpp0307394	FBtr0085778|FBtr0330100|FBtr0330101|FBtr0335410|FBtr0335411	5	5	5	0	1	0	0	2.79946	2.23673	3.71262	3.53087	28.0465	13.6001	43.0058	33.9636	0.4486	0	0.0588	0	0.0472	1	0.4089	0	0.689392	0	0	0	0.217967	0	0	0	0.190916	1
F63206_SI	1	2	1	5	5	3R	27035205	27035441	chp	FBgn0000313	FBgn0000313:15|FBgn0000313:16	chp:15|chp:16	2|3	FBgn0000313	FBpp0085139|FBpp0303133|FBpp0303134|FBpp0307393|FBpp0307394	FBtr0085778|FBtr0330100|FBtr0330101|FBtr0335410|FBtr0335411	5	5	5	0	1	0	0	6.05188	6.03813	5.83619	5.98063	429.463	419.395	343.67	395.977	0.8697	0	0.0263	1	0.315	0	0.0388	1	0.944764	0	0	0	0.132748	1	0	0	0.573293	0
S63193_SI	1	1	1	5	5	3R	27029902	27030460	chp	FBgn0000313	FBgn0000313:1	chp:1	5	FBgn0000313	FBpp0085139|FBpp0303133|FBpp0303134|FBpp0307393|FBpp0307394	FBtr0085778|FBtr0330100|FBtr0330101|FBtr0335410|FBtr0335411	5	5	5	1	0	0	0	5.40015	5.21605	5.63193	5.706	225.704	188.319	282.897	304.239	0.2545	0	0.0874	0	0.0047	1	0.553	0	0.51218	0	0	0	0.276915	0	0	0	0.0439377	1
S63194_SI	1	1	1	5	5	3R	27030526	27030712	chp	FBgn0000313	FBgn0000313:2	chp:2	5	FBgn0000313	FBpp0085139|FBpp0303133|FBpp0303134|FBpp0307393|FBpp0307394	FBtr0085778|FBtr0330100|FBtr0330101|FBtr0335410|FBtr0335411	5	5	5	1	0	0	0	4.65418	4.71226	5.1101	5.22856	105.722	116.879	167.11	188.376	0.7532	0	0.0007	1	0.0127	1	0.3343	0	0.88741	0	0	0	0.0128724	1	1	1	0.0839784	1
S63195_SI	1	1	1	5	5	3R	27030773	27031014	chp	FBgn0000313	FBgn0000313:3	chp:3	5	FBgn0000313	FBpp0085139|FBpp0303133|FBpp0303134|FBpp0307393|FBpp0307394	FBtr0085778|FBtr0330100|FBtr0330101|FBtr0335410|FBtr0335411	5	5	5	1	0	0	0	4.39245	4.05312	4.83297	4.90162	82.1542	64.1257	128.319	134.609	0.2583	0	0.0119	1	0.0067	1	0.604	0	0.516418	0	0	0	0.0805941	1	1	0	0.0555563	1
S63196_SI	1	1	1	5	5	3R	27031078	27031501	chp	FBgn0000313	FBgn0000313:4	chp:4	5	FBgn0000313	FBpp0085139|FBpp0303133|FBpp0303134|FBpp0307393|FBpp0307394	FBtr0085778|FBtr0330100|FBtr0330101|FBtr0335410|FBtr0335411	5	5	5	1	0	0	0	4.16003	3.96675	4.61285	4.65253	66.2319	53.8418	103.308	106.5	0.3294	0	0.0252	1	0.0011	1	0.8168	0	0.586403	0	0	0	0.129134	1	0	0	0.0171375	1
S63197_SI	1	1	1	5	5	3R	27031560	27031918	chp	FBgn0000313	FBgn0000313:5	chp:5	5	FBgn0000313	FBpp0085139|FBpp0303133|FBpp0303134|FBpp0307393|FBpp0307394	FBtr0085778|FBtr0330100|FBtr0330101|FBtr0335410|FBtr0335411	5	5	5	1	0	0	0	3.23159	2.72144	4.41096	4.33664	30.294	26.572	85.1414	78.6647	0.5295	0	0.0047	1	0.0419	1	0.7277	0	0.749662	0	0	0	0.0440712	1	1	1	0.17789	1
S63198_SI	1	1	1	5	5	3R	27031978	27032119	chp	FBgn0000313	FBgn0000313:6	chp:6	5	FBgn0000313	FBpp0085139|FBpp0303133|FBpp0303134|FBpp0307393|FBpp0307394	FBtr0085778|FBtr0330100|FBtr0330101|FBtr0335410|FBtr0335411	5	5	5	1	0	0	0	3.751	3.65088	4.41576	4.31015	42.867	40.9441	86.0959	76.795	0.6776	0	0.0027	1	0.0206	1	0.6357	0	0.845383	0	0	0	0.0310322	1	1	1	0.113871	1
S63199_SI	1	1	1	5	5	3R	27032177	27032433	chp	FBgn0000313	FBgn0000313:7	chp:7	5	FBgn0000313	FBpp0085139|FBpp0303133|FBpp0303134|FBpp0307393|FBpp0307394	FBtr0085778|FBtr0330100|FBtr0330101|FBtr0335410|FBtr0335411	5	5	5	1	0	0	0	2.90363	2.4877	4.04247	3.80404	30.804	21.6168	58.4989	49.8047	0.6625	0	0.0951	0	0.0948	0	0.4527	0	0.836528	0	0	0	0.290746	0	0	0	0.290159	0
S63200_SI	1	1	1	5	5	3R	27032489	27032619	chp	FBgn0000313	FBgn0000313:8	chp:8	5	FBgn0000313	FBpp0085139|FBpp0303133|FBpp0303134|FBpp0307393|FBpp0307394	FBtr0085778|FBtr0330100|FBtr0330101|FBtr0335410|FBtr0335411	5	5	5	1	0	0	0	3.61355	3.0387	4.21504	4.08669	36.6533	21.2917	69.9638	61.1808	0.0085	1	0.0021	1	0.0003	1	0.5544	0	0.0653074	1	1	0	0.0260911	1	1	1	0.00742144	1
S63201_SI	1	1	1	5	5	3R	27032674	27033283	chp	FBgn0000313	FBgn0000313:9	chp:9	5	FBgn0000313	FBpp0085139|FBpp0303133|FBpp0303134|FBpp0307393|FBpp0307394	FBtr0085778|FBtr0330100|FBtr0330101|FBtr0335410|FBtr0335411	5	5	5	1	0	0	0	2.1523	1.83114	3.70522	3.49277	12.8242	12.196	42.14	33.6657	0.7283	0	0.0103	1	0.0441	1	0.3752	0	0.873644	0	0	0	0.073681	1	1	0	0.183336	1
S63203_SI	1	1	1	5	5	3R	27033657	27033791	chp	FBgn0000313	FBgn0000313:12	chp:12	5	FBgn0000313	FBpp0085139|FBpp0303133|FBpp0303134|FBpp0307393|FBpp0307394	FBtr0085778|FBtr0330100|FBtr0330101|FBtr0335410|FBtr0335411	5	5	5	1	0	0	0	2.55028	2.83298	3.45786	3.20407	12.4711	21.7436	33.0015	25.269	0.4727	0	0.0009	1	0.3675	0	0.3343	0	0.708352	0	0	0	0.0155256	1	1	1	0.621341	0
S63204_SI	1	1	1	5	5	3R	27034091	27034266	chp	FBgn0000313	FBgn0000313:13	chp:13	5	FBgn0000313	FBpp0085139|FBpp0303133|FBpp0303134|FBpp0307393|FBpp0307394	FBtr0085778|FBtr0330100|FBtr0330101|FBtr0335410|FBtr0335411	5	5	5	1	0	0	0	1.09375	1.73981	2.55864	2.28196	3.07001	5.08454	12.6582	9.09709	0.1406	0	0.0021	1	0.0201	1	0.158	0	0.365647	0	0	0	0.0257048	1	1	1	0.11211	1
S63205_SI	1	1	1	5	5	3R	27034365	27035078	chp	FBgn0000313	FBgn0000313:14	chp:14	5	FBgn0000313	FBpp0085139|FBpp0303133|FBpp0303134|FBpp0307393|FBpp0307394	FBtr0085778|FBtr0330100|FBtr0330101|FBtr0335410|FBtr0335411	5	5	5	1	0	0	0	1.09375	1.73981	2.55864	2.28196	3.07001	5.08454	12.6582	9.09709	0.1406	0	0.0021	1	0.0201	1	0.158	0	0.365647	0	0	0	0.0257048	1	1	1	0.11211	1
S63207_SI	1	1	1	5	5	3R	27035983	27036452	chp	FBgn0000313	FBgn0000313:17	chp:17	5	FBgn0000313	FBpp0085139|FBpp0303133|FBpp0303134|FBpp0307393|FBpp0307394	FBtr0085778|FBtr0330100|FBtr0330101|FBtr0335410|FBtr0335411	5	5	5	1	0	0	1	1.09375	1.73981	2.55864	2.28196	3.07001	5.08454	12.6582	9.09709	0.1406	0	0.0021	1	0.0201	1	0.158	0	0.365647	0	0	0	0.0257048	1	1	1	0.11211	1
F8376_SI	1	2	1	2	2	2L	15053414	15053522	ck	FBgn0000317	FBgn0000317:11|FBgn0000317:12	ck:11|ck:12	1|1	FBgn0000317	FBpp0080282|FBpp0080283	FBtr0080723|FBtr0080724	2	2	2	0	1	0	0	2.68803	2.26861	2.92373	2.8404	16.0279	10.3947	17.7708	16.4056	0.294	0	0.3761	0	0.0795	0	0.4472	0	0.55284	0	0	0	0.628762	0	0	0	0.261531	0
S8366_SI	1	1	1	2	2	2L	15044963	15045620	ck	FBgn0000317	FBgn0000317:1	ck:1	2	FBgn0000317	FBpp0080282|FBpp0080283	FBtr0080723|FBtr0080724	2	2	2	1	0	0	0	2.74305	1.95061	3.00537	2.8413	15.4128	9.9225	20.5417	16.8571	0.184	0	0.2872	0	0.1364	0	0.4915	0	0.426185	0	0	0	0.546157	0	0	0	0.359152	0
S8367_SI	1	1	1	2	2	2L	15045690	15045810	ck	FBgn0000317	FBgn0000317:2	ck:2	2	FBgn0000317	FBpp0080282|FBpp0080283	FBtr0080723|FBtr0080724	2	2	2	1	0	0	0	1.4662	1.76392	2.33642	2.36256	4.24673	5.47076	9.78429	10.1244	0.4606	0	0.0217	1	0.0443	1	0.8983	0	0.699014	0	0	0	0.117437	1	0	0	0.184174	1
S8368_SI	1	1	1	2	2	2L	15045879	15046025	ck	FBgn0000317	FBgn0000317:3	ck:3	2	FBgn0000317	FBpp0080282|FBpp0080283	FBtr0080723|FBtr0080724	2	2	2	1	0	0	0	1.4662	1.76392	2.33642	2.36256	4.24673	5.47076	9.78429	10.1244	0.4606	0	0.0217	1	0.0443	1	0.8983	0	0.699014	0	0	0	0.117437	1	0	0	0.184174	1
S8369_SI	1	1	1	2	2	2L	15046088	15046653	ck	FBgn0000317	FBgn0000317:4	ck:4	2	FBgn0000317	FBpp0080282|FBpp0080283	FBtr0080723|FBtr0080724	2	2	2	1	0	0	0	1.4662	1.76392	2.33642	2.36256	4.24673	5.47076	9.78429	10.1244	0.4606	0	0.0217	1	0.0443	1	0.8983	0	0.699014	0	0	0	0.117437	1	0	0	0.184174	1
S8370_SI	1	1	1	2	2	2L	15046713	15047499	ck	FBgn0000317	FBgn0000317:5	ck:5	2	FBgn0000317	FBpp0080282|FBpp0080283	FBtr0080723|FBtr0080724	2	2	2	1	0	0	0	1.4662	1.76392	2.33642	2.36256	4.24673	5.47076	9.78429	10.1244	0.4606	0	0.0217	1	0.0443	1	0.8983	0	0.699014	0	0	0	0.117437	1	0	0	0.184174	1
S8371_SI	1	1	1	2	2	2L	15047561	15049011	ck	FBgn0000317	FBgn0000317:6	ck:6	2	FBgn0000317	FBpp0080282|FBpp0080283	FBtr0080723|FBtr0080724	2	2	2	1	0	0	0	1.4662	1.76392	2.33642	2.36256	4.24673	5.47076	9.78429	10.1244	0.4606	0	0.0217	1	0.0443	1	0.8983	0	0.699014	0	0	0	0.117437	1	0	0	0.184174	1
S8372_SI	1	1	1	2	2	2L	15049068	15051462	ck	FBgn0000317	FBgn0000317:7	ck:7	2	FBgn0000317	FBpp0080282|FBpp0080283	FBtr0080723|FBtr0080724	2	2	2	1	0	0	0	1.4662	1.76392	2.33642	2.36256	4.24673	5.47076	9.78429	10.1244	0.4606	0	0.0217	1	0.0443	1	0.8983	0	0.699014	0	0	0	0.117437	1	0	0	0.184174	1
S8373_SI	1	1	1	2	2	2L	15051527	15051727	ck	FBgn0000317	FBgn0000317:8	ck:8	2	FBgn0000317	FBpp0080282|FBpp0080283	FBtr0080723|FBtr0080724	2	2	2	1	0	0	0	1.4662	1.76392	2.33642	2.36256	4.24673	5.47076	9.78429	10.1244	0.4606	0	0.0217	1	0.0443	1	0.8983	0	0.699014	0	0	0	0.117437	1	0	0	0.184174	1
S8374_SI	1	1	1	2	2	2L	15051794	15052143	ck	FBgn0000317	FBgn0000317:9	ck:9	2	FBgn0000317	FBpp0080282|FBpp0080283	FBtr0080723|FBtr0080724	2	2	2	1	0	0	0	1.4662	1.76392	2.33642	2.36256	4.24673	5.47076	9.78429	10.1244	0.4606	0	0.0217	1	0.0443	1	0.8983	0	0.699014	0	0	0	0.117437	1	0	0	0.184174	1
S8375_SI	1	1	1	2	2	2L	15052474	15052734	ck	FBgn0000317	FBgn0000317:10	ck:10	2	FBgn0000317	FBpp0080282|FBpp0080283	FBtr0080723|FBtr0080724	2	2	2	1	0	0	0	1.4662	1.76392	2.33642	2.36256	4.24673	5.47076	9.78429	10.1244	0.4606	0	0.0217	1	0.0443	1	0.8983	0	0.699014	0	0	0	0.117437	1	0	0	0.184174	1
S8377_SI	1	1	1	2	2	2L	15057668	15057848	ck	FBgn0000317	FBgn0000317:13	ck:13	2	FBgn0000317	FBpp0080282|FBpp0080283	FBtr0080723|FBtr0080724	2	2	2	1	0	0	1	1.4662	1.76392	2.33642	2.36256	4.24673	5.47076	9.78429	10.1244	0.4606	0	0.0217	1	0.0443	1	0.8983	0	0.699014	0	0	0	0.117437	1	0	0	0.184174	1
F3084_SI	1	4	1	3	3	2L	5520135	5520545	cl	FBgn0000318	FBgn0000318:1|FBgn0000318:2|FBgn0000318:3|FBgn0000318:4	cl:1|cl:2|cl:3|cl:4	2|1|1|1	FBgn0000318	FBpp0078728|FBpp0303002|FBpp0303003	FBtr0079095|FBtr0329967|FBtr0329968	3	3	3	0	1	0	0	3.32118	3.73062	3.88761	3.8006	32.1086	54.5256	49.1626	44.728	0.4217	0	0.0795	0	0.8701	0	0.5729	0	0.667482	0	0	0	0.261596	0	0	0	0.944892	0
S3085_SI	1	1	1	3	3	2L	5520619	5520700	cl	FBgn0000318	FBgn0000318:5	cl:5	3	FBgn0000318	FBpp0078728|FBpp0303002|FBpp0303003	FBtr0079095|FBtr0329967|FBtr0329968	3	3	3	1	0	0	1	3.50523	2.64551	4.19702	4.26492	36.0142	21.869	66.2258	71.5515	0.2369	0	0.0043	1	0.0287	1	0.5857	0	0.491935	0	0	0	0.0413452	1	1	1	0.140073	1
F18556_SI	1	5	1	6	6	X	15729261	15729523	Chc	FBgn0000319	FBgn0000319:10|FBgn0000319:11|FBgn0000319:12|FBgn0000319:13|FBgn0000319:9	Chc:10|Chc:11|Chc:12|Chc:13|Chc:9	1|2|1|1|1	FBgn0000319	FBpp0073966|FBpp0089397|FBpp0089398|FBpp0111709|FBpp0111710|FBpp0308531	FBtr0074179|FBtr0074181|FBtr0074182|FBtr0112797|FBtr0112798|FBtr0339445	7	1	7	0	0	1	1	5.36536	5.14037	5.17136	5.07977	215.839	171.539	175.295	160.136	0.0426	1	0.0212	1	0.4549	0	0.0326	1	0.179841	1	0	0	0.115851	1	0	0	0.694407	0
S18548_SI	1	1	1	7	7	X	15722019	15722535	Chc	FBgn0000319	FBgn0000319:1	Chc:1	7	FBgn0000319	FBpp0073966|FBpp0073967|FBpp0089397|FBpp0089398|FBpp0111709|FBpp0111710|FBpp0308531	FBtr0074179|FBtr0074180|FBtr0074181|FBtr0074182|FBtr0112797|FBtr0112798|FBtr0339445	7	1	7	1	0	0	0	4.63371	4.53883	4.35335	4.38178	105.099	101.581	77.6814	79.5593	0.6943	0	0.053	0	0.477	0	0.7634	0	0.854829	0	0	0	0.205129	0	0	0	0.711585	0
S18549_SI	1	1	1	7	7	X	15722596	15722682	Chc	FBgn0000319	FBgn0000319:2	Chc:2	7	FBgn0000319	FBpp0073966|FBpp0073967|FBpp0089397|FBpp0089398|FBpp0111709|FBpp0111710|FBpp0308531	FBtr0074179|FBtr0074180|FBtr0074181|FBtr0074182|FBtr0112797|FBtr0112798|FBtr0339445	7	1	7	1	0	0	0	4.77623	4.24882	4.62089	4.47679	123.692	71.3875	101.263	88.419	0.0155	1	0.3455	0	0.165	0	0.1969	0	0.0951229	1	1	0	0.601276	0	0	0	0.400545	0
S18550_SI	1	1	1	7	7	X	15722749	15722915	Chc	FBgn0000319	FBgn0000319:3	Chc:3	7	FBgn0000319	FBpp0073966|FBpp0073967|FBpp0089397|FBpp0089398|FBpp0111709|FBpp0111710|FBpp0308531	FBtr0074179|FBtr0074180|FBtr0074181|FBtr0074182|FBtr0112797|FBtr0112798|FBtr0339445	7	1	7	1	0	0	0	3.03214	2.71774	3.50676	3.36631	20.0532	14.8	32.8906	28.4644	0.0812	0	0.0007	1	0.0018	1	0.2808	0	0.264871	0	0	0	0.0123468	1	1	1	0.0238418	1
S18551_SI	1	1	1	7	7	X	15722985	15727286	Chc	FBgn0000319	FBgn0000319:4	Chc:4	7	FBgn0000319	FBpp0073966|FBpp0073967|FBpp0089397|FBpp0089398|FBpp0111709|FBpp0111710|FBpp0308531	FBtr0074179|FBtr0074180|FBtr0074181|FBtr0074182|FBtr0112797|FBtr0112798|FBtr0339445	7	1	7	1	0	0	0	1.66103	0.888293	2.08231	1.91873	8.33941	2.04496	7.57398	5.87861	0.259	0	0.4744	0	0.0123	1	0.3595	0	0.51716	0	0	0	0.709717	0	0	0	0.0822553	1
S18552_SI	1	1	1	7	7	X	15727525	15727732	Chc	FBgn0000319	FBgn0000319:5	Chc:5	7	FBgn0000319	FBpp0073966|FBpp0073967|FBpp0089397|FBpp0089398|FBpp0111709|FBpp0111710|FBpp0308531	FBtr0074179|FBtr0074180|FBtr0074181|FBtr0074182|FBtr0112797|FBtr0112798|FBtr0339445	7	1	7	1	0	0	0	1.66103	0.888293	2.08231	1.91873	8.33941	2.04496	7.57398	5.87861	0.259	0	0.4744	0	0.0123	1	0.3595	0	0.51716	0	0	0	0.709717	0	0	0	0.0822553	1
S18553_SI	1	1	1	7	7	X	15728156	15728404	Chc	FBgn0000319	FBgn0000319:6	Chc:6	7	FBgn0000319	FBpp0073966|FBpp0073967|FBpp0089397|FBpp0089398|FBpp0111709|FBpp0111710|FBpp0308531	FBtr0074179|FBtr0074180|FBtr0074181|FBtr0074182|FBtr0112797|FBtr0112798|FBtr0339445	7	1	7	1	0	0	0	1.66103	0.888293	2.08231	1.91873	8.33941	2.04496	7.57398	5.87861	0.259	0	0.4744	0	0.0123	1	0.3595	0	0.51716	0	0	0	0.709717	0	0	0	0.0822553	1
S18554_SI	1	1	1	1	1	X	15728665	15728787	Chc	FBgn0000319	FBgn0000319:7	Chc:7	1	FBgn0000319	FBpp0073967	FBtr0074180	7	1	7	0	0	1	0	1.66103	0.888293	2.08231	1.91873	8.33941	2.04496	7.57398	5.87861	0.259	0	0.4744	0	0.0123	1	0.3595	0	0.51716	0	0	0	0.709717	0	0	0	0.0822553	1
S18555_SI	1	1	1	1	1	X	15728854	15728945	Chc	FBgn0000319	FBgn0000319:8	Chc:8	1	FBgn0000319	FBpp0308531	FBtr0339445	7	1	7	0	0	1	0	1.66103	0.888293	2.08231	1.91873	8.33941	2.04496	7.57398	5.87861	0.259	0	0.4744	0	0.0123	1	0.3595	0	0.51716	0	0	0	0.709717	0	0	0	0.0822553	1
S3687_SI	1	1	1	3	3	2L	6527447	6528191	eya	FBgn0000320	FBgn0000320:1	eya:1	3	FBgn0000320	FBpp0078963|FBpp0078964|FBpp0297250	FBtr0079334|FBtr0079335|FBtr0306113	3	1	3	1	0	0	0	3.47617	3.21633	3.48253	3.66232	34.0352	24.7077	31.9007	38.364	0.2709	0	0.9753	0	0.0062	1	0.084	0	0.529725	0	0	0	0.990121	0	0	0	0.0533455	1
S3688_SI	1	1	1	3	3	2L	6528268	6528512	eya	FBgn0000320	FBgn0000320:2	eya:2	3	FBgn0000320	FBpp0078963|FBpp0078964|FBpp0297250	FBtr0079334|FBtr0079335|FBtr0306113	3	1	3	1	0	0	0	2.59554	1.95462	3.12869	3.245	14.0611	10.2813	22.3667	25.1131	0.2971	0	0.0451	1	0.0333	1	0.4046	0	0.555851	0	0	0	0.18602	1	0	0	0.154086	1
S3689_SI	1	1	1	3	3	2L	6528575	6530329	eya	FBgn0000320	FBgn0000320:3	eya:3	3	FBgn0000320	FBpp0078963|FBpp0078964|FBpp0297250	FBtr0079334|FBtr0079335|FBtr0306113	3	1	3	1	0	0	0	1.83852	1.74069	2.58106	2.64449	5.6859	4.96689	12.6029	13.2411	0.6775	0	0.0019	1	<.0001	1	0.6454	0	0.845356	0	0	0	0.0244083	1	1	1	0.00254907	1
S3691_SI	1	1	1	2	2	2L	6532906	6532952	eya	FBgn0000320	FBgn0000320:5	eya:5	2	FBgn0000320	FBpp0078963|FBpp0078964	FBtr0079334|FBtr0079335	3	1	3	0	0	1	0	1.83852	1.74069	2.58106	2.64449	5.6859	4.96689	12.6029	13.2411	0.6775	0	0.0019	1	<.0001	1	0.6454	0	0.845356	0	0	0	0.0244083	1	1	1	0.00254907	1
S3692_SI	1	1	1	1	1	2L	6535829	6536111	eya	FBgn0000320	FBgn0000320:6	eya:6	1	FBgn0000320	FBpp0078964	FBtr0079335	3	1	3	0	0	1	0	1.83852	1.74069	2.58106	2.64449	5.6859	4.96689	12.6029	13.2411	0.6775	0	0.0019	1	<.0001	1	0.6454	0	0.845356	0	0	0	0.0244083	1	1	1	0.00254907	1
S3693_SI	1	1	1	1	1	2L	6546449	6546976	eya	FBgn0000320	FBgn0000320:7	eya:7	1	FBgn0000320	FBpp0078963	FBtr0079334	3	1	3	0	0	1	1	1.83852	1.74069	2.58106	2.64449	5.6859	4.96689	12.6029	13.2411	0.6775	0	0.0019	1	<.0001	1	0.6454	0	0.845356	0	0	0	0.0244083	1	1	1	0.00254907	1
S45501_SI	1	1	1	1	1	2R	17504566	17505895	clt	FBgn0000326	FBgn0000326:1	clt:1	1	FBgn0000326	FBpp0071604	FBtr0071687	1	1	1	1	0	0	0	2.60605	2.83997	2.73592	2.80782	12.7293	16.5742	14.4737	15.693	0.1134	0	0.1318	0	0.8121	0	0.311	0	0.322589	0	0	0	0.352072	0	0	0	0.917394	0
S45502_SI	1	1	1	1	1	2R	17505959	17506182	clt	FBgn0000326	FBgn0000326:2	clt:2	1	FBgn0000326	FBpp0071604	FBtr0071687	1	1	1	1	0	0	0	2.60605	2.83997	2.73592	2.80782	12.7293	16.5742	14.4737	15.693	0.1134	0	0.1318	0	0.8121	0	0.311	0	0.322589	0	0	0	0.352072	0	0	0	0.917394	0
S45503_SI	1	1	1	1	1	2R	17506242	17506367	clt	FBgn0000326	FBgn0000326:3	clt:3	1	FBgn0000326	FBpp0071604	FBtr0071687	1	1	1	1	0	0	0	2.60605	2.83997	2.73592	2.80782	12.7293	16.5742	14.4737	15.693	0.1134	0	0.1318	0	0.8121	0	0.311	0	0.322589	0	0	0	0.352072	0	0	0	0.917394	0
S45504_SI	1	1	1	1	1	2R	17506421	17506584	clt	FBgn0000326	FBgn0000326:4	clt:4	1	FBgn0000326	FBpp0071604	FBtr0071687	1	1	1	1	0	0	1	2.60605	2.83997	2.73592	2.80782	12.7293	16.5742	14.4737	15.693	0.1134	0	0.1318	0	0.8121	0	0.311	0	0.322589	0	0	0	0.352072	0	0	0	0.917394	0
S14559_SI	1	1	1	2	2	X	6904316	6904475	cm	FBgn0000330	FBgn0000330:4	cm:4	2	FBgn0000330	FBpp0070992|FBpp0304594	FBtr0071033|FBtr0332315	2	2	2	1	0	0	0	1.20962	1.3261	2.19739	2.30302	3.81159	6.17306	8.99622	9.11364	0.8756	0	0.054	0	0.1256	0	0.6748	0	0.947736	0	0	0	0.207276	0	0	0	0.342463	0
S14560_SI	1	1	1	2	2	X	6904552	6904877	cm	FBgn0000330	FBgn0000330:5	cm:5	2	FBgn0000330	FBpp0070992|FBpp0304594	FBtr0071033|FBtr0332315	2	2	2	1	0	0	0	1.26002	0.827104	1.57915	1.77011	4.58917	1.92338	3.98926	5.12259	0.4632	0	0.4986	0	0.0267	1	0.3053	0	0.701092	0	0	0	0.727336	0	0	0	0.134059	1
S14561_SI	1	1	1	2	2	X	6904933	6905020	cm	FBgn0000330	FBgn0000330:6	cm:6	2	FBgn0000330	FBpp0070992|FBpp0304594	FBtr0071033|FBtr0332315	2	2	2	1	0	0	0	1.26002	0.827104	1.57915	1.77011	4.58917	1.92338	3.98926	5.12259	0.4632	0	0.4986	0	0.0267	1	0.3053	0	0.701092	0	0	0	0.727336	0	0	0	0.134059	1
S14562_SI	1	1	1	2	2	X	6905090	6905178	cm	FBgn0000330	FBgn0000330:7	cm:7	2	FBgn0000330	FBpp0070992|FBpp0304594	FBtr0071033|FBtr0332315	2	2	2	1	0	0	1	1.26002	0.827104	1.57915	1.77011	4.58917	1.92338	3.98926	5.12259	0.4632	0	0.4986	0	0.0267	1	0.3053	0	0.701092	0	0	0	0.727336	0	0	0	0.134059	1
S36287_SI	1	1	1	1	1	2R	3670964	3672007	cn	CG1555	CG1555:2	cn:2	1	FBgn0000337	FBpp0088005	FBtr0088931	1	1	1	1	0	0	0
S36288_SI	1	1	1	1	1	2R	3672421	3672711	cn	CG1555	CG1555:1	cn:1	1	FBgn0000337	FBpp0088005	FBtr0088931	1	1	1	1	0	0	1
F8842_SI	1	2	1	3	3	2L	16309292	16309930	cni	FBgn0000339	FBgn0000339:1|FBgn0000339:2	cni:1|cni:2	1|2	FBgn0000339	FBpp0080405|FBpp0080406|FBpp0308005	FBtr0080848|FBtr0080849|FBtr0337082	3	3	3	0	1	0	0	2.16748	2.73546	3.0888	3.10344	9.60739	15.8252	21.0723	21.3503	0.1365	0	0.0068	1	0.1024	0	0.8159	0	0.359347	0	0	0	0.0563495	1	1	0	0.303851	0
F8845_SI	1	4	1	3	3	2L	16310441	16310726	cni	FBgn0000339	FBgn0000339:5|FBgn0000339:6|FBgn0000339:7|FBgn0000339:8	cni:5|cni:6|cni:7|cni:8	1|1|1|2	FBgn0000339	FBpp0080405|FBpp0080406|FBpp0308005	FBtr0080848|FBtr0080849|FBtr0337082	3	3	3	0	1	0	1	1.33379	1.44216	2.90652	2.77437	3.5316	6.3443	17.7596	15.6319	0.8735	0	0.0001	1	0.0438	1	0.4421	0	0.946799	0	0	0	0.00368674	1	1	1	0.182684	1
S8843_SI	1	1	1	3	3	2L	16310000	16310143	cni	FBgn0000339	FBgn0000339:3	cni:3	3	FBgn0000339	FBpp0080405|FBpp0080406|FBpp0308005	FBtr0080848|FBtr0080849|FBtr0337082	3	3	3	1	0	0	0	1.79056	2.45898	3.35037	3.52276	9.62404	17.5178	28.2568	33.1064	0.4467	0	0.0162	1	0.1126	0	0.1634	0	0.688004	0	0	0	0.0976599	1	1	0	0.321317	0
S8844_SI	1	1	1	3	3	2L	16310267	16310379	cni	FBgn0000339	FBgn0000339:4	cni:4	3	FBgn0000339	FBpp0080405|FBpp0080406|FBpp0308005	FBtr0080848|FBtr0080849|FBtr0337082	3	3	3	1	0	0	0	1.75379	1.80276	3.20515	3.19228	9.49711	14.0729	24.7783	23.9523	0.96	0	0.0244	1	0.0919	0	0.9408	0	0.983532	0	0	0	0.1264	1	0	0	0.285016	0
F17328_SI	1	3	1	2	2	X	13155765	13156521	comt	FBgn0000346	FBgn0000346:6|FBgn0000346:7|FBgn0000346:8	comt:6|comt:7|comt:8	1|1|1	FBgn0000346	FBpp0073585|FBpp0305521	FBtr0073754|FBtr0333329	2	2	2	0	1	0	1	6.584	6.30032	5.88751	5.70972	726.021	553.99	360.219	301.423	0.0172	1	<.0001	1	<.0001	1	0.0007	1	0.101779	1	0	0	1.81372e-07	1	1	1	0.00130493	1
S17323_SI	1	1	1	2	2	X	13153054	13153287	comt	FBgn0000346	FBgn0000346:1	comt:1	2	FBgn0000346	FBpp0073585|FBpp0305521	FBtr0073754|FBtr0333329	2	2	2	1	0	0	0	3.71918	3.14505	4.03024	3.6072	42.5258	22.5908	56.9961	37.0033	0.0046	1	0.121	0	0.008	1	0.0229	1	0.0436976	1	1	1	0.334897	0	0	0	0.0624636	1
S17324_SI	1	1	1	2	2	X	13153369	13153457	comt	FBgn0000346	FBgn0000346:2	comt:2	2	FBgn0000346	FBpp0073585|FBpp0305521	FBtr0073754|FBtr0333329	2	2	2	1	0	0	0	5.33022	4.69486	5.08495	4.61903	209.712	115.005	162.784	102.674	0.0046	1	0.0517	0	0.7182	0	0.0028	1	0.0433187	1	1	1	0.201836	0	0	0	0.868245	0
S17325_SI	1	1	1	2	2	X	13153536	13153754	comt	FBgn0000346	FBgn0000346:3	comt:3	2	FBgn0000346	FBpp0073585|FBpp0305521	FBtr0073754|FBtr0333329	2	2	2	1	0	0	0	5.33022	4.69486	5.08495	4.61903	209.712	115.005	162.784	102.674	0.0046	1	0.0517	0	0.7182	0	0.0028	1	0.0433187	1	1	1	0.201836	0	0	0	0.868245	0
S17326_SI	1	1	1	2	2	X	13153828	13155456	comt	FBgn0000346	FBgn0000346:4	comt:4	2	FBgn0000346	FBpp0073585|FBpp0305521	FBtr0073754|FBtr0333329	2	2	2	1	0	0	0	5.33022	4.69486	5.08495	4.61903	209.712	115.005	162.784	102.674	0.0046	1	0.0517	0	0.7182	0	0.0028	1	0.0433187	1	1	1	0.201836	0	0	0	0.868245	0
S17327_SI	1	1	1	2	2	X	13155538	13155696	comt	FBgn0000346	FBgn0000346:5	comt:5	2	FBgn0000346	FBpp0073585|FBpp0305521	FBtr0073754|FBtr0333329	2	2	2	1	0	0	0	5.33022	4.69486	5.08495	4.61903	209.712	115.005	162.784	102.674	0.0046	1	0.0517	0	0.7182	0	0.0028	1	0.0433187	1	1	1	0.201836	0	0	0	0.868245	0
S3789_SI	1	1	1	2	2	2L	6675122	6675271	cort	FBgn0000351	FBgn0000351:2	cort:2	2	FBgn0000351	FBpp0078949|FBpp0305542	FBtr0079320|FBtr0333350	2	2	2	1	0	0	0
S3790_SI	1	1	1	2	2	2L	6675330	6675701	cort	FBgn0000351	FBgn0000351:3	cort:3	2	FBgn0000351	FBpp0078949|FBpp0305542	FBtr0079320|FBtr0333350	2	2	2	1	0	0	0
S3791_SI	1	1	1	2	2	2L	6675760	6676174	cort	FBgn0000351	FBgn0000351:4	cort:4	2	FBgn0000351	FBpp0078949|FBpp0305542	FBtr0079320|FBtr0333350	2	2	2	1	0	0	0
F35895_SI	1	2	1	2	2	2R	3269681	3272524	cos	FBgn0000352	FBgn0000352:1|FBgn0000352:2	cos:1|cos:2	1|1	FBgn0000352	FBpp0088087|FBpp0307854	FBtr0089015|FBtr0336916	2	2	2	0	1	0	0	3.35717	2.93733	3.14331	2.87213	28.3999	19.0162	22.3911	16.8398	0.0402	1	0.0695	0	0.7194	0	0.0076	1	0.173206	1	0	0	0.241637	0	0	0	0.868905	0
S35896_SI	1	1	1	2	2	2R	3272588	3273006	cos	FBgn0000352	FBgn0000352:3	cos:3	2	FBgn0000352	FBpp0088087|FBpp0307854	FBtr0089015|FBtr0336916	2	2	2	1	0	0	0	3.35717	2.93733	3.14331	2.87213	28.3999	19.0162	22.3911	16.8398	0.0402	1	0.0695	0	0.7194	0	0.0076	1	0.173206	1	0	0	0.241637	0	0	0	0.868905	0
S35897_SI	1	1	1	2	2	2R	3273063	3273774	cos	FBgn0000352	FBgn0000352:4	cos:4	2	FBgn0000352	FBpp0088087|FBpp0307854	FBtr0089015|FBtr0336916	2	2	2	1	0	0	0	3.35717	2.93733	3.14331	2.87213	28.3999	19.0162	22.3911	16.8398	0.0402	1	0.0695	0	0.7194	0	0.0076	1	0.173206	1	0	0	0.241637	0	0	0	0.868905	0
S35898_SI	1	1	1	2	2	2R	3273833	3274620	cos	FBgn0000352	FBgn0000352:5	cos:5	2	FBgn0000352	FBpp0088087|FBpp0307854	FBtr0089015|FBtr0336916	2	2	2	1	0	0	1	3.35717	2.93733	3.14331	2.87213	28.3999	19.0162	22.3911	16.8398	0.0402	1	0.0695	0	0.7194	0	0.0076	1	0.173206	1	0	0	0.241637	0	0	0	0.868905	0
S26405_SI	1	1	1	1	1	3L	8719891	8719949	Cp18	FBgn0000357	FBgn0000357:1	Cp18:1	1	FBgn0000357	FBpp0076298	FBtr0076571	1	1	1	1	0	0	0
S26406_SI	1	1	1	1	1	3L	8720124	8720713	Cp18	FBgn0000357	FBgn0000357:2	Cp18:2	1	FBgn0000357	FBpp0076298	FBtr0076571	1	1	1	1	0	0	1
S26410_SI	1	1	1	1	1	3L	8723112	8723704	Cp19	FBgn0000358	FBgn0000358:2	Cp19:2	1	FBgn0000358	FBpp0076300	FBtr0076573	1	1	1	1	0	0	1
F11122_SI	1	2	1	3	3	2L	21312098	21312208	crc	FBgn0000370	FBgn0000370:4|FBgn0000370:5	crc:4|crc:5	2|1	FBgn0000370	FBpp0081040|FBpp0304323|FBpp0304324	FBtr0081512|FBtr0332001|FBtr0332002	4	1	4	0	0	1	0	4.92151	4.63088	5.64244	5.25327	141.472	115.629	290.044	200.412	0.2964	0	0.0005	1	0.047	1	0.0726	0	0.555268	0	0	0	0.0108169	1	1	1	0.190475	1
S11119_SI	1	1	1	3	3	2L	21310866	21311032	crc	FBgn0000370	FBgn0000370:1	crc:1	3	FBgn0000370	FBpp0081040|FBpp0304323|FBpp0304324	FBtr0081512|FBtr0332001|FBtr0332002	4	1	4	0	0	1	0	4.03803	3.80393	4.91678	4.36765	61.2547	47.7219	147.575	92.8622	0.43	0	0.0046	1	0.136	0	0.1309	0	0.67466	0	0	0	0.0437423	1	1	1	0.358675	0
S11120_SI	1	1	1	1	1	2L	21311193	21311531	crc	FBgn0000370	FBgn0000370:2	crc:2	1	FBgn0000370	FBpp0304323	FBtr0332001	4	1	4	0	0	1	0	2.29137	2.16361	2.82118	2.85109	10.7424	11.268	15.8955	16.6066	0.8363	0	0.0732	0	0.2292	0	0.7794	0	0.929669	0	0	0	0.249449	0	0	0	0.483495	0
S11121_SI	1	1	1	3	3	2L	21311753	21312043	crc	FBgn0000370	FBgn0000370:3	crc:3	3	FBgn0000370	FBpp0081040|FBpp0304323|FBpp0304324	FBtr0081512|FBtr0332001|FBtr0332002	4	1	4	0	0	1	0	4.81109	4.50127	5.73776	5.33712	136.51	98.5175	324.735	227.829	0.3673	0	0.0028	1	0.0225	1	0.1522	0	0.621241	0	0	0	0.031798	1	1	1	0.120109	1
S11123_SI	1	1	1	1	1	2L	21314360	21315538	crc	FBgn0000370	FBgn0000370:6	crc:6	1	FBgn0000370	FBpp0081041	FBtr0081513	4	1	4	0	0	1	0	1.83711	1.5761	3.26127	2.6523	6.24154	4.41152	28.6909	16.9727	0.4414	0	0.0003	1	0.0184	1	0.1538	0	0.683755	0	0	0	0.00805038	1	1	1	0.106132	1
S11124_SI	1	1	1	4	4	2L	21318127	21318419	crc	FBgn0000370	FBgn0000370:7	crc:7	4	FBgn0000370	FBpp0081040|FBpp0081041|FBpp0304323|FBpp0304324	FBtr0081512|FBtr0081513|FBtr0332001|FBtr0332002	4	1	4	1	0	0	0	5.54723	5.17851	6.133	5.86686	279.388	178.01	479.676	368.449	0.0786	0	0.0215	1	0.0007	1	0.2183	0	0.260045	0	0	0	0.116614	1	0	0	0.0129746	1
S11125_SI	1	1	1	4	4	2L	21318485	21319527	crc	FBgn0000370	FBgn0000370:8	crc:8	4	FBgn0000370	FBpp0081040|FBpp0081041|FBpp0304323|FBpp0304324	FBtr0081512|FBtr0081513|FBtr0332001|FBtr0332002	4	1	4	1	0	0	1	6.20549	5.92342	6.34423	6.23417	498.66	378.684	568.818	511.242	0.017	1	0.0386	1	0.0069	1	0.0503	0	0.100783	1	0	0	0.169012	1	0	0	0.0568692	1
F12891_SI	1	2	1	2	2	X	2631955	2632571	crm	FBgn0000376	FBgn0000376:6|FBgn0000376:7	crm:6|crm:7	1|1	FBgn0000376	FBpp0070472|FBpp0070473	FBtr0070495|FBtr0070496	2	1	2	0	1	0	0	1.52713	0.874117	2.02378	1.76428	8.63409	2.10819	7.12248	6.20356	0.3579	0	0.4249	0	0.1136	0	0.5454	0	0.612328	0	0	0	0.670166	0	0	0	0.322853	0
S12887_SI	1	1	1	2	2	X	2629210	2629361	crm	FBgn0000376	FBgn0000376:2	crm:2	2	FBgn0000376	FBpp0070472|FBpp0070473	FBtr0070495|FBtr0070496	2	1	2	1	0	0	0	0.816347	0.745712	1.63371	1.38101	1.56695	1.56723	4.32357	3.16181	0.8609	0	0.0065	1	0.0921	0	0.2228	0	0.941001	0	0	0	0.0546324	1	1	0	0.285475	0
S12888_SI	1	1	1	2	2	X	2629429	2629801	crm	FBgn0000376	FBgn0000376:3	crm:3	2	FBgn0000376	FBpp0070472|FBpp0070473	FBtr0070495|FBtr0070496	2	1	2	1	0	0	0	0.816347	0.745712	1.63371	1.38101	1.56695	1.56723	4.32357	3.16181	0.8609	0	0.0065	1	0.0921	0	0.2228	0	0.941001	0	0	0	0.0546324	1	1	0	0.285475	0
S12889_SI	1	1	1	2	2	X	2629870	2631446	crm	FBgn0000376	FBgn0000376:4	crm:4	2	FBgn0000376	FBpp0070472|FBpp0070473	FBtr0070495|FBtr0070496	2	1	2	1	0	0	0	0.816347	0.745712	1.63371	1.38101	1.56695	1.56723	4.32357	3.16181	0.8609	0	0.0065	1	0.0921	0	0.2228	0	0.941001	0	0	0	0.0546324	1	1	0	0.285475	0
S12890_SI	1	1	1	2	2	X	2631503	2631706	crm	FBgn0000376	FBgn0000376:5	crm:5	2	FBgn0000376	FBpp0070472|FBpp0070473	FBtr0070495|FBtr0070496	2	1	2	1	0	0	0	0.816347	0.745712	1.63371	1.38101	1.56695	1.56723	4.32357	3.16181	0.8609	0	0.0065	1	0.0921	0	0.2228	0	0.941001	0	0	0	0.0546324	1	1	0	0.285475	0
S12892_SI	1	1	1	1	1	X	2632701	2632806	crm	FBgn0000376	FBgn0000376:8	crm:8	1	FBgn0000376	FBpp0070472	FBtr0070495	2	1	2	0	0	1	1	0.816347	0.745712	1.63371	1.38101	1.56695	1.56723	4.32357	3.16181	0.8609	0	0.0065	1	0.0921	0	0.2228	0	0.941001	0	0	0	0.0546324	1	1	0	0.285475	0
S12573_SI	1	1	1	1	1	X	2141627	2143802	crn	FBgn0000377	FBgn0000377:1	crn:1	1	FBgn0000377	FBpp0070402	FBtr0070418	1	1	1	1	0	0	0	1.96114	2.45148	2.3608	2.52034	6.38758	10.7047	9.67994	11.5839	0.0026	1	0.0083	1	0.5082	0	0.1096	0	0.0297312	1	1	1	0.0642798	1	1	0	0.734765	0
S12574_SI	1	1	1	1	1	X	2143861	2144016	crn	FBgn0000377	FBgn0000377:2	crn:2	1	FBgn0000377	FBpp0070402	FBtr0070418	1	1	1	1	0	0	1	1.96114	2.45148	2.3608	2.52034	6.38758	10.7047	9.67994	11.5839	0.0026	1	0.0083	1	0.5082	0	0.1096	0	0.0297312	1	1	1	0.0642798	1	1	0	0.734765	0
F12454_SI	1	2	1	2	2	X	1988267	1988973	csw	FBgn0000382	FBgn0000382:1|FBgn0000382:2	csw:1|csw:2	1|1	FBgn0000382	FBpp0070362|FBpp0305458	FBtr0070378|FBtr0333260	4	1	4	0	0	1	0	4.80385	4.62768	4.65198	4.64431	121.69	102.359	104.488	103.392	0.058	0	0.0453	1	0.8455	0	0.9101	0	0.216501	0	0	0	0.186325	1	0	0	0.933826	0
F12466_SI	1	4	1	4	4	X	2005238	2009734	csw	FBgn0000382	FBgn0000382:13|FBgn0000382:14|FBgn0000382:15|FBgn0000382:16	csw:13|csw:14|csw:15|csw:16	3|1|2|1	FBgn0000382	FBpp0070362|FBpp0070363|FBpp0070364|FBpp0305458	FBtr0070378|FBtr0070379|FBtr0070380|FBtr0333260	4	1	4	0	1	0	1	2.01773	1.80238	1.38906	1.48796	7.92818	6.14628	3.04448	3.55815	0.6053	0	0.0298	1	0.3659	0	0.4733	0	0.801528	0	0	0	0.143276	1	0	0	0.619736	0
S12455_SI	1	1	1	2	2	X	1989043	1989230	csw	FBgn0000382	FBgn0000382:3	csw:3	2	FBgn0000382	FBpp0070362|FBpp0305458	FBtr0070378|FBtr0333260	4	1	4	0	0	1	0	2.12903	1.48867	3.11431	2.56209	10.3321	6.58067	23.7514	13.9742	0.4057	0	0.0544	0	0.1271	0	0.1193	0	0.654047	0	0	0	0.208322	0	0	0	0.344778	0
S12456_SI	1	1	1	2	2	X	1989303	1989429	csw	FBgn0000382	FBgn0000382:4	csw:4	2	FBgn0000382	FBpp0070362|FBpp0305458	FBtr0070378|FBtr0333260	4	1	4	0	0	1	0	2.04471	1.18061	2.7635	2.45871	7.58663	2.73096	17.4697	12.0724	0.0151	1	0.0519	0	0.0015	1	0.4135	0	0.0934562	1	1	0	0.202363	0	0	0	0.0210118	1
S12458_SI	1	1	1	1	1	X	1996322	1997808	csw	FBgn0000382	FBgn0000382:5	csw:5	1	FBgn0000382	FBpp0070363	FBtr0070379	4	1	4	0	0	1	0	2.00214	1.94355	3.28558	2.85315	9.17812	8.51473	28.2876	19.8293	0.9304	0	0.0153	1	0.1358	0	0.2482	0	0.970983	0	0	0	0.0940949	1	1	0	0.358242	0
S12459_SI	1	1	1	1	1	X	2002282	2002327	csw	FBgn0000382	FBgn0000382:6	csw:6	1	FBgn0000382	FBpp0070364	FBtr0070380	4	1	4	0	0	1	0	2.00214	1.94355	3.28558	2.85315	9.17812	8.51473	28.2876	19.8293	0.9304	0	0.0153	1	0.1358	0	0.2482	0	0.970983	0	0	0	0.0940949	1	1	0	0.358242	0
S12460_SI	1	1	1	4	4	X	2002413	2002575	csw	FBgn0000382	FBgn0000382:7	csw:7	4	FBgn0000382	FBpp0070362|FBpp0070363|FBpp0070364|FBpp0305458	FBtr0070378|FBtr0070379|FBtr0070380|FBtr0333260	4	1	4	1	0	0	0	2.00214	1.94355	3.28558	2.85315	9.17812	8.51473	28.2876	19.8293	0.9304	0	0.0153	1	0.1358	0	0.2482	0	0.970983	0	0	0	0.0940949	1	1	0	0.358242	0
S12461_SI	1	1	1	4	4	X	2003268	2003447	csw	FBgn0000382	FBgn0000382:8	csw:8	4	FBgn0000382	FBpp0070362|FBpp0070363|FBpp0070364|FBpp0305458	FBtr0070378|FBtr0070379|FBtr0070380|FBtr0333260	4	1	4	1	0	0	0	2.00214	1.94355	3.28558	2.85315	9.17812	8.51473	28.2876	19.8293	0.9304	0	0.0153	1	0.1358	0	0.2482	0	0.970983	0	0	0	0.0940949	1	1	0	0.358242	0
S12462_SI	1	1	1	4	4	X	2003516	2003633	csw	FBgn0000382	FBgn0000382:9	csw:9	4	FBgn0000382	FBpp0070362|FBpp0070363|FBpp0070364|FBpp0305458	FBtr0070378|FBtr0070379|FBtr0070380|FBtr0333260	4	1	4	1	0	0	0	2.00214	1.94355	3.28558	2.85315	9.17812	8.51473	28.2876	19.8293	0.9304	0	0.0153	1	0.1358	0	0.2482	0	0.970983	0	0	0	0.0940949	1	1	0	0.358242	0
S12463_SI	1	1	1	4	4	X	2003762	2004699	csw	FBgn0000382	FBgn0000382:10	csw:10	4	FBgn0000382	FBpp0070362|FBpp0070363|FBpp0070364|FBpp0305458	FBtr0070378|FBtr0070379|FBtr0070380|FBtr0333260	4	1	4	1	0	0	0	2.00214	1.94355	3.28558	2.85315	9.17812	8.51473	28.2876	19.8293	0.9304	0	0.0153	1	0.1358	0	0.2482	0	0.970983	0	0	0	0.0940949	1	1	0	0.358242	0
S12464_SI	1	1	1	4	4	X	2004778	2004868	csw	FBgn0000382	FBgn0000382:11	csw:11	4	FBgn0000382	FBpp0070362|FBpp0070363|FBpp0070364|FBpp0305458	FBtr0070378|FBtr0070379|FBtr0070380|FBtr0333260	4	1	4	1	0	0	0	2.00214	1.94355	3.28558	2.85315	9.17812	8.51473	28.2876	19.8293	0.9304	0	0.0153	1	0.1358	0	0.2482	0	0.970983	0	0	0	0.0940949	1	1	0	0.358242	0
S12465_SI	1	1	1	4	4	X	2004983	2005172	csw	FBgn0000382	FBgn0000382:12	csw:12	4	FBgn0000382	FBpp0070362|FBpp0070363|FBpp0070364|FBpp0305458	FBtr0070378|FBtr0070379|FBtr0070380|FBtr0333260	4	1	4	1	0	0	0	2.00214	1.94355	3.28558	2.85315	9.17812	8.51473	28.2876	19.8293	0.9304	0	0.0153	1	0.1358	0	0.2482	0	0.970983	0	0	0	0.0940949	1	1	0	0.358242	0
F11570_SI	1	2	1	2	2	2L	22884315	22885683	cta	FBgn0000384	FBgn0000384:6|FBgn0000384:7	cta:6|cta:7	1|1	FBgn0000384	FBpp0110418|FBpp0306274	FBtr0111126|FBtr0334157	2	2	2	0	1	0	1	2.64706	2.35957	2.923	2.92263	14.2772	10.3109	18.2393	18.1218	0.2666	0	0.2107	0	0.0153	1	0.9982	0	0.525263	0	0	0	0.460375	0	0	0	0.0944184	1
S11565_SI	1	1	1	2	2	2L	22874548	22875325	cta	FBgn0000384	FBgn0000384:1	cta:1	2	FBgn0000384	FBpp0110418|FBpp0306274	FBtr0111126|FBtr0334157	2	2	2	1	0	0	0	1.19947	0.94458	2.30099	2.06854	2.40524	2.4578	9.31165	7.13246	0.5102	0	<.0001	1	0.0091	1	0.173	0	0.736227	0	0	0	0.00016355	1	1	1	0.0679363	1
S11566_SI	1	1	1	2	2	2L	22883486	22883624	cta	FBgn0000384	FBgn0000384:2	cta:2	2	FBgn0000384	FBpp0110418|FBpp0306274	FBtr0111126|FBtr0334157	2	2	2	1	0	0	0	1.19947	0.94458	2.30099	2.06854	2.40524	2.4578	9.31165	7.13246	0.5102	0	<.0001	1	0.0091	1	0.173	0	0.736227	0	0	0	0.00016355	1	1	1	0.0679363	1
F13819_SI	1	4	1	3	3	X	5584035	5585021	cv	FBgn0000394	FBgn0000394:1|FBgn0000394:2|FBgn0000394:3|FBgn0000394:4	cv:1|cv:2|cv:3|cv:4	1|1|1|1	FBgn0000394	FBpp0070770|FBpp0309406|FBpp0309407	FBtr0070804|FBtr0340464|FBtr0340465	3	3	3	0	1	0	0
S13820_SI	1	1	1	3	3	X	5585925	5586137	cv	FBgn0000394	FBgn0000394:5	cv:5	3	FBgn0000394	FBpp0070770|FBpp0309406|FBpp0309407	FBtr0070804|FBtr0340464|FBtr0340465	3	3	3	1	0	0	0
S13821_SI	1	1	1	3	3	X	5586198	5586342	cv	FBgn0000394	FBgn0000394:6	cv:6	3	FBgn0000394	FBpp0070770|FBpp0309406|FBpp0309407	FBtr0070804|FBtr0340464|FBtr0340465	3	3	3	1	0	0	1
S45381_SI	1	1	1	1	1	2R	17242520	17245006	cv-2	FBgn0000395	FBgn0000395:1	cv-2:1	1	FBgn0000395	FBpp0071536	FBtr0071610	1	1	1	1	0	0	0	2.24655	2.21978	2.04381	2.26362	8.9733	9.21392	6.74024	8.62248	0.9252	0	0.2038	0	0.856	0	<.0001	1	0.968694	0	0	0	0.451739	0	0	0	0.938759	0
S45382_SI	1	1	1	1	1	2R	17245379	17245591	cv-2	FBgn0000395	FBgn0000395:2	cv-2:2	1	FBgn0000395	FBpp0071536	FBtr0071610	1	1	1	1	0	0	0	2.24655	2.21978	2.04381	2.26362	8.9733	9.21392	6.74024	8.62248	0.9252	0	0.2038	0	0.856	0	<.0001	1	0.968694	0	0	0	0.451739	0	0	0	0.938759	0
S45383_SI	1	1	1	1	1	2R	17246322	17246504	cv-2	FBgn0000395	FBgn0000395:3	cv-2:3	1	FBgn0000395	FBpp0071536	FBtr0071610	1	1	1	1	0	0	0	2.24655	2.21978	2.04381	2.26362	8.9733	9.21392	6.74024	8.62248	0.9252	0	0.2038	0	0.856	0	<.0001	1	0.968694	0	0	0	0.451739	0	0	0	0.938759	0
S45384_SI	1	1	1	1	1	2R	17246596	17246689	cv-2	FBgn0000395	FBgn0000395:4	cv-2:4	1	FBgn0000395	FBpp0071536	FBtr0071610	1	1	1	1	0	0	0	2.24655	2.21978	2.04381	2.26362	8.9733	9.21392	6.74024	8.62248	0.9252	0	0.2038	0	0.856	0	<.0001	1	0.968694	0	0	0	0.451739	0	0	0	0.938759	0
S45385_SI	1	1	1	1	1	2R	17251204	17251292	cv-2	FBgn0000395	FBgn0000395:5	cv-2:5	1	FBgn0000395	FBpp0071536	FBtr0071610	1	1	1	1	0	0	0	2.24655	2.21978	2.04381	2.26362	8.9733	9.21392	6.74024	8.62248	0.9252	0	0.2038	0	0.856	0	<.0001	1	0.968694	0	0	0	0.451739	0	0	0	0.938759	0
S45386_SI	1	1	1	1	1	2R	17254168	17254470	cv-2	FBgn0000395	FBgn0000395:6	cv-2:6	1	FBgn0000395	FBpp0071536	FBtr0071610	1	1	1	1	0	0	0	2.24655	2.21978	2.04381	2.26362	8.9733	9.21392	6.74024	8.62248	0.9252	0	0.2038	0	0.856	0	<.0001	1	0.968694	0	0	0	0.451739	0	0	0	0.938759	0
S45387_SI	1	1	1	1	1	2R	17266010	17266969	cv-2	FBgn0000395	FBgn0000395:7	cv-2:7	1	FBgn0000395	FBpp0071536	FBtr0071610	1	1	1	1	0	0	1	2.24655	2.21978	2.04381	2.26362	8.9733	9.21392	6.74024	8.62248	0.9252	0	0.2038	0	0.856	0	<.0001	1	0.968694	0	0	0	0.451739	0	0	0	0.938759	0
F27995_SI	1	2	1	3	3	3L	11819819	11820905	CycA	FBgn0000404	FBgn0000404:1|FBgn0000404:2	CycA:1|CycA:2	1|2	FBgn0000404	FBpp0075807|FBpp0075808|FBpp0293192	FBtr0076075|FBtr0076076|FBtr0304650	3	1	3	0	1	0	0
F28003_SI	1	2	1	3	3	3L	11825153	11825346	CycA	FBgn0000404	FBgn0000404:7|FBgn0000404:8	CycA:7|CycA:8	1|2	FBgn0000404	FBpp0075807|FBpp0075808|FBpp0293192	FBtr0076075|FBtr0076076|FBtr0304650	3	1	3	0	1	0	0
S27996_SI	1	1	1	3	3	3L	11820970	11821217	CycA	FBgn0000404	FBgn0000404:3	CycA:3	3	FBgn0000404	FBpp0075807|FBpp0075808|FBpp0293192	FBtr0076075|FBtr0076076|FBtr0304650	3	1	3	1	0	0	0
S27997_SI	1	1	1	3	3	3L	11821288	11821492	CycA	FBgn0000404	FBgn0000404:4	CycA:4	3	FBgn0000404	FBpp0075807|FBpp0075808|FBpp0293192	FBtr0076075|FBtr0076076|FBtr0304650	3	1	3	1	0	0	0
S27998_SI	1	1	1	3	3	3L	11821561	11821784	CycA	FBgn0000404	FBgn0000404:5	CycA:5	3	FBgn0000404	FBpp0075807|FBpp0075808|FBpp0293192	FBtr0076075|FBtr0076076|FBtr0304650	3	1	3	1	0	0	0
S28002_SI	1	1	1	3	3	3L	11824827	11825082	CycA	FBgn0000404	FBgn0000404:6	CycA:6	3	FBgn0000404	FBpp0075807|FBpp0075808|FBpp0293192	FBtr0076075|FBtr0076076|FBtr0304650	3	1	3	1	0	0	0
S28005_SI	1	1	1	2	2	3L	11825974	11826678	CycA	FBgn0000404	FBgn0000404:10	CycA:10	2	FBgn0000404	FBpp0075807|FBpp0293192	FBtr0076075|FBtr0304650	3	1	3	0	0	1	1
F46258_SI	1	2	1	4	4	2R	18692165	18693069	CycB	FBgn0000405	FBgn0000405:2|FBgn0000405:3	CycB:2|CycB:3	1|3	FBgn0000405	FBpp0071822|FBpp0071824|FBpp0071825|FBpp0301592	FBtr0071911|FBtr0071913|FBtr0071914|FBtr0309858	4	2	4	0	1	0	0
F46260_SI	1	3	1	4	4	2R	18693445	18694057	CycB	FBgn0000405	FBgn0000405:5|FBgn0000405:6|FBgn0000405:7	CycB:5|CycB:6|CycB:7	3|1|1	FBgn0000405	FBpp0071822|FBpp0071824|FBpp0071825|FBpp0301592	FBtr0071911|FBtr0071913|FBtr0071914|FBtr0309858	4	2	4	0	1	0	0
S46257_SI	1	1	1	4	4	2R	18691026	18692095	CycB	FBgn0000405	FBgn0000405:1	CycB:1	4	FBgn0000405	FBpp0071822|FBpp0071824|FBpp0071825|FBpp0301592	FBtr0071911|FBtr0071913|FBtr0071914|FBtr0309858	4	2	4	1	0	0	0
S46259_SI	1	1	1	4	4	2R	18693172	18693380	CycB	FBgn0000405	FBgn0000405:4	CycB:4	4	FBgn0000405	FBpp0071822|FBpp0071824|FBpp0071825|FBpp0301592	FBtr0071911|FBtr0071913|FBtr0071914|FBtr0309858	4	2	4	1	0	0	0
S46261_SI	1	1	1	2	2	2R	18694151	18694490	CycB	FBgn0000405	FBgn0000405:8	CycB:8	2	FBgn0000405	FBpp0071822|FBpp0301592	FBtr0071911|FBtr0309858	4	2	4	0	0	1	1
F9050_SI	1	2	1	2	2	2L	16788774	16789444	Cyt-b5-r	FBgn0000406	FBgn0000406:1|FBgn0000406:2	Cyt-b5-r:1|Cyt-b5-r:2	1|1	FBgn0000406	FBpp0080486|FBpp0304264	FBtr0080932|FBtr0331931	2	2	2	0	1	0	0	4.91604	4.95749	5.16531	5.30953	139.559	143.979	174.465	201.509	0.7777	0	0.0377	1	0.0025	1	0.0015	1	0.900131	0	0	0	0.166412	1	0	0	0.0292511	1
S9051_SI	1	1	1	2	2	2L	16789517	16789899	Cyt-b5-r	FBgn0000406	FBgn0000406:3	Cyt-b5-r:3	2	FBgn0000406	FBpp0080486|FBpp0304264	FBtr0080932|FBtr0331931	2	2	2	1	0	0	0	4.08416	3.14378	4.27234	4.49861	60.1892	38.6768	71.877	89.4703	0.1556	0	0.1901	0	0.0444	1	0.0327	1	0.387323	0	0	0	0.434354	0	0	0	0.184299	1
S9052_SI	1	1	1	2	2	2L	16790219	16790721	Cyt-b5-r	FBgn0000406	FBgn0000406:4	Cyt-b5-r:4	2	FBgn0000406	FBpp0080486|FBpp0304264	FBtr0080932|FBtr0331931	2	2	2	1	0	0	1	3.65764	3.6072	4.34962	4.44493	38.9777	37.7875	77.5679	85.4071	0.8016	0	<.0001	1	0.0003	1	0.4123	0	0.912668	0	0	0	0.00252871	1	1	1	0.00683964	1
S8978_SI	1	1	1	1	1	2L	16719932	16719976	Cyt-c-p	FBgn0000409	FBgn0000409:1	Cyt-c-p:1	1	FBgn0000409	FBpp0080446	FBtr0080889	1	1	1	1	0	0	0	6.78046	6.68218	6.72107	6.63924	915.571	820.332	831.284	764.273	0.5773	0	0.656	0	0.7258	0	0.0651	0	0.782756	0	0	0	0.832572	0	0	0	0.872445	0
S8979_SI	1	1	1	1	1	2L	16722009	16722644	Cyt-c-p	FBgn0000409	FBgn0000409:2	Cyt-c-p:2	1	FBgn0000409	FBpp0080446	FBtr0080889	1	1	1	1	0	0	1	6.78046	6.68218	6.72107	6.63924	915.571	820.332	831.284	764.273	0.5773	0	0.656	0	0.7258	0	0.0651	0	0.782756	0	0	0	0.832572	0	0	0	0.872445	0
F29086_SI	1	4	1	4	4	3L	14168710	14171592	D	FBgn0000411	FBgn0000411:1|FBgn0000411:2|FBgn0000411:3|FBgn0000411:4	D:1|D:2|D:3|D:4	1|1|1|1	FBgn0000411	FBpp0075488|FBpp0305248|FBpp0305249|FBpp0305250	FBtr0075746|FBtr0333034|FBtr0333035|FBtr0333036	4	2	4	0	1	0	0	2.32017	2.37387	2.46125	2.29162	9.59031	9.94812	10.7717	8.93755	0.7377	0	0.2984	0	0.4572	0	0.0169	1	0.878903	0	0	0	0.557014	0	0	0	0.696332	0
F50745_SI	1	3	1	3	3	3R	5065212	5065790	D1	FBgn0000412	FBgn0000412:2|FBgn0000412:3|FBgn0000412:4	D1:2|D1:3|D1:4	1|2|1	FBgn0000412	FBpp0081467|FBpp0081468|FBpp0290739	FBtr0081987|FBtr0081988|FBtr0301524	3	1	3	0	1	0	0	2.78283	2.43494	3.40098	3.20794	18.3408	11.0907	29.5824	23.9024	0.2704	0	0.0367	1	0.0003	1	0.0919	0	0.529366	0	0	0	0.163733	1	0	0	0.00763109	1
S50744_SI	1	1	1	3	3	3R	5063805	5064893	D1	FBgn0000412	FBgn0000412:1	D1:1	3	FBgn0000412	FBpp0081467|FBpp0081468|FBpp0290739	FBtr0081987|FBtr0081988|FBtr0301524	3	1	3	1	0	0	0	5.22131	5.15236	4.71808	4.63192	192.752	182.791	111.784	102.014	0.7521	0	0.002	1	0.0085	1	0.2101	0	0.886956	0	0	0	0.0256123	1	1	1	0.0652645	1
S50746_SI	1	1	1	2	2	3R	5065924	5065989	D1	FBgn0000412	FBgn0000412:5	D1:5	2	FBgn0000412	FBpp0081468|FBpp0290739	FBtr0081988|FBtr0301524	3	1	3	0	0	1	0	5.22131	5.15236	4.71808	4.63192	192.752	182.791	111.784	102.014	0.7521	0	0.002	1	0.0085	1	0.2101	0	0.886956	0	0	0	0.0256123	1	1	1	0.0652645	1
S50747_SI	1	1	1	1	1	3R	5066234	5066376	D1	FBgn0000412	FBgn0000412:6	D1:6	1	FBgn0000412	FBpp0081467	FBtr0081987	3	1	3	0	0	1	1	5.22131	5.15236	4.71808	4.63192	192.752	182.791	111.784	102.014	0.7521	0	0.002	1	0.0085	1	0.2101	0	0.886956	0	0	0	0.0256123	1	1	1	0.0652645	1
F6206_SI	1	3	1	3	3	2L	10390049	10393228	da	FBgn0000413	FBgn0000413:2|FBgn0000413:3|FBgn0000413:4	da:2|da:3|da:4	1|1|1	FBgn0000413	FBpp0079598|FBpp0304504|FBpp0304505	FBtr0080008|FBtr0332195|FBtr0332196	3	3	3	0	1	0	1	3.11717	3.01848	3.41497	3.27778	22.3601	19.9489	29.4617	25.6587	0.5432	0	0.023	1	0.0432	1	0.0261	1	0.759602	0	0	0	0.121946	1	0	0	0.181181	1
S6205_SI	1	1	1	3	3	2L	10388105	10388527	da	FBgn0000413	FBgn0000413:1	da:1	3	FBgn0000413	FBpp0079598|FBpp0304504|FBpp0304505	FBtr0080008|FBtr0332195|FBtr0332196	3	3	3	1	0	0	0	3.11717	3.01848	3.41497	3.27778	22.3601	19.9489	29.4617	25.6587	0.5432	0	0.023	1	0.0432	1	0.0261	1	0.759602	0	0	0	0.121946	1	0	0	0.181181	1
F30344_SI	1	2	1	8	8	3L	16711122	16714116	Dab	FBgn0000414	FBgn0000414:7|FBgn0000414:8	Dab:7|Dab:8	5|3	FBgn0000414	FBpp0075077|FBpp0293621|FBpp0293622|FBpp0293623|FBpp0303222|FBpp0303223|FBpp0305800|FBpp0305801	FBtr0075318|FBtr0305084|FBtr0305085|FBtr0305086|FBtr0330189|FBtr0330190|FBtr0333625|FBtr0333626	8	3	8	0	1	0	0	1.83386	1.77836	2.8592	2.75029	5.58219	5.04333	16.7521	14.9105	0.7528	0	<.0001	1	<.0001	1	0.3971	0	0.887207	0	0	0	0.00072995	1	1	1	0.000171608	1
F30348_SI	1	2	1	8	8	3L	16715358	16717675	Dab	FBgn0000414	FBgn0000414:12|FBgn0000414:13	Dab:12|Dab:13	7|1	FBgn0000414	FBpp0075077|FBpp0293621|FBpp0293622|FBpp0293623|FBpp0303222|FBpp0303223|FBpp0305800|FBpp0305801	FBtr0075318|FBtr0305084|FBtr0305085|FBtr0305086|FBtr0330189|FBtr0330190|FBtr0333625|FBtr0333626	8	3	8	0	1	0	1	4.20388	4.06507	4.17059	4.16403	68.3184	58.4205	63.8937	63.3506	0.3809	0	0.7883	0	0.3352	0	0.8402	0	0.632726	0	0	0	0.905529	0	0	0	0.591834	0
S30338_SI	1	1	1	3	3	3L	16705226	16706034	Dab	FBgn0000414	FBgn0000414:1	Dab:1	3	FBgn0000414	FBpp0293621|FBpp0293622|FBpp0303223	FBtr0305084|FBtr0305085|FBtr0330190	8	3	8	0	0	1	0	0.639631	0.61337	1.72223	1.61845	1.12992	1.098	4.83369	4.13776	0.9398	0	0.0005	1	0.002	1	0.5132	0	0.975019	0	0	0	0.00998915	1	1	1	0.0249881	1
S30339_SI	1	1	1	5	5	3L	16706760	16707420	Dab	FBgn0000414	FBgn0000414:2	Dab:2	5	FBgn0000414	FBpp0075077|FBpp0293623|FBpp0303222|FBpp0305800|FBpp0305801	FBtr0075318|FBtr0305086|FBtr0330189|FBtr0333625|FBtr0333626	8	3	8	0	0	1	0	1.60944	0.699064	1.77583	1.56511	5.55952	1.36887	5.18392	3.82848	0.0716	0	0.6811	0	0.0109	1	0.2045	0	0.246246	0	0	0	0.847582	0	0	0	0.0763332	1
S30340_SI	1	1	1	8	8	3L	16708541	16708611	Dab	FBgn0000414	FBgn0000414:3	Dab:3	8	FBgn0000414	FBpp0075077|FBpp0293621|FBpp0293622|FBpp0293623|FBpp0303222|FBpp0303223|FBpp0305800|FBpp0305801	FBtr0075318|FBtr0305084|FBtr0305085|FBtr0305086|FBtr0330189|FBtr0330190|FBtr0333625|FBtr0333626	8	3	8	1	0	0	0	2.56142	2.75671	3.61243	3.38903	12.6231	15.0589	36.9844	29.4453	0.2924	0	<.0001	1	0.0006	1	0.1731	0	0.551206	0	0	0	0.00124514	1	1	1	0.0120854	1
S30341_SI	1	1	1	8	8	3L	16708673	16709269	Dab	FBgn0000414	FBgn0000414:4	Dab:4	8	FBgn0000414	FBpp0075077|FBpp0293621|FBpp0293622|FBpp0293623|FBpp0303222|FBpp0303223|FBpp0305800|FBpp0305801	FBtr0075318|FBtr0305084|FBtr0305085|FBtr0305086|FBtr0330189|FBtr0330190|FBtr0333625|FBtr0333626	8	3	8	1	0	0	0	1.47245	1.86855	2.58393	2.40653	6.16823	12.9211	12.2705	10.5035	0.6697	0	0.0402	1	0.497	0	0.2328	0	0.840737	0	0	0	0.173278	1	0	0	0.72605	0
S30342_SI	1	1	1	8	8	3L	16709331	16709937	Dab	FBgn0000414	FBgn0000414:5	Dab:5	8	FBgn0000414	FBpp0075077|FBpp0293621|FBpp0293622|FBpp0293623|FBpp0303222|FBpp0303223|FBpp0305800|FBpp0305801	FBtr0075318|FBtr0305084|FBtr0305085|FBtr0305086|FBtr0330189|FBtr0330190|FBtr0333625|FBtr0333626	8	3	8	1	0	0	0	1.47245	1.86855	2.58393	2.40653	6.16823	12.9211	12.2705	10.5035	0.6697	0	0.0402	1	0.497	0	0.2328	0	0.840737	0	0	0	0.173278	1	0	0	0.72605	0
S30343_SI	1	1	1	5	5	3L	16710707	16710940	Dab	FBgn0000414	FBgn0000414:6	Dab:6	5	FBgn0000414	FBpp0075077|FBpp0293622|FBpp0303222|FBpp0303223|FBpp0305801	FBtr0075318|FBtr0305085|FBtr0330189|FBtr0330190|FBtr0333626	8	3	8	0	0	1	0	1.47245	1.86855	2.58393	2.40653	6.16823	12.9211	12.2705	10.5035	0.6697	0	0.0402	1	0.497	0	0.2328	0	0.840737	0	0	0	0.173278	1	0	0	0.72605	0
S30345_SI	1	1	1	8	8	3L	16714187	16714290	Dab	FBgn0000414	FBgn0000414:9	Dab:9	8	FBgn0000414	FBpp0075077|FBpp0293621|FBpp0293622|FBpp0293623|FBpp0303222|FBpp0303223|FBpp0305800|FBpp0305801	FBtr0075318|FBtr0305084|FBtr0305085|FBtr0305086|FBtr0330189|FBtr0330190|FBtr0333625|FBtr0333626	8	3	8	1	0	0	0	1.47245	1.86855	2.58393	2.40653	6.16823	12.9211	12.2705	10.5035	0.6697	0	0.0402	1	0.497	0	0.2328	0	0.840737	0	0	0	0.173278	1	0	0	0.72605	0
S30346_SI	1	1	1	8	8	3L	16714358	16715101	Dab	FBgn0000414	FBgn0000414:10	Dab:10	8	FBgn0000414	FBpp0075077|FBpp0293621|FBpp0293622|FBpp0293623|FBpp0303222|FBpp0303223|FBpp0305800|FBpp0305801	FBtr0075318|FBtr0305084|FBtr0305085|FBtr0305086|FBtr0330189|FBtr0330190|FBtr0333625|FBtr0333626	8	3	8	1	0	0	0	1.47245	1.86855	2.58393	2.40653	6.16823	12.9211	12.2705	10.5035	0.6697	0	0.0402	1	0.497	0	0.2328	0	0.840737	0	0	0	0.173278	1	0	0	0.72605	0
S30347_SI	1	1	1	8	8	3L	16715164	16715293	Dab	FBgn0000414	FBgn0000414:11	Dab:11	8	FBgn0000414	FBpp0075077|FBpp0293621|FBpp0293622|FBpp0293623|FBpp0303222|FBpp0303223|FBpp0305800|FBpp0305801	FBtr0075318|FBtr0305084|FBtr0305085|FBtr0305086|FBtr0330189|FBtr0330190|FBtr0333625|FBtr0333626	8	3	8	1	0	0	0	1.47245	1.86855	2.58393	2.40653	6.16823	12.9211	12.2705	10.5035	0.6697	0	0.0402	1	0.497	0	0.2328	0	0.840737	0	0	0	0.173278	1	0	0	0.72605	0
F63052_SI	1	2	1	2	2	3R	26714383	26714548	Sap-r	FBgn0000416	FBgn0000416:6|FBgn0000416:7	Sap-r:6|Sap-r:7	1|1	FBgn0000416	FBpp0085075|FBpp0085076	FBtr0085713|FBtr0085714	2	1	2	0	1	0	0	4.32051	4.36605	4.53343	4.73817	77.361	85.6584	92.8374	113.98	0.8597	0	0.1396	0	0.1203	0	0.0212	1	0.940437	0	0	0	0.364229	0	0	0	0.33394	0
S63048_SI	1	1	1	2	2	3R	26709698	26709839	Sap-r	FBgn0000416	FBgn0000416:2	Sap-r:2	2	FBgn0000416	FBpp0085075|FBpp0085076	FBtr0085713|FBtr0085714	2	1	2	1	0	0	0	4.00809	3.70527	4.10014	4.19507	56.6156	40.0626	60.0444	65.8576	0.0583	0	0.5455	0	<.0001	1	0.319	0	0.2171	0	0	0	0.761125	0	0	0	0.00238397	1
S63049_SI	1	1	1	2	2	3R	26709897	26710372	Sap-r	FBgn0000416	FBgn0000416:3	Sap-r:3	2	FBgn0000416	FBpp0085075|FBpp0085076	FBtr0085713|FBtr0085714	2	1	2	1	0	0	0	2.64578	2.74092	3.49207	3.55034	13.2781	15.013	32.0973	34.0951	0.5172	0	<.0001	1	<.0001	1	0.4897	0	0.741053	0	0	0	1.19193e-05	1	1	1	0.00112644	1
S63050_SI	1	1	1	2	2	3R	26710442	26712269	Sap-r	FBgn0000416	FBgn0000416:4	Sap-r:4	2	FBgn0000416	FBpp0085075|FBpp0085076	FBtr0085713|FBtr0085714	2	1	2	1	0	0	0	1.56884	1.148	2.72432	2.73911	4.17728	3.69476	14.5666	14.5525	0.4247	0	<.0001	1	0.0043	1	0.8935	0	0.670006	0	0	0	0.00111246	1	1	1	0.0418315	1
S63051_SI	1	1	1	2	2	3R	26712344	26712626	Sap-r	FBgn0000416	FBgn0000416:5	Sap-r:5	2	FBgn0000416	FBpp0085075|FBpp0085076	FBtr0085713|FBtr0085714	2	1	2	1	0	0	0	1.56884	1.148	2.72432	2.73911	4.17728	3.69476	14.5666	14.5525	0.4247	0	<.0001	1	0.0043	1	0.8935	0	0.670006	0	0	0	0.00111246	1	1	1	0.0418315	1
S63053_SI	1	1	1	1	1	3R	26714607	26714784	Sap-r	FBgn0000416	FBgn0000416:8	Sap-r:8	1	FBgn0000416	FBpp0085075	FBtr0085713	2	1	2	0	0	1	1	1.56884	1.148	2.72432	2.73911	4.17728	3.69476	14.5666	14.5525	0.4247	0	<.0001	1	0.0043	1	0.8935	0	0.670006	0	0	0	0.00111246	1	1	1	0.0418315	1
F10060_SI	1	4	1	3	3	2L	19119156	19120300	Ddc	FBgn0000422	FBgn0000422:2|FBgn0000422:3|FBgn0000422:4|FBgn0000422:5	Ddc:2|Ddc:3|Ddc:4|Ddc:5	2|1|1|2	FBgn0000422	FBpp0080709|FBpp0080710|FBpp0288730	FBtr0081166|FBtr0081167|FBtr0290291	3	3	3	0	1	0	1	3.05596	3.09955	3.75033	3.69227	21.2217	22.4196	41.9439	39.3282	0.8411	0	0.0003	1	0.0022	1	0.4714	0	0.931933	0	0	0	0.00784178	1	1	1	0.026695	1
S39290_SI	1	1	1	1	1	2R	8071349	8071815	SmF	FBgn0000426	FBgn0000426:1	SmF:1	1	FBgn0000426	FBpp0087118	FBtr0088010	1	1	1	1	0	0	1	2.33984	1.7018	2.64292	2.39458	11.7543	6.62181	13.2234	10.386	0.2692	0	0.333	0	0.179	0	0.134	0	0.528162	0	0	0	0.5897	0	0	0	0.419623	0
F14791_SI	1	4	1	6	6	X	7761232	7764034	2016-12-01	FBgn0000427	FBgn0000427:1|FBgn0000427:2|FBgn0000427:3|FBgn0000427:4	dec-1:1|dec-1:2|dec-1:3|dec-1:4	4|2|2|1	FBgn0000427	FBpp0071097|FBpp0071098|FBpp0071099|FBpp0301548|FBpp0301549|FBpp0301952	FBtr0071145|FBtr0071146|FBtr0071147|FBtr0309795|FBtr0309796|FBtr0310269	6	6	6	0	1	0	0
S49593_SI	1	1	1	1	1	3R	2617558	2618833	Dfd	FBgn0000439	FBgn0000439:1	Dfd:1	1	FBgn0000439	FBpp0081138	FBtr0081621	1	1	1	1	0	0	0	1.06313	1.07984	1.70633	1.89189	2.82954	3.21306	4.89958	5.94277	0.9774	0	0.1201	0	0.1102	0	0.4155	0	0.990956	0	0	0	0.333557	0	0	0	0.317157	0
S49594_SI	1	1	1	1	1	3R	2619219	2619319	Dfd	FBgn0000439	FBgn0000439:2	Dfd:2	1	FBgn0000439	FBpp0081138	FBtr0081621	1	1	1	1	0	0	0	2.48526	1.87946	2.55047	2.75623	12.5248	11.1239	12.006	15.1549	0.3855	0	0.7622	0	0.2017	0	0.1527	0	0.636453	0	0	0	0.892559	0	0	0	0.449279	0
S49595_SI	1	1	1	1	1	3R	2619385	2619562	Dfd	FBgn0000439	FBgn0000439:3	Dfd:3	1	FBgn0000439	FBpp0081138	FBtr0081621	1	1	1	1	0	0	0	2.48526	1.87946	2.55047	2.75623	12.5248	11.1239	12.006	15.1549	0.3855	0	0.7622	0	0.2017	0	0.1527	0	0.636453	0	0	0	0.892559	0	0	0	0.449279	0
S49596_SI	1	1	1	1	1	3R	2626701	2627080	Dfd	FBgn0000439	FBgn0000439:4	Dfd:4	1	FBgn0000439	FBpp0081138	FBtr0081621	1	1	1	1	0	0	0	2.48526	1.87946	2.55047	2.75623	12.5248	11.1239	12.006	15.1549	0.3855	0	0.7622	0	0.2017	0	0.1527	0	0.636453	0	0	0	0.892559	0	0	0	0.449279	0
S49597_SI	1	1	1	1	1	3R	2627347	2628150	Dfd	FBgn0000439	FBgn0000439:5	Dfd:5	1	FBgn0000439	FBpp0081138	FBtr0081621	1	1	1	1	0	0	1	2.48526	1.87946	2.55047	2.75623	12.5248	11.1239	12.006	15.1549	0.3855	0	0.7622	0	0.2017	0	0.1527	0	0.636453	0	0	0	0.892559	0	0	0	0.449279	0
S572_SI	1	1	1	1	1	2L	790489	790798	Pkg21D	FBgn0000442	FBgn0000442:5	Pkg21D:5	1	FBgn0000442	FBpp0077706	FBtr0078042	1	1	1	1	0	0	1
S38139_SI	1	1	1	3	3	2R	6109982	6111529	Hr46	FBgn0000448	FBgn0000448:12	Hr46:12	3	FBgn0000448	FBpp0087456|FBpp0297438|FBpp0303459	FBtr0088368|FBtr0306345|FBtr0330609	7	1	3	0	0	1	0
S38142_SI	1	1	1	1	1	2R	6124503	6124853	Hr46	FBgn0000448	FBgn0000448:18	Hr46:18	1	FBgn0000448	FBpp0111711	FBtr0112799	7	1	3	0	0	1	1
F27296_SI	1	2	1	4	4	3L	10186506	10188095	ect	FBgn0000451	FBgn0000451:4|FBgn0000451:5	ect:4|ect:5	1|3	FBgn0000451	FBpp0076034|FBpp0076036|FBpp0290599|FBpp0308931	FBtr0076305|FBtr0076307|FBtr0301385|FBtr0339899	5	2	5	0	0	1	0	1.6649	1.05735	1.0068	0.846085	5.72363	2.33539	1.89385	1.39245	0.1485	0	0.0647	0	0.4755	0	0.3943	0	0.377192	0	0	0	0.231447	0	0	0	0.710499	0
F27298_SI	1	2	1	5	5	3L	10188919	10189095	ect	FBgn0000451	FBgn0000451:7|FBgn0000451:8	ect:7|ect:8	4|1	FBgn0000451	FBpp0076034|FBpp0076036|FBpp0290599|FBpp0303941|FBpp0308931	FBtr0076305|FBtr0076307|FBtr0301385|FBtr0331551|FBtr0339899	5	2	5	0	1	0	0	1.82179	2.16353	0.879072	0.81019	7.71584	13.0225	1.4784	1.35999	0.6288	0	0.0222	1	0.0409	1	0.7235	0	0.816285	0	0	0	0.119044	1	0	0	0.175241	1
S27293_SI	1	1	1	4	4	3L	10183376	10183692	ect	FBgn0000451	FBgn0000451:1	ect:1	4	FBgn0000451	FBpp0076034|FBpp0076036|FBpp0303941|FBpp0308931	FBtr0076305|FBtr0076307|FBtr0331551|FBtr0339899	5	2	5	0	0	1	0	2.12265	1.97853	1.19396	1.21727	10.074	10.8347	2.41429	2.49509	0.8314	0	0.0163	1	0.2164	0	0.8954	0	0.927149	0	0	0	0.098017	1	1	0	0.467553	0
S27294_SI	1	1	1	4	4	3L	10183762	10184377	ect	FBgn0000451	FBgn0000451:2	ect:2	4	FBgn0000451	FBpp0076034|FBpp0076036|FBpp0303941|FBpp0308931	FBtr0076305|FBtr0076307|FBtr0331551|FBtr0339899	5	2	5	0	0	1	0	2.04481	1.6568	0.776478	0.885331	15.802	10.9775	1.28859	1.44262	0.6868	0	0.0587	0	0.3012	0	0.4884	0	0.850835	0	0	0	0.217764	0	0	0	0.559555	0
S27295_SI	1	1	1	4	4	3L	10184673	10184907	ect	FBgn0000451	FBgn0000451:3	ect:3	4	FBgn0000451	FBpp0076034|FBpp0076036|FBpp0303941|FBpp0308931	FBtr0076305|FBtr0076307|FBtr0331551|FBtr0339899	5	2	5	0	0	1	0	2.04481	1.6568	0.776478	0.885331	15.802	10.9775	1.28859	1.44262	0.6868	0	0.0587	0	0.3012	0	0.4884	0	0.850835	0	0	0	0.217764	0	0	0	0.559555	0
S27297_SI	1	1	1	5	5	3L	10188543	10188809	ect	FBgn0000451	FBgn0000451:6	ect:6	5	FBgn0000451	FBpp0076034|FBpp0076036|FBpp0290599|FBpp0303941|FBpp0308931	FBtr0076305|FBtr0076307|FBtr0301385|FBtr0331551|FBtr0339899	5	2	5	1	0	0	0	2.04481	1.6568	0.776478	0.885331	15.802	10.9775	1.28859	1.44262	0.6868	0	0.0587	0	0.3012	0	0.4884	0	0.850835	0	0	0	0.217764	0	0	0	0.559555	0
S27299_SI	1	1	1	5	5	3L	10189308	10189543	ect	FBgn0000451	FBgn0000451:9	ect:9	5	FBgn0000451	FBpp0076034|FBpp0076036|FBpp0290599|FBpp0303941|FBpp0308931	FBtr0076305|FBtr0076307|FBtr0301385|FBtr0331551|FBtr0339899	5	2	5	1	0	0	0	2.04481	1.6568	0.776478	0.885331	15.802	10.9775	1.28859	1.44262	0.6868	0	0.0587	0	0.3012	0	0.4884	0	0.850835	0	0	0	0.217764	0	0	0	0.559555	0
F53457_SI	1	3	1	3	3	3R	9608362	9608563	Dip-B	CG9285	CG9285:2|CG9285:6|CG9285:7	Dip-B:2|Dip-B:6|Dip-B:7	1|1|1	FBgn0000454	FBpp0082299|FBpp0082300|FBpp0082301	FBtr0082831|FBtr0082832|FBtr0082833	3	2	3	0	1	0	0	1.19707	1.87931	2.08833	2.50985	5.06515	8.08287	7.43143	11.5418	0.341	0	0.1	0	0.2252	0	0.0248	1	0.597252	0	0	0	0.299528	0	0	0	0.478571	0
S53456_SI	1	1	1	2	2	3R	9608012	9608173	Dip-B	CG9285	CG9285:1	Dip-B:1	2	FBgn0000454	FBpp0082299|FBpp0082300	FBtr0082831|FBtr0082832	3	2	3	0	0	1	0	2.47593	2.17751	3.4454	3.37105	12.3818	13.1599	31.5293	28.6284	0.6383	0	0.001	1	0.0599	0	0.6436	0	0.822345	0	0	0	0.0162543	1	1	1	0.220413	0
S53458_SI	1	1	1	3	3	3R	9609539	9609815	Dip-B	CG9285	CG9285:3	Dip-B:3	3	FBgn0000454	FBpp0082299|FBpp0082300|FBpp0082301	FBtr0082831|FBtr0082832|FBtr0082833	3	2	3	1	0	0	0	2.45523	2.56175	3.45695	3.49303	15.3663	25.3289	30.9782	32.3964	0.9049	0	0.0612	0	0.2178	0	0.7337	0	0.960046	0	0	0	0.223527	0	0	0	0.469521	0
S53459_SI	1	1	1	3	3	3R	9609883	9609981	Dip-B	CG9285	CG9285:4	Dip-B:4	3	FBgn0000454	FBpp0082299|FBpp0082300|FBpp0082301	FBtr0082831|FBtr0082832|FBtr0082833	3	2	3	1	0	0	0	4.36856	4.20865	4.508	4.58019	79.4961	71.4051	90.0937	97.0696	0.452	0	0.1718	0	0.0729	0	0.289	0	0.692176	0	0	0	0.410324	0	0	0	0.248745	0
S53460_SI	1	1	1	3	3	3R	9610039	9611401	Dip-B	CG9285	CG9285:5	Dip-B:5	3	FBgn0000454	FBpp0082299|FBpp0082300|FBpp0082301	FBtr0082831|FBtr0082832|FBtr0082833	3	2	3	1	0	0	1	4.36856	4.20865	4.508	4.58019	79.4961	71.4051	90.0937	97.0696	0.452	0	0.1718	0	0.0729	0	0.289	0	0.692176	0	0	0	0.410324	0	0	0	0.248745	0
F18844_SI	1	2	1	2	2	X	16104631	16107377	disco	FBgn0000459	FBgn0000459:1|FBgn0000459:2	disco:1|disco:2	1|1	FBgn0000459	FBpp0074028|FBpp0099796	FBtr0074250|FBtr0100384	2	2	2	0	1	0	0	2.54077	2.62841	2.71366	3.20536	12.0523	13.6374	14.1386	23.8128	0.6603	0	0.1387	0	0.004	1	<.0001	1	0.835269	0	0	0	0.362813	0	0	0	0.0395405	1
F18845_SI	1	2	1	2	2	X	16110284	16110779	disco	FBgn0000459	FBgn0000459:3|FBgn0000459:4	disco:3|disco:4	1|1	FBgn0000459	FBpp0074028|FBpp0099796	FBtr0074250|FBtr0100384	2	2	2	0	1	0	1	1.7715	1.13697	1.83882	2.03811	5.31958	3.80169	5.47573	6.88865	0.2454	0	0.7449	0	0.0956	0	0.2215	0	0.501456	0	0	0	0.882991	0	0	0	0.29168	0
F56261_SI	1	3	1	3	3	3R	15128453	15132311	Dl	FBgn0000463	FBgn0000463:1|FBgn0000463:2|FBgn0000463:3	Dl:1|Dl:2|Dl:3	1|1|1	FBgn0000463	FBpp0083153|FBpp0083154|FBpp0293200	FBtr0083739|FBtr0083740|FBtr0304658	3	3	3	0	1	0	0	0.60547	0.935163	1.04048	1.20092	1.12322	1.6819	1.85829	2.41343	0.25	0	0.0777	0	0.1964	0	0.2261	0	0.506644	0	0	0	0.25833	0	0	0	0.442535	0
S56262_SI	1	1	1	3	3	3R	15134429	15134483	Dl	FBgn0000463	FBgn0000463:4	Dl:4	3	FBgn0000463	FBpp0083153|FBpp0083154|FBpp0293200	FBtr0083739|FBtr0083740|FBtr0304658	3	3	3	1	0	0	0	0.60547	0.935163	1.04048	1.20092	1.12322	1.6819	1.85829	2.41343	0.25	0	0.0777	0	0.1964	0	0.2261	0	0.506644	0	0	0	0.25833	0	0	0	0.442535	0
S56263_SI	1	1	1	3	3	3R	15137538	15137786	Dl	FBgn0000463	FBgn0000463:5	Dl:5	3	FBgn0000463	FBpp0083153|FBpp0083154|FBpp0293200	FBtr0083739|FBtr0083740|FBtr0304658	3	3	3	1	0	0	0	0.60547	0.935163	1.04048	1.20092	1.12322	1.6819	1.85829	2.41343	0.25	0	0.0777	0	0.1964	0	0.2261	0	0.506644	0	0	0	0.25833	0	0	0	0.442535	0
S56264_SI	1	1	1	3	3	3R	15141728	15141794	Dl	FBgn0000463	FBgn0000463:6	Dl:6	3	FBgn0000463	FBpp0083153|FBpp0083154|FBpp0293200	FBtr0083739|FBtr0083740|FBtr0304658	3	3	3	1	0	0	0	0.60547	0.935163	1.04048	1.20092	1.12322	1.6819	1.85829	2.41343	0.25	0	0.0777	0	0.1964	0	0.2261	0	0.506644	0	0	0	0.25833	0	0	0	0.442535	0
S56265_SI	1	1	1	3	3	3R	15145540	15145851	Dl	FBgn0000463	FBgn0000463:7	Dl:7	3	FBgn0000463	FBpp0083153|FBpp0083154|FBpp0293200	FBtr0083739|FBtr0083740|FBtr0304658	3	3	3	1	0	0	0	0.60547	0.935163	1.04048	1.20092	1.12322	1.6819	1.85829	2.41343	0.25	0	0.0777	0	0.1964	0	0.2261	0	0.506644	0	0	0	0.25833	0	0	0	0.442535	0
S56266_SI	1	1	1	3	3	3R	15151204	15151939	Dl	FBgn0000463	FBgn0000463:8	Dl:8	3	FBgn0000463	FBpp0083153|FBpp0083154|FBpp0293200	FBtr0083739|FBtr0083740|FBtr0304658	3	3	3	1	0	0	1	0.60547	0.935163	1.04048	1.20092	1.12322	1.6819	1.85829	2.41343	0.25	0	0.0777	0	0.1964	0	0.2261	0	0.506644	0	0	0	0.25833	0	0	0	0.442535	0
F10351_SI	1	4	1	6	6	2L	19610610	19611626	Lar	FBgn0000464	FBgn0000464:5|FBgn0000464:6|FBgn0000464:7|FBgn0000464:8	Lar:5|Lar:6|Lar:7|Lar:8	1|1|3|2	FBgn0000464	FBpp0080801|FBpp0297092|FBpp0303681|FBpp0303682|FBpp0303683|FBpp0303684	FBtr0081260|FBtr0305950|FBtr0331239|FBtr0331240|FBtr0331241|FBtr0331242	7	1	7	0	0	1	0	2.31249	2.66971	2.21401	2.35452	10.7491	14.8191	8.22426	9.62083	0.3297	0	0.7349	0	0.1856	0	0.1179	0	0.586679	0	0	0	0.877229	0	0	0	0.428233	0
F10352_SI	1	2	1	3	3	2L	19643331	19643376	Lar	FBgn0000464	FBgn0000464:10|FBgn0000464:9	Lar:10|Lar:9	2|1	FBgn0000464	FBpp0111712|FBpp0297092|FBpp0303684	FBtr0112800|FBtr0305950|FBtr0331242	7	1	7	0	0	1	0	1.15376	1.13021	2.25941	1.64831	3.49449	4.5727	8.8762	4.95234	0.9724	0	0.016	1	0.4097	0	0.0681	0	0.988812	0	0	0	0.0969711	1	1	0	0.657392	0
F10359_SI	1	2	1	7	7	2L	19701750	19702034	Lar	FBgn0000464	FBgn0000464:16|FBgn0000464:17	Lar:16|Lar:17	4|3	FBgn0000464	FBpp0080801|FBpp0111712|FBpp0297092|FBpp0303681|FBpp0303682|FBpp0303683|FBpp0303684	FBtr0081260|FBtr0112800|FBtr0305950|FBtr0331239|FBtr0331240|FBtr0331241|FBtr0331242	7	1	7	0	1	0	0	4.2565	4.14132	4.21789	4.2298	73.2834	62.557	67.4244	68.143	0.4791	0	0.8025	0	0.3452	0	0.8802	0	0.713092	0	0	0	0.913049	0	0	0	0.601007	0
F10365_SI	1	2	1	3	3	2L	19719703	19719999	Lar	FBgn0000464	FBgn0000464:23|FBgn0000464:24	Lar:23|Lar:24	2|1	FBgn0000464	FBpp0080801|FBpp0111712|FBpp0303681	FBtr0081260|FBtr0112800|FBtr0331239	7	1	7	0	0	1	0	2.03732	1.32567	1.56924	1.47128	7.77739	3.42067	3.84371	3.375	0.1047	0	0.082	0	0.6723	0	0.2151	0	0.307722	0	0	0	0.266497	0	0	0	0.842398	0
F10370_SI	1	2	1	7	7	2L	19730094	19732069	Lar	FBgn0000464	FBgn0000464:29|FBgn0000464:30	Lar:29|Lar:30	5|2	FBgn0000464	FBpp0080801|FBpp0111712|FBpp0297092|FBpp0303681|FBpp0303682|FBpp0303683|FBpp0303684	FBtr0081260|FBtr0112800|FBtr0305950|FBtr0331239|FBtr0331240|FBtr0331241|FBtr0331242	7	1	7	0	1	0	1	2.03229	2.14564	1.9766	2.00313	8.82964	11.1153	6.57421	6.9611	0.8698	0	0.8989	0	0.8078	0	0.9117	0	0.944764	0	0	0	0.957354	0	0	0	0.91546	0
S10347_SI	1	1	1	1	1	2L	19586623	19587086	Lar	FBgn0000464	FBgn0000464:1	Lar:1	1	FBgn0000464	FBpp0303684	FBtr0331242	7	1	7	0	0	1	0	1.58068	1.50229	2.21841	1.66258	8.53628	7.97754	9.06561	4.78617	0.9284	0	0.2913	0	0.8204	0	0.0781	0	0.970062	0	0	0	0.550225	0	0	0	0.921443	0
S10348_SI	1	1	1	1	1	2L	19587226	19587527	Lar	FBgn0000464	FBgn0000464:2	Lar:2	1	FBgn0000464	FBpp0303683	FBtr0331241	7	1	7	0	0	1	0	1.81712	2.68617	2.0361	1.47184	5.38726	16.9793	7.28599	4.35739	0.0241	1	0.33	0	0.0269	1	0.1971	0	0.125651	1	0	0	0.586967	0	0	0	0.134775	1
S10349_SI	1	1	1	2	2	2L	19600858	19600931	Lar	FBgn0000464	FBgn0000464:3	Lar:3	2	FBgn0000464	FBpp0303683|FBpp0303684	FBtr0331241|FBtr0331242	7	1	7	0	0	1	0	1.57463	1.47426	2.29805	2.32438	6.49197	8.27772	9.47136	9.4872	0.9057	0	0.183	0	0.2259	0	0.89	0	0.960476	0	0	0	0.424948	0	0	0	0.479543	0
S10350_SI	1	1	1	3	3	2L	19606569	19607081	Lar	FBgn0000464	FBgn0000464:4	Lar:4	3	FBgn0000464	FBpp0111712|FBpp0303681|FBpp0303682	FBtr0112800|FBtr0331239|FBtr0331240	7	1	7	0	0	1	0	1.78815	1.19377	2.12363	2.13413	10.0668	3.85622	7.7144	7.94307	0.4485	0	0.5846	0	0.0863	0	0.9602	0	0.689325	0	0	0	0.787748	0	0	0	0.274813	0
S10353_SI	1	1	1	7	7	2L	19644268	19644399	Lar	FBgn0000464	FBgn0000464:11	Lar:11	7	FBgn0000464	FBpp0080801|FBpp0111712|FBpp0297092|FBpp0303681|FBpp0303682|FBpp0303683|FBpp0303684	FBtr0081260|FBtr0112800|FBtr0305950|FBtr0331239|FBtr0331240|FBtr0331241|FBtr0331242	7	1	7	1	0	0	0	2.33113	1.82409	3.00763	2.93846	9.87214	5.61047	19.6675	18.2134	0.0521	0	0.0019	1	<.0001	1	0.6079	0	0.202989	0	0	0	0.0243684	1	1	1	0.00192932	1
S10354_SI	1	1	1	7	7	2L	19644474	19644635	Lar	FBgn0000464	FBgn0000464:12	Lar:12	7	FBgn0000464	FBpp0080801|FBpp0111712|FBpp0297092|FBpp0303681|FBpp0303682|FBpp0303683|FBpp0303684	FBtr0081260|FBtr0112800|FBtr0305950|FBtr0331239|FBtr0331240|FBtr0331241|FBtr0331242	7	1	7	1	0	0	0	3.42048	3.04036	3.66826	3.44037	33.9674	21.1231	38.5441	30.6596	0.2198	0	0.334	0	0.0563	0	0.0462	1	0.472187	0	0	0	0.590683	0	0	0	0.212601	0
S10355_SI	1	1	1	7	7	2L	19691018	19691197	Lar	FBgn0000464	FBgn0000464:13	Lar:13	7	FBgn0000464	FBpp0080801|FBpp0111712|FBpp0297092|FBpp0303681|FBpp0303682|FBpp0303683|FBpp0303684	FBtr0081260|FBtr0112800|FBtr0305950|FBtr0331239|FBtr0331240|FBtr0331241|FBtr0331242	7	1	7	1	0	0	0	3.42048	3.04036	3.66826	3.44037	33.9674	21.1231	38.5441	30.6596	0.2198	0	0.334	0	0.0563	0	0.0462	1	0.472187	0	0	0	0.590683	0	0	0	0.212601	0
S10357_SI	1	1	1	7	7	2L	19701224	19701460	Lar	FBgn0000464	FBgn0000464:14	Lar:14	7	FBgn0000464	FBpp0080801|FBpp0111712|FBpp0297092|FBpp0303681|FBpp0303682|FBpp0303683|FBpp0303684	FBtr0081260|FBtr0112800|FBtr0305950|FBtr0331239|FBtr0331240|FBtr0331241|FBtr0331242	7	1	7	1	0	0	0	3.42048	3.04036	3.66826	3.44037	33.9674	21.1231	38.5441	30.6596	0.2198	0	0.334	0	0.0563	0	0.0462	1	0.472187	0	0	0	0.590683	0	0	0	0.212601	0
S10358_SI	1	1	1	7	7	2L	19701522	19701668	Lar	FBgn0000464	FBgn0000464:15	Lar:15	7	FBgn0000464	FBpp0080801|FBpp0111712|FBpp0297092|FBpp0303681|FBpp0303682|FBpp0303683|FBpp0303684	FBtr0081260|FBtr0112800|FBtr0305950|FBtr0331239|FBtr0331240|FBtr0331241|FBtr0331242	7	1	7	1	0	0	0	3.42048	3.04036	3.66826	3.44037	33.9674	21.1231	38.5441	30.6596	0.2198	0	0.334	0	0.0563	0	0.0462	1	0.472187	0	0	0	0.590683	0	0	0	0.212601	0
S10361_SI	1	1	1	7	7	2L	19714889	19714989	Lar	FBgn0000464	FBgn0000464:19	Lar:19	7	FBgn0000464	FBpp0080801|FBpp0111712|FBpp0297092|FBpp0303681|FBpp0303682|FBpp0303683|FBpp0303684	FBtr0081260|FBtr0112800|FBtr0305950|FBtr0331239|FBtr0331240|FBtr0331241|FBtr0331242	7	1	7	1	0	0	0	3.42048	3.04036	3.66826	3.44037	33.9674	21.1231	38.5441	30.6596	0.2198	0	0.334	0	0.0563	0	0.0462	1	0.472187	0	0	0	0.590683	0	0	0	0.212601	0
S10362_SI	1	1	1	7	7	2L	19715761	19715953	Lar	FBgn0000464	FBgn0000464:20	Lar:20	7	FBgn0000464	FBpp0080801|FBpp0111712|FBpp0297092|FBpp0303681|FBpp0303682|FBpp0303683|FBpp0303684	FBtr0081260|FBtr0112800|FBtr0305950|FBtr0331239|FBtr0331240|FBtr0331241|FBtr0331242	7	1	7	1	0	0	0	3.42048	3.04036	3.66826	3.44037	33.9674	21.1231	38.5441	30.6596	0.2198	0	0.334	0	0.0563	0	0.0462	1	0.472187	0	0	0	0.590683	0	0	0	0.212601	0
S10363_SI	1	1	1	7	7	2L	19717059	19717209	Lar	FBgn0000464	FBgn0000464:21	Lar:21	7	FBgn0000464	FBpp0080801|FBpp0111712|FBpp0297092|FBpp0303681|FBpp0303682|FBpp0303683|FBpp0303684	FBtr0081260|FBtr0112800|FBtr0305950|FBtr0331239|FBtr0331240|FBtr0331241|FBtr0331242	7	1	7	1	0	0	0	3.42048	3.04036	3.66826	3.44037	33.9674	21.1231	38.5441	30.6596	0.2198	0	0.334	0	0.0563	0	0.0462	1	0.472187	0	0	0	0.590683	0	0	0	0.212601	0
S10364_SI	1	1	1	7	7	2L	19717318	19717454	Lar	FBgn0000464	FBgn0000464:22	Lar:22	7	FBgn0000464	FBpp0080801|FBpp0111712|FBpp0297092|FBpp0303681|FBpp0303682|FBpp0303683|FBpp0303684	FBtr0081260|FBtr0112800|FBtr0305950|FBtr0331239|FBtr0331240|FBtr0331241|FBtr0331242	7	1	7	1	0	0	0	3.42048	3.04036	3.66826	3.44037	33.9674	21.1231	38.5441	30.6596	0.2198	0	0.334	0	0.0563	0	0.0462	1	0.472187	0	0	0	0.590683	0	0	0	0.212601	0
S10366_SI	1	1	1	7	7	2L	19725895	19726034	Lar	FBgn0000464	FBgn0000464:25	Lar:25	7	FBgn0000464	FBpp0080801|FBpp0111712|FBpp0297092|FBpp0303681|FBpp0303682|FBpp0303683|FBpp0303684	FBtr0081260|FBtr0112800|FBtr0305950|FBtr0331239|FBtr0331240|FBtr0331241|FBtr0331242	7	1	7	1	0	0	0	3.42048	3.04036	3.66826	3.44037	33.9674	21.1231	38.5441	30.6596	0.2198	0	0.334	0	0.0563	0	0.0462	1	0.472187	0	0	0	0.590683	0	0	0	0.212601	0
S10367_SI	1	1	1	7	7	2L	19726131	19729472	Lar	FBgn0000464	FBgn0000464:26	Lar:26	7	FBgn0000464	FBpp0080801|FBpp0111712|FBpp0297092|FBpp0303681|FBpp0303682|FBpp0303683|FBpp0303684	FBtr0081260|FBtr0112800|FBtr0305950|FBtr0331239|FBtr0331240|FBtr0331241|FBtr0331242	7	1	7	1	0	0	0	3.42048	3.04036	3.66826	3.44037	33.9674	21.1231	38.5441	30.6596	0.2198	0	0.334	0	0.0563	0	0.0462	1	0.472187	0	0	0	0.590683	0	0	0	0.212601	0
S10368_SI	1	1	1	7	7	2L	19729539	19729649	Lar	FBgn0000464	FBgn0000464:27	Lar:27	7	FBgn0000464	FBpp0080801|FBpp0111712|FBpp0297092|FBpp0303681|FBpp0303682|FBpp0303683|FBpp0303684	FBtr0081260|FBtr0112800|FBtr0305950|FBtr0331239|FBtr0331240|FBtr0331241|FBtr0331242	7	1	7	1	0	0	0	3.42048	3.04036	3.66826	3.44037	33.9674	21.1231	38.5441	30.6596	0.2198	0	0.334	0	0.0563	0	0.0462	1	0.472187	0	0	0	0.590683	0	0	0	0.212601	0
S10369_SI	1	1	1	7	7	2L	19729720	19730025	Lar	FBgn0000464	FBgn0000464:28	Lar:28	7	FBgn0000464	FBpp0080801|FBpp0111712|FBpp0297092|FBpp0303681|FBpp0303682|FBpp0303683|FBpp0303684	FBtr0081260|FBtr0112800|FBtr0305950|FBtr0331239|FBtr0331240|FBtr0331241|FBtr0331242	7	1	7	1	0	0	0	3.42048	3.04036	3.66826	3.44037	33.9674	21.1231	38.5441	30.6596	0.2198	0	0.334	0	0.0563	0	0.0462	1	0.472187	0	0	0	0.590683	0	0	0	0.212601	0
S35437_SI	1	1	1	1	1	2R	2667254	2667766	Cyp6a2	FBgn0000473	FBgn0000473:1	Cyp6a2:1	1	FBgn0000473	FBpp0085466	FBtr0086133	1	1	1	1	0	0	0	3.66116	3.72638	3.60577	3.70851	40.8746	41.7386	36.2093	40.1342	0.7595	0	0.7632	0	0.9007	0	0.2852	0	0.890971	0	0	0	0.89315	0	0	0	0.958214	0
S35438_SI	1	1	1	1	1	2R	2667836	2668996	Cyp6a2	FBgn0000473	FBgn0000473:2	Cyp6a2:2	1	FBgn0000473	FBpp0085466	FBtr0086133	1	1	1	1	0	0	1	2.92384	2.9794	3.22315	3.29606	20.3719	19.952	24.5819	26.0781	0.86	0	0.2586	0	0.1301	0	0.4574	0	0.94061	0	0	0	0.516751	0	0	0	0.349446	0
S55673_SI	1	1	1	1	1	3R	13845097	13845238	DNaseII	FBgn0000477	FBgn0000477:1	DNaseII:1	1	FBgn0000477	FBpp0082962	FBtr0083538	1	1	1	1	0	0	0	1.96351	1.94078	2.79865	2.79297	6.69512	6.5322	15.489	15.377	0.9354	0	0.0003	1	0.0008	1	0.9187	0	0.973183	0	0	0	0.00722671	1	1	1	0.0137489	1
S55674_SI	1	1	1	1	1	3R	13845798	13846883	DNaseII	FBgn0000477	FBgn0000477:2	DNaseII:2	1	FBgn0000477	FBpp0082962	FBtr0083538	1	1	1	1	0	0	1	1.96351	1.94078	2.79865	2.79297	6.69512	6.5322	15.489	15.377	0.9354	0	0.0003	1	0.0008	1	0.9187	0	0.973183	0	0	0	0.00722671	1	1	1	0.0137489	1
F12992_SI	1	2	1	3	3	X	3083567	3084609	dnc	FBgn0000479	FBgn0000479:2|FBgn0000479:3	dnc:2|dnc:3	1|2	FBgn0000479	FBpp0305507|FBpp0305508|FBpp0305509	FBtr0333315|FBtr0333316|FBtr0333317	17	1	17	0	0	1	0	1.58999	1.54271	1.34615	1.59349	4.26342	3.93203	3.03692	4.00221	0.8406	0	0.2684	0	0.7875	0	0.1451	0	0.931705	0	0	0	0.527283	0	0	0	0.905198	0
F13005_SI	1	2	1	6	6	X	3152644	3152911	dnc	FBgn0000479	FBgn0000479:10|FBgn0000479:9	dnc:10|dnc:9	2|4	FBgn0000479	FBpp0070487|FBpp0070488|FBpp0070489|FBpp0070491|FBpp0070495|FBpp0305504	FBtr0070511|FBtr0070512|FBtr0070513|FBtr0070515|FBtr0070519|FBtr0333312	17	1	17	0	0	1	0	3.18066	2.73825	2.59328	2.82171	27.6737	17.904	12.7391	17.2779	0.3509	0	0.0732	0	0.8401	0	0.3124	0	0.606134	0	0	0	0.249467	0	0	0	0.931458	0
F13008_SI	1	3	1	3	3	X	3185043	3185910	dnc	FBgn0000479	FBgn0000479:13|FBgn0000479:14|FBgn0000479:15	dnc:13|dnc:14|dnc:15	1|1|1	FBgn0000479	FBpp0070493|FBpp0305505|FBpp0305506	FBtr0070517|FBtr0333313|FBtr0333314	17	1	17	0	0	1	0	2.21362	1.41883	2.56406	2.4048	9.68112	3.51498	12.0795	10.1374	0.0282	1	0.187	0	0.0004	1	0.0466	1	0.138506	1	0	0	0.429972	0	0	0	0.00861956	1
F13009_SI	1	3	1	3	3	X	3187633	3189486	dnc	FBgn0000479	FBgn0000479:16|FBgn0000479:17|FBgn0000479:18	dnc:16|dnc:17|dnc:18	1|1|1	FBgn0000479	FBpp0070494|FBpp0070495|FBpp0305504	FBtr0070518|FBtr0070519|FBtr0333312	17	1	17	0	0	1	0	0.636466	0.695183	0.231237	0.434377	1.0748	1.14454	0.265033	0.575252	0.8332	0	0.0552	0	0.2483	0	0.0728	0	0.928056	0	0	0	0.210115	0	0	0	0.504766	0
F13010_SI	1	2	1	2	2	X	3207533	3208641	dnc	FBgn0000479	FBgn0000479:19|FBgn0000479:20	dnc:19|dnc:20	1|1	FBgn0000479	FBpp0070495|FBpp0070496	FBtr0070519|FBtr0070520	17	1	17	0	0	1	0	2.2095	2.21261	2.96085	3.0743	10.4834	9.6104	18.4658	21.4562	0.994	0	0.024	1	0.0115	1	0.4613	0	0.997414	0	0	0	0.1253	1	0	0	0.0790072	1
F13016_SI	1	3	1	17	17	X	3227903	3228364	dnc	FBgn0000479	FBgn0000479:25|FBgn0000479:26|FBgn0000479:27	dnc:25|dnc:26|dnc:27	1|15|1	FBgn0000479	FBpp0070485|FBpp0070487|FBpp0070488|FBpp0070489|FBpp0070491|FBpp0070493|FBpp0070494|FBpp0070495|FBpp0070496|FBpp0070497|FBpp0070498|FBpp0305504|FBpp0305505|FBpp0305506|FBpp0305507|FBpp0305508|FBpp0305509	FBtr0070509|FBtr0070511|FBtr0070512|FBtr0070513|FBtr0070515|FBtr0070517|FBtr0070518|FBtr0070519|FBtr0070520|FBtr0070521|FBtr0070522|FBtr0333312|FBtr0333313|FBtr0333314|FBtr0333315|FBtr0333316|FBtr0333317	17	1	17	0	1	0	0	4.76323	4.69541	4.48035	4.54747	118.476	110.751	89.7802	95.1515	0.6278	0	0.047	1	0.3113	0	0.631	0	0.815555	0	0	0	0.19042	1	0	0	0.56977	0
F13023_SI	1	2	1	17	17	X	3233003	3237800	dnc	FBgn0000479	FBgn0000479:34|FBgn0000479:35	dnc:34|dnc:35	10|7	FBgn0000479	FBpp0070485|FBpp0070487|FBpp0070488|FBpp0070489|FBpp0070491|FBpp0070493|FBpp0070494|FBpp0070495|FBpp0070496|FBpp0070497|FBpp0070498|FBpp0305504|FBpp0305505|FBpp0305506|FBpp0305507|FBpp0305508|FBpp0305509	FBtr0070509|FBtr0070511|FBtr0070512|FBtr0070513|FBtr0070515|FBtr0070517|FBtr0070518|FBtr0070519|FBtr0070520|FBtr0070521|FBtr0070522|FBtr0333312|FBtr0333313|FBtr0333314|FBtr0333315|FBtr0333316|FBtr0333317	17	1	17	0	1	0	1	2.26071	2.58694	2.59182	2.74196	8.79924	12.6548	12.3874	14.6248	0.0384	1	0.0026	1	0.2448	0	0.0344	1	0.168498	1	0	0	0.0303219	1	1	1	0.500756	0
S12991_SI	1	1	1	4	4	X	3070473	3070718	dnc	FBgn0000479	FBgn0000479:1	dnc:1	4	FBgn0000479	FBpp0070485|FBpp0305507|FBpp0305508|FBpp0305509	FBtr0070509|FBtr0333315|FBtr0333316|FBtr0333317	17	1	17	0	0	1	0	2.0706	1.62948	2.34231	2.66779	9.94481	6.94343	10.2012	13.6242	0.4769	0	0.4884	0	0.0553	0	0.1012	0	0.711511	0	0	0	0.720014	0	0	0	0.21025	0
S12998_SI	1	1	1	2	2	X	3138768	3138887	dnc	FBgn0000479	FBgn0000479:4	dnc:4	2	FBgn0000479	FBpp0070485|FBpp0305507	FBtr0070509|FBtr0333315	17	1	17	0	0	1	0	1.95057	1.5245	3.21174	3.73306	8.88306	9.27983	25.2449	42.1845	0.6039	0	0.0139	1	0.005	1	0.017	1	0.800577	0	0	0	0.0886763	1	1	0	0.0457897	1
S12999_SI	1	1	1	4	4	X	3139106	3140228	dnc	FBgn0000479	FBgn0000479:5	dnc:5	4	FBgn0000479	FBpp0070485|FBpp0305507|FBpp0305508|FBpp0305509	FBtr0070509|FBtr0333315|FBtr0333316|FBtr0333317	17	1	17	0	0	1	0	2.39616	2.31745	2.55153	2.65826	10.6703	10.608	11.9935	13.5097	0.8119	0	0.3626	0	0.2757	0	0.3677	0	0.917327	0	0	0	0.617035	0	0	0	0.534762	0
S13000_SI	1	1	1	4	4	X	3140328	3140718	dnc	FBgn0000479	FBgn0000479:6	dnc:6	4	FBgn0000479	FBpp0070485|FBpp0305507|FBpp0305508|FBpp0305509	FBtr0070509|FBtr0333315|FBtr0333316|FBtr0333317	17	1	17	0	0	1	0	2.88945	2.78325	2.76948	2.77757	17.9419	16.2466	15.6606	15.8257	0.6469	0	0.5477	0	0.9804	0	0.9675	0	0.827281	0	0	0	0.762659	0	0	0	0.992133	0
S13003_SI	1	1	1	6	6	X	3150101	3150244	dnc	FBgn0000479	FBgn0000479:7	dnc:7	6	FBgn0000479	FBpp0070487|FBpp0070488|FBpp0070489|FBpp0070491|FBpp0070495|FBpp0305504	FBtr0070511|FBtr0070512|FBtr0070513|FBtr0070515|FBtr0070519|FBtr0333312	17	1	17	0	0	1	0	3.14616	1.42685	3.23597	3.24464	34.7285	6.01709	24.8361	24.725	0.0281	1	0.8342	0	0.0064	1	0.9247	0	0.138177	1	0	0	0.928495	0	0	0	0.054255	1
S13004_SI	1	1	1	1	1	X	3150320	3150350	dnc	FBgn0000479	FBgn0000479:8	dnc:8	1	FBgn0000479	FBpp0305504	FBtr0333312	17	1	17	0	0	1	0	3.11309	2.40564	3.69653	3.80646	24.0096	20.8378	39.7881	44.5527	0.3536	0	0.0138	1	0.0672	0	0.3095	0	0.608708	0	0	0	0.0884537	1	1	0	0.236912	0
S13006_SI	1	1	1	6	6	X	3173980	3175188	dnc	FBgn0000479	FBgn0000479:11	dnc:11	6	FBgn0000479	FBpp0070487|FBpp0070488|FBpp0070489|FBpp0070491|FBpp0070495|FBpp0305504	FBtr0070511|FBtr0070512|FBtr0070513|FBtr0070515|FBtr0070519|FBtr0333312	17	1	17	0	0	1	0	3.22601	2.8054	3.58651	3.59845	26.193	20.143	35.566	36.1553	0.3142	0	0.0806	0	0.0486	1	0.9191	0	0.57272	0	0	0	0.26376	0	0	0	0.194323	1
S13007_SI	1	1	1	1	1	X	3183414	3184324	dnc	FBgn0000479	FBgn0000479:12	dnc:12	1	FBgn0000479	FBpp0305505	FBtr0333313	17	1	17	0	0	1	0	3.47495	3.16721	3.7834	3.99982	34.5322	25.5783	43.238	53.6619	0.3592	0	0.1444	0	0.0054	1	0.0011	1	0.613521	0	0	0	0.371321	0	0	0	0.0483194	1
S13012_SI	1	1	1	15	15	X	3215074	3215250	dnc	FBgn0000479	FBgn0000479:21	dnc:21	15	FBgn0000479	FBpp0070485|FBpp0070487|FBpp0070488|FBpp0070489|FBpp0070491|FBpp0070493|FBpp0070494|FBpp0070495|FBpp0070496|FBpp0305504|FBpp0305505|FBpp0305506|FBpp0305507|FBpp0305508|FBpp0305509	FBtr0070509|FBtr0070511|FBtr0070512|FBtr0070513|FBtr0070515|FBtr0070517|FBtr0070518|FBtr0070519|FBtr0070520|FBtr0333312|FBtr0333313|FBtr0333314|FBtr0333315|FBtr0333316|FBtr0333317	17	1	17	0	0	1	0	3.37683	2.21279	3.64446	3.67283	33.3313	15.5608	38.5014	40.0179	0.1084	0	0.3614	0	0.0382	1	0.878	0	0.314268	0	0	0	0.615752	0	0	0	0.168022	1
S13013_SI	1	1	1	12	12	X	3219960	3219998	dnc	FBgn0000479	FBgn0000479:22	dnc:22	12	FBgn0000479	FBpp0070485|FBpp0070487|FBpp0070489|FBpp0070491|FBpp0070493|FBpp0070494|FBpp0305504|FBpp0305505|FBpp0305506|FBpp0305507|FBpp0305508|FBpp0305509	FBtr0070509|FBtr0070511|FBtr0070513|FBtr0070515|FBtr0070517|FBtr0070518|FBtr0333312|FBtr0333313|FBtr0333314|FBtr0333315|FBtr0333316|FBtr0333317	17	1	17	0	0	1	0	4.0313	3.97655	4.14661	4.14797	57.6898	53.868	63.4143	63.048	0.7513	0	0.4635	0	0.2291	0	0.9908	0	0.886438	0	0	0	0.701341	0	0	0	0.483393	0
S13014_SI	1	1	1	1	1	X	3223440	3223877	dnc	FBgn0000479	FBgn0000479:23	dnc:23	1	FBgn0000479	FBpp0070497	FBtr0070521	17	1	17	0	0	1	0	4.38675	4.3211	4.41137	4.45288	82.1916	78.3667	82.2482	85.6651	0.7498	0	0.859	0	0.4652	0	0.6625	0	0.885642	0	0	0	0.940129	0	0	0	0.702729	0
S13015_SI	1	1	1	16	16	X	3226475	3226579	dnc	FBgn0000479	FBgn0000479:24	dnc:24	16	FBgn0000479	FBpp0070485|FBpp0070487|FBpp0070488|FBpp0070489|FBpp0070491|FBpp0070493|FBpp0070494|FBpp0070495|FBpp0070496|FBpp0070497|FBpp0305504|FBpp0305505|FBpp0305506|FBpp0305507|FBpp0305508|FBpp0305509	FBtr0070509|FBtr0070511|FBtr0070512|FBtr0070513|FBtr0070515|FBtr0070517|FBtr0070518|FBtr0070519|FBtr0070520|FBtr0070521|FBtr0333312|FBtr0333313|FBtr0333314|FBtr0333315|FBtr0333316|FBtr0333317	17	1	17	0	0	1	0	4.38675	4.3211	4.41137	4.45288	82.1916	78.3667	82.2482	85.6651	0.7498	0	0.859	0	0.4652	0	0.6625	0	0.885642	0	0	0	0.940129	0	0	0	0.702729	0
S13017_SI	1	1	1	17	17	X	3228588	3228681	dnc	FBgn0000479	FBgn0000479:28	dnc:28	17	FBgn0000479	FBpp0070485|FBpp0070487|FBpp0070488|FBpp0070489|FBpp0070491|FBpp0070493|FBpp0070494|FBpp0070495|FBpp0070496|FBpp0070497|FBpp0070498|FBpp0305504|FBpp0305505|FBpp0305506|FBpp0305507|FBpp0305508|FBpp0305509	FBtr0070509|FBtr0070511|FBtr0070512|FBtr0070513|FBtr0070515|FBtr0070517|FBtr0070518|FBtr0070519|FBtr0070520|FBtr0070521|FBtr0070522|FBtr0333312|FBtr0333313|FBtr0333314|FBtr0333315|FBtr0333316|FBtr0333317	17	1	17	1	0	0	0	4.38675	4.3211	4.41137	4.45288	82.1916	78.3667	82.2482	85.6651	0.7498	0	0.859	0	0.4652	0	0.6625	0	0.885642	0	0	0	0.940129	0	0	0	0.702729	0
S13018_SI	1	1	1	17	17	X	3231275	3231615	dnc	FBgn0000479	FBgn0000479:29	dnc:29	17	FBgn0000479	FBpp0070485|FBpp0070487|FBpp0070488|FBpp0070489|FBpp0070491|FBpp0070493|FBpp0070494|FBpp0070495|FBpp0070496|FBpp0070497|FBpp0070498|FBpp0305504|FBpp0305505|FBpp0305506|FBpp0305507|FBpp0305508|FBpp0305509	FBtr0070509|FBtr0070511|FBtr0070512|FBtr0070513|FBtr0070515|FBtr0070517|FBtr0070518|FBtr0070519|FBtr0070520|FBtr0070521|FBtr0070522|FBtr0333312|FBtr0333313|FBtr0333314|FBtr0333315|FBtr0333316|FBtr0333317	17	1	17	1	0	0	0	4.38675	4.3211	4.41137	4.45288	82.1916	78.3667	82.2482	85.6651	0.7498	0	0.859	0	0.4652	0	0.6625	0	0.885642	0	0	0	0.940129	0	0	0	0.702729	0
S13019_SI	1	1	1	17	17	X	3231722	3231986	dnc	FBgn0000479	FBgn0000479:30	dnc:30	17	FBgn0000479	FBpp0070485|FBpp0070487|FBpp0070488|FBpp0070489|FBpp0070491|FBpp0070493|FBpp0070494|FBpp0070495|FBpp0070496|FBpp0070497|FBpp0070498|FBpp0305504|FBpp0305505|FBpp0305506|FBpp0305507|FBpp0305508|FBpp0305509	FBtr0070509|FBtr0070511|FBtr0070512|FBtr0070513|FBtr0070515|FBtr0070517|FBtr0070518|FBtr0070519|FBtr0070520|FBtr0070521|FBtr0070522|FBtr0333312|FBtr0333313|FBtr0333314|FBtr0333315|FBtr0333316|FBtr0333317	17	1	17	1	0	0	0	4.38675	4.3211	4.41137	4.45288	82.1916	78.3667	82.2482	85.6651	0.7498	0	0.859	0	0.4652	0	0.6625	0	0.885642	0	0	0	0.940129	0	0	0	0.702729	0
S13020_SI	1	1	1	17	17	X	3232059	3232173	dnc	FBgn0000479	FBgn0000479:31	dnc:31	17	FBgn0000479	FBpp0070485|FBpp0070487|FBpp0070488|FBpp0070489|FBpp0070491|FBpp0070493|FBpp0070494|FBpp0070495|FBpp0070496|FBpp0070497|FBpp0070498|FBpp0305504|FBpp0305505|FBpp0305506|FBpp0305507|FBpp0305508|FBpp0305509	FBtr0070509|FBtr0070511|FBtr0070512|FBtr0070513|FBtr0070515|FBtr0070517|FBtr0070518|FBtr0070519|FBtr0070520|FBtr0070521|FBtr0070522|FBtr0333312|FBtr0333313|FBtr0333314|FBtr0333315|FBtr0333316|FBtr0333317	17	1	17	1	0	0	0	4.38675	4.3211	4.41137	4.45288	82.1916	78.3667	82.2482	85.6651	0.7498	0	0.859	0	0.4652	0	0.6625	0	0.885642	0	0	0	0.940129	0	0	0	0.702729	0
S13021_SI	1	1	1	17	17	X	3232248	3232410	dnc	FBgn0000479	FBgn0000479:32	dnc:32	17	FBgn0000479	FBpp0070485|FBpp0070487|FBpp0070488|FBpp0070489|FBpp0070491|FBpp0070493|FBpp0070494|FBpp0070495|FBpp0070496|FBpp0070497|FBpp0070498|FBpp0305504|FBpp0305505|FBpp0305506|FBpp0305507|FBpp0305508|FBpp0305509	FBtr0070509|FBtr0070511|FBtr0070512|FBtr0070513|FBtr0070515|FBtr0070517|FBtr0070518|FBtr0070519|FBtr0070520|FBtr0070521|FBtr0070522|FBtr0333312|FBtr0333313|FBtr0333314|FBtr0333315|FBtr0333316|FBtr0333317	17	1	17	1	0	0	0	4.38675	4.3211	4.41137	4.45288	82.1916	78.3667	82.2482	85.6651	0.7498	0	0.859	0	0.4652	0	0.6625	0	0.885642	0	0	0	0.940129	0	0	0	0.702729	0
S13022_SI	1	1	1	17	17	X	3232481	3232849	dnc	FBgn0000479	FBgn0000479:33	dnc:33	17	FBgn0000479	FBpp0070485|FBpp0070487|FBpp0070488|FBpp0070489|FBpp0070491|FBpp0070493|FBpp0070494|FBpp0070495|FBpp0070496|FBpp0070497|FBpp0070498|FBpp0305504|FBpp0305505|FBpp0305506|FBpp0305507|FBpp0305508|FBpp0305509	FBtr0070509|FBtr0070511|FBtr0070512|FBtr0070513|FBtr0070515|FBtr0070517|FBtr0070518|FBtr0070519|FBtr0070520|FBtr0070521|FBtr0070522|FBtr0333312|FBtr0333313|FBtr0333314|FBtr0333315|FBtr0333316|FBtr0333317	17	1	17	1	0	0	0	4.38675	4.3211	4.41137	4.45288	82.1916	78.3667	82.2482	85.6651	0.7498	0	0.859	0	0.4652	0	0.6625	0	0.885642	0	0	0	0.940129	0	0	0	0.702729	0
S12203_SI	1	1	1	1	1	X	1559088	1559444	dor	FBgn0000482	FBgn0000482:1	dor:1	1	FBgn0000482	FBpp0070259	FBtr0070269	1	1	1	1	0	0	0	1.83215	1.60184	2.29378	2.1517	5.46135	4.2231	9.06647	7.74522	0.2607	0	0.0048	1	0.0078	1	0.2616	0	0.519128	0	0	0	0.0449099	1	1	1	0.0615341	1
S12204_SI	1	1	1	1	1	X	1559507	1560165	dor	FBgn0000482	FBgn0000482:2	dor:2	1	FBgn0000482	FBpp0070259	FBtr0070269	1	1	1	1	0	0	0	1.83215	1.60184	2.29378	2.1517	5.46135	4.2231	9.06647	7.74522	0.2607	0	0.0048	1	0.0078	1	0.2616	0	0.519128	0	0	0	0.0449099	1	1	1	0.0615341	1
S12205_SI	1	1	1	1	1	X	1560220	1561645	dor	FBgn0000482	FBgn0000482:3	dor:3	1	FBgn0000482	FBpp0070259	FBtr0070269	1	1	1	1	0	0	0	1.83215	1.60184	2.29378	2.1517	5.46135	4.2231	9.06647	7.74522	0.2607	0	0.0048	1	0.0078	1	0.2616	0	0.519128	0	0	0	0.0449099	1	1	1	0.0615341	1
S12206_SI	1	1	1	1	1	X	1561707	1561858	dor	FBgn0000482	FBgn0000482:4	dor:4	1	FBgn0000482	FBpp0070259	FBtr0070269	1	1	1	1	0	0	1	1.83215	1.60184	2.29378	2.1517	5.46135	4.2231	9.06647	7.74522	0.2607	0	0.0048	1	0.0078	1	0.2616	0	0.519128	0	0	0	0.0449099	1	1	1	0.0615341	1
F29774_SI	1	2	1	2	2	3L	15918904	15919436	Pka-C3	FBgn0000489	FBgn0000489:1|FBgn0000489:2	Pka-C3:1|Pka-C3:2	1|1	FBgn0000489	FBpp0075283|FBpp0075284	FBtr0075528|FBtr0075529	2	1	2	0	1	0	0	3.83337	3.50633	3.91757	3.93569	49.6471	35.9789	51.5701	51.992	0.2977	0	0.7242	0	0.1278	0	0.9234	0	0.556318	0	0	0	0.87169	0	0	0	0.345863	0
S29775_SI	1	1	1	2	2	3L	15920165	15920242	Pka-C3	FBgn0000489	FBgn0000489:3	Pka-C3:3	2	FBgn0000489	FBpp0075283|FBpp0075284	FBtr0075528|FBtr0075529	2	1	2	1	0	0	0	3.10099	2.65528	4.06346	3.88655	23.6308	23.2864	57.8599	48.5696	0.5436	0	0.0003	1	0.0935	0	0.1341	0	0.759888	0	0	0	0.00801066	1	1	1	0.287965	0
S29776_SI	1	1	1	2	2	3L	15920836	15921017	Pka-C3	FBgn0000489	FBgn0000489:4	Pka-C3:4	2	FBgn0000489	FBpp0075283|FBpp0075284	FBtr0075528|FBtr0075529	2	1	2	1	0	0	0	2.70097	3.23511	3.9392	3.92169	22.7284	27.5027	51.2142	49.677	0.4063	0	0.0447	1	0.0213	1	0.8531	0	0.654509	0	0	0	0.185011	1	0	0	0.116272	1
S29777_SI	1	1	1	2	2	3L	15921078	15921323	Pka-C3	FBgn0000489	FBgn0000489:5	Pka-C3:5	2	FBgn0000489	FBpp0075283|FBpp0075284	FBtr0075528|FBtr0075529	2	1	2	1	0	0	0	2.6143	2.02954	3.41115	3.39951	14.7444	10.1998	30.2059	29.037	0.3369	0	0.0093	1	0.0203	1	0.9207	0	0.593362	0	0	0	0.0688456	1	1	0	0.112679	1
S29778_SI	1	1	1	2	2	3L	15921389	15921498	Pka-C3	FBgn0000489	FBgn0000489:6	Pka-C3:6	2	FBgn0000489	FBpp0075283|FBpp0075284	FBtr0075528|FBtr0075529	2	1	2	1	0	0	0	2.91038	3.09891	3.42556	3.36866	23.8459	21.9729	30.3024	28.9901	0.628	0	0.1766	0	0.1783	0	0.7233	0	0.815656	0	0	0	0.416682	0	0	0	0.418898	0
S29779_SI	1	1	1	2	2	3L	15921860	15922028	Pka-C3	FBgn0000489	FBgn0000489:7	Pka-C3:7	2	FBgn0000489	FBpp0075283|FBpp0075284	FBtr0075528|FBtr0075529	2	1	2	1	0	0	0	1.40837	1.87104	2.8922	2.91296	5.29921	8.39884	18.0448	18.3687	0.5136	0	0.0076	1	0.0675	0	0.9258	0	0.738506	0	0	0	0.0604344	1	1	0	0.237419	0
S29780_SI	1	1	1	2	2	3L	15940008	15940679	Pka-C3	FBgn0000489	FBgn0000489:8	Pka-C3:8	2	FBgn0000489	FBpp0075283|FBpp0075284	FBtr0075528|FBtr0075529	2	1	2	1	0	0	0	2.65248	2.32747	3.41067	3.30659	13.9263	11.0876	29.5509	26.5375	0.3081	0	0.0002	1	0.0026	1	0.2618	0	0.56661	0	0	0	0.0049491	1	1	1	0.030001	1
S29781_SI	1	1	1	1	1	3L	15945202	15946093	Pka-C3	FBgn0000489	FBgn0000489:9	Pka-C3:9	1	FBgn0000489	FBpp0075284	FBtr0075529	2	1	2	0	0	1	0	3.07782	2.9061	3.11921	3.15933	21.1274	18.1721	22.0083	22.9198	0.3303	0	0.7295	0	0.1621	0	0.7438	0	0.587268	0	0	0	0.874392	0	0	0	0.396604	0
S29782_SI	1	1	1	1	1	3L	15947625	15947687	Pka-C3	FBgn0000489	FBgn0000489:10	Pka-C3:10	1	FBgn0000489	FBpp0075283	FBtr0075528	2	1	2	0	0	1	0	3.07782	2.9061	3.11921	3.15933	21.1274	18.1721	22.0083	22.9198	0.3303	0	0.7295	0	0.1621	0	0.7438	0	0.587268	0	0	0	0.874392	0	0	0	0.396604	0
S1409_SI	1	1	1	1	1	2L	2428372	2429050	dpp	FBgn0000490	FBgn0000490:1	dpp:1	1	FBgn0000490	FBpp0077451	FBtr0077771	4	1	4	0	0	1	0	2.30828	2.18472	2.20132	2.20518	9.37217	7.99159	8.15747	8.15074	0.3793	0	0.4403	0	0.8411	0	0.9691	0	0.631449	0	0	0	0.682782	0	0	0	0.931924	0
S1411_SI	1	1	1	1	1	2L	2451229	2452414	dpp	FBgn0000490	FBgn0000490:3	dpp:3	1	FBgn0000490	FBpp0077453	FBtr0077773	4	1	4	0	0	1	0	2.30828	2.18472	2.20132	2.20518	9.37217	7.99159	8.15747	8.15074	0.3793	0	0.4403	0	0.8411	0	0.9691	0	0.631449	0	0	0	0.682782	0	0	0	0.931924	0
S1413_SI	1	1	1	4	4	2L	2455057	2455938	dpp	FBgn0000490	FBgn0000490:5	dpp:5	4	FBgn0000490	FBpp0077451|FBpp0077452|FBpp0077453|FBpp0077455	FBtr0077771|FBtr0077772|FBtr0077773|FBtr0077775	4	1	4	1	0	0	0	2.30828	2.18472	2.20132	2.20518	9.37217	7.99159	8.15747	8.15074	0.3793	0	0.4403	0	0.8411	0	0.9691	0	0.631449	0	0	0	0.682782	0	0	0	0.931924	0
S1414_SI	1	1	1	4	4	2L	2457662	2459823	dpp	FBgn0000490	FBgn0000490:6	dpp:6	4	FBgn0000490	FBpp0077451|FBpp0077452|FBpp0077453|FBpp0077455	FBtr0077771|FBtr0077772|FBtr0077773|FBtr0077775	4	1	4	1	0	0	1	2.30828	2.18472	2.20132	2.20518	9.37217	7.99159	8.15747	8.15074	0.3793	0	0.4403	0	0.8411	0	0.9691	0	0.631449	0	0	0	0.682782	0	0	0	0.931924	0
S62173_SI	1	1	1	1	1	3R	25382108	25383567	Dr	FBgn0000492	FBgn0000492:1	Dr:1	1	FBgn0000492	FBpp0084807	FBtr0085441	1	1	1	1	0	0	0	0.726577	0.455065	1.38618	1.12364	1.46955	0.704211	3.20252	2.22305	0.4088	0	0.0344	1	0.0169	1	0.2293	0	0.656452	0	0	0	0.15707	1	0	0	0.100475	1
S62174_SI	1	1	1	1	1	3R	25389875	25390966	Dr	FBgn0000492	FBgn0000492:2	Dr:2	1	FBgn0000492	FBpp0084807	FBtr0085441	1	1	1	1	0	0	1	1.92902	1.89435	2.59435	2.58988	6.77695	6.06109	12.7247	12.3724	0.9037	0	0.0145	1	0.001	1	0.9677	0	0.959503	0	0	0	0.0912455	1	1	0	0.0157487	1
S530_SI	1	1	1	1	1	2L	640021	644314	ds	CG17941	CG17941:12	ds:12	1	FBgn0000497	FBpp0077708	FBtr0078045	1	1	1	1	0	0	0	1.28596	1.32967	1.59616	1.61867	2.7375	3.23185	3.99453	4.06999	0.8677	0	0.0355	1	0.2352	0	0.7914	0	0.94385	0	0	0	0.160401	1	0	0	0.490321	0
S531_SI	1	1	1	1	1	2L	644437	645716	ds	CG17941	CG17941:11	ds:11	1	FBgn0000497	FBpp0077708	FBtr0078045	1	1	1	1	0	0	0	1.28596	1.32967	1.59616	1.61867	2.7375	3.23185	3.99453	4.06999	0.8677	0	0.0355	1	0.2352	0	0.7914	0	0.94385	0	0	0	0.160401	1	0	0	0.490321	0
S532_SI	1	1	1	1	1	2L	647989	648361	ds	CG17941	CG17941:10	ds:10	1	FBgn0000497	FBpp0077708	FBtr0078045	1	1	1	1	0	0	0	1.28596	1.32967	1.59616	1.61867	2.7375	3.23185	3.99453	4.06999	0.8677	0	0.0355	1	0.2352	0	0.7914	0	0.94385	0	0	0	0.160401	1	0	0	0.490321	0
S533_SI	1	1	1	1	1	2L	648479	648886	ds	CG17941	CG17941:9	ds:9	1	FBgn0000497	FBpp0077708	FBtr0078045	1	1	1	1	0	0	0	1.28596	1.32967	1.59616	1.61867	2.7375	3.23185	3.99453	4.06999	0.8677	0	0.0355	1	0.2352	0	0.7914	0	0.94385	0	0	0	0.160401	1	0	0	0.490321	0
S534_SI	1	1	1	1	1	2L	648991	649765	ds	CG17941	CG17941:8	ds:8	1	FBgn0000497	FBpp0077708	FBtr0078045	1	1	1	1	0	0	0	1.28596	1.32967	1.59616	1.61867	2.7375	3.23185	3.99453	4.06999	0.8677	0	0.0355	1	0.2352	0	0.7914	0	0.94385	0	0	0	0.160401	1	0	0	0.490321	0
S535_SI	1	1	1	1	1	2L	649934	650293	ds	CG17941	CG17941:7	ds:7	1	FBgn0000497	FBpp0077708	FBtr0078045	1	1	1	1	0	0	0	1.28596	1.32967	1.59616	1.61867	2.7375	3.23185	3.99453	4.06999	0.8677	0	0.0355	1	0.2352	0	0.7914	0	0.94385	0	0	0	0.160401	1	0	0	0.490321	0
S536_SI	1	1	1	1	1	2L	652786	653288	ds	CG17941	CG17941:6	ds:6	1	FBgn0000497	FBpp0077708	FBtr0078045	1	1	1	1	0	0	0	1.28596	1.32967	1.59616	1.61867	2.7375	3.23185	3.99453	4.06999	0.8677	0	0.0355	1	0.2352	0	0.7914	0	0.94385	0	0	0	0.160401	1	0	0	0.490321	0
S537_SI	1	1	1	1	1	2L	654247	654700	ds	CG17941	CG17941:5	ds:5	1	FBgn0000497	FBpp0077708	FBtr0078045	1	1	1	1	0	0	0	1.28596	1.32967	1.59616	1.61867	2.7375	3.23185	3.99453	4.06999	0.8677	0	0.0355	1	0.2352	0	0.7914	0	0.94385	0	0	0	0.160401	1	0	0	0.490321	0
S538_SI	1	1	1	1	1	2L	655274	655866	ds	CG17941	CG17941:4	ds:4	1	FBgn0000497	FBpp0077708	FBtr0078045	1	1	1	1	0	0	0	1.28596	1.32967	1.59616	1.61867	2.7375	3.23185	3.99453	4.06999	0.8677	0	0.0355	1	0.2352	0	0.7914	0	0.94385	0	0	0	0.160401	1	0	0	0.490321	0
S539_SI	1	1	1	1	1	2L	656712	657384	ds	CG17941	CG17941:3	ds:3	1	FBgn0000497	FBpp0077708	FBtr0078045	1	1	1	1	0	0	0	1.28596	1.32967	1.59616	1.61867	2.7375	3.23185	3.99453	4.06999	0.8677	0	0.0355	1	0.2352	0	0.7914	0	0.94385	0	0	0	0.160401	1	0	0	0.490321	0
S540_SI	1	1	1	1	1	2L	705871	707867	ds	CG17941	CG17941:2	ds:2	1	FBgn0000497	FBpp0077708	FBtr0078045	1	1	1	1	0	0	0	1.28596	1.32967	1.59616	1.61867	2.7375	3.23185	3.99453	4.06999	0.8677	0	0.0355	1	0.2352	0	0.7914	0	0.94385	0	0	0	0.160401	1	0	0	0.490321	0
S541_SI	1	1	1	1	1	2L	714275	714968	ds	CG17941	CG17941:1	ds:1	1	FBgn0000497	FBpp0077708	FBtr0078045	1	1	1	1	0	0	1	1.28596	1.32967	1.59616	1.61867	2.7375	3.23185	3.99453	4.06999	0.8677	0	0.0355	1	0.2352	0	0.7914	0	0.94385	0	0	0	0.160401	1	0	0	0.490321	0
S16378_SI	1	1	1	1	1	X	11249914	11252757	dsh	FBgn0000499	FBgn0000499:1	dsh:1	1	FBgn0000499	FBpp0073310	FBtr0073454	1	1	1	1	0	0	1	2.75531	2.70141	3.14102	3.02856	15.1566	14.2934	22.24	19.831	0.7238	0	0.0023	1	0.0207	1	0.1614	0	0.871361	0	0	0	0.0277693	1	1	1	0.11424	1
S48179_SI	1	1	1	1	1	3R	15414	15982	Dsk	FBgn0000500	FBgn0000500:1	Dsk:1	1	FBgn0000500	FBpp0078628	FBtr0078989	1	1	1	1	0	0	1	5.17818	5.06933	3.43022	3.33891	191.723	180.774	29.947	27.8854	0.7675	0	<.0001	1	<.0001	1	0.4358	0	0.895361	0	0	0	3.29575e-05	1	1	1	0.00196172	1
F50106_SI	1	2	1	3	3	3R	3756890	3761375	dsx	FBgn0000504	FBgn0000504:3|FBgn0000504:4	dsx:3|dsx:4	1|2	FBgn0000504	FBpp0081257|FBpp0081258|FBpp0308767	FBtr0081760|FBtr0081761|FBtr0339710	6	2	6	0	0	1	0	0.255152	1.10234	0.714166	1.66993	0.315093	2.19677	1.07681	4.43154	0.0007	1	0.0013	1	0.0163	1	<.0001	1	0.0126943	1	1	1	0.0193644	1	1	1	0.0980631	1
S50105_SI	1	1	1	3	3	3R	3755893	3756409	dsx	FBgn0000504	FBgn0000504:2	dsx:2	3	FBgn0000504	FBpp0081256|FBpp0303106|FBpp0303107	FBtr0081759|FBtr0330073|FBtr0330074	6	2	6	0	0	1	0	0.255152	1.10234	0.714166	1.66993	0.315093	2.19677	1.07681	4.43154	0.0007	1	0.0013	1	0.0163	1	<.0001	1	0.0126943	1	1	1	0.0193644	1	1	1	0.0980631	1
S50107_SI	1	1	1	6	6	3R	3761490	3761627	dsx	FBgn0000504	FBgn0000504:5	dsx:5	6	FBgn0000504	FBpp0081256|FBpp0081257|FBpp0081258|FBpp0303106|FBpp0303107|FBpp0308767	FBtr0081759|FBtr0081760|FBtr0081761|FBtr0330073|FBtr0330074|FBtr0339710	6	2	6	1	0	0	0	0.255152	1.10234	0.714166	1.66993	0.315093	2.19677	1.07681	4.43154	0.0007	1	0.0013	1	0.0163	1	<.0001	1	0.0126943	1	1	1	0.0193644	1	1	1	0.0980631	1
S50108_SI	1	1	1	6	6	3R	3785474	3786844	dsx	FBgn0000504	FBgn0000504:6	dsx:6	6	FBgn0000504	FBpp0081256|FBpp0081257|FBpp0081258|FBpp0303106|FBpp0303107|FBpp0308767	FBtr0081759|FBtr0081760|FBtr0081761|FBtr0330073|FBtr0330074|FBtr0339710	6	2	6	1	0	0	0	0.255152	1.10234	0.714166	1.66993	0.315093	2.19677	1.07681	4.43154	0.0007	1	0.0013	1	0.0163	1	<.0001	1	0.0126943	1	1	1	0.0193644	1	1	1	0.0980631	1
S50109_SI	1	1	1	2	2	3R	3787952	3788508	dsx	FBgn0000504	FBgn0000504:7	dsx:7	2	FBgn0000504	FBpp0081258|FBpp0303106	FBtr0081761|FBtr0330073	6	2	6	0	0	1	0	0.255152	1.10234	0.714166	1.66993	0.315093	2.19677	1.07681	4.43154	0.0007	1	0.0013	1	0.0163	1	<.0001	1	0.0126943	1	1	1	0.0193644	1	1	1	0.0980631	1
S50110_SI	1	1	1	4	4	3R	3792185	3793130	dsx	FBgn0000504	FBgn0000504:8	dsx:8	4	FBgn0000504	FBpp0081256|FBpp0081257|FBpp0303107|FBpp0308767	FBtr0081759|FBtr0081760|FBtr0330074|FBtr0339710	6	2	6	0	0	1	1	0.255152	1.10234	0.714166	1.66993	0.315093	2.19677	1.07681	4.43154	0.0007	1	0.0013	1	0.0163	1	<.0001	1	0.0126943	1	1	1	0.0193644	1	1	1	0.0980631	1
S12876_SI	1	1	1	1	1	X	2621731	2622296	dwg	FBgn0000520	FBgn0000520:1	dwg:1	1	FBgn0000520	FBpp0070465	FBtr0070487	1	1	1	1	0	0	0	1.52357	1.93481	2.41951	2.34271	5.17456	7.56455	10.3924	9.68886	0.415	0	0.0292	1	0.2524	0	0.5839	0	0.661905	0	0	0	0.141584	1	0	0	0.509676	0
S12877_SI	1	1	1	1	1	X	2622578	2622967	dwg	FBgn0000520	FBgn0000520:2	dwg:2	1	FBgn0000520	FBpp0070465	FBtr0070487	1	1	1	1	0	0	0	2.75555	2.46381	2.65	2.73086	15.7497	11.0791	13.3173	14.6737	0.1639	0	0.5534	0	0.1136	0	0.5296	0	0.398992	0	0	0	0.76653	0	0	0	0.322971	0
S12878_SI	1	1	1	1	1	X	2623030	2624075	dwg	FBgn0000520	FBgn0000520:3	dwg:3	1	FBgn0000520	FBpp0070465	FBtr0070487	1	1	1	1	0	0	1	2.75555	2.46381	2.65	2.73086	15.7497	11.0791	13.3173	14.6737	0.1639	0	0.5534	0	0.1136	0	0.5296	0	0.398992	0	0	0	0.76653	0	0	0	0.322971	0
S14286_SI	1	1	1	1	1	X	6428043	6428934	dx	CG3929	CG3929:1	dx:1	1	FBgn0000524	FBpp0070876	FBtr0070914	1	1	1	1	0	0	0	1.9201	1.68516	2.0455	2.14737	5.92336	4.93402	6.95067	7.66128	0.3523	0	0.3426	0	0.0763	0	0.4369	0	0.607399	0	0	0	0.598756	0	0	0	0.255524	0
S14287_SI	1	1	1	1	1	X	6429554	6430837	dx	CG3929	CG3929:2	dx:2	1	FBgn0000524	FBpp0070876	FBtr0070914	1	1	1	1	0	0	0	1.9201	1.68516	2.0455	2.14737	5.92336	4.93402	6.95067	7.66128	0.3523	0	0.3426	0	0.0763	0	0.4369	0	0.607399	0	0	0	0.598756	0	0	0	0.255524	0
S14288_SI	1	1	1	1	1	X	6430900	6431042	dx	CG3929	CG3929:3	dx:3	1	FBgn0000524	FBpp0070876	FBtr0070914	1	1	1	1	0	0	0	1.9201	1.68516	2.0455	2.14737	5.92336	4.93402	6.95067	7.66128	0.3523	0	0.3426	0	0.0763	0	0.4369	0	0.607399	0	0	0	0.598756	0	0	0	0.255524	0
S14289_SI	1	1	1	1	1	X	6431111	6432615	dx	CG3929	CG3929:4	dx:4	1	FBgn0000524	FBpp0070876	FBtr0070914	1	1	1	1	0	0	1	1.9201	1.68516	2.0455	2.14737	5.92336	4.93402	6.95067	7.66128	0.3523	0	0.3426	0	0.0763	0	0.4369	0	0.607399	0	0	0	0.598756	0	0	0	0.255524	0
S57435_SI	1	1	1	1	1	3R	17055561	17056088	e	FBgn0000527	FBgn0000527:1	e:1	1	FBgn0000527	FBpp0083505	FBtr0084106	1	1	1	1	0	0	0	5.17133	4.96287	5.20489	5.19587	176.919	145.891	182.432	179.757	0.146	0	0.6934	0	0.0761	0	0.881	0	0.373595	0	0	0	0.854436	0	0	0	0.255177	0
S57436_SI	1	1	1	1	1	3R	17056145	17056320	e	FBgn0000527	FBgn0000527:2	e:2	1	FBgn0000527	FBpp0083505	FBtr0084106	1	1	1	1	0	0	0	3.77318	3.62223	4.25921	4.32575	46.8072	49.1312	70.9623	74.8841	0.7774	0	0.0507	0	0.1612	0	0.4894	0	0.900007	0	0	0	0.199501	1	0	0	0.39518	0
S57437_SI	1	1	1	1	1	3R	17056382	17056472	e	FBgn0000527	FBgn0000527:3	e:3	1	FBgn0000527	FBpp0083505	FBtr0084106	1	1	1	1	0	0	0	3.37189	3.08913	3.92452	4.01356	30.0724	38.783	50.3735	54.9422	0.7282	0	0.0089	1	0.2548	0	0.4207	0	0.873614	0	0	0	0.0672032	1	1	0	0.512496	0
S57438_SI	1	1	1	1	1	3R	17056539	17057310	e	FBgn0000527	FBgn0000527:4	e:4	1	FBgn0000527	FBpp0083505	FBtr0084106	1	1	1	1	0	0	0	3.28649	2.84807	3.89465	3.83072	26.2865	18.7815	49.067	45.2412	0.1792	0	0.0001	1	0.0045	1	0.51	0	0.419853	0	0	0	0.00428424	1	1	1	0.0428556	1
S57439_SI	1	1	1	1	1	3R	17057398	17057565	e	FBgn0000527	FBgn0000527:5	e:5	1	FBgn0000527	FBpp0083505	FBtr0084106	1	1	1	1	0	0	0	2.53819	2.26559	3.75164	3.60197	13.7633	13.9014	42.0435	36.0774	0.6823	0	0.0006	1	0.0377	1	0.144	0	0.848244	0	0	0	0.0109592	1	1	1	0.16647	1
S57440_SI	1	1	1	1	1	3R	17057632	17058755	e	FBgn0000527	FBgn0000527:6	e:6	1	FBgn0000527	FBpp0083505	FBtr0084106	1	1	1	1	0	0	0	1.88523	1.56116	2.85313	2.82344	5.88739	4.74428	17.0971	16.208	0.3372	0	<.0001	1	0.0008	1	0.864	0	0.593698	0	0	0	0.00337531	1	1	1	0.0145276	1
S57441_SI	1	1	1	1	1	3R	17062617	17062899	e	FBgn0000527	FBgn0000527:7	e:7	1	FBgn0000527	FBpp0083505	FBtr0084106	1	1	1	1	0	0	1	1.88523	1.56116	2.85313	2.82344	5.88739	4.74428	17.0971	16.208	0.3372	0	<.0001	1	0.0008	1	0.864	0	0.593698	0	0	0	0.00337531	1	1	1	0.0145276	1
F10400_SI	1	2	1	2	2	2L	19765776	19766628	bsh	CG10604	CG10604:4|CG10604:8	bsh:4|bsh:8	1|1	FBgn0000529	FBpp0088361|FBpp0088920	FBtr0089319|FBtr0089320	2	2	2	0	1	0	0	1.90933	1.5278	2.26886	2.26653	6.98021	4.11582	8.72992	8.73374	0.3042	0	0.2269	0	0.0055	1	0.9785	0	0.562738	0	0	0	0.480852	0	0	0	0.0489897	1
F10403_SI	1	2	1	2	2	2L	19768487	19769067	bsh	CG10604	CG10604:1|CG10604:5	bsh:1|bsh:5	1|1	FBgn0000529	FBpp0088361|FBpp0088920	FBtr0089319|FBtr0089320	2	2	2	0	1	0	1	1.90933	1.5278	2.26886	2.26653	6.98021	4.11582	8.72992	8.73374	0.3042	0	0.2269	0	0.0055	1	0.9785	0	0.562738	0	0	0	0.480852	0	0	0	0.0489897	1
S10401_SI	1	1	1	2	2	2L	19767048	19767350	bsh	CG10604	CG10604:3	bsh:3	2	FBgn0000529	FBpp0088361|FBpp0088920	FBtr0089319|FBtr0089320	2	2	2	1	0	0	0	1.90933	1.5278	2.26886	2.26653	6.98021	4.11582	8.72992	8.73374	0.3042	0	0.2269	0	0.0055	1	0.9785	0	0.562738	0	0	0	0.480852	0	0	0	0.0489897	1
S10402_SI	1	1	1	2	2	2L	19767740	19768014	bsh	CG10604	CG10604:2	bsh:2	2	FBgn0000529	FBpp0088361|FBpp0088920	FBtr0089319|FBtr0089320	2	2	2	1	0	0	0	1.90933	1.5278	2.26886	2.26653	6.98021	4.11582	8.72992	8.73374	0.3042	0	0.2269	0	0.0055	1	0.9785	0	0.562738	0	0	0	0.480852	0	0	0	0.0489897	1
F54198_SI	1	2	1	2	2	3R	11154805	11155288	ea	FBgn0000533	FBgn0000533:2|FBgn0000533:3	ea:2|ea:3	1|1	FBgn0000533	FBpp0082539|FBpp0306655	FBtr0083083|FBtr0334588	2	2	2	0	1	0	0	1.47308	1.80222	1.82281	2.0057	3.83614	6.39065	5.26061	6.48951	0.4082	0	0.1165	0	0.5549	0	0.0608	0	0.655903	0	0	0	0.327724	0	0	0	0.767527	0
S54197_SI	1	1	1	2	2	3R	11154451	11154715	ea	FBgn0000533	FBgn0000533:1	ea:1	2	FBgn0000533	FBpp0082539|FBpp0306655	FBtr0083083|FBtr0334588	2	2	2	1	0	0	0	1.47308	1.80222	1.82281	2.0057	3.83614	6.39065	5.26061	6.48951	0.4082	0	0.1165	0	0.5549	0	0.0608	0	0.655903	0	0	0	0.327724	0	0	0	0.767527	0
S54199_SI	1	1	1	2	2	3R	11155353	11156130	ea	FBgn0000533	FBgn0000533:4	ea:4	2	FBgn0000533	FBpp0082539|FBpp0306655	FBtr0083083|FBtr0334588	2	2	2	1	0	0	1	1.47308	1.80222	1.82281	2.0057	3.83614	6.39065	5.26061	6.48951	0.4082	0	0.1165	0	0.5549	0	0.0608	0	0.655903	0	0	0	0.327724	0	0	0	0.767527	0
F18032_SI	1	2	1	7	7	X	14880306	14880432	eag	FBgn0000535	FBgn0000535:4|FBgn0000535:5	eag:4|eag:5	1|6	FBgn0000535	FBpp0073772|FBpp0110308|FBpp0292377|FBpp0292378|FBpp0301717|FBpp0301718|FBpp0301719	FBtr0073955|FBtr0111009|FBtr0303285|FBtr0303286|FBtr0310014|FBtr0310015|FBtr0310016	7	3	7	0	1	0	0	1.54555	1.84599	2.24338	2.10002	6.34305	5.68934	8.59523	7.22546	0.5422	0	0.1441	0	0.1951	0	0.1788	0	0.75891	0	0	0	0.370842	0	0	0	0.440824	0
F18036_SI	1	3	1	7	7	X	14887458	14887591	eag	FBgn0000535	FBgn0000535:10|FBgn0000535:11|FBgn0000535:9	eag:10|eag:11|eag:9	5|1|1	FBgn0000535	FBpp0073772|FBpp0110308|FBpp0292377|FBpp0292378|FBpp0301717|FBpp0301718|FBpp0301719	FBtr0073955|FBtr0111009|FBtr0303285|FBtr0303286|FBtr0310014|FBtr0310015|FBtr0310016	7	3	7	0	1	0	0	3.30917	3.07355	3.29133	3.31905	28.2751	20.8298	26.2697	26.8341	0.2023	0	0.922	0	0.0168	1	0.7765	0	0.449858	0	0	0	0.967466	0	0	0	0.0998747	1
F18042_SI	1	2	1	7	7	X	14891967	14893275	eag	FBgn0000535	FBgn0000535:17|FBgn0000535:18	eag:17|eag:18	4|3	FBgn0000535	FBpp0073772|FBpp0110308|FBpp0292377|FBpp0292378|FBpp0301717|FBpp0301718|FBpp0301719	FBtr0073955|FBtr0111009|FBtr0303285|FBtr0303286|FBtr0310014|FBtr0310015|FBtr0310016	7	3	7	0	1	0	0	3.30917	3.07355	3.29133	3.31905	28.2751	20.8298	26.2697	26.8341	0.2023	0	0.922	0	0.0168	1	0.7765	0	0.449858	0	0	0	0.967466	0	0	0	0.0998747	1
F18045_SI	1	2	1	3	3	X	14896145	14896435	eag	FBgn0000535	FBgn0000535:21|FBgn0000535:22	eag:21|eag:22	1|2	FBgn0000535	FBpp0110308|FBpp0292378|FBpp0301719	FBtr0111009|FBtr0303286|FBtr0310016	7	3	7	0	0	1	0	3.30917	3.07355	3.29133	3.31905	28.2751	20.8298	26.2697	26.8341	0.2023	0	0.922	0	0.0168	1	0.7765	0	0.449858	0	0	0	0.967466	0	0	0	0.0998747	1
S18029_SI	1	1	1	7	7	X	14849510	14849582	eag	FBgn0000535	FBgn0000535:1	eag:1	7	FBgn0000535	FBpp0073772|FBpp0110308|FBpp0292377|FBpp0292378|FBpp0301717|FBpp0301718|FBpp0301719	FBtr0073955|FBtr0111009|FBtr0303285|FBtr0303286|FBtr0310014|FBtr0310015|FBtr0310016	7	3	7	1	0	0	0	3.30917	3.07355	3.29133	3.31905	28.2751	20.8298	26.2697	26.8341	0.2023	0	0.922	0	0.0168	1	0.7765	0	0.449858	0	0	0	0.967466	0	0	0	0.0998747	1
S18030_SI	1	1	1	7	7	X	14849898	14850162	eag	FBgn0000535	FBgn0000535:2	eag:2	7	FBgn0000535	FBpp0073772|FBpp0110308|FBpp0292377|FBpp0292378|FBpp0301717|FBpp0301718|FBpp0301719	FBtr0073955|FBtr0111009|FBtr0303285|FBtr0303286|FBtr0310014|FBtr0310015|FBtr0310016	7	3	7	1	0	0	0	3.30917	3.07355	3.29133	3.31905	28.2751	20.8298	26.2697	26.8341	0.2023	0	0.922	0	0.0168	1	0.7765	0	0.449858	0	0	0	0.967466	0	0	0	0.0998747	1
S18031_SI	1	1	1	7	7	X	14865132	14865831	eag	FBgn0000535	FBgn0000535:3	eag:3	7	FBgn0000535	FBpp0073772|FBpp0110308|FBpp0292377|FBpp0292378|FBpp0301717|FBpp0301718|FBpp0301719	FBtr0073955|FBtr0111009|FBtr0303285|FBtr0303286|FBtr0310014|FBtr0310015|FBtr0310016	7	3	7	1	0	0	0	3.30917	3.07355	3.29133	3.31905	28.2751	20.8298	26.2697	26.8341	0.2023	0	0.922	0	0.0168	1	0.7765	0	0.449858	0	0	0	0.967466	0	0	0	0.0998747	1
S18033_SI	1	1	1	7	7	X	14884353	14884465	eag	FBgn0000535	FBgn0000535:6	eag:6	7	FBgn0000535	FBpp0073772|FBpp0110308|FBpp0292377|FBpp0292378|FBpp0301717|FBpp0301718|FBpp0301719	FBtr0073955|FBtr0111009|FBtr0303285|FBtr0303286|FBtr0310014|FBtr0310015|FBtr0310016	7	3	7	1	0	0	0	3.30917	3.07355	3.29133	3.31905	28.2751	20.8298	26.2697	26.8341	0.2023	0	0.922	0	0.0168	1	0.7765	0	0.449858	0	0	0	0.967466	0	0	0	0.0998747	1
S18034_SI	1	1	1	3	3	X	14885379	14885429	eag	FBgn0000535	FBgn0000535:7	eag:7	3	FBgn0000535	FBpp0073772|FBpp0110308|FBpp0292378	FBtr0073955|FBtr0111009|FBtr0303286	7	3	7	0	0	1	0	3.30917	3.07355	3.29133	3.31905	28.2751	20.8298	26.2697	26.8341	0.2023	0	0.922	0	0.0168	1	0.7765	0	0.449858	0	0	0	0.967466	0	0	0	0.0998747	1
S18035_SI	1	1	1	7	7	X	14886753	14886884	eag	FBgn0000535	FBgn0000535:8	eag:8	7	FBgn0000535	FBpp0073772|FBpp0110308|FBpp0292377|FBpp0292378|FBpp0301717|FBpp0301718|FBpp0301719	FBtr0073955|FBtr0111009|FBtr0303285|FBtr0303286|FBtr0310014|FBtr0310015|FBtr0310016	7	3	7	1	0	0	0	3.30917	3.07355	3.29133	3.31905	28.2751	20.8298	26.2697	26.8341	0.2023	0	0.922	0	0.0168	1	0.7765	0	0.449858	0	0	0	0.967466	0	0	0	0.0998747	1
S18037_SI	1	1	1	7	7	X	14887656	14887799	eag	FBgn0000535	FBgn0000535:12	eag:12	7	FBgn0000535	FBpp0073772|FBpp0110308|FBpp0292377|FBpp0292378|FBpp0301717|FBpp0301718|FBpp0301719	FBtr0073955|FBtr0111009|FBtr0303285|FBtr0303286|FBtr0310014|FBtr0310015|FBtr0310016	7	3	7	1	0	0	0	3.30917	3.07355	3.29133	3.31905	28.2751	20.8298	26.2697	26.8341	0.2023	0	0.922	0	0.0168	1	0.7765	0	0.449858	0	0	0	0.967466	0	0	0	0.0998747	1
S18038_SI	1	1	1	7	7	X	14889826	14889922	eag	FBgn0000535	FBgn0000535:13	eag:13	7	FBgn0000535	FBpp0073772|FBpp0110308|FBpp0292377|FBpp0292378|FBpp0301717|FBpp0301718|FBpp0301719	FBtr0073955|FBtr0111009|FBtr0303285|FBtr0303286|FBtr0310014|FBtr0310015|FBtr0310016	7	3	7	1	0	0	0	3.30917	3.07355	3.29133	3.31905	28.2751	20.8298	26.2697	26.8341	0.2023	0	0.922	0	0.0168	1	0.7765	0	0.449858	0	0	0	0.967466	0	0	0	0.0998747	1
S18039_SI	1	1	1	7	7	X	14889979	14890325	eag	FBgn0000535	FBgn0000535:14	eag:14	7	FBgn0000535	FBpp0073772|FBpp0110308|FBpp0292377|FBpp0292378|FBpp0301717|FBpp0301718|FBpp0301719	FBtr0073955|FBtr0111009|FBtr0303285|FBtr0303286|FBtr0310014|FBtr0310015|FBtr0310016	7	3	7	1	0	0	0	3.30917	3.07355	3.29133	3.31905	28.2751	20.8298	26.2697	26.8341	0.2023	0	0.922	0	0.0168	1	0.7765	0	0.449858	0	0	0	0.967466	0	0	0	0.0998747	1
S18040_SI	1	1	1	7	7	X	14890388	14890543	eag	FBgn0000535	FBgn0000535:15	eag:15	7	FBgn0000535	FBpp0073772|FBpp0110308|FBpp0292377|FBpp0292378|FBpp0301717|FBpp0301718|FBpp0301719	FBtr0073955|FBtr0111009|FBtr0303285|FBtr0303286|FBtr0310014|FBtr0310015|FBtr0310016	7	3	7	1	0	0	0	3.30917	3.07355	3.29133	3.31905	28.2751	20.8298	26.2697	26.8341	0.2023	0	0.922	0	0.0168	1	0.7765	0	0.449858	0	0	0	0.967466	0	0	0	0.0998747	1
S18041_SI	1	1	1	7	7	X	14890667	14890739	eag	FBgn0000535	FBgn0000535:16	eag:16	7	FBgn0000535	FBpp0073772|FBpp0110308|FBpp0292377|FBpp0292378|FBpp0301717|FBpp0301718|FBpp0301719	FBtr0073955|FBtr0111009|FBtr0303285|FBtr0303286|FBtr0310014|FBtr0310015|FBtr0310016	7	3	7	1	0	0	0	3.30917	3.07355	3.29133	3.31905	28.2751	20.8298	26.2697	26.8341	0.2023	0	0.922	0	0.0168	1	0.7765	0	0.449858	0	0	0	0.967466	0	0	0	0.0998747	1
S18043_SI	1	1	1	4	4	X	14893891	14894143	eag	FBgn0000535	FBgn0000535:19	eag:19	4	FBgn0000535	FBpp0073772|FBpp0110308|FBpp0292378|FBpp0301719	FBtr0073955|FBtr0111009|FBtr0303286|FBtr0310016	7	3	7	0	0	1	0	3.30917	3.07355	3.29133	3.31905	28.2751	20.8298	26.2697	26.8341	0.2023	0	0.922	0	0.0168	1	0.7765	0	0.449858	0	0	0	0.967466	0	0	0	0.0998747	1
S18044_SI	1	1	1	4	4	X	14894446	14894861	eag	FBgn0000535	FBgn0000535:20	eag:20	4	FBgn0000535	FBpp0073772|FBpp0110308|FBpp0292378|FBpp0301719	FBtr0073955|FBtr0111009|FBtr0303286|FBtr0310016	7	3	7	0	0	1	0	3.30917	3.07355	3.29133	3.31905	28.2751	20.8298	26.2697	26.8341	0.2023	0	0.922	0	0.0168	1	0.7765	0	0.449858	0	0	0	0.967466	0	0	0	0.0998747	1
S18046_SI	1	1	1	4	4	X	14898068	14904022	eag	FBgn0000535	FBgn0000535:23	eag:23	4	FBgn0000535	FBpp0073772|FBpp0110308|FBpp0292378|FBpp0301719	FBtr0073955|FBtr0111009|FBtr0303286|FBtr0310016	7	3	7	0	0	1	1	3.30917	3.07355	3.29133	3.31905	28.2751	20.8298	26.2697	26.8341	0.2023	0	0.922	0	0.0168	1	0.7765	0	0.449858	0	0	0	0.967466	0	0	0	0.0998747	1
F18867_SI	1	9	1	6	6	X	16172360	16175306	eas	FBgn0000536	FBgn0000536:1|FBgn0000536:2|FBgn0000536:3|FBgn0000536:4|FBgn0000536:5|FBgn0000536:6|FBgn0000536:7|FBgn0000536:8|FBgn0000536:9	eas:1|eas:2|eas:3|eas:4|eas:5|eas:6|eas:7|eas:8|eas:9	1|2|1|1|1|2|2|4|1	FBgn0000536	FBpp0073990|FBpp0073991|FBpp0073993|FBpp0300841|FBpp0300842|FBpp0300843	FBtr0074211|FBtr0074212|FBtr0074214|FBtr0308617|FBtr0308618|FBtr0308619	6	2	6	0	1	0	0	1.39598	1.37424	2.03836	2.24059	3.2472	3.83115	6.9069	8.5825	0.9533	0	0.0025	1	0.0239	1	0.1968	0	0.980754	0	0	0	0.029132	1	1	1	0.124993	1
S18868_SI	1	1	1	2	2	X	16175472	16175536	eas	FBgn0000536	FBgn0000536:10	eas:10	2	FBgn0000536	FBpp0300841|FBpp0300842	FBtr0308617|FBtr0308618	6	2	6	0	0	1	0	3.2144	3.11149	3.87486	3.95838	31.9975	24.962	48.5409	52.2995	0.8175	0	0.0821	0	0.0097	1	0.5742	0	0.920158	0	0	0	0.266823	0	0	0	0.0710257	1
S18869_SI	1	1	1	6	6	X	16177703	16178271	eas	FBgn0000536	FBgn0000536:11	eas:11	6	FBgn0000536	FBpp0073990|FBpp0073991|FBpp0073993|FBpp0300841|FBpp0300842|FBpp0300843	FBtr0074211|FBtr0074212|FBtr0074214|FBtr0308617|FBtr0308618|FBtr0308619	6	2	6	1	0	0	0	3.76723	3.8892	4.1167	4.14354	44.7135	49.464	61.2658	62.5525	0.5488	0	0.0536	0	0.0994	0	0.7935	0	0.763516	0	0	0	0.206423	0	0	0	0.29838	0
S18870_SI	1	1	1	6	6	X	16178345	16178794	eas	FBgn0000536	FBgn0000536:12	eas:12	6	FBgn0000536	FBpp0073990|FBpp0073991|FBpp0073993|FBpp0300841|FBpp0300842|FBpp0300843	FBtr0074211|FBtr0074212|FBtr0074214|FBtr0308617|FBtr0308618|FBtr0308619	6	2	6	1	0	0	0	4.47484	4.32307	4.6495	4.67496	89.8985	77.8812	103.699	107.165	0.4503	0	0.1693	0	0.0527	0	0.7226	0	0.690795	0	0	0	0.406542	0	0	0	0.204441	0
S18871_SI	1	1	1	6	6	X	16179055	16179651	eas	FBgn0000536	FBgn0000536:13	eas:13	6	FBgn0000536	FBpp0073990|FBpp0073991|FBpp0073993|FBpp0300841|FBpp0300842|FBpp0300843	FBtr0074211|FBtr0074212|FBtr0074214|FBtr0308617|FBtr0308618|FBtr0308619	6	2	6	1	0	0	1	4.47484	4.32307	4.6495	4.67496	89.8985	77.8812	103.699	107.165	0.4503	0	0.1693	0	0.0527	0	0.7226	0	0.690795	0	0	0	0.406542	0	0	0	0.204441	0
F21691_SI	1	2	1	7	7	3L	236139	236501	E(bx)	FBgn0000541	FBgn0000541:6|FBgn0000541:7	E(bx):6|E(bx):7	6|1	FBgn0000541	FBpp0072421|FBpp0072422|FBpp0290562|FBpp0304411|FBpp0304412|FBpp0304413|FBpp0304414	FBtr0072521|FBtr0072522|FBtr0301348|FBtr0332101|FBtr0332102|FBtr0332103|FBtr0332104	9	1	9	0	0	1	0	2.49655	3.06314	3.82015	3.51674	15.922	22.8339	44.7521	33.0573	0.2325	0	0.0033	1	0.0901	0	0.0016	1	0.487382	0	0	0	0.0350845	1	1	1	0.281711	0
F21694_SI	1	2	1	9	9	3L	238323	239185	E(bx)	FBgn0000541	FBgn0000541:10|FBgn0000541:11	E(bx):10|E(bx):11	2|7	FBgn0000541	FBpp0072421|FBpp0072422|FBpp0089425|FBpp0290562|FBpp0290563|FBpp0304411|FBpp0304412|FBpp0304413|FBpp0304414	FBtr0072521|FBtr0072522|FBtr0072523|FBtr0301348|FBtr0301349|FBtr0332101|FBtr0332102|FBtr0332103|FBtr0332104	9	1	9	0	1	0	0	2.84421	2.76507	3.05404	3.06464	18.2301	17.357	20.5182	20.5811	0.8242	0	0.3805	0	0.2978	0	0.9135	0	0.923306	0	0	0	0.632499	0	0	0	0.556402	0
F21695_SI	1	3	1	9	9	3L	239243	240667	E(bx)	FBgn0000541	FBgn0000541:12|FBgn0000541:13|FBgn0000541:14	E(bx):12|E(bx):13|E(bx):14	2|7|2	FBgn0000541	FBpp0072421|FBpp0072422|FBpp0089425|FBpp0290562|FBpp0290563|FBpp0304411|FBpp0304412|FBpp0304413|FBpp0304414	FBtr0072521|FBtr0072522|FBtr0072523|FBtr0301348|FBtr0301349|FBtr0332101|FBtr0332102|FBtr0332103|FBtr0332104	9	1	9	0	1	0	0	2.71232	2.26296	3.65103	3.39573	14.3185	9.15191	38.8527	29.942	0.0249	1	<.0001	1	<.0001	1	0.1926	0	0.127954	1	0	0	0.000667158	1	1	1	0.00235145	1
F21697_SI	1	2	1	9	9	3L	241118	241501	E(bx)	FBgn0000541	FBgn0000541:16|FBgn0000541:17	E(bx):16|E(bx):17	1|8	FBgn0000541	FBpp0072421|FBpp0072422|FBpp0089425|FBpp0290562|FBpp0290563|FBpp0304411|FBpp0304412|FBpp0304413|FBpp0304414	FBtr0072521|FBtr0072522|FBtr0072523|FBtr0301348|FBtr0301349|FBtr0332101|FBtr0332102|FBtr0332103|FBtr0332104	9	1	9	0	1	0	0	1.86607	1.83293	2.89842	2.3799	6.87176	6.9125	18.5739	11.2855	0.941	0	0.0051	1	0.2303	0	0.1246	0	0.975454	0	0	0	0.0465338	1	1	1	0.484701	0
F21700_SI	1	4	1	9	9	3L	246383	246912	E(bx)	FBgn0000541	FBgn0000541:20|FBgn0000541:21|FBgn0000541:22|FBgn0000541:23	E(bx):20|E(bx):21|E(bx):22|E(bx):23	4|1|3|1	FBgn0000541	FBpp0072421|FBpp0072422|FBpp0089425|FBpp0290562|FBpp0290563|FBpp0304411|FBpp0304412|FBpp0304413|FBpp0304414	FBtr0072521|FBtr0072522|FBtr0072523|FBtr0301348|FBtr0301349|FBtr0332101|FBtr0332102|FBtr0332103|FBtr0332104	9	1	9	0	1	0	1	3.46538	2.94749	3.31615	3.24893	37.7644	18.6544	27.626	25.2529	0.119	0	0.6423	0	0.0687	0	0.669	0	0.331652	0	0	0	0.824537	0	0	0	0.24006	0
S21686_SI	1	1	1	7	7	3L	233926	234504	E(bx)	FBgn0000541	FBgn0000541:1	E(bx):1	7	FBgn0000541	FBpp0072421|FBpp0072422|FBpp0290562|FBpp0304411|FBpp0304412|FBpp0304413|FBpp0304414	FBtr0072521|FBtr0072522|FBtr0301348|FBtr0332101|FBtr0332102|FBtr0332103|FBtr0332104	9	1	9	0	0	1	0	4.46428	4.42203	4.27137	4.18861	88.8921	85.2513	71.25	67.1356	0.8161	0	0.1704	0	0.2253	0	0.5727	0	0.919478	0	0	0	0.40826	0	0	0	0.478734	0
S21687_SI	1	1	1	7	7	3L	234568	234652	E(bx)	FBgn0000541	FBgn0000541:2	E(bx):2	7	FBgn0000541	FBpp0072421|FBpp0072422|FBpp0290562|FBpp0304411|FBpp0304412|FBpp0304413|FBpp0304414	FBtr0072521|FBtr0072522|FBtr0301348|FBtr0332101|FBtr0332102|FBtr0332103|FBtr0332104	9	1	9	0	0	1	0	4.1133	3.88177	4.03702	3.98954	61.0427	50.6714	55.7538	53.238	0.2482	0	0.3671	0	0.563	0	0.364	0	0.504705	0	0	0	0.62104	0	0	0	0.773096	0
S21688_SI	1	1	1	7	7	3L	234982	235345	E(bx)	FBgn0000541	FBgn0000541:3	E(bx):3	7	FBgn0000541	FBpp0072421|FBpp0072422|FBpp0290562|FBpp0304411|FBpp0304412|FBpp0304413|FBpp0304414	FBtr0072521|FBtr0072522|FBtr0301348|FBtr0332101|FBtr0332102|FBtr0332103|FBtr0332104	9	1	9	0	0	1	0	3.22474	3.16733	3.41193	3.21604	25.9748	26.6432	29.5194	25.6883	0.8691	0	0.3304	0	0.8905	0	0.3322	0	0.944527	0	0	0	0.587281	0	0	0	0.953934	0
S21689_SI	1	1	1	7	7	3L	235410	235514	E(bx)	FBgn0000541	FBgn0000541:4	E(bx):4	7	FBgn0000541	FBpp0072421|FBpp0072422|FBpp0290562|FBpp0304411|FBpp0304412|FBpp0304413|FBpp0304414	FBtr0072521|FBtr0072522|FBtr0301348|FBtr0332101|FBtr0332102|FBtr0332103|FBtr0332104	9	1	9	0	0	1	0	3.54041	3.51755	3.92236	3.77437	35.4286	33.1871	49.6447	42.7716	0.9014	0	0.0321	1	0.0163	1	0.0195	1	0.958461	0	0	0	0.150519	1	0	0	0.0980454	1
S21690_SI	1	1	1	7	7	3L	235579	236074	E(bx)	FBgn0000541	FBgn0000541:5	E(bx):5	7	FBgn0000541	FBpp0072421|FBpp0072422|FBpp0290562|FBpp0304411|FBpp0304412|FBpp0304413|FBpp0304414	FBtr0072521|FBtr0072522|FBtr0301348|FBtr0332101|FBtr0332102|FBtr0332103|FBtr0332104	9	1	9	0	0	1	0	1.59577	0.973736	2.22944	1.87161	4.0711	1.89696	8.75538	5.81754	0.0233	1	0.0018	1	0.0044	1	0.1024	0	0.122923	1	0	0	0.0237742	1	1	1	0.0422929	1
S21692_SI	1	1	1	1	1	3L	236554	236755	E(bx)	FBgn0000541	FBgn0000541:8	E(bx):8	1	FBgn0000541	FBpp0304412	FBtr0332102	9	1	9	0	0	1	0	1.59577	0.973736	2.22944	1.87161	4.0711	1.89696	8.75538	5.81754	0.0233	1	0.0018	1	0.0044	1	0.1024	0	0.122923	1	0	0	0.0237742	1	1	1	0.0422929	1
S21693_SI	1	1	1	1	1	3L	236863	236906	E(bx)	FBgn0000541	FBgn0000541:9	E(bx):9	1	FBgn0000541	FBpp0304411	FBtr0332101	9	1	9	0	0	1	0	1.59577	0.973736	2.22944	1.87161	4.0711	1.89696	8.75538	5.81754	0.0233	1	0.0018	1	0.0044	1	0.1024	0	0.122923	1	0	0	0.0237742	1	1	1	0.0422929	1
S21696_SI	1	1	1	9	9	3L	240734	241057	E(bx)	FBgn0000541	FBgn0000541:15	E(bx):15	9	FBgn0000541	FBpp0072421|FBpp0072422|FBpp0089425|FBpp0290562|FBpp0290563|FBpp0304411|FBpp0304412|FBpp0304413|FBpp0304414	FBtr0072521|FBtr0072522|FBtr0072523|FBtr0301348|FBtr0301349|FBtr0332101|FBtr0332102|FBtr0332103|FBtr0332104	9	1	9	1	0	0	0	1.59577	0.973736	2.22944	1.87161	4.0711	1.89696	8.75538	5.81754	0.0233	1	0.0018	1	0.0044	1	0.1024	0	0.122923	1	0	0	0.0237742	1	1	1	0.0422929	1
S21698_SI	1	1	1	9	9	3L	241564	245475	E(bx)	FBgn0000541	FBgn0000541:18	E(bx):18	9	FBgn0000541	FBpp0072421|FBpp0072422|FBpp0089425|FBpp0290562|FBpp0290563|FBpp0304411|FBpp0304412|FBpp0304413|FBpp0304414	FBtr0072521|FBtr0072522|FBtr0072523|FBtr0301348|FBtr0301349|FBtr0332101|FBtr0332102|FBtr0332103|FBtr0332104	9	1	9	1	0	0	0	1.59577	0.973736	2.22944	1.87161	4.0711	1.89696	8.75538	5.81754	0.0233	1	0.0018	1	0.0044	1	0.1024	0	0.122923	1	0	0	0.0237742	1	1	1	0.0422929	1
S21699_SI	1	1	1	9	9	3L	245928	246323	E(bx)	FBgn0000541	FBgn0000541:19	E(bx):19	9	FBgn0000541	FBpp0072421|FBpp0072422|FBpp0089425|FBpp0290562|FBpp0290563|FBpp0304411|FBpp0304412|FBpp0304413|FBpp0304414	FBtr0072521|FBtr0072522|FBtr0072523|FBtr0301348|FBtr0301349|FBtr0332101|FBtr0332102|FBtr0332103|FBtr0332104	9	1	9	1	0	0	0	1.59577	0.973736	2.22944	1.87161	4.0711	1.89696	8.75538	5.81754	0.0233	1	0.0018	1	0.0044	1	0.1024	0	0.122923	1	0	0	0.0237742	1	1	1	0.0422929	1
S13162_SI	1	1	1	1	1	X	3705684	3706305	ec	FBgn0000542	FBgn0000542:1	ec:1	1	FBgn0000542	FBpp0111713	FBtr0112801	3	1	3	0	0	1	0	1.53568	1.07421	1.70373	1.51689	4.09452	1.98904	4.59083	3.62235	0.0381	1	0.4115	0	0.0033	1	0.1384	0	0.16771	1	0	0	0.658937	0	0	0	0.0350928	1
S13171_SI	1	1	1	1	1	X	3730129	3730873	ec	FBgn0000542	FBgn0000542:3	ec:3	1	FBgn0000542	FBpp0100019	FBtr0070606	3	1	3	0	0	1	0	1.53568	1.07421	1.70373	1.51689	4.09452	1.98904	4.59083	3.62235	0.0381	1	0.4115	0	0.0033	1	0.1384	0	0.16771	1	0	0	0.658937	0	0	0	0.0350928	1
S13173_SI	1	1	1	1	1	X	3739931	3740240	ec	FBgn0000542	FBgn0000542:5	ec:5	1	FBgn0000542	FBpp0111714	FBtr0112802	3	1	3	0	0	1	0	1.53568	1.07421	1.70373	1.51689	4.09452	1.98904	4.59083	3.62235	0.0381	1	0.4115	0	0.0033	1	0.1384	0	0.16771	1	0	0	0.658937	0	0	0	0.0350928	1
S13174_SI	1	1	1	1	1	X	3744279	3744744	ec	FBgn0000542	FBgn0000542:6	ec:6	1	FBgn0000542	FBpp0111714	FBtr0112802	3	1	3	0	0	1	0	1.53568	1.07421	1.70373	1.51689	4.09452	1.98904	4.59083	3.62235	0.0381	1	0.4115	0	0.0033	1	0.1384	0	0.16771	1	0	0	0.658937	0	0	0	0.0350928	1
S13175_SI	1	1	1	3	3	X	3744996	3745289	ec	FBgn0000542	FBgn0000542:7	ec:7	3	FBgn0000542	FBpp0100019|FBpp0111713|FBpp0111714	FBtr0070606|FBtr0112801|FBtr0112802	3	1	3	1	0	0	0	1.53568	1.07421	1.70373	1.51689	4.09452	1.98904	4.59083	3.62235	0.0381	1	0.4115	0	0.0033	1	0.1384	0	0.16771	1	0	0	0.658937	0	0	0	0.0350928	1
S13176_SI	1	1	1	3	3	X	3745970	3746098	ec	FBgn0000542	FBgn0000542:8	ec:8	3	FBgn0000542	FBpp0100019|FBpp0111713|FBpp0111714	FBtr0070606|FBtr0112801|FBtr0112802	3	1	3	1	0	0	0	1.53568	1.07421	1.70373	1.51689	4.09452	1.98904	4.59083	3.62235	0.0381	1	0.4115	0	0.0033	1	0.1384	0	0.16771	1	0	0	0.658937	0	0	0	0.0350928	1
S13177_SI	1	1	1	3	3	X	3746173	3751658	ec	FBgn0000542	FBgn0000542:9	ec:9	3	FBgn0000542	FBpp0100019|FBpp0111713|FBpp0111714	FBtr0070606|FBtr0112801|FBtr0112802	3	1	3	1	0	0	1	1.53568	1.07421	1.70373	1.51689	4.09452	1.98904	4.59083	3.62235	0.0381	1	0.4115	0	0.0033	1	0.1384	0	0.16771	1	0	0	0.658937	0	0	0	0.0350928	1
S22941_SI	1	1	1	1	1	3L	2265496	2265857	ecd	FBgn0000543	FBgn0000543:2	ecd:2	1	FBgn0000543	FBpp0072781	FBtr0072903	1	1	1	1	0	0	1
F35162_SI	1	4	1	6	6	2R	1975378	1981238	EcR	FBgn0000546	FBgn0000546:1|FBgn0000546:2|FBgn0000546:3|FBgn0000546:4	EcR:1|EcR:2|EcR:3|EcR:4	1|3|1|1	FBgn0000546	FBpp0085349|FBpp0085350|FBpp0085351|FBpp0085352|FBpp0085353|FBpp0291631	FBtr0086008|FBtr0086009|FBtr0086010|FBtr0086011|FBtr0086012|FBtr0302439	6	1	6	0	1	0	0	2.53754	2.36715	2.92137	2.74367	12.4883	10.0633	17.7805	14.6485	0.4211	0	0.0412	1	0.0164	1	0.0603	0	0.667022	0	0	0	0.175929	1	0	0	0.0984954	1
F35167_SI	1	2	1	3	3	2R	2018571	2019427	EcR	FBgn0000546	FBgn0000546:10|FBgn0000546:9	EcR:10|EcR:9	2|1	FBgn0000546	FBpp0085352|FBpp0085353|FBpp0291631	FBtr0086011|FBtr0086012|FBtr0302439	6	1	6	0	0	1	0	2.53754	2.36715	2.92137	2.74367	12.4883	10.0633	17.7805	14.6485	0.4211	0	0.0412	1	0.0164	1	0.0603	0	0.667022	0	0	0	0.175929	1	0	0	0.0984954	1
F35178_SI	1	2	1	2	2	2R	2043663	2043919	EcR	FBgn0000546	FBgn0000546:13|FBgn0000546:14	EcR:13|EcR:14	1|1	FBgn0000546	FBpp0085350|FBpp0085351	FBtr0086009|FBtr0086010	6	1	6	0	0	1	0	2.53754	2.36715	2.92137	2.74367	12.4883	10.0633	17.7805	14.6485	0.4211	0	0.0412	1	0.0164	1	0.0603	0	0.667022	0	0	0	0.175929	1	0	0	0.0984954	1
S35163_SI	1	1	1	6	6	2R	1981302	1981454	EcR	FBgn0000546	FBgn0000546:5	EcR:5	6	FBgn0000546	FBpp0085349|FBpp0085350|FBpp0085351|FBpp0085352|FBpp0085353|FBpp0291631	FBtr0086008|FBtr0086009|FBtr0086010|FBtr0086011|FBtr0086012|FBtr0302439	6	1	6	1	0	0	0	2.53754	2.36715	2.92137	2.74367	12.4883	10.0633	17.7805	14.6485	0.4211	0	0.0412	1	0.0164	1	0.0603	0	0.667022	0	0	0	0.175929	1	0	0	0.0984954	1
S35164_SI	1	1	1	6	6	2R	1981515	1981658	EcR	FBgn0000546	FBgn0000546:6	EcR:6	6	FBgn0000546	FBpp0085349|FBpp0085350|FBpp0085351|FBpp0085352|FBpp0085353|FBpp0291631	FBtr0086008|FBtr0086009|FBtr0086010|FBtr0086011|FBtr0086012|FBtr0302439	6	1	6	1	0	0	0	2.53754	2.36715	2.92137	2.74367	12.4883	10.0633	17.7805	14.6485	0.4211	0	0.0412	1	0.0164	1	0.0603	0	0.667022	0	0	0	0.175929	1	0	0	0.0984954	1
S35165_SI	1	1	1	6	6	2R	1982062	1982576	EcR	FBgn0000546	FBgn0000546:7	EcR:7	6	FBgn0000546	FBpp0085349|FBpp0085350|FBpp0085351|FBpp0085352|FBpp0085353|FBpp0291631	FBtr0086008|FBtr0086009|FBtr0086010|FBtr0086011|FBtr0086012|FBtr0302439	6	1	6	1	0	0	0	2.53754	2.36715	2.92137	2.74367	12.4883	10.0633	17.7805	14.6485	0.4211	0	0.0412	1	0.0164	1	0.0603	0	0.667022	0	0	0	0.175929	1	0	0	0.0984954	1
S35166_SI	1	1	1	2	2	2R	2010387	2011352	EcR	FBgn0000546	FBgn0000546:8	EcR:8	2	FBgn0000546	FBpp0085352|FBpp0291631	FBtr0086011|FBtr0302439	6	1	6	0	0	1	0	2.53754	2.36715	2.92137	2.74367	12.4883	10.0633	17.7805	14.6485	0.4211	0	0.0412	1	0.0164	1	0.0603	0	0.667022	0	0	0	0.175929	1	0	0	0.0984954	1
S35173_SI	1	1	1	3	3	2R	2039335	2039501	EcR	FBgn0000546	FBgn0000546:11	EcR:11	3	FBgn0000546	FBpp0085349|FBpp0085350|FBpp0085351	FBtr0086008|FBtr0086009|FBtr0086010	6	1	6	0	0	1	0	2.53754	2.36715	2.92137	2.74367	12.4883	10.0633	17.7805	14.6485	0.4211	0	0.0412	1	0.0164	1	0.0603	0	0.667022	0	0	0	0.175929	1	0	0	0.0984954	1
S35174_SI	1	1	1	3	3	2R	2039574	2040055	EcR	FBgn0000546	FBgn0000546:12	EcR:12	3	FBgn0000546	FBpp0085349|FBpp0085350|FBpp0085351	FBtr0086008|FBtr0086009|FBtr0086010	6	1	6	0	0	1	0	2.53754	2.36715	2.92137	2.74367	12.4883	10.0633	17.7805	14.6485	0.4211	0	0.0412	1	0.0164	1	0.0603	0	0.667022	0	0	0	0.175929	1	0	0	0.0984954	1
S35179_SI	1	1	1	2	2	2R	2044435	2044634	EcR	FBgn0000546	FBgn0000546:15	EcR:15	2	FBgn0000546	FBpp0085350|FBpp0085351	FBtr0086009|FBtr0086010	6	1	6	0	0	1	0	2.53754	2.36715	2.92137	2.74367	12.4883	10.0633	17.7805	14.6485	0.4211	0	0.0412	1	0.0164	1	0.0603	0	0.667022	0	0	0	0.175929	1	0	0	0.0984954	1
S35190_SI	1	1	1	1	1	2R	2056261	2056592	EcR	FBgn0000546	FBgn0000546:16	EcR:16	1	FBgn0000546	FBpp0085349	FBtr0086008	6	1	6	0	0	1	1	2.53754	2.36715	2.92137	2.74367	12.4883	10.0633	17.7805	14.6485	0.4211	0	0.0412	1	0.0164	1	0.0603	0	0.667022	0	0	0	0.175929	1	0	0	0.0984954	1
F2304_SI	1	2	1	3	3	2L	4113621	4115749	ed	FBgn0000547	FBgn0000547:10|FBgn0000547:11	ed:10|ed:11	2|1	FBgn0000547	FBpp0077154|FBpp0306381|FBpp0306382	FBtr0077465|FBtr0334265|FBtr0334266	3	1	3	0	1	0	1	3.40654	3.11078	3.40586	3.48373	30.031	21.872	29.6156	32.2512	0.0593	0	0.996	0	0.0159	1	0.55	0	0.219266	0	0	0	0.998332	0	0	0	0.0965879	1
S2294_SI	1	1	1	3	3	2L	4031377	4031555	ed	FBgn0000547	FBgn0000547:1	ed:1	3	FBgn0000547	FBpp0077154|FBpp0306381|FBpp0306382	FBtr0077465|FBtr0334265|FBtr0334266	3	1	3	1	0	0	0	1.52492	1.15222	2.16111	2.00045	4.22306	2.69829	8.14854	6.85167	0.343	0	0.0294	1	0.0308	1	0.5091	0	0.599107	0	0	0	0.14228	1	0	0	0.146431	1
S2295_SI	1	1	1	3	3	2L	4032423	4032769	ed	FBgn0000547	FBgn0000547:2	ed:2	3	FBgn0000547	FBpp0077154|FBpp0306381|FBpp0306382	FBtr0077465|FBtr0334265|FBtr0334266	3	1	3	1	0	0	0	1.4143	0.991465	2.69139	2.63632	5.31992	3.06611	13.8609	13.3894	0.5181	0	0.0104	1	0.0031	1	0.6983	0	0.741604	0	0	0	0.0743629	1	1	0	0.0334146	1
S2296_SI	1	1	1	3	3	2L	4074514	4074712	ed	FBgn0000547	FBgn0000547:3	ed:3	3	FBgn0000547	FBpp0077154|FBpp0306381|FBpp0306382	FBtr0077465|FBtr0334265|FBtr0334266	3	1	3	1	0	0	0	1.26457	1.78683	2.64874	2.51708	4.38494	6.93313	13.7076	12.0339	0.4263	0	0.008	1	0.1559	0	0.552	0	0.671384	0	0	0	0.0628177	1	1	0	0.387764	0
S2297_SI	1	1	1	3	3	2L	4079504	4079764	ed	FBgn0000547	FBgn0000547:4	ed:4	3	FBgn0000547	FBpp0077154|FBpp0306381|FBpp0306382	FBtr0077465|FBtr0334265|FBtr0334266	3	1	3	1	0	0	0	1.26457	1.78683	2.64874	2.51708	4.38494	6.93313	13.7076	12.0339	0.4263	0	0.008	1	0.1559	0	0.552	0	0.671384	0	0	0	0.0628177	1	1	0	0.387764	0
S2298_SI	1	1	1	3	3	2L	4079826	4080022	ed	FBgn0000547	FBgn0000547:5	ed:5	3	FBgn0000547	FBpp0077154|FBpp0306381|FBpp0306382	FBtr0077465|FBtr0334265|FBtr0334266	3	1	3	1	0	0	0	1.26457	1.78683	2.64874	2.51708	4.38494	6.93313	13.7076	12.0339	0.4263	0	0.008	1	0.1559	0	0.552	0	0.671384	0	0	0	0.0628177	1	1	0	0.387764	0
S2300_SI	1	1	1	3	3	2L	4097850	4100039	ed	FBgn0000547	FBgn0000547:6	ed:6	3	FBgn0000547	FBpp0077154|FBpp0306381|FBpp0306382	FBtr0077465|FBtr0334265|FBtr0334266	3	1	3	1	0	0	0	1.26457	1.78683	2.64874	2.51708	4.38494	6.93313	13.7076	12.0339	0.4263	0	0.008	1	0.1559	0	0.552	0	0.671384	0	0	0	0.0628177	1	1	0	0.387764	0
S2301_SI	1	1	1	3	3	2L	4100622	4101128	ed	FBgn0000547	FBgn0000547:7	ed:7	3	FBgn0000547	FBpp0077154|FBpp0306381|FBpp0306382	FBtr0077465|FBtr0334265|FBtr0334266	3	1	3	1	0	0	0	1.26457	1.78683	2.64874	2.51708	4.38494	6.93313	13.7076	12.0339	0.4263	0	0.008	1	0.1559	0	0.552	0	0.671384	0	0	0	0.0628177	1	1	0	0.387764	0
S2302_SI	1	1	1	3	3	2L	4107436	4107804	ed	FBgn0000547	FBgn0000547:8	ed:8	3	FBgn0000547	FBpp0077154|FBpp0306381|FBpp0306382	FBtr0077465|FBtr0334265|FBtr0334266	3	1	3	1	0	0	0	1.26457	1.78683	2.64874	2.51708	4.38494	6.93313	13.7076	12.0339	0.4263	0	0.008	1	0.1559	0	0.552	0	0.671384	0	0	0	0.0628177	1	1	0	0.387764	0
S2303_SI	1	1	1	1	1	2L	4113298	4113344	ed	FBgn0000547	FBgn0000547:9	ed:9	1	FBgn0000547	FBpp0306382	FBtr0334266	3	1	3	0	0	1	0	1.26457	1.78683	2.64874	2.51708	4.38494	6.93313	13.7076	12.0339	0.4263	0	0.008	1	0.1559	0	0.552	0	0.671384	0	0	0	0.0628177	1	1	0	0.387764	0
S32731_SI	1	1	1	1	1	3L	21289863	21290741	Edg78E	CG7673	CG7673:2	Edg78E:2	1	FBgn0000551	FBpp0078062	FBtr0078408	1	1	1	1	0	0	0
S32732_SI	1	1	1	1	1	3L	21290816	21290903	Edg78E	CG7673	CG7673:1	Edg78E:1	1	FBgn0000551	FBpp0078062	FBtr0078408	1	1	1	1	0	0	1
S49548_SI	1	1	1	1	1	3R	2510301	2510855	Edg84A	FBgn0000552	FBgn0000552:2	Edg84A:2	1	FBgn0000552	FBpp0081186	FBtr0081688	1	1	1	1	0	0	1
F39115_SI	1	2	1	2	2	2R	7781060	7783267	Ef1alpha48D	FBgn0000556	FBgn0000556:3|FBgn0000556:4	Ef1alpha48D:3|Ef1alpha48D:4	1|1	FBgn0000556	FBpp0087142|FBpp0304260	FBtr0088035|FBtr0331927	2	1	2	0	1	0	1	6.83537	7.20748	7.04437	7.46749	935.791	1357.32	1150.75	1753.67	0.0001	1	0.0069	1	0.001	1	<.0001	1	0.00449954	1	1	1	0.0565825	1	1	0	0.0163451	1
S39113_SI	1	1	1	1	1	2R	7779627	7779689	Ef1alpha48D	FBgn0000556	FBgn0000556:2	Ef1alpha48D:2	1	FBgn0000556	FBpp0087142	FBtr0088035	2	1	2	0	0	1	0	4.79059	4.95186	6.20745	6.37915	125.392	143.315	501.44	604.773	0.3727	0	<.0001	1	<.0001	1	0.2387	0	0.625786	0	0	0	2.00925e-05	1	1	1	2.1074e-05	1
F63466_SI	1	2	1	4	4	3R	27566039	27566891	Ef1alpha100E	CG1873	CG1873:3|CG1873:7	Ef1alpha100E:3|Ef1alpha100E:7	2|2	FBgn0000557	FBpp0085193|FBpp0085194|FBpp0089103|FBpp0089104	FBtr0085832|FBtr0085833|FBtr0085834|FBtr0085835	4	2	4	0	1	0	0	3.98836	3.95889	4.75333	4.2681	60.2398	54.4312	125.214	79.2503	0.9165	0	0.0201	1	0.3264	0	0.1555	0	0.965107	0	0	0	0.11199	1	0	0	0.583823	0
S63463_SI	1	1	1	2	2	3R	27564190	27564251	Ef1alpha100E	CG1873	CG1873:1	Ef1alpha100E:1	2	FBgn0000557	FBpp0085193|FBpp0089104	FBtr0085832|FBtr0085835	4	2	4	0	0	1	0	3.61091	2.87625	5.08318	4.56416	47.7931	19.1278	169.666	110.866	0.0837	0	0.0006	1	0.0004	1	0.1426	0	0.270052	0	0	0	0.0116957	1	1	1	0.00844968	1
S63464_SI	1	1	1	2	2	3R	27565382	27565431	Ef1alpha100E	CG1873	CG1873:6	Ef1alpha100E:6	2	FBgn0000557	FBpp0085194|FBpp0089103	FBtr0085833|FBtr0085834	4	2	4	0	0	1	0	3.90478	3.28767	4.6618	4.25401	54.5887	28.2866	115.401	78.969	0.0643	0	0.0268	1	0.0112	1	0.2498	0	0.230528	0	0	0	0.134377	1	0	0	0.0775867	1
S63465_SI	1	1	1	4	4	3R	27565499	27565586	Ef1alpha100E	CG1873	CG1873:2	Ef1alpha100E:2	4	FBgn0000557	FBpp0085193|FBpp0085194|FBpp0089103|FBpp0089104	FBtr0085832|FBtr0085833|FBtr0085834|FBtr0085835	4	2	4	1	0	0	0	6.19108	5.84685	5.86174	5.66613	496.807	352.44	352.686	291.808	0.0194	1	0.0043	1	0.1804	0	0.0541	0	0.109413	1	0	0	0.0415672	1	1	1	0.421525	0
S63467_SI	1	1	1	4	4	3R	27567349	27567554	Ef1alpha100E	CG1873	CG1873:4	Ef1alpha100E:4	4	FBgn0000557	FBpp0085193|FBpp0085194|FBpp0089103|FBpp0089104	FBtr0085832|FBtr0085833|FBtr0085834|FBtr0085835	4	2	4	1	0	0	0	6.19108	5.84685	5.86174	5.66613	496.807	352.44	352.686	291.808	0.0194	1	0.0043	1	0.1804	0	0.0541	0	0.109413	1	0	0	0.0415672	1	1	1	0.421525	0
S63468_SI	1	1	1	4	4	3R	27567632	27569028	Ef1alpha100E	CG1873	CG1873:5	Ef1alpha100E:5	4	FBgn0000557	FBpp0085193|FBpp0085194|FBpp0089103|FBpp0089104	FBtr0085832|FBtr0085833|FBtr0085834|FBtr0085835	4	2	4	1	0	0	1	6.19108	5.84685	5.86174	5.66613	496.807	352.44	352.686	291.808	0.0194	1	0.0043	1	0.1804	0	0.0541	0	0.109413	1	0	0	0.0415672	1	1	1	0.421525	0
F11349_SI	1	2	1	2	2	2L	21678050	21679402	Ef2b	FBgn0000559	FBgn0000559:1|FBgn0000559:2	Ef2b:1|Ef2b:2	1|1	FBgn0000559	FBpp0085265|FBpp0305182	FBtr0085911|FBtr0332966	2	2	2	0	1	0	0	6.79788	6.99172	6.72667	7.01124	901.599	1106.45	839.62	1113.12	0.0948	0	0.3683	0	0.8577	0	0.0011	1	0.290159	0	0	0	0.622086	0	0	0	0.939623	0
S11350_SI	1	1	1	2	2	2L	21679484	21680180	Ef2b	FBgn0000559	FBgn0000559:3	Ef2b:3	2	FBgn0000559	FBpp0085265|FBpp0305182	FBtr0085911|FBtr0332966	2	2	2	1	0	0	0	5.63542	5.77951	6.32805	6.48703	302.892	323.254	573.732	662.119	0.4292	0	0.0034	1	<.0001	1	0.2323	0	0.674006	0	0	0	0.0359419	1	1	1	1.64208e-05	1
S11352_SI	1	1	1	2	2	2L	21680757	21681284	Ef2b	FBgn0000559	FBgn0000559:4	Ef2b:4	2	FBgn0000559	FBpp0085265|FBpp0305182	FBtr0085911|FBtr0332966	2	2	2	1	0	0	0	4.92572	4.98188	5.79001	5.9077	143.83	148.117	341.937	376.887	0.7529	0	0.0005	1	<.0001	1	0.5437	0	0.887251	0	0	0	0.0102855	1	1	1	0.00110892	1
S11353_SI	1	1	1	2	2	2L	21681344	21681558	Ef2b	FBgn0000559	FBgn0000559:5	Ef2b:5	2	FBgn0000559	FBpp0085265|FBpp0305182	FBtr0085911|FBtr0332966	2	2	2	1	0	0	0	4.84555	4.37231	5.61822	5.60734	135.169	91.8026	292.716	284.025	0.2077	0	0.0051	1	0.0028	1	0.9636	0	0.456609	0	0	0	0.0464135	1	1	1	0.0317705	1
S11354_SI	1	1	1	2	2	2L	21682039	21682116	Ef2b	FBgn0000559	FBgn0000559:6	Ef2b:6	2	FBgn0000559	FBpp0085265|FBpp0305182	FBtr0085911|FBtr0332966	2	2	2	1	0	0	1	2.68486	2.69187	4.88457	4.94419	22.0455	24.9491	139.18	149.511	0.9939	0	0.0016	1	0.0065	1	0.8182	0	0.997396	0	0	0	0.0223231	1	1	1	0.0547586	1
S33054_SI	1	1	1	1	1	3L	21801939	21802337	eg	FBgn0000560	FBgn0000560:2	eg:2	1	FBgn0000560	FBpp0078092	FBtr0078438	3	1	3	0	0	1	0
S33059_SI	1	1	1	3	3	3L	21809378	21810700	eg	FBgn0000560	FBgn0000560:5	eg:5	3	FBgn0000560	FBpp0078091|FBpp0078092|FBpp0305033	FBtr0078437|FBtr0078438|FBtr0332810	3	1	3	1	0	0	1
S46892_SI	1	1	1	1	1	2R	19622427	19623311	egl	FBgn0000562	FBgn0000562:1	egl:1	1	FBgn0000562	FBpp0113078	FBtr0114586	1	1	1	1	0	0	0	3.90921	3.88745	4.04812	4.05992	51.488	50.8958	56.5296	57.3672	0.9258	0	0.3695	0	0.3705	0	0.8699	0	0.968861	0	0	0	0.62315	0	0	0	0.624004	0
S46893_SI	1	1	1	1	1	2R	19623377	19623465	egl	FBgn0000562	FBgn0000562:2	egl:2	1	FBgn0000562	FBpp0113078	FBtr0114586	1	1	1	1	0	0	0	2.19842	2.99406	3.5858	3.53488	18.0228	20.1197	35.337	33.6716	0.2851	0	0.0643	0	0.0094	1	0.5855	0	0.544281	0	0	0	0.230528	0	0	0	0.0693391	1
S46894_SI	1	1	1	1	1	2R	19623525	19623774	egl	FBgn0000562	FBgn0000562:3	egl:3	1	FBgn0000562	FBpp0113078	FBtr0114586	1	1	1	1	0	0	0	2.37837	2.5984	3.38166	3.29714	14.1595	13.9267	29.6788	26.5136	0.692	0	0.0637	0	0.0161	1	0.6222	0	0.853734	0	0	0	0.229142	0	0	0	0.0972598	1
S46895_SI	1	1	1	1	1	2R	19623837	19623935	egl	FBgn0000562	FBgn0000562:4	egl:4	1	FBgn0000562	FBpp0113078	FBtr0114586	1	1	1	1	0	0	0	3.03198	2.65831	3.68012	3.6948	21.7415	18.068	41.3654	40.8302	0.3508	0	0.0246	1	0.011	1	0.949	0	0.606128	0	0	0	0.127022	1	0	0	0.0766891	1
S46896_SI	1	1	1	1	1	2R	19623997	19625947	egl	FBgn0000562	FBgn0000562:5	egl:5	1	FBgn0000562	FBpp0113078	FBtr0114586	1	1	1	1	0	0	0	1.86868	1.68687	2.91814	2.77372	6.07319	5.41241	18.723	15.8602	0.6431	0	0.0006	1	0.0102	1	0.562	0	0.824948	0	0	0	0.0121174	1	1	1	0.0734159	1
S46897_SI	1	1	1	1	1	2R	19626149	19626394	egl	FBgn0000562	FBgn0000562:6	egl:6	1	FBgn0000562	FBpp0113078	FBtr0114586	1	1	1	1	0	0	0	0.796022	1.40951	1.92822	1.69997	1.4717	3.96502	6.51437	4.82514	0.1633	0	0.0012	1	0.4875	0	0.4209	0	0.398132	0	0	0	0.0181605	1	1	1	0.719325	0
S46898_SI	1	1	1	1	1	2R	19631860	19632137	egl	FBgn0000562	FBgn0000562:7	egl:7	1	FBgn0000562	FBpp0113078	FBtr0114586	1	1	1	1	0	0	0	0.796022	1.40951	1.92822	1.69997	1.4717	3.96502	6.51437	4.82514	0.1633	0	0.0012	1	0.4875	0	0.4209	0	0.398132	0	0	0	0.0181605	1	1	1	0.719325	0
S46899_SI	1	1	1	1	1	2R	19633723	19634348	egl	FBgn0000562	FBgn0000562:8	egl:8	1	FBgn0000562	FBpp0113078	FBtr0114586	1	1	1	1	0	0	1	0.796022	1.40951	1.92822	1.69997	1.4717	3.96502	6.51437	4.82514	0.1633	0	0.0012	1	0.4875	0	0.4209	0	0.398132	0	0	0	0.0181605	1	1	1	0.719325	0
F55360_SI	1	2	1	2	2	3R	13273073	13273252	Eh	FBgn0000564	FBgn0000564:3|FBgn0000564:4	Eh:3|Eh:4	1|1	FBgn0000564	FBpp0082885|FBpp0306950	FBtr0083444|FBtr0334930	2	2	2	0	1	0	0
S55358_SI	1	1	1	2	2	3R	13272364	13272766	Eh	FBgn0000564	FBgn0000564:1	Eh:1	2	FBgn0000564	FBpp0082885|FBpp0306950	FBtr0083444|FBtr0334930	2	2	2	1	0	0	0
F29550_SI	1	4	1	6	6	3L	15505272	15505836	Eip71CD	FBgn0000565	FBgn0000565:4|FBgn0000565:5|FBgn0000565:6|FBgn0000565:7	Eip71CD:4|Eip71CD:5|Eip71CD:6|Eip71CD:7	1|4|1|5	FBgn0000565	FBpp0075307|FBpp0075308|FBpp0075309|FBpp0292565|FBpp0303209|FBpp0303210	FBtr0075552|FBtr0075553|FBtr0075554|FBtr0303531|FBtr0330176|FBtr0330177	6	1	6	0	1	0	0	2.91425	3.26136	3.45816	3.36329	19.9282	26.1238	30.9002	28.1854	0.2409	0	0.0437	1	0.5339	0	0.2645	0	0.496638	0	0	0	0.182621	1	0	0	0.752901	0
S29547_SI	1	1	1	4	4	3L	15504152	15504269	Eip71CD	FBgn0000565	FBgn0000565:1	Eip71CD:1	4	FBgn0000565	FBpp0075307|FBpp0075308|FBpp0075309|FBpp0303210	FBtr0075552|FBtr0075553|FBtr0075554|FBtr0330177	6	1	6	0	0	1	0	1.98428	1.02277	2.16152	2.23683	8.45924	2.93707	8.11587	8.82235	0.1274	0	0.6875	0	0.0175	1	0.716	0	0.345151	0	0	0	0.851246	0	0	0	0.102802	1
S29548_SI	1	1	1	1	1	3L	15504663	15504732	Eip71CD	FBgn0000565	FBgn0000565:2	Eip71CD:2	1	FBgn0000565	FBpp0292565	FBtr0303531	6	1	6	0	0	1	0	4.24213	3.80322	4.49124	4.47678	72.2868	47.4931	88.5173	87.791	0.1072	0	0.1257	0	0.007	1	0.8544	0	0.312179	0	0	0	0.342667	0	0	0	0.0573	1
S29549_SI	1	1	1	1	1	3L	15504989	15505182	Eip71CD	FBgn0000565	FBgn0000565:3	Eip71CD:3	1	FBgn0000565	FBpp0303209	FBtr0330176	6	1	6	0	0	1	0	4.24213	3.80322	4.49124	4.47678	72.2868	47.4931	88.5173	87.791	0.1072	0	0.1257	0	0.007	1	0.8544	0	0.312179	0	0	0	0.342667	0	0	0	0.0573	1
S29551_SI	1	1	1	6	6	3L	15505896	15506302	Eip71CD	FBgn0000565	FBgn0000565:8	Eip71CD:8	6	FBgn0000565	FBpp0075307|FBpp0075308|FBpp0075309|FBpp0292565|FBpp0303209|FBpp0303210	FBtr0075552|FBtr0075553|FBtr0075554|FBtr0303531|FBtr0330176|FBtr0330177	6	1	6	1	0	0	1	4.24213	3.80322	4.49124	4.47678	72.2868	47.4931	88.5173	87.791	0.1072	0	0.1257	0	0.007	1	0.8544	0	0.312179	0	0	0	0.342667	0	0	0	0.0573	1
S43644_SI	1	1	1	1	1	2R	14515423	14516784	Eip55E	FBgn0000566	FBgn0000566:1	Eip55E:1	1	FBgn0000566	FBpp0085889	FBtr0086710	1	1	1	1	0	0	1	1.75216	1.80322	2.46482	2.65744	5.69245	6.01368	10.8458	13.472	0.8954	0	0.0122	1	0.011	1	0.0676	0	0.955791	0	0	0	0.0817412	1	1	0	0.0769641	1
F30761_SI	1	2	1	5	5	3L	17551772	17555858	Eip74EF	FBgn0000567	FBgn0000567:1|FBgn0000567:2	Eip74EF:1|Eip74EF:2	1|4	FBgn0000567	FBpp0074965|FBpp0074966|FBpp0074967|FBpp0099825|FBpp0297063	FBtr0075202|FBtr0075203|FBtr0075204|FBtr0100411|FBtr0305796	5	2	5	0	1	0	0	2.76999	2.38887	2.8345	2.83395	15.2254	10.5892	16.0771	16.1528	0.0547	0	0.4821	0	0.0224	1	0.9941	0	0.209093	0	0	0	0.715353	0	0	0	0.1199	1
F30765_SI	1	2	1	2	2	3L	17567893	17569726	Eip74EF	FBgn0000567	FBgn0000567:5|FBgn0000567:6	Eip74EF:5|Eip74EF:6	1|1	FBgn0000567	FBpp0074967|FBpp0099825	FBtr0075204|FBtr0100411	5	2	5	0	0	1	0	0.553523	0.758161	0.793055	0.774379	0.82492	1.29979	1.24803	1.22818	0.4246	0	0.1602	0	0.9462	0	0.897	0	0.669925	0	0	0	0.393894	0	0	0	0.977798	0
S30762_SI	1	1	1	5	5	3L	17557706	17557960	Eip74EF	FBgn0000567	FBgn0000567:3	Eip74EF:3	5	FBgn0000567	FBpp0074965|FBpp0074966|FBpp0074967|FBpp0099825|FBpp0297063	FBtr0075202|FBtr0075203|FBtr0075204|FBtr0100411|FBtr0305796	5	2	5	1	0	0	0	1.09015	0.881962	1.7399	1.32018	2.33689	2.06056	4.98497	2.91702	0.6402	0	0.0309	1	0.285	0	0.0592	0	0.823382	0	0	0	0.146941	1	0	0	0.544149	0
S30763_SI	1	1	1	5	5	3L	17558457	17558825	Eip74EF	FBgn0000567	FBgn0000567:4	Eip74EF:4	5	FBgn0000567	FBpp0074965|FBpp0074966|FBpp0074967|FBpp0099825|FBpp0297063	FBtr0075202|FBtr0075203|FBtr0075204|FBtr0100411|FBtr0305796	5	2	5	1	0	0	0	1.73884	1.81227	1.9133	1.71136	6.06422	5.48864	5.92501	4.66102	0.8576	0	0.6441	0	0.6363	0	0.1622	0	0.93957	0	0	0	0.825454	0	0	0	0.82111	0
S30766_SI	1	1	1	3	3	3L	17590560	17591067	Eip74EF	FBgn0000567	FBgn0000567:7	Eip74EF:7	3	FBgn0000567	FBpp0074965|FBpp0074966|FBpp0297063	FBtr0075202|FBtr0075203|FBtr0305796	5	2	5	0	0	1	0	1.80832	1.67764	2.00418	2.06504	5.47557	4.8085	6.52981	6.99508	0.6416	0	0.2846	0	0.1245	0	0.6021	0	0.824275	0	0	0	0.543797	0	0	0	0.340883	0
S30767_SI	1	1	1	3	3	3L	17591287	17591568	Eip74EF	FBgn0000567	FBgn0000567:8	Eip74EF:8	3	FBgn0000567	FBpp0074965|FBpp0074966|FBpp0297063	FBtr0075202|FBtr0075203|FBtr0305796	5	2	5	0	0	1	0	1.80832	1.67764	2.00418	2.06504	5.47557	4.8085	6.52981	6.99508	0.6416	0	0.2846	0	0.1245	0	0.6021	0	0.824275	0	0	0	0.543797	0	0	0	0.340883	0
S30768_SI	1	1	1	3	3	3L	17591921	17592533	Eip74EF	FBgn0000567	FBgn0000567:9	Eip74EF:9	3	FBgn0000567	FBpp0074965|FBpp0074966|FBpp0297063	FBtr0075202|FBtr0075203|FBtr0305796	5	2	5	0	0	1	0	1.80832	1.67764	2.00418	2.06504	5.47557	4.8085	6.52981	6.99508	0.6416	0	0.2846	0	0.1245	0	0.6021	0	0.824275	0	0	0	0.543797	0	0	0	0.340883	0
S30769_SI	1	1	1	3	3	3L	17595775	17596483	Eip74EF	FBgn0000567	FBgn0000567:10	Eip74EF:10	3	FBgn0000567	FBpp0074965|FBpp0074966|FBpp0297063	FBtr0075202|FBtr0075203|FBtr0305796	5	2	5	0	0	1	0	1.80832	1.67764	2.00418	2.06504	5.47557	4.8085	6.52981	6.99508	0.6416	0	0.2846	0	0.1245	0	0.6021	0	0.824275	0	0	0	0.543797	0	0	0	0.340883	0
S30770_SI	1	1	1	3	3	3L	17611751	17612425	Eip74EF	FBgn0000567	FBgn0000567:11	Eip74EF:11	3	FBgn0000567	FBpp0074965|FBpp0074966|FBpp0297063	FBtr0075202|FBtr0075203|FBtr0305796	5	2	5	0	0	1	1	1.80832	1.67764	2.00418	2.06504	5.47557	4.8085	6.52981	6.99508	0.6416	0	0.2846	0	0.1245	0	0.6021	0	0.824275	0	0	0	0.543797	0	0	0	0.340883	0
F30983_SI	1	3	1	6	6	3L	17944053	17948149	Eip75B	FBgn0000568	FBgn0000568:1|FBgn0000568:2|FBgn0000568:3	Eip75B:1|Eip75B:2|Eip75B:3	1|2|3	FBgn0000568	FBpp0074914|FBpp0074915|FBpp0074916|FBpp0074917|FBpp0297725|FBpp0297726	FBtr0075148|FBtr0075149|FBtr0075150|FBtr0075151|FBtr0306813|FBtr0306814	6	1	6	0	1	0	0	3.87836	3.75351	4.03215	3.95971	48.0142	42.9704	56.0114	51.8506	0.4067	0	0.1439	0	0.1586	0	0.4337	0	0.654862	0	0	0	0.3705	0	0	0	0.391507	0
F31002_SI	1	2	1	3	3	3L	18051337	18053374	Eip75B	FBgn0000568	FBgn0000568:11|FBgn0000568:12	Eip75B:11|Eip75B:12	1|2	FBgn0000568	FBpp0074914|FBpp0297725|FBpp0297726	FBtr0075148|FBtr0306813|FBtr0306814	6	1	6	0	0	1	0	1.7179	1.53936	2.15962	1.81053	4.80674	4.82757	8.11443	5.29186	0.6404	0	0.0329	1	0.4751	0	0.0727	0	0.823567	0	0	0	0.152767	1	0	0	0.710249	0
F31003_SI	1	2	1	2	2	3L	18053522	18053954	Eip75B	FBgn0000568	FBgn0000568:13|FBgn0000568:14	Eip75B:13|Eip75B:14	1|1	FBgn0000568	FBpp0297725|FBpp0297726	FBtr0306813|FBtr0306814	6	1	6	0	0	1	0	2.04087	2.17699	2.86179	2.61659	7.36638	10.5628	17.3128	13.3099	0.7477	0	0.0022	1	0.296	0	0.2675	0	0.884477	0	0	0	0.0266623	1	1	1	0.55497	0
S30984_SI	1	1	1	6	6	3L	17948315	17949323	Eip75B	FBgn0000568	FBgn0000568:4	Eip75B:4	6	FBgn0000568	FBpp0074914|FBpp0074915|FBpp0074916|FBpp0074917|FBpp0297725|FBpp0297726	FBtr0075148|FBtr0075149|FBtr0075150|FBtr0075151|FBtr0306813|FBtr0306814	6	1	6	1	0	0	0	2.24387	2.32576	2.56694	2.48886	10.9466	11.5261	12.4314	11.491	0.868	0	0.3818	0	0.6644	0	0.6603	0	0.943995	0	0	0	0.633506	0	0	0	0.837782	0
S30985_SI	1	1	1	6	6	3L	17952482	17952720	Eip75B	FBgn0000568	FBgn0000568:5	Eip75B:5	6	FBgn0000568	FBpp0074914|FBpp0074915|FBpp0074916|FBpp0074917|FBpp0297725|FBpp0297726	FBtr0075148|FBtr0075149|FBtr0075150|FBtr0075151|FBtr0306813|FBtr0306814	6	1	6	1	0	0	0	1.87653	1.39707	1.7729	1.60059	5.77679	5.99589	5.29466	4.0248	0.383	0	0.5996	0	0.7048	0	0.3301	0	0.634548	0	0	0	0.797573	0	0	0	0.860804	0
S30986_SI	1	1	1	1	1	3L	17954105	17954914	Eip75B	FBgn0000568	FBgn0000568:6	Eip75B:6	1	FBgn0000568	FBpp0074917	FBtr0075151	6	1	6	0	0	1	0	1.87653	1.39707	1.7729	1.60059	5.77679	5.99589	5.29466	4.0248	0.383	0	0.5996	0	0.7048	0	0.3301	0	0.634548	0	0	0	0.797573	0	0	0	0.860804	0
S30987_SI	1	1	1	5	5	3L	17962463	17962607	Eip75B	FBgn0000568	FBgn0000568:7	Eip75B:7	5	FBgn0000568	FBpp0074914|FBpp0074915|FBpp0074916|FBpp0297725|FBpp0297726	FBtr0075148|FBtr0075149|FBtr0075150|FBtr0306813|FBtr0306814	6	1	6	0	0	1	0	1.87653	1.39707	1.7729	1.60059	5.77679	5.99589	5.29466	4.0248	0.383	0	0.5996	0	0.7048	0	0.3301	0	0.634548	0	0	0	0.797573	0	0	0	0.860804	0
S30988_SI	1	1	1	1	1	3L	17962744	17964539	Eip75B	FBgn0000568	FBgn0000568:8	Eip75B:8	1	FBgn0000568	FBpp0074916	FBtr0075150	6	1	6	0	0	1	0	1.87653	1.39707	1.7729	1.60059	5.77679	5.99589	5.29466	4.0248	0.383	0	0.5996	0	0.7048	0	0.3301	0	0.634548	0	0	0	0.797573	0	0	0	0.860804	0
S30989_SI	1	1	1	4	4	3L	17986008	17986096	Eip75B	FBgn0000568	FBgn0000568:9	Eip75B:9	4	FBgn0000568	FBpp0074914|FBpp0074915|FBpp0297725|FBpp0297726	FBtr0075148|FBtr0075149|FBtr0306813|FBtr0306814	6	1	6	0	0	1	0	1.87653	1.39707	1.7729	1.60059	5.77679	5.99589	5.29466	4.0248	0.383	0	0.5996	0	0.7048	0	0.3301	0	0.634548	0	0	0	0.797573	0	0	0	0.860804	0
S30990_SI	1	1	1	1	1	3L	17991523	17992921	Eip75B	FBgn0000568	FBgn0000568:10	Eip75B:10	1	FBgn0000568	FBpp0074915	FBtr0075149	6	1	6	0	0	1	0	1.87653	1.39707	1.7729	1.60059	5.77679	5.99589	5.29466	4.0248	0.383	0	0.5996	0	0.7048	0	0.3301	0	0.634548	0	0	0	0.797573	0	0	0	0.860804	0
S31004_SI	1	1	1	1	1	3L	18054046	18054553	Eip75B	FBgn0000568	FBgn0000568:15	Eip75B:15	1	FBgn0000568	FBpp0297725	FBtr0306813	6	1	6	0	0	1	0	1.87653	1.39707	1.7729	1.60059	5.77679	5.99589	5.29466	4.0248	0.383	0	0.5996	0	0.7048	0	0.3301	0	0.634548	0	0	0	0.797573	0	0	0	0.860804	0
S21989_SI	1	1	1	1	1	3L	749400	750227	emc	FBgn0000575	FBgn0000575:1	emc:1	1	FBgn0000575	FBpp0072477	FBtr0072578	1	1	1	1	0	0	0	2.77256	2.03282	3.62744	3.16168	18.7901	6.92102	39.6206	24.7056	0.0294	1	0.0217	1	0.0003	1	0.1253	0	0.14224	1	0	0	0.117437	1	0	0	0.008111	1
S21990_SI	1	1	1	1	1	3L	752272	753492	emc	FBgn0000575	FBgn0000575:2	emc:2	1	FBgn0000575	FBpp0072477	FBtr0072578	1	1	1	1	0	0	1	4.24528	3.85194	4.49771	4.21156	71.0144	49.3581	90.0617	69.0404	0.0792	0	0.0711	0	0.1226	0	0.0692	0	0.260983	0	0	0	0.245298	0	0	0	0.337653	0
S53482_SI	1	1	1	1	1	3R	9727581	9729035	ems	CG2988	CG2988:1	ems:1	1	FBgn0000576	FBpp0082326	FBtr0082863	1	1	1	1	0	0	0	1.26103	0.529497	1.53077	1.48146	3.09502	0.948082	3.67117	3.45727	0.0693	0	0.3528	0	0.0026	1	0.6463	0	0.241241	0	0	0	0.607992	0	0	0	0.0303975	1
S53483_SI	1	1	1	1	1	3R	9729326	9730346	ems	CG2988	CG2988:2	ems:2	1	FBgn0000576	FBpp0082326	FBtr0082863	1	1	1	1	0	0	1	1.26103	0.529497	1.53077	1.48146	3.09502	0.948082	3.67117	3.45727	0.0693	0	0.3528	0	0.0026	1	0.6463	0	0.241241	0	0	0	0.607992	0	0	0	0.0303975	1
F38937_SI	1	2	1	2	2	2R	7413864	7415715	en	FBgn0000577	FBgn0000577:3|FBgn0000577:4	en:3|en:4	1|1	FBgn0000577	FBpp0087197|FBpp0087198	FBtr0088095|FBtr0088096	2	2	2	0	1	0	1
S38935_SI	1	1	1	2	2	2R	7411511	7412352	en	FBgn0000577	FBgn0000577:1	en:1	2	FBgn0000577	FBpp0087197|FBpp0087198	FBtr0088095|FBtr0088096	2	2	2	1	0	0	0
S38936_SI	1	1	1	2	2	2R	7412633	7412730	en	FBgn0000577	FBgn0000577:2	en:2	2	FBgn0000577	FBpp0087197|FBpp0087198	FBtr0088095|FBtr0088096	2	2	2	1	0	0	0
F43954_SI	1	4	1	5	5	2R	15029137	15029859	ena	FBgn0000578	FBgn0000578:1|FBgn0000578:2|FBgn0000578:3|FBgn0000578:4	ena:1|ena:2|ena:3|ena:4	3|1|1|4	FBgn0000578	FBpp0085766|FBpp0085767|FBpp0099530|FBpp0099532|FBpp0309392	FBtr0086582|FBtr0086583|FBtr0100174|FBtr0100176|FBtr0340450	7	2	7	0	0	1	0	3.71469	3.55712	3.75582	3.74866	41.2104	34.9692	42.0458	41.8815	0.3155	0	0.7271	0	0.1613	0	0.9345	0	0.573682	0	0	0	0.873074	0	0	0	0.395397	0
F43958_SI	1	2	1	2	2	2R	15042726	15043872	ena	FBgn0000578	FBgn0000578:6|FBgn0000578:7	ena:6|ena:7	1|1	FBgn0000578	FBpp0085768|FBpp0113115	FBtr0086584|FBtr0114623	7	2	7	0	0	1	0	1.59166	1.70307	2.55994	2.25906	6.87313	9.85442	12.8544	9.18188	0.8993	0	0.0923	0	0.4509	0	0.2504	0	0.957553	0	0	0	0.285832	0	0	0	0.691317	0
F43961_SI	1	2	1	7	7	2R	15047288	15047540	ena	FBgn0000578	FBgn0000578:10|FBgn0000578:11	ena:10|ena:11	3|4	FBgn0000578	FBpp0085766|FBpp0085767|FBpp0085768|FBpp0099530|FBpp0099532|FBpp0113115|FBpp0309392	FBtr0086582|FBtr0086583|FBtr0086584|FBtr0100174|FBtr0100176|FBtr0114623|FBtr0340450	7	2	7	0	1	0	0	1.41004	1.14863	2.63049	2.38882	4.93648	4.31664	13.9804	10.4291	0.7103	0	0.023	1	0.0366	1	0.3478	0	0.864028	0	0	0	0.121881	1	0	0	0.163424	1
F43962_SI	1	3	1	7	7	2R	15047682	15048407	ena	FBgn0000578	FBgn0000578:12|FBgn0000578:13|FBgn0000578:14	ena:12|ena:13|ena:14	5|1|1	FBgn0000578	FBpp0085766|FBpp0085767|FBpp0085768|FBpp0099530|FBpp0099532|FBpp0113115|FBpp0309392	FBtr0086582|FBtr0086583|FBtr0086584|FBtr0100174|FBtr0100176|FBtr0114623|FBtr0340450	7	2	7	0	1	0	0	1.41004	1.14863	2.63049	2.38882	4.93648	4.31664	13.9804	10.4291	0.7103	0	0.023	1	0.0366	1	0.3478	0	0.864028	0	0	0	0.121881	1	0	0	0.163424	1
F43965_SI	1	2	1	7	7	2R	15048978	15049098	ena	FBgn0000578	FBgn0000578:17|FBgn0000578:18	ena:17|ena:18	1|6	FBgn0000578	FBpp0085766|FBpp0085767|FBpp0085768|FBpp0099530|FBpp0099532|FBpp0113115|FBpp0309392	FBtr0086582|FBtr0086583|FBtr0086584|FBtr0100174|FBtr0100176|FBtr0114623|FBtr0340450	7	2	7	0	1	0	0	1.41004	1.14863	2.63049	2.38882	4.93648	4.31664	13.9804	10.4291	0.7103	0	0.023	1	0.0366	1	0.3478	0	0.864028	0	0	0	0.121881	1	0	0	0.163424	1
F43966_SI	1	3	1	7	7	2R	15049165	15051210	ena	FBgn0000578	FBgn0000578:19|FBgn0000578:20|FBgn0000578:21	ena:19|ena:20|ena:21	1|5|1	FBgn0000578	FBpp0085766|FBpp0085767|FBpp0085768|FBpp0099530|FBpp0099532|FBpp0113115|FBpp0309392	FBtr0086582|FBtr0086583|FBtr0086584|FBtr0100174|FBtr0100176|FBtr0114623|FBtr0340450	7	2	7	0	1	0	1	1.41004	1.14863	2.63049	2.38882	4.93648	4.31664	13.9804	10.4291	0.7103	0	0.023	1	0.0366	1	0.3478	0	0.864028	0	0	0	0.121881	1	0	0	0.163424	1
S43957_SI	1	1	1	5	5	2R	15039410	15039532	ena	FBgn0000578	FBgn0000578:5	ena:5	5	FBgn0000578	FBpp0085766|FBpp0085767|FBpp0099530|FBpp0099532|FBpp0309392	FBtr0086582|FBtr0086583|FBtr0100174|FBtr0100176|FBtr0340450	7	2	7	0	0	1	0	1.41004	1.14863	2.63049	2.38882	4.93648	4.31664	13.9804	10.4291	0.7103	0	0.023	1	0.0366	1	0.3478	0	0.864028	0	0	0	0.121881	1	0	0	0.163424	1
S43959_SI	1	1	1	7	7	2R	15046239	15046560	ena	FBgn0000578	FBgn0000578:8	ena:8	7	FBgn0000578	FBpp0085766|FBpp0085767|FBpp0085768|FBpp0099530|FBpp0099532|FBpp0113115|FBpp0309392	FBtr0086582|FBtr0086583|FBtr0086584|FBtr0100174|FBtr0100176|FBtr0114623|FBtr0340450	7	2	7	1	0	0	0	1.41004	1.14863	2.63049	2.38882	4.93648	4.31664	13.9804	10.4291	0.7103	0	0.023	1	0.0366	1	0.3478	0	0.864028	0	0	0	0.121881	1	0	0	0.163424	1
S43960_SI	1	1	1	7	7	2R	15046625	15046857	ena	FBgn0000578	FBgn0000578:9	ena:9	7	FBgn0000578	FBpp0085766|FBpp0085767|FBpp0085768|FBpp0099530|FBpp0099532|FBpp0113115|FBpp0309392	FBtr0086582|FBtr0086583|FBtr0086584|FBtr0100174|FBtr0100176|FBtr0114623|FBtr0340450	7	2	7	1	0	0	0	1.41004	1.14863	2.63049	2.38882	4.93648	4.31664	13.9804	10.4291	0.7103	0	0.023	1	0.0366	1	0.3478	0	0.864028	0	0	0	0.121881	1	0	0	0.163424	1
S43963_SI	1	1	1	7	7	2R	15048479	15048637	ena	FBgn0000578	FBgn0000578:15	ena:15	7	FBgn0000578	FBpp0085766|FBpp0085767|FBpp0085768|FBpp0099530|FBpp0099532|FBpp0113115|FBpp0309392	FBtr0086582|FBtr0086583|FBtr0086584|FBtr0100174|FBtr0100176|FBtr0114623|FBtr0340450	7	2	7	1	0	0	0	1.41004	1.14863	2.63049	2.38882	4.93648	4.31664	13.9804	10.4291	0.7103	0	0.023	1	0.0366	1	0.3478	0	0.864028	0	0	0	0.121881	1	0	0	0.163424	1
S43964_SI	1	1	1	7	7	2R	15048699	15048920	ena	FBgn0000578	FBgn0000578:16	ena:16	7	FBgn0000578	FBpp0085766|FBpp0085767|FBpp0085768|FBpp0099530|FBpp0099532|FBpp0113115|FBpp0309392	FBtr0086582|FBtr0086583|FBtr0086584|FBtr0100174|FBtr0100176|FBtr0114623|FBtr0340450	7	2	7	1	0	0	0	1.41004	1.14863	2.63049	2.38882	4.93648	4.31664	13.9804	10.4291	0.7103	0	0.023	1	0.0366	1	0.3478	0	0.864028	0	0	0	0.121881	1	0	0	0.163424	1
F975_SI	1	3	1	6	6	2L	1724768	1726655	Eno	FBgn0000579	FBgn0000579:1|FBgn0000579:2|FBgn0000579:3	Eno:1|Eno:2|Eno:3	1|4|1	FBgn0000579	FBpp0077571|FBpp0077572|FBpp0077573|FBpp0077574|FBpp0077575|FBpp0291325	FBtr0077905|FBtr0077906|FBtr0077907|FBtr0077908|FBtr0077909|FBtr0302115	6	2	6	0	1	0	0	6.04926	5.85866	5.90366	5.77466	424.074	351.23	365.501	321.19	0.008	1	0.0009	1	0.15	0	<.0001	1	0.0624636	1	1	0	0.0148893	1	1	1	0.379257	0
F976_SI	1	3	1	6	6	2L	1726753	1727880	Eno	FBgn0000579	FBgn0000579:4|FBgn0000579:5|FBgn0000579:6	Eno:4|Eno:5|Eno:6	1|1|4	FBgn0000579	FBpp0077571|FBpp0077572|FBpp0077573|FBpp0077574|FBpp0077575|FBpp0291325	FBtr0077905|FBtr0077906|FBtr0077907|FBtr0077908|FBtr0077909|FBtr0302115	6	2	6	0	1	0	0	1.13758	1.36241	2.09361	2.074	2.26029	4.08937	7.20957	7.01695	0.5957	0	<.0001	1	0.0909	0	0.8334	0	0.795035	0	0	0	0.000580272	1	1	1	0.283301	0
F978_SI	1	2	1	2	2	2L	1728303	1728463	Eno	FBgn0000579	FBgn0000579:8|FBgn0000579:9	Eno:8|Eno:9	1|1	FBgn0000579	FBpp0077573|FBpp0077574	FBtr0077907|FBtr0077908	6	2	6	0	0	1	1	1.13758	1.36241	2.09361	2.074	2.26029	4.08937	7.20957	7.01695	0.5957	0	<.0001	1	0.0909	0	0.8334	0	0.795035	0	0	0	0.000580272	1	1	1	0.283301	0
S977_SI	1	1	1	4	4	2L	1728054	1728232	Eno	FBgn0000579	FBgn0000579:7	Eno:7	4	FBgn0000579	FBpp0077571|FBpp0077572|FBpp0077573|FBpp0077574	FBtr0077905|FBtr0077906|FBtr0077907|FBtr0077908	6	2	6	0	0	1	0	1.13758	1.36241	2.09361	2.074	2.26029	4.08937	7.20957	7.01695	0.5957	0	<.0001	1	0.0909	0	0.8334	0	0.795035	0	0	0	0.000580272	1	1	1	0.283301	0
F38918_SI	1	2	1	3	3	2R	7339548	7339888	E(Pc)	FBgn0000581	FBgn0000581:1|FBgn0000581:2	E(Pc):1|E(Pc):2	2|1	FBgn0000581	FBpp0087238|FBpp0303472|FBpp0303473	FBtr0088139|FBtr0330622|FBtr0330623	5	2	5	0	0	1	0	2.81958	2.6675	3.0515	2.96652	17.696	13.7604	20.191	18.6086	0.5319	0	0.2959	0	0.0291	1	0.2622	0	0.751416	0	0	0	0.5548	0	0	0	0.141207	1
F38924_SI	1	2	1	5	5	2R	7343093	7343295	E(Pc)	FBgn0000581	FBgn0000581:10|FBgn0000581:9	E(Pc):10|E(Pc):9	1|4	FBgn0000581	FBpp0087238|FBpp0087239|FBpp0303471|FBpp0303472|FBpp0303473	FBtr0088139|FBtr0088140|FBtr0330621|FBtr0330622|FBtr0330623	5	2	5	0	1	0	0	0.773145	0.549008	1.46457	1.29586	1.58279	0.967833	3.47786	2.71694	0.5596	0	0.0339	1	0.0128	1	0.2667	0	0.770563	0	0	0	0.155894	1	0	0	0.0843367	1
F38929_SI	1	2	1	5	5	2R	7348096	7352775	E(Pc)	FBgn0000581	FBgn0000581:15|FBgn0000581:16	E(Pc):15|E(Pc):16	3|2	FBgn0000581	FBpp0087238|FBpp0087239|FBpp0303471|FBpp0303472|FBpp0303473	FBtr0088139|FBtr0088140|FBtr0330621|FBtr0330622|FBtr0330623	5	2	5	0	1	0	1	1.18625	0.971867	2.02695	1.75827	2.47137	1.88775	7.01178	5.05994	0.4149	0	0.0012	1	0.0064	1	0.2303	0	0.66178	0	0	0	0.0180087	1	1	1	0.0541605	1
S38920_SI	1	1	1	5	5	2R	7340898	7341974	E(Pc)	FBgn0000581	FBgn0000581:5	E(Pc):5	5	FBgn0000581	FBpp0087238|FBpp0087239|FBpp0303471|FBpp0303472|FBpp0303473	FBtr0088139|FBtr0088140|FBtr0330621|FBtr0330622|FBtr0330623	5	2	5	1	0	0	0	1.18625	0.971867	2.02695	1.75827	2.47137	1.88775	7.01178	5.05994	0.4149	0	0.0012	1	0.0064	1	0.2303	0	0.66178	0	0	0	0.0180087	1	1	1	0.0541605	1
S38921_SI	1	1	1	5	5	2R	7342039	7342174	E(Pc)	FBgn0000581	FBgn0000581:6	E(Pc):6	5	FBgn0000581	FBpp0087238|FBpp0087239|FBpp0303471|FBpp0303472|FBpp0303473	FBtr0088139|FBtr0088140|FBtr0330621|FBtr0330622|FBtr0330623	5	2	5	1	0	0	0	1.18625	0.971867	2.02695	1.75827	2.47137	1.88775	7.01178	5.05994	0.4149	0	0.0012	1	0.0064	1	0.2303	0	0.66178	0	0	0	0.0180087	1	1	1	0.0541605	1
S38922_SI	1	1	1	5	5	2R	7342330	7342568	E(Pc)	FBgn0000581	FBgn0000581:7	E(Pc):7	5	FBgn0000581	FBpp0087238|FBpp0087239|FBpp0303471|FBpp0303472|FBpp0303473	FBtr0088139|FBtr0088140|FBtr0330621|FBtr0330622|FBtr0330623	5	2	5	1	0	0	0	1.18625	0.971867	2.02695	1.75827	2.47137	1.88775	7.01178	5.05994	0.4149	0	0.0012	1	0.0064	1	0.2303	0	0.66178	0	0	0	0.0180087	1	1	1	0.0541605	1
S38923_SI	1	1	1	5	5	2R	7342638	7342792	E(Pc)	FBgn0000581	FBgn0000581:8	E(Pc):8	5	FBgn0000581	FBpp0087238|FBpp0087239|FBpp0303471|FBpp0303472|FBpp0303473	FBtr0088139|FBtr0088140|FBtr0330621|FBtr0330622|FBtr0330623	5	2	5	1	0	0	0	1.18625	0.971867	2.02695	1.75827	2.47137	1.88775	7.01178	5.05994	0.4149	0	0.0012	1	0.0064	1	0.2303	0	0.66178	0	0	0	0.0180087	1	1	1	0.0541605	1
S38925_SI	1	1	1	4	4	2R	7343325	7343506	E(Pc)	FBgn0000581	FBgn0000581:11	E(Pc):11	4	FBgn0000581	FBpp0087238|FBpp0087239|FBpp0303472|FBpp0303473	FBtr0088139|FBtr0088140|FBtr0330622|FBtr0330623	5	2	5	0	0	1	0	1.18625	0.971867	2.02695	1.75827	2.47137	1.88775	7.01178	5.05994	0.4149	0	0.0012	1	0.0064	1	0.2303	0	0.66178	0	0	0	0.0180087	1	1	1	0.0541605	1
S38926_SI	1	1	1	5	5	2R	7343872	7344239	E(Pc)	FBgn0000581	FBgn0000581:12	E(Pc):12	5	FBgn0000581	FBpp0087238|FBpp0087239|FBpp0303471|FBpp0303472|FBpp0303473	FBtr0088139|FBtr0088140|FBtr0330621|FBtr0330622|FBtr0330623	5	2	5	1	0	0	0	1.18625	0.971867	2.02695	1.75827	2.47137	1.88775	7.01178	5.05994	0.4149	0	0.0012	1	0.0064	1	0.2303	0	0.66178	0	0	0	0.0180087	1	1	1	0.0541605	1
S38927_SI	1	1	1	5	5	2R	7344310	7344425	E(Pc)	FBgn0000581	FBgn0000581:13	E(Pc):13	5	FBgn0000581	FBpp0087238|FBpp0087239|FBpp0303471|FBpp0303472|FBpp0303473	FBtr0088139|FBtr0088140|FBtr0330621|FBtr0330622|FBtr0330623	5	2	5	1	0	0	0	1.18625	0.971867	2.02695	1.75827	2.47137	1.88775	7.01178	5.05994	0.4149	0	0.0012	1	0.0064	1	0.2303	0	0.66178	0	0	0	0.0180087	1	1	1	0.0541605	1
S38928_SI	1	1	1	5	5	2R	7344493	7347824	E(Pc)	FBgn0000581	FBgn0000581:14	E(Pc):14	5	FBgn0000581	FBpp0087238|FBpp0087239|FBpp0303471|FBpp0303472|FBpp0303473	FBtr0088139|FBtr0088140|FBtr0330621|FBtr0330622|FBtr0330623	5	2	5	1	0	0	0	1.18625	0.971867	2.02695	1.75827	2.47137	1.88775	7.01178	5.05994	0.4149	0	0.0012	1	0.0064	1	0.2303	0	0.66178	0	0	0	0.0180087	1	1	1	0.0541605	1
S7040_SI	1	1	1	1	1	2L	11827204	11828371	esc	FBgn0000588	FBgn0000588:1	esc:1	1	FBgn0000588	FBpp0079907	FBtr0080325	1	1	1	1	0	0	0	2.29825	2.03085	2.84236	2.96948	9.23472	6.70042	16.2529	18.6566	0.0467	1	0.0001	1	<.0001	1	0.1392	0	0.189767	1	0	0	0.00445518	1	1	1	9.94879e-06	1
S7041_SI	1	1	1	1	1	2L	11828736	11828907	esc	FBgn0000588	FBgn0000588:2	esc:2	1	FBgn0000588	FBpp0079907	FBtr0080325	1	1	1	1	0	0	0	2.29825	2.03085	2.84236	2.96948	9.23472	6.70042	16.2529	18.6566	0.0467	1	0.0001	1	<.0001	1	0.1392	0	0.189767	1	0	0	0.00445518	1	1	1	9.94879e-06	1
S7042_SI	1	1	1	1	1	2L	11828970	11829103	esc	FBgn0000588	FBgn0000588:3	esc:3	1	FBgn0000588	FBpp0079907	FBtr0080325	1	1	1	1	0	0	0	2.29825	2.03085	2.84236	2.96948	9.23472	6.70042	16.2529	18.6566	0.0467	1	0.0001	1	<.0001	1	0.1392	0	0.189767	1	0	0	0.00445518	1	1	1	9.94879e-06	1
S7043_SI	1	1	1	1	1	2L	11829176	11829405	esc	FBgn0000588	FBgn0000588:4	esc:4	1	FBgn0000588	FBpp0079907	FBtr0080325	1	1	1	1	0	0	1	2.29825	2.03085	2.84236	2.96948	9.23472	6.70042	16.2529	18.6566	0.0467	1	0.0001	1	<.0001	1	0.1392	0	0.189767	1	0	0	0.00445518	1	1	1	9.94879e-06	1
F28208_SI	1	2	1	2	2	3L	12183397	12183805	Est-6	FBgn0000592	FBgn0000592:2|FBgn0000592:3	Est-6:2|Est-6:3	1|1	FBgn0000592	FBpp0075735|FBpp0305575	FBtr0076003|FBtr0333383	2	2	2	0	1	0	1	4.84854	4.91394	4.15719	4.23956	147.567	165.298	63.7674	70.9152	0.8813	0	0.0204	1	0.084	0	0.5959	0	0.950128	0	0	0	0.113104	1	0	0	0.270541	0
S28207_SI	1	1	1	2	2	3L	12181918	12183345	Est-6	FBgn0000592	FBgn0000592:1	Est-6:1	2	FBgn0000592	FBpp0075735|FBpp0305575	FBtr0076003|FBtr0333383	2	2	2	1	0	0	0	4.60399	4.80122	3.94767	4.08504	121.4	135.088	51.4945	58.6392	0.6283	0	0.055	0	0.0117	1	0.1177	0	0.815941	0	0	0	0.209665	0	0	0	0.0794887	1
F18764_SI	1	2	1	4	4	X	15888718	15890542	exd	FBgn0000611	FBgn0000611:8|FBgn0000611:9	exd:8|exd:9	2|2	FBgn0000611	FBpp0073940|FBpp0073942|FBpp0305514|FBpp0305515	FBtr0074135|FBtr0074137|FBtr0333322|FBtr0333323	4	1	4	0	1	0	1	3.80853	3.53138	4.1801	3.91947	48.5049	35.9041	65.2953	51.0574	0.3138	0	0.076	0	0.1136	0	0.0948	0	0.572264	0	0	0	0.254973	0	0	0	0.32286	0
S18758_SI	1	1	1	1	1	X	15886501	15886694	exd	FBgn0000611	FBgn0000611:1	exd:1	1	FBgn0000611	FBpp0073940	FBtr0074135	4	1	4	0	0	1	0	0.969612	1.20189	2.642	2.00357	2.30006	4.04627	15.4252	7.12543	0.7028	0	0.001	1	0.1619	0	0.0898	0	0.859633	0	0	0	0.0166151	1	1	1	0.396197	0
S18761_SI	1	1	1	4	4	X	15887505	15887806	exd	FBgn0000611	FBgn0000611:5	exd:5	4	FBgn0000611	FBpp0073940|FBpp0073942|FBpp0305514|FBpp0305515	FBtr0074135|FBtr0074137|FBtr0333322|FBtr0333323	4	1	4	1	0	0	0	2.04004	1.33915	2.78063	2.45584	10.2182	5.21235	17.6904	13.893	0.3452	0	0.1822	0	0.1048	0	0.465	0	0.601007	0	0	0	0.42396	0	0	0	0.307865	0
S18762_SI	1	1	1	4	4	X	15887998	15888316	exd	FBgn0000611	FBgn0000611:6	exd:6	4	FBgn0000611	FBpp0073940|FBpp0073942|FBpp0305514|FBpp0305515	FBtr0074135|FBtr0074137|FBtr0333322|FBtr0333323	4	1	4	1	0	0	0	2.04004	1.33915	2.78063	2.45584	10.2182	5.21235	17.6904	13.893	0.3452	0	0.1822	0	0.1048	0	0.465	0	0.601007	0	0	0	0.42396	0	0	0	0.307865	0
S18763_SI	1	1	1	4	4	X	15888380	15888638	exd	FBgn0000611	FBgn0000611:7	exd:7	4	FBgn0000611	FBpp0073940|FBpp0073942|FBpp0305514|FBpp0305515	FBtr0074135|FBtr0074137|FBtr0333322|FBtr0333323	4	1	4	1	0	0	0	2.04004	1.33915	2.78063	2.45584	10.2182	5.21235	17.6904	13.893	0.3452	0	0.1822	0	0.1048	0	0.465	0	0.601007	0	0	0	0.42396	0	0	0	0.307865	0
F44897_SI	1	2	1	4	4	2R	16555857	16557400	exu	FBgn0000615	FBgn0000615:2|FBgn0000615:3	exu:2|exu:3	2|2	FBgn0000615	FBpp0085555|FBpp0085556|FBpp0085557|FBpp0291491	FBtr0086242|FBtr0086243|FBtr0086244|FBtr0302285	4	2	4	0	1	0	0
F44899_SI	1	2	1	4	4	2R	16557706	16557996	exu	FBgn0000615	FBgn0000615:5|FBgn0000615:6	exu:5|exu:6	2|2	FBgn0000615	FBpp0085555|FBpp0085556|FBpp0085557|FBpp0291491	FBtr0086242|FBtr0086243|FBtr0086244|FBtr0302285	4	2	4	0	1	0	0
F44900_SI	1	2	1	2	2	2R	16558143	16558588	exu	FBgn0000615	FBgn0000615:7|FBgn0000615:8	exu:7|exu:8	1|1	FBgn0000615	FBpp0085555|FBpp0291491	FBtr0086242|FBtr0302285	4	2	4	0	0	1	1
S44896_SI	1	1	1	2	2	2R	16554932	16555787	exu	FBgn0000615	FBgn0000615:1	exu:1	2	FBgn0000615	FBpp0085557|FBpp0291491	FBtr0086244|FBtr0302285	4	2	4	0	0	1	0
S44898_SI	1	1	1	4	4	2R	16557484	16557636	exu	FBgn0000615	FBgn0000615:4	exu:4	4	FBgn0000615	FBpp0085555|FBpp0085556|FBpp0085557|FBpp0291491	FBtr0086242|FBtr0086243|FBtr0086244|FBtr0302285	4	2	4	1	0	0	0
S19755_SI	1	1	1	1	1	X	17736194	17736442	e(y)1	FBgn0000617	FBgn0000617:1	e(y)1:1	1	FBgn0000617	FBpp0074237	FBtr0074463	1	1	1	1	0	0	1
F28337_SI	1	2	1	3	3	3L	12455637	12457202	eyg	FBgn0000625	FBgn0000625:1|FBgn0000625:2	eyg:1|eyg:2	1|2	FBgn0000625	FBpp0075711|FBpp0099525|FBpp0308953	FBtr0075979|FBtr0100170|FBtr0339921	3	3	3	0	1	0	0	1.86773	1.66088	2.04344	2.11422	5.72881	6.67689	6.78344	7.32156	0.6867	0	0.2278	0	0.3676	0	0.3629	0	0.850811	0	0	0	0.481876	0	0	0	0.621425	0
F28341_SI	1	3	1	3	3	3L	12460586	12461121	eyg	FBgn0000625	FBgn0000625:6|FBgn0000625:7|FBgn0000625:8	eyg:6|eyg:7|eyg:8	1|2|1	FBgn0000625	FBpp0075711|FBpp0099525|FBpp0308953	FBtr0075979|FBtr0100170|FBtr0339921	3	3	3	0	1	0	1	1.86773	1.66088	2.04344	2.11422	5.72881	6.67689	6.78344	7.32156	0.6867	0	0.2278	0	0.3676	0	0.3629	0	0.850811	0	0	0	0.481876	0	0	0	0.621425	0
S28338_SI	1	1	1	3	3	3L	12457414	12457997	eyg	FBgn0000625	FBgn0000625:3	eyg:3	3	FBgn0000625	FBpp0075711|FBpp0099525|FBpp0308953	FBtr0075979|FBtr0100170|FBtr0339921	3	3	3	1	0	0	0	1.86773	1.66088	2.04344	2.11422	5.72881	6.67689	6.78344	7.32156	0.6867	0	0.2278	0	0.3676	0	0.3629	0	0.850811	0	0	0	0.481876	0	0	0	0.621425	0
S28339_SI	1	1	1	3	3	3L	12458123	12458263	eyg	FBgn0000625	FBgn0000625:4	eyg:4	3	FBgn0000625	FBpp0075711|FBpp0099525|FBpp0308953	FBtr0075979|FBtr0100170|FBtr0339921	3	3	3	1	0	0	0	1.86773	1.66088	2.04344	2.11422	5.72881	6.67689	6.78344	7.32156	0.6867	0	0.2278	0	0.3676	0	0.3629	0	0.850811	0	0	0	0.481876	0	0	0	0.621425	0
S28340_SI	1	1	1	3	3	3L	12458944	12459264	eyg	FBgn0000625	FBgn0000625:5	eyg:5	3	FBgn0000625	FBpp0075711|FBpp0099525|FBpp0308953	FBtr0075979|FBtr0100170|FBtr0339921	3	3	3	1	0	0	0	1.86773	1.66088	2.04344	2.11422	5.72881	6.67689	6.78344	7.32156	0.6867	0	0.2278	0	0.3676	0	0.3629	0	0.850811	0	0	0	0.481876	0	0	0	0.621425	0
F27400_SI	1	2	1	3	3	3L	10630740	10631076	E(z)	FBgn0000629	FBgn0000629:8|FBgn0000629:9	E(z):8|E(z):9	2|1	FBgn0000629	FBpp0076008|FBpp0271846|FBpp0306192	FBtr0076279|FBtr0273338|FBtr0334067	3	1	3	0	1	0	0	1.8006	1.73765	2.55974	2.66934	6.402	4.97492	12.1637	13.541	0.8752	0	0.055	0	<.0001	1	0.3056	0	0.947553	0	0	0	0.209723	0	0	0	0.00202152	1
S27394_SI	1	1	1	3	3	3L	10628216	10628785	E(z)	FBgn0000629	FBgn0000629:2	E(z):2	3	FBgn0000629	FBpp0076008|FBpp0271846|FBpp0306192	FBtr0076279|FBtr0273338|FBtr0334067	3	1	3	1	0	0	0	1.32159	1.44356	2.68999	2.81076	5.26101	7.93781	14.1384	16.3708	0.8807	0	0.0109	1	0.0548	0	0.5185	0	0.949957	0	0	0	0.0761302	1	1	0	0.209241	0
S27395_SI	1	1	1	3	3	3L	10628848	10629037	E(z)	FBgn0000629	FBgn0000629:3	E(z):3	3	FBgn0000629	FBpp0076008|FBpp0271846|FBpp0306192	FBtr0076279|FBtr0273338|FBtr0334067	3	1	3	1	0	0	0	1.46841	1.61272	1.60612	1.87922	6.51538	8.55004	4.58326	7.13728	0.8653	0	0.8074	0	0.7301	0	0.534	0	0.942786	0	0	0	0.915291	0	0	0	0.874642	0
S27396_SI	1	1	1	3	3	3L	10629096	10629193	E(z)	FBgn0000629	FBgn0000629:4	E(z):4	3	FBgn0000629	FBpp0076008|FBpp0271846|FBpp0306192	FBtr0076279|FBtr0273338|FBtr0334067	3	1	3	1	0	0	0	0.730179	0.657614	2.10012	2.00189	1.36774	1.20532	7.45972	6.57769	0.8442	0	<.0001	1	0.0002	1	0.552	0	0.933364	0	0	0	0.00314844	1	1	1	0.00608004	1
S27398_SI	1	1	1	3	3	3L	10629724	10629884	E(z)	FBgn0000629	FBgn0000629:6	E(z):6	3	FBgn0000629	FBpp0076008|FBpp0271846|FBpp0306192	FBtr0076279|FBtr0273338|FBtr0334067	3	1	3	1	0	0	0	0.730179	0.657614	2.10012	2.00189	1.36774	1.20532	7.45972	6.57769	0.8442	0	<.0001	1	0.0002	1	0.552	0	0.933364	0	0	0	0.00314844	1	1	1	0.00608004	1
S27399_SI	1	1	1	3	3	3L	10629946	10630677	E(z)	FBgn0000629	FBgn0000629:7	E(z):7	3	FBgn0000629	FBpp0076008|FBpp0271846|FBpp0306192	FBtr0076279|FBtr0273338|FBtr0334067	3	1	3	1	0	0	0	0.730179	0.657614	2.10012	2.00189	1.36774	1.20532	7.45972	6.57769	0.8442	0	<.0001	1	0.0002	1	0.552	0	0.933364	0	0	0	0.00314844	1	1	1	0.00608004	1
S40375_SI	1	1	1	2	2	2R	9510549	9511189	fas	FBgn0000633	FBgn0000633:1	fas:1	2	FBgn0000633	FBpp0086751|FBpp0308965	FBtr0087625|FBtr0339940	2	1	2	1	0	0	0	3.56124	3.43737	3.32392	3.38477	34.7367	30.61	26.9268	28.5796	0.3095	0	0.0174	1	0.59	0	0.3093	0	0.567994	0	0	0	0.102511	1	0	0	0.791427	0
S40377_SI	1	1	1	2	2	2R	9541789	9541959	fas	FBgn0000633	FBgn0000633:3	fas:3	2	FBgn0000633	FBpp0086751|FBpp0308965	FBtr0087625|FBtr0339940	2	1	2	1	0	0	0	3.56124	3.43737	3.32392	3.38477	34.7367	30.61	26.9268	28.5796	0.3095	0	0.0174	1	0.59	0	0.3093	0	0.567994	0	0	0	0.102511	1	0	0	0.791427	0
S40383_SI	1	1	1	2	2	2R	9593940	9594703	fas	FBgn0000633	FBgn0000633:4	fas:4	2	FBgn0000633	FBpp0086751|FBpp0308965	FBtr0087625|FBtr0339940	2	1	2	1	0	0	0	3.56124	3.43737	3.32392	3.38477	34.7367	30.61	26.9268	28.5796	0.3095	0	0.0174	1	0.59	0	0.3093	0	0.567994	0	0	0	0.102511	1	0	0	0.791427	0
S40384_SI	1	1	1	2	2	2R	9600634	9600811	fas	FBgn0000633	FBgn0000633:5	fas:5	2	FBgn0000633	FBpp0086751|FBpp0308965	FBtr0087625|FBtr0339940	2	1	2	1	0	0	0	3.56124	3.43737	3.32392	3.38477	34.7367	30.61	26.9268	28.5796	0.3095	0	0.0174	1	0.59	0	0.3093	0	0.567994	0	0	0	0.102511	1	0	0	0.791427	0
S40385_SI	1	1	1	2	2	2R	9601268	9601494	fas	FBgn0000633	FBgn0000633:6	fas:6	2	FBgn0000633	FBpp0086751|FBpp0308965	FBtr0087625|FBtr0339940	2	1	2	1	0	0	0	3.56124	3.43737	3.32392	3.38477	34.7367	30.61	26.9268	28.5796	0.3095	0	0.0174	1	0.59	0	0.3093	0	0.567994	0	0	0	0.102511	1	0	0	0.791427	0
S40386_SI	1	1	1	2	2	2R	9602222	9602378	fas	FBgn0000633	FBgn0000633:7	fas:7	2	FBgn0000633	FBpp0086751|FBpp0308965	FBtr0087625|FBtr0339940	2	1	2	1	0	0	0	3.56124	3.43737	3.32392	3.38477	34.7367	30.61	26.9268	28.5796	0.3095	0	0.0174	1	0.59	0	0.3093	0	0.567994	0	0	0	0.102511	1	0	0	0.791427	0
S40387_SI	1	1	1	2	2	2R	9605883	9606022	fas	FBgn0000633	FBgn0000633:8	fas:8	2	FBgn0000633	FBpp0086751|FBpp0308965	FBtr0087625|FBtr0339940	2	1	2	1	0	0	0	3.56124	3.43737	3.32392	3.38477	34.7367	30.61	26.9268	28.5796	0.3095	0	0.0174	1	0.59	0	0.3093	0	0.567994	0	0	0	0.102511	1	0	0	0.791427	0
S40388_SI	1	1	1	2	2	2R	9606591	9606720	fas	FBgn0000633	FBgn0000633:9	fas:9	2	FBgn0000633	FBpp0086751|FBpp0308965	FBtr0087625|FBtr0339940	2	1	2	1	0	0	0	3.56124	3.43737	3.32392	3.38477	34.7367	30.61	26.9268	28.5796	0.3095	0	0.0174	1	0.59	0	0.3093	0	0.567994	0	0	0	0.102511	1	0	0	0.791427	0
S40389_SI	1	1	1	2	2	2R	9613051	9613179	fas	FBgn0000633	FBgn0000633:10	fas:10	2	FBgn0000633	FBpp0086751|FBpp0308965	FBtr0087625|FBtr0339940	2	1	2	1	0	0	0	3.56124	3.43737	3.32392	3.38477	34.7367	30.61	26.9268	28.5796	0.3095	0	0.0174	1	0.59	0	0.3093	0	0.567994	0	0	0	0.102511	1	0	0	0.791427	0
S40390_SI	1	1	1	2	2	2R	9613583	9613783	fas	FBgn0000633	FBgn0000633:11	fas:11	2	FBgn0000633	FBpp0086751|FBpp0308965	FBtr0087625|FBtr0339940	2	1	2	1	0	0	0	3.56124	3.43737	3.32392	3.38477	34.7367	30.61	26.9268	28.5796	0.3095	0	0.0174	1	0.59	0	0.3093	0	0.567994	0	0	0	0.102511	1	0	0	0.791427	0
S40391_SI	1	1	1	2	2	2R	9633668	9633846	fas	FBgn0000633	FBgn0000633:12	fas:12	2	FBgn0000633	FBpp0086751|FBpp0308965	FBtr0087625|FBtr0339940	2	1	2	1	0	0	0	3.56124	3.43737	3.32392	3.38477	34.7367	30.61	26.9268	28.5796	0.3095	0	0.0174	1	0.59	0	0.3093	0	0.567994	0	0	0	0.102511	1	0	0	0.791427	0
S40392_SI	1	1	1	2	2	2R	9633911	9636872	fas	FBgn0000633	FBgn0000633:13	fas:13	2	FBgn0000633	FBpp0086751|FBpp0308965	FBtr0087625|FBtr0339940	2	1	2	1	0	0	1	3.56124	3.43737	3.32392	3.38477	34.7367	30.61	26.9268	28.5796	0.3095	0	0.0174	1	0.59	0	0.3093	0	0.567994	0	0	0	0.102511	1	0	0	0.791427	0
F13305_SI	1	2	1	4	4	X	4026919	4028936	Fas2	FBgn0000635	FBgn0000635:1|FBgn0000635:2	Fas2:1|Fas2:2	1|3	FBgn0000635	FBpp0070633|FBpp0307830|FBpp0307831|FBpp0307832	FBtr0070665|FBtr0336882|FBtr0336883|FBtr0336884	6	1	6	0	0	1	0	3.16713	2.96107	2.9771	3.0292	23.1855	18.8943	18.7654	19.9962	0.1736	0	0.0743	0	0.647	0	0.614	0	0.412604	0	0	0	0.251637	0	0	0	0.827334	0
F13309_SI	1	2	1	6	6	X	4034208	4035987	Fas2	FBgn0000635	FBgn0000635:6|FBgn0000635:7	Fas2:6|Fas2:7	1|5	FBgn0000635	FBpp0070633|FBpp0070634|FBpp0070635|FBpp0307830|FBpp0307831|FBpp0307832	FBtr0070665|FBtr0070666|FBtr0070667|FBtr0336882|FBtr0336883|FBtr0336884	6	1	6	0	1	0	0	2.22542	2.06317	2.37347	2.27377	8.40834	7.28905	9.9078	8.87017	0.3808	0	0.2071	0	0.264	0	0.4031	0	0.632659	0	0	0	0.455826	0	0	0	0.522543	0
S13306_SI	1	1	1	2	2	X	4029444	4029530	Fas2	FBgn0000635	FBgn0000635:3	Fas2:3	2	FBgn0000635	FBpp0070633|FBpp0307831	FBtr0070665|FBtr0336883	6	1	6	0	0	1	0	2.58552	2.30391	2.79157	2.89607	14.1211	10.5037	15.6364	17.569	0.4418	0	0.4172	0	0.0616	0	0.4866	0	0.683994	0	0	0	0.663781	0	0	0	0.224495	0
S13307_SI	1	1	1	4	4	X	4030602	4030803	Fas2	FBgn0000635	FBgn0000635:4	Fas2:4	4	FBgn0000635	FBpp0070633|FBpp0307830|FBpp0307831|FBpp0307832	FBtr0070665|FBtr0336882|FBtr0336883|FBtr0336884	6	1	6	0	0	1	0	1.79308	1.99061	2.34553	2.39946	5.63501	6.44452	9.54153	10.1568	0.3579	0	0.0122	1	0.0032	1	0.5947	0	0.61232	0	0	0	0.0816756	1	1	0	0.0342185	1
S13308_SI	1	1	1	1	1	X	4033086	4033350	Fas2	FBgn0000635	FBgn0000635:5	Fas2:5	1	FBgn0000635	FBpp0070634	FBtr0070666	6	1	6	0	0	1	0	1.54784	1.27087	2.05819	1.92046	11.5188	4.50255	7.63213	6.03346	0.7341	0	0.4308	0	0.2442	0	0.5352	0	0.8767	0	0	0	0.675205	0	0	0	0.500142	0
S13310_SI	1	1	1	6	6	X	4036083	4037576	Fas2	FBgn0000635	FBgn0000635:8	Fas2:8	6	FBgn0000635	FBpp0070633|FBpp0070634|FBpp0070635|FBpp0307830|FBpp0307831|FBpp0307832	FBtr0070665|FBtr0070666|FBtr0070667|FBtr0336882|FBtr0336883|FBtr0336884	6	1	6	1	0	0	0	2.09762	2.3305	2.39356	2.58682	9.90228	10.1612	10.2623	12.9524	0.633	0	0.5168	0	0.3301	0	0.3218	0	0.818994	0	0	0	0.740762	0	0	0	0.587067	0
S13311_SI	1	1	1	6	6	X	4037660	4037784	Fas2	FBgn0000635	FBgn0000635:9	Fas2:9	6	FBgn0000635	FBpp0070633|FBpp0070634|FBpp0070635|FBpp0307830|FBpp0307831|FBpp0307832	FBtr0070665|FBtr0070666|FBtr0070667|FBtr0336882|FBtr0336883|FBtr0336884	6	1	6	1	0	0	0	1.56443	1.5857	1.75904	1.97549	6.91206	5.24051	5.02037	6.59667	0.9749	0	0.7196	0	0.3939	0	0.299	0	0.990026	0	0	0	0.869048	0	0	0	0.644296	0
S13312_SI	1	1	1	6	6	X	4043421	4043584	Fas2	FBgn0000635	FBgn0000635:10	Fas2:10	6	FBgn0000635	FBpp0070633|FBpp0070634|FBpp0070635|FBpp0307830|FBpp0307831|FBpp0307832	FBtr0070665|FBtr0070666|FBtr0070667|FBtr0336882|FBtr0336883|FBtr0336884	6	1	6	1	0	0	0	1.56443	1.5857	1.75904	1.97549	6.91206	5.24051	5.02037	6.59667	0.9749	0	0.7196	0	0.3939	0	0.299	0	0.990026	0	0	0	0.869048	0	0	0	0.644296	0
S13314_SI	1	1	1	6	6	X	4048618	4048789	Fas2	FBgn0000635	FBgn0000635:12	Fas2:12	6	FBgn0000635	FBpp0070633|FBpp0070634|FBpp0070635|FBpp0307830|FBpp0307831|FBpp0307832	FBtr0070665|FBtr0070666|FBtr0070667|FBtr0336882|FBtr0336883|FBtr0336884	6	1	6	1	0	0	0	1.56443	1.5857	1.75904	1.97549	6.91206	5.24051	5.02037	6.59667	0.9749	0	0.7196	0	0.3939	0	0.299	0	0.990026	0	0	0	0.869048	0	0	0	0.644296	0
S13315_SI	1	1	1	6	6	X	4097224	4097519	Fas2	FBgn0000635	FBgn0000635:13	Fas2:13	6	FBgn0000635	FBpp0070633|FBpp0070634|FBpp0070635|FBpp0307830|FBpp0307831|FBpp0307832	FBtr0070665|FBtr0070666|FBtr0070667|FBtr0336882|FBtr0336883|FBtr0336884	6	1	6	1	0	0	0	1.56443	1.5857	1.75904	1.97549	6.91206	5.24051	5.02037	6.59667	0.9749	0	0.7196	0	0.3939	0	0.299	0	0.990026	0	0	0	0.869048	0	0	0	0.644296	0
S13316_SI	1	1	1	6	6	X	4099933	4100126	Fas2	FBgn0000635	FBgn0000635:14	Fas2:14	6	FBgn0000635	FBpp0070633|FBpp0070634|FBpp0070635|FBpp0307830|FBpp0307831|FBpp0307832	FBtr0070665|FBtr0070666|FBtr0070667|FBtr0336882|FBtr0336883|FBtr0336884	6	1	6	1	0	0	1	1.56443	1.5857	1.75904	1.97549	6.91206	5.24051	5.02037	6.59667	0.9749	0	0.7196	0	0.3939	0	0.299	0	0.990026	0	0	0	0.869048	0	0	0	0.644296	0
F9643_SI	1	3	1	2	2	2L	18388382	18390710	Fas3	FBgn0000636	FBgn0000636:7|FBgn0000636:8|FBgn0000636:9	Fas3:7|Fas3:8|Fas3:9	1|1|1	FBgn0000636	FBpp0111717|FBpp0290605	FBtr0112805|FBtr0301391	6	1	6	0	0	1	0	1.45752	1.15054	1.81065	1.88021	3.44283	2.75812	5.15021	5.64779	0.334	0	0.0128	1	0.0245	1	0.4757	0	0.590667	0	0	0	0.0841083	1	1	0	0.126939	1
F9646_SI	1	2	1	3	3	2L	18392245	18393441	Fas3	FBgn0000636	FBgn0000636:12|FBgn0000636:13	Fas3:12|Fas3:13	1|2	FBgn0000636	FBpp0080604|FBpp0080605|FBpp0309467	FBtr0081051|FBtr0081052|FBtr0340580	6	1	6	0	0	1	1	2.0748	1.92381	2.30893	2.22611	7.48658	6.27632	9.09635	8.51565	0.5494	0	0.1931	0	0.1766	0	0.5066	0	0.763756	0	0	0	0.438141	0	0	0	0.416576	0
S9632_SI	1	1	1	6	6	2L	18320102	18320730	Fas3	FBgn0000636	FBgn0000636:1	Fas3:1	6	FBgn0000636	FBpp0080604|FBpp0080605|FBpp0111716|FBpp0111717|FBpp0290605|FBpp0309467	FBtr0081051|FBtr0081052|FBtr0112804|FBtr0112805|FBtr0301391|FBtr0340580	6	1	6	1	0	0	0	1.72766	1.01897	2.94537	2.72067	6.14598	2.28308	19.48	15.2811	0.1278	0	0.004	1	0.0002	1	0.4205	0	0.345842	0	0	0	0.0399912	1	1	1	0.00578126	1
S9638_SI	1	1	1	6	6	2L	18383402	18383719	Fas3	FBgn0000636	FBgn0000636:2	Fas3:2	6	FBgn0000636	FBpp0080604|FBpp0080605|FBpp0111716|FBpp0111717|FBpp0290605|FBpp0309467	FBtr0081051|FBtr0081052|FBtr0112804|FBtr0112805|FBtr0301391|FBtr0340580	6	1	6	1	0	0	0	1.57819	1.52917	2.78753	2.83931	4.49161	4.25351	15.5751	16.6362	0.8877	0	0.0001	1	0.0002	1	0.7354	0	0.952774	0	0	0	0.00371455	1	1	1	0.00582434	1
S9639_SI	1	1	1	6	6	2L	18383839	18384180	Fas3	FBgn0000636	FBgn0000636:3	Fas3:3	6	FBgn0000636	FBpp0080604|FBpp0080605|FBpp0111716|FBpp0111717|FBpp0290605|FBpp0309467	FBtr0081051|FBtr0081052|FBtr0112804|FBtr0112805|FBtr0301391|FBtr0340580	6	1	6	1	0	0	0	1.57819	1.52917	2.78753	2.83931	4.49161	4.25351	15.5751	16.6362	0.8877	0	0.0001	1	0.0002	1	0.7354	0	0.952774	0	0	0	0.00371455	1	1	1	0.00582434	1
S9640_SI	1	1	1	6	6	2L	18384459	18384893	Fas3	FBgn0000636	FBgn0000636:4	Fas3:4	6	FBgn0000636	FBpp0080604|FBpp0080605|FBpp0111716|FBpp0111717|FBpp0290605|FBpp0309467	FBtr0081051|FBtr0081052|FBtr0112804|FBtr0112805|FBtr0301391|FBtr0340580	6	1	6	1	0	0	0	1.57819	1.52917	2.78753	2.83931	4.49161	4.25351	15.5751	16.6362	0.8877	0	0.0001	1	0.0002	1	0.7354	0	0.952774	0	0	0	0.00371455	1	1	1	0.00582434	1
S9641_SI	1	1	1	1	1	2L	18386157	18387103	Fas3	FBgn0000636	FBgn0000636:5	Fas3:5	1	FBgn0000636	FBpp0111716	FBtr0112804	6	1	6	0	0	1	0	1.57819	1.52917	2.78753	2.83931	4.49161	4.25351	15.5751	16.6362	0.8877	0	0.0001	1	0.0002	1	0.7354	0	0.952774	0	0	0	0.00371455	1	1	1	0.00582434	1
S9642_SI	1	1	1	5	5	2L	18387287	18387317	Fas3	FBgn0000636	FBgn0000636:6	Fas3:6	5	FBgn0000636	FBpp0080604|FBpp0080605|FBpp0111717|FBpp0290605|FBpp0309467	FBtr0081051|FBtr0081052|FBtr0112805|FBtr0301391|FBtr0340580	6	1	6	0	0	1	0	1.57819	1.52917	2.78753	2.83931	4.49161	4.25351	15.5751	16.6362	0.8877	0	0.0001	1	0.0002	1	0.7354	0	0.952774	0	0	0	0.00371455	1	1	1	0.00582434	1
S9644_SI	1	1	1	1	1	2L	18391052	18391364	Fas3	FBgn0000636	FBgn0000636:10	Fas3:10	1	FBgn0000636	FBpp0080604	FBtr0081051	6	1	6	0	0	1	0	1.57819	1.52917	2.78753	2.83931	4.49161	4.25351	15.5751	16.6362	0.8877	0	0.0001	1	0.0002	1	0.7354	0	0.952774	0	0	0	0.00371455	1	1	1	0.00582434	1
S9645_SI	1	1	1	1	1	2L	18392065	18392135	Fas3	FBgn0000636	FBgn0000636:11	Fas3:11	1	FBgn0000636	FBpp0080604	FBtr0081051	6	1	6	0	0	1	0	1.57819	1.52917	2.78753	2.83931	4.49161	4.25351	15.5751	16.6362	0.8877	0	0.0001	1	0.0002	1	0.7354	0	0.952774	0	0	0	0.00371455	1	1	1	0.00582434	1
F29075_SI	1	4	1	3	3	3L	14087689	14091153	Fbp1	FBgn0000639	FBgn0000639:1|FBgn0000639:2|FBgn0000639:3|FBgn0000639:4	Fbp1:1|Fbp1:2|Fbp1:3|Fbp1:4	2|1|1|1	FBgn0000639	FBpp0075491|FBpp0075492|FBpp0308598	FBtr0075749|FBtr0075750|FBtr0339515	3	3	3	0	1	0	1
S5394_SI	1	1	1	1	1	2L	9426860	9427258	Fbp2	FBgn0000640	FBgn0000640:1	Fbp2:1	1	FBgn0000640	FBpp0079408	FBtr0079808	1	1	1	1	0	0	0
S5395_SI	1	1	1	1	1	2L	9427319	9427835	Fbp2	FBgn0000640	FBgn0000640:2	Fbp2:2	1	FBgn0000640	FBpp0079408	FBtr0079808	1	1	1	1	0	0	1
S12986_SI	1	1	1	1	1	X	3067409	3067628	Fcp3C	FBgn0000644	FBgn0000644:1	Fcp3C:1	1	FBgn0000644	FBpp0070517	FBtr0070542	1	1	1	1	0	0	0
S12987_SI	1	1	1	1	1	X	3067701	3068311	Fcp3C	FBgn0000644	FBgn0000644:2	Fcp3C:2	1	FBgn0000644	FBpp0070517	FBtr0070542	1	1	1	1	0	0	0
S12988_SI	1	1	1	1	1	X	3068376	3068507	Fcp3C	FBgn0000644	FBgn0000644:3	Fcp3C:3	1	FBgn0000644	FBpp0070517	FBtr0070542	1	1	1	1	0	0	1
S43436_SI	1	1	1	1	1	2R	14120266	14123816	fj	FBgn0000658	FBgn0000658:1	fj:1	1	FBgn0000658	FBpp0085933	FBtr0086754	1	1	1	1	0	0	1	2.12798	2.01147	1.89271	2.0555	8.25494	6.57772	5.67	6.8726	0.5886	0	0.254	0	0.6761	0	0.0473	1	0.790415	0	0	0	0.511617	0	0	0	0.844452	0
F61695_SI	1	2	1	3	3	3R	24406805	24410834	fkh	FBgn0000659	FBgn0000659:1|FBgn0000659:2	fkh:1|fkh:2	2|1	FBgn0000659	FBpp0084690|FBpp0289487|FBpp0303365	FBtr0085321|FBtr0300259|FBtr0330333	3	3	3	0	1	0	1	2.09614	1.59503	2.29565	1.9734	7.49832	4.43178	8.96963	6.31301	0.0735	0	0.1666	0	0.1397	0	0.004	1	0.250097	0	0	0	0.402824	0	0	0	0.364317	0
F40441_SI	1	2	1	3	3	2R	9709271	9709680	fl(2)d	FBgn0000662	FBgn0000662:4|FBgn0000662:5	fl(2)d:4|fl(2)d:5	2|1	FBgn0000662	FBpp0086774|FBpp0293239|FBpp0293240	FBtr0087648|FBtr0304696|FBtr0304697	4	3	4	0	0	1	0	2.00344	2.15774	2.86572	2.75771	9.61922	7.88336	16.9066	15.351	0.7109	0	0.0465	1	0.0033	1	0.5127	0	0.864348	0	0	0	0.189407	1	0	0	0.0348675	1
F40442_SI	1	3	1	4	4	2R	9711297	9712058	fl(2)d	FBgn0000662	FBgn0000662:6|FBgn0000662:7|FBgn0000662:8	fl(2)d:6|fl(2)d:7|fl(2)d:8	1|2|1	FBgn0000662	FBpp0086773|FBpp0086774|FBpp0293239|FBpp0293240	FBtr0087647|FBtr0087648|FBtr0304696|FBtr0304697	4	3	4	0	1	0	1	1.86533	1.9181	2.89043	2.725	5.59903	6.07141	17.1871	14.378	0.76	0	<.0001	1	<.0001	1	0.082	0	0.891261	0	0	0	2.15221e-05	1	1	1	0.00239995	1
S40438_SI	1	1	1	4	4	2R	9707129	9708474	fl(2)d	FBgn0000662	FBgn0000662:1	fl(2)d:1	4	FBgn0000662	FBpp0086773|FBpp0086774|FBpp0293239|FBpp0293240	FBtr0087647|FBtr0087648|FBtr0304696|FBtr0304697	4	3	4	1	0	0	0	3.29514	2.98958	3.78876	3.64146	27.4199	19.7765	43.2955	37.2229	0.1687	0	0.0032	1	0.0008	1	0.0029	1	0.405713	0	0	0	0.0342043	1	1	1	0.0138618	1
S40439_SI	1	1	1	4	4	2R	9708541	9708874	fl(2)d	FBgn0000662	FBgn0000662:2	fl(2)d:2	4	FBgn0000662	FBpp0086773|FBpp0086774|FBpp0293239|FBpp0293240	FBtr0087647|FBtr0087648|FBtr0304696|FBtr0304697	4	3	4	1	0	0	0	2.102	2.03393	3.59698	3.37274	9.93744	11.6727	36.0332	29.0987	0.9273	0	0.0033	1	0.0408	1	0.1641	0	0.969488	0	0	0	0.0354092	1	1	1	0.174843	1
S40440_SI	1	1	1	4	4	2R	9708938	9709062	fl(2)d	FBgn0000662	FBgn0000662:3	fl(2)d:3	4	FBgn0000662	FBpp0086773|FBpp0086774|FBpp0293239|FBpp0293240	FBtr0087647|FBtr0087648|FBtr0304696|FBtr0304697	4	3	4	1	0	0	0	2.12297	1.46272	3.36507	3.10486	11.1692	7.17506	28.7804	22.5506	0.4096	0	0.0191	1	0.0208	1	0.2152	0	0.657275	0	0	0	0.108349	1	0	0	0.114378	1
F12390_SI	1	2	1	9	9	X	1918789	1919732	Actn	FBgn0000667	FBgn0000667:1|FBgn0000667:2	Actn:1|Actn:2	1|8	FBgn0000667	FBpp0070329|FBpp0070330|FBpp0070331|FBpp0292167|FBpp0302777|FBpp0302778|FBpp0302779|FBpp0305935|FBpp0305936	FBtr0070343|FBtr0070344|FBtr0070345|FBtr0303048|FBtr0310657|FBtr0310658|FBtr0310659|FBtr0333801|FBtr0333802	9	1	9	0	1	0	0	3.46962	3.163	3.42059	3.58955	32.4834	24.87	29.7575	37.3058	0.2403	0	0.7136	0	0.1396	0	0.3398	0	0.496051	0	0	0	0.865887	0	0	0	0.364175	0
F12397_SI	1	2	1	7	7	X	1923808	1923959	Actn	FBgn0000667	FBgn0000667:10|FBgn0000667:9	Actn:10|Actn:9	3|4	FBgn0000667	FBpp0070329|FBpp0070331|FBpp0292167|FBpp0302778|FBpp0302779|FBpp0305935|FBpp0305936	FBtr0070343|FBtr0070345|FBtr0303048|FBtr0310658|FBtr0310659|FBtr0333801|FBtr0333802	9	1	9	0	0	1	0	2.78272	2.38866	3.04822	3.17124	15.3506	11.3127	20.747	23.6544	0.1769	0	0.0696	0	0.0181	1	0.4928	0	0.416975	0	0	0	0.241916	0	0	0	0.104796	1
F12400_SI	1	4	1	9	9	X	1928988	1929444	Actn	FBgn0000667	FBgn0000667:13|FBgn0000667:14|FBgn0000667:15|FBgn0000667:16	Actn:13|Actn:14|Actn:15|Actn:16	1|2|5|1	FBgn0000667	FBpp0070329|FBpp0070330|FBpp0070331|FBpp0292167|FBpp0302777|FBpp0302778|FBpp0302779|FBpp0305935|FBpp0305936	FBtr0070343|FBtr0070344|FBtr0070345|FBtr0303048|FBtr0310657|FBtr0310658|FBtr0310659|FBtr0333801|FBtr0333802	9	1	9	0	1	0	0	2.78272	2.38866	3.04822	3.17124	15.3506	11.3127	20.747	23.6544	0.1769	0	0.0696	0	0.0181	1	0.4928	0	0.416975	0	0	0	0.241916	0	0	0	0.104796	1
S12391_SI	1	1	1	9	9	X	1919808	1920942	Actn	FBgn0000667	FBgn0000667:3	Actn:3	9	FBgn0000667	FBpp0070329|FBpp0070330|FBpp0070331|FBpp0292167|FBpp0302777|FBpp0302778|FBpp0302779|FBpp0305935|FBpp0305936	FBtr0070343|FBtr0070344|FBtr0070345|FBtr0303048|FBtr0310657|FBtr0310658|FBtr0310659|FBtr0333801|FBtr0333802	9	1	9	1	0	0	0	2.78272	2.38866	3.04822	3.17124	15.3506	11.3127	20.747	23.6544	0.1769	0	0.0696	0	0.0181	1	0.4928	0	0.416975	0	0	0	0.241916	0	0	0	0.104796	1
S12393_SI	1	1	1	9	9	X	1921317	1921495	Actn	FBgn0000667	FBgn0000667:5	Actn:5	9	FBgn0000667	FBpp0070329|FBpp0070330|FBpp0070331|FBpp0292167|FBpp0302777|FBpp0302778|FBpp0302779|FBpp0305935|FBpp0305936	FBtr0070343|FBtr0070344|FBtr0070345|FBtr0303048|FBtr0310657|FBtr0310658|FBtr0310659|FBtr0333801|FBtr0333802	9	1	9	1	0	0	0	2.78272	2.38866	3.04822	3.17124	15.3506	11.3127	20.747	23.6544	0.1769	0	0.0696	0	0.0181	1	0.4928	0	0.416975	0	0	0	0.241916	0	0	0	0.104796	1
S12394_SI	1	1	1	9	9	X	1921554	1921904	Actn	FBgn0000667	FBgn0000667:6	Actn:6	9	FBgn0000667	FBpp0070329|FBpp0070330|FBpp0070331|FBpp0292167|FBpp0302777|FBpp0302778|FBpp0302779|FBpp0305935|FBpp0305936	FBtr0070343|FBtr0070344|FBtr0070345|FBtr0303048|FBtr0310657|FBtr0310658|FBtr0310659|FBtr0333801|FBtr0333802	9	1	9	1	0	0	0	2.78272	2.38866	3.04822	3.17124	15.3506	11.3127	20.747	23.6544	0.1769	0	0.0696	0	0.0181	1	0.4928	0	0.416975	0	0	0	0.241916	0	0	0	0.104796	1
S12395_SI	1	1	1	9	9	X	1921968	1922060	Actn	FBgn0000667	FBgn0000667:7	Actn:7	9	FBgn0000667	FBpp0070329|FBpp0070330|FBpp0070331|FBpp0292167|FBpp0302777|FBpp0302778|FBpp0302779|FBpp0305935|FBpp0305936	FBtr0070343|FBtr0070344|FBtr0070345|FBtr0303048|FBtr0310657|FBtr0310658|FBtr0310659|FBtr0333801|FBtr0333802	9	1	9	1	0	0	0	2.78272	2.38866	3.04822	3.17124	15.3506	11.3127	20.747	23.6544	0.1769	0	0.0696	0	0.0181	1	0.4928	0	0.416975	0	0	0	0.241916	0	0	0	0.104796	1
S12396_SI	1	1	1	2	2	X	1922698	1922783	Actn	FBgn0000667	FBgn0000667:8	Actn:8	2	FBgn0000667	FBpp0070330|FBpp0302777	FBtr0070344|FBtr0310657	9	1	9	0	0	1	0	2.78272	2.38866	3.04822	3.17124	15.3506	11.3127	20.747	23.6544	0.1769	0	0.0696	0	0.0181	1	0.4928	0	0.416975	0	0	0	0.241916	0	0	0	0.104796	1
S12398_SI	1	1	1	9	9	X	1924248	1924401	Actn	FBgn0000667	FBgn0000667:11	Actn:11	9	FBgn0000667	FBpp0070329|FBpp0070330|FBpp0070331|FBpp0292167|FBpp0302777|FBpp0302778|FBpp0302779|FBpp0305935|FBpp0305936	FBtr0070343|FBtr0070344|FBtr0070345|FBtr0303048|FBtr0310657|FBtr0310658|FBtr0310659|FBtr0333801|FBtr0333802	9	1	9	1	0	0	0	2.78272	2.38866	3.04822	3.17124	15.3506	11.3127	20.747	23.6544	0.1769	0	0.0696	0	0.0181	1	0.4928	0	0.416975	0	0	0	0.241916	0	0	0	0.104796	1
S12399_SI	1	1	1	9	9	X	1924476	1924892	Actn	FBgn0000667	FBgn0000667:12	Actn:12	9	FBgn0000667	FBpp0070329|FBpp0070330|FBpp0070331|FBpp0292167|FBpp0302777|FBpp0302778|FBpp0302779|FBpp0305935|FBpp0305936	FBtr0070343|FBtr0070344|FBtr0070345|FBtr0303048|FBtr0310657|FBtr0310658|FBtr0310659|FBtr0333801|FBtr0333802	9	1	9	1	0	0	0	2.78272	2.38866	3.04822	3.17124	15.3506	11.3127	20.747	23.6544	0.1769	0	0.0696	0	0.0181	1	0.4928	0	0.416975	0	0	0	0.241916	0	0	0	0.104796	1
S12401_SI	1	1	1	4	4	X	1930440	1930499	Actn	FBgn0000667	FBgn0000667:17	Actn:17	4	FBgn0000667	FBpp0292167|FBpp0302778|FBpp0305935|FBpp0305936	FBtr0303048|FBtr0310658|FBtr0333801|FBtr0333802	9	1	9	0	0	1	0	2.78272	2.38866	3.04822	3.17124	15.3506	11.3127	20.747	23.6544	0.1769	0	0.0696	0	0.0181	1	0.4928	0	0.416975	0	0	0	0.241916	0	0	0	0.104796	1
S21327_SI	1	1	1	1	1	X	21210768	21210974	fliI	FBgn0000709	FBgn0000709:1	fliI:1	1	FBgn0000709	FBpp0076893	FBtr0077192	1	1	1	1	0	0	0	1.79374	1.45669	1.67169	1.87291	6.82422	7.4206	4.75756	5.6149	0.6555	0	0.7771	0	0.5239	0	0.3192	0	0.832213	0	0	0	0.899908	0	0	0	0.745767	0
S21328_SI	1	1	1	1	1	X	21211138	21214292	fliI	FBgn0000709	FBgn0000709:2	fliI:2	1	FBgn0000709	FBpp0076893	FBtr0077192	1	1	1	1	0	0	0	1.63849	1.74124	2.23341	2.16228	4.26425	4.76009	8.47606	7.82105	0.4048	0	0.0002	1	0.0013	1	0.5537	0	0.653362	0	0	0	0.00534483	1	1	1	0.0192796	1
S21329_SI	1	1	1	1	1	X	21214528	21214678	fliI	FBgn0000709	FBgn0000709:3	fliI:3	1	FBgn0000709	FBpp0076893	FBtr0077192	1	1	1	1	0	0	0	2.10943	1.35099	3.15483	3.02363	7.84261	5.43771	23.3922	20.7222	0.2169	0	0.0001	1	0.011	1	0.5316	0	0.468172	0	0	0	0.00384916	1	1	1	0.0767766	1
S21330_SI	1	1	1	1	1	X	21214802	21216115	fliI	FBgn0000709	FBgn0000709:4	fliI:4	1	FBgn0000709	FBpp0076893	FBtr0077192	1	1	1	1	0	0	1	3.54673	3.103	3.12681	3.16785	34.8638	22.6243	21.9003	22.7999	0.0446	1	0.0032	1	0.7106	0	0.4343	0	0.184874	1	0	0	0.0346018	1	1	1	0.864157	0
F15961_SI	1	2	1	3	3	X	10301399	10303850	flw	FBgn0000711	FBgn0000711:6|FBgn0000711:7	flw:6|flw:7	2|1	FBgn0000711	FBpp0071381|FBpp0071382|FBpp0305497	FBtr0071446|FBtr0071447|FBtr0333305	3	1	3	0	1	0	1	5.21404	4.88457	5.30359	5.16889	186.971	132.307	201.294	176.529	0.0104	1	0.4176	0	0.008	1	0.1366	0	0.0739842	1	1	0	0.66405	0	0	0	0.0624636	1
S15956_SI	1	1	1	3	3	X	10279993	10280596	flw	FBgn0000711	FBgn0000711:1	flw:1	3	FBgn0000711	FBpp0071381|FBpp0071382|FBpp0305497	FBtr0071446|FBtr0071447|FBtr0333305	3	1	3	1	0	0	0	2.71068	2.54993	3.17943	2.9793	15.2718	11.9304	23.5757	18.7783	0.409	0	0.0314	1	<.0001	1	0.0769	0	0.656707	0	0	0	0.148421	1	0	0	0.00306977	1
S15957_SI	1	1	1	1	1	X	10282476	10282868	flw	FBgn0000711	FBgn0000711:2	flw:2	1	FBgn0000711	FBpp0071381	FBtr0071446	3	1	3	0	0	1	0	2.44373	2.53668	3.48557	3.29538	13.6558	12.0969	32.3759	26.6921	0.8087	0	0.0112	1	0.0004	1	0.2295	0	0.915853	0	0	0	0.0774657	1	1	0	0.00894817	1
S15958_SI	1	1	1	3	3	X	10300386	10300733	flw	FBgn0000711	FBgn0000711:3	flw:3	3	FBgn0000711	FBpp0071381|FBpp0071382|FBpp0305497	FBtr0071446|FBtr0071447|FBtr0333305	3	1	3	1	0	0	0	2.787	2.28899	3.95688	3.69924	18.3932	13.5259	52.241	40.4131	0.4515	0	0.001	1	0.0283	1	0.088	0	0.691815	0	0	0	0.0162708	1	1	1	0.138849	1
S15959_SI	1	1	1	3	3	X	10300795	10301138	flw	FBgn0000711	FBgn0000711:4	flw:4	3	FBgn0000711	FBpp0071381|FBpp0071382|FBpp0305497	FBtr0071446|FBtr0071447|FBtr0333305	3	1	3	1	0	0	0	3.29253	2.43778	4.43639	4.31719	28.8125	18.089	86.8623	75.3241	0.2231	0	0.0003	1	0.0097	1	0.4802	0	0.476154	0	0	0	0.00704955	1	1	1	0.0705752	1
S15960_SI	1	1	1	3	3	X	10301199	10301333	flw	FBgn0000711	FBgn0000711:5	flw:5	3	FBgn0000711	FBpp0071381|FBpp0071382|FBpp0305497	FBtr0071446|FBtr0071447|FBtr0333305	3	1	3	1	0	0	0	3.29253	2.43778	4.43639	4.31719	28.8125	18.089	86.8623	75.3241	0.2231	0	0.0003	1	0.0097	1	0.4802	0	0.476154	0	0	0	0.00704955	1	1	1	0.0705752	1
S37901_SI	1	1	1	1	1	2R	5796644	5797962	Fmrf	FBgn0000715	FBgn0000715:2	Fmrf:2	1	FBgn0000715	FBpp0087471	FBtr0088383	1	1	1	1	0	0	1	2.12209	2.37922	1.62504	1.81638	7.50991	10.3414	4.22397	5.19304	0.1655	0	0.0017	1	0.0036	1	0.1339	0	0.40118	0	0	0	0.0230043	1	1	1	0.0368694	1
F21527_SI	1	2	1	6	6	X	22226586	22231113	fog	FBgn0000719	FBgn0000719:1|FBgn0000719:2	fog:1|fog:2	1|5	FBgn0000719	FBpp0077034|FBpp0099983|FBpp0305381|FBpp0305382|FBpp0305383|FBpp0305384	FBtr0077342|FBtr0100538|FBtr0333179|FBtr0333180|FBtr0333181|FBtr0333182	6	1	6	0	1	0	0	1.66305	1.46455	2.22757	2.23148	4.38074	3.60328	8.31082	8.32221	0.318	0	<.0001	1	0.0003	1	0.9296	0	0.575823	0	0	0	0.00100786	1	1	1	0.00781854	1
F21531_SI	1	4	1	5	5	X	22255643	22257030	fog	FBgn0000719	FBgn0000719:5|FBgn0000719:6|FBgn0000719:7|FBgn0000719:8	fog:5|fog:6|fog:7|fog:8	2|2|2|1	FBgn0000719	FBpp0077034|FBpp0099983|FBpp0305381|FBpp0305383|FBpp0305384	FBtr0077342|FBtr0100538|FBtr0333179|FBtr0333181|FBtr0333182	6	1	6	0	0	1	1	1.66305	1.46455	2.22757	2.23148	4.38074	3.60328	8.31082	8.32221	0.318	0	<.0001	1	0.0003	1	0.9296	0	0.575823	0	0	0	0.00100786	1	1	1	0.00781854	1
S21530_SI	1	1	1	4	4	X	22246595	22246737	fog	FBgn0000719	FBgn0000719:4	fog:4	4	FBgn0000719	FBpp0077034|FBpp0099983|FBpp0305383|FBpp0305384	FBtr0077342|FBtr0100538|FBtr0333181|FBtr0333182	6	1	6	0	0	1	0	1.66305	1.46455	2.22757	2.23148	4.38074	3.60328	8.31082	8.32221	0.318	0	<.0001	1	0.0003	1	0.9296	0	0.575823	0	0	0	0.00100786	1	1	1	0.00781854	1
F2080_SI	1	2	1	10	10	2L	3622074	3622943	for	FBgn0000721	FBgn0000721:1|FBgn0000721:2	for:1|for:2	9|1	FBgn0000721	FBpp0088350|FBpp0088352|FBpp0088353|FBpp0088354|FBpp0088921|FBpp0088922|FBpp0088923|FBpp0088924|FBpp0099769|FBpp0290613	FBtr0089304|FBtr0089306|FBtr0089307|FBtr0089308|FBtr0089309|FBtr0089310|FBtr0089311|FBtr0089312|FBtr0100363|FBtr0301399	10	1	10	0	1	0	0	4.86375	4.75187	4.91579	5.08297	130.353	118.059	135.969	160.576	0.4297	0	0.5531	0	0.0129	1	0.0042	1	0.674417	0	0	0	0.766269	0	0	0	0.0845064	1
F2085_SI	1	4	1	10	10	2L	3625997	3627635	for	FBgn0000721	FBgn0000721:10|FBgn0000721:7|FBgn0000721:8|FBgn0000721:9	for:10|for:7|for:8|for:9	4|8|2|1	FBgn0000721	FBpp0088350|FBpp0088352|FBpp0088353|FBpp0088354|FBpp0088921|FBpp0088922|FBpp0088923|FBpp0088924|FBpp0099769|FBpp0290613	FBtr0089304|FBtr0089306|FBtr0089307|FBtr0089308|FBtr0089309|FBtr0089310|FBtr0089311|FBtr0089312|FBtr0100363|FBtr0301399	10	1	10	0	1	0	0	1.19469	0.939857	2.07369	2.15125	2.49426	2.01006	7.11856	7.98349	0.4501	0	0.0001	1	0.0015	1	0.6546	0	0.690626	0	0	0	0.00444943	1	1	1	0.020916	1
F2086_SI	1	4	1	7	7	2L	3631523	3632154	for	FBgn0000721	FBgn0000721:11|FBgn0000721:12|FBgn0000721:13|FBgn0000721:14	for:11|for:12|for:13|for:14	2|1|2|2	FBgn0000721	FBpp0088352|FBpp0088353|FBpp0088354|FBpp0088921|FBpp0088924|FBpp0099769|FBpp0290613	FBtr0089306|FBtr0089307|FBtr0089308|FBtr0089309|FBtr0089311|FBtr0100363|FBtr0301399	10	1	10	0	0	1	0	3.47412	3.50484	4.25775	4.37185	34.4767	38.1521	70.8718	80.3828	0.9319	0	0.0025	1	0.0121	1	0.4388	0	0.971655	0	0	0	0.029169	1	1	1	0.0813382	1
F2091_SI	1	2	1	2	2	2L	3656708	3656953	for	FBgn0000721	FBgn0000721:19|FBgn0000721:20	for:19|for:20	1|1	FBgn0000721	FBpp0088350|FBpp0088923	FBtr0089304|FBtr0089312	10	1	10	0	0	1	1	3.08617	3.10697	3.78891	3.90948	23.0932	24.2297	44.2826	50.5418	0.9499	0	0.006	1	0.012	1	0.4718	0	0.97936	0	0	0	0.0517863	1	1	0	0.0811097	1
S2081_SI	1	1	1	10	10	2L	3623006	3623195	for	FBgn0000721	FBgn0000721:3	for:3	10	FBgn0000721	FBpp0088350|FBpp0088352|FBpp0088353|FBpp0088354|FBpp0088921|FBpp0088922|FBpp0088923|FBpp0088924|FBpp0099769|FBpp0290613	FBtr0089304|FBtr0089306|FBtr0089307|FBtr0089308|FBtr0089309|FBtr0089310|FBtr0089311|FBtr0089312|FBtr0100363|FBtr0301399	10	1	10	1	0	0	0	2.30102	1.87818	3.51254	3.52358	10.4128	13.8254	32.8986	35.0035	0.6093	0	0.0001	1	0.0531	0	0.9528	0	0.804013	0	0	0	0.00441486	1	1	1	0.205212	0
S2082_SI	1	1	1	10	10	2L	3623262	3623881	for	FBgn0000721	FBgn0000721:4	for:4	10	FBgn0000721	FBpp0088350|FBpp0088352|FBpp0088353|FBpp0088354|FBpp0088921|FBpp0088922|FBpp0088923|FBpp0088924|FBpp0099769|FBpp0290613	FBtr0089304|FBtr0089306|FBtr0089307|FBtr0089308|FBtr0089309|FBtr0089310|FBtr0089311|FBtr0089312|FBtr0100363|FBtr0301399	10	1	10	1	0	0	0	2.34351	2.16434	3.29743	3.3978	10.44	12.0249	26.2498	30.0625	0.77	0	0.0004	1	0.0487	1	0.5196	0	0.896423	0	0	0	0.00821802	1	1	1	0.194581	1
S2083_SI	1	1	1	10	10	2L	3624224	3624373	for	FBgn0000721	FBgn0000721:5	for:5	10	FBgn0000721	FBpp0088350|FBpp0088352|FBpp0088353|FBpp0088354|FBpp0088921|FBpp0088922|FBpp0088923|FBpp0088924|FBpp0099769|FBpp0290613	FBtr0089304|FBtr0089306|FBtr0089307|FBtr0089308|FBtr0089309|FBtr0089310|FBtr0089311|FBtr0089312|FBtr0100363|FBtr0301399	10	1	10	1	0	0	0	1.8553	1.83254	2.60111	2.69401	7.33561	5.38182	12.8733	13.9712	0.941	0	0.0255	1	<.0001	1	0.5041	0	0.975429	0	0	0	0.130058	1	0	0	0.000338497	1
S2084_SI	1	1	1	10	10	2L	3624440	3624676	for	FBgn0000721	FBgn0000721:6	for:6	10	FBgn0000721	FBpp0088350|FBpp0088352|FBpp0088353|FBpp0088354|FBpp0088921|FBpp0088922|FBpp0088923|FBpp0088924|FBpp0099769|FBpp0290613	FBtr0089304|FBtr0089306|FBtr0089307|FBtr0089308|FBtr0089309|FBtr0089310|FBtr0089311|FBtr0089312|FBtr0100363|FBtr0301399	10	1	10	1	0	0	0	1.8553	1.83254	2.60111	2.69401	7.33561	5.38182	12.8733	13.9712	0.941	0	0.0255	1	<.0001	1	0.5041	0	0.975429	0	0	0	0.130058	1	0	0	0.000338497	1
S2087_SI	1	1	1	3	3	2L	3634239	3634405	for	FBgn0000721	FBgn0000721:15	for:15	3	FBgn0000721	FBpp0088350|FBpp0088922|FBpp0088923	FBtr0089304|FBtr0089310|FBtr0089312	10	1	10	0	0	1	0	1.8553	1.83254	2.60111	2.69401	7.33561	5.38182	12.8733	13.9712	0.941	0	0.0255	1	<.0001	1	0.5041	0	0.975429	0	0	0	0.130058	1	0	0	0.000338497	1
S2088_SI	1	1	1	3	3	2L	3638939	3640517	for	FBgn0000721	FBgn0000721:16	for:16	3	FBgn0000721	FBpp0088350|FBpp0088922|FBpp0088923	FBtr0089304|FBtr0089310|FBtr0089312	10	1	10	0	0	1	0	1.8553	1.83254	2.60111	2.69401	7.33561	5.38182	12.8733	13.9712	0.941	0	0.0255	1	<.0001	1	0.5041	0	0.975429	0	0	0	0.130058	1	0	0	0.000338497	1
S2089_SI	1	1	1	1	1	2L	3645856	3646138	for	FBgn0000721	FBgn0000721:17	for:17	1	FBgn0000721	FBpp0088922	FBtr0089310	10	1	10	0	0	1	0	1.8553	1.83254	2.60111	2.69401	7.33561	5.38182	12.8733	13.9712	0.941	0	0.0255	1	<.0001	1	0.5041	0	0.975429	0	0	0	0.130058	1	0	0	0.000338497	1
S2090_SI	1	1	1	2	2	2L	3655270	3655585	for	FBgn0000721	FBgn0000721:18	for:18	2	FBgn0000721	FBpp0088350|FBpp0088923	FBtr0089304|FBtr0089312	10	1	10	0	0	1	0	1.8553	1.83254	2.60111	2.69401	7.33561	5.38182	12.8733	13.9712	0.941	0	0.0255	1	<.0001	1	0.5041	0	0.975429	0	0	0	0.130058	1	0	0	0.000338497	1
F50850_SI	1	4	1	4	4	3R	5196737	5198302	Fps85D	FBgn0000723	FBgn0000723:10|FBgn0000723:7|FBgn0000723:8|FBgn0000723:9	Fps85D:10|Fps85D:7|Fps85D:8|Fps85D:9	1|1|1|1	FBgn0000723	FBpp0081530|FBpp0081532|FBpp0305490|FBpp0305491	FBtr0082052|FBtr0082054|FBtr0333295|FBtr0333296	6	1	6	0	0	1	0	1.00777	0.838739	2.22025	2.13018	1.94086	1.68966	8.51668	7.48834	0.619	0	<.0001	1	0.0003	1	0.5094	0	0.809955	0	0	0	0.00133526	1	1	1	0.00742144	1
S50845_SI	1	1	1	6	6	3R	5194178	5194360	Fps85D	FBgn0000723	FBgn0000723:2	Fps85D:2	6	FBgn0000723	FBpp0081529|FBpp0081530|FBpp0081531|FBpp0081532|FBpp0305490|FBpp0305491	FBtr0082051|FBtr0082052|FBtr0082053|FBtr0082054|FBtr0333295|FBtr0333296	6	1	6	1	0	0	0	3.8585	3.75424	3.83027	3.7802	51.2155	46.4599	45.2873	43.7055	0.7321	0	0.8826	0	0.9207	0	0.6498	0	0.875566	0	0	0	0.950632	0	0	0	0.966914	0
S50846_SI	1	1	1	6	6	3R	5194421	5194549	Fps85D	FBgn0000723	FBgn0000723:3	Fps85D:3	6	FBgn0000723	FBpp0081529|FBpp0081530|FBpp0081531|FBpp0081532|FBpp0305490|FBpp0305491	FBtr0082051|FBtr0082052|FBtr0082053|FBtr0082054|FBtr0333295|FBtr0333296	6	1	6	1	0	0	0	2.91227	2.49062	3.643	3.48091	19.9006	12.8475	37.7454	32.1241	0.2692	0	0.0109	1	0.0034	1	0.2162	0	0.528168	0	0	0	0.0762094	1	1	0	0.0361227	1
S50847_SI	1	1	1	6	6	3R	5194619	5194705	Fps85D	FBgn0000723	FBgn0000723:4	Fps85D:4	6	FBgn0000723	FBpp0081529|FBpp0081530|FBpp0081531|FBpp0081532|FBpp0305490|FBpp0305491	FBtr0082051|FBtr0082052|FBtr0082053|FBtr0082054|FBtr0333295|FBtr0333296	6	1	6	1	0	0	0	2.4851	2.51631	3.29838	3.3763	17.8554	19.4665	27.344	28.3795	0.9711	0	0.1619	0	0.2077	0	0.6001	0	0.988165	0	0	0	0.396277	0	0	0	0.456609	0
S50848_SI	1	1	1	6	6	3R	5194777	5194990	Fps85D	FBgn0000723	FBgn0000723:5	Fps85D:5	6	FBgn0000723	FBpp0081529|FBpp0081530|FBpp0081531|FBpp0081532|FBpp0305490|FBpp0305491	FBtr0082051|FBtr0082052|FBtr0082053|FBtr0082054|FBtr0333295|FBtr0333296	6	1	6	1	0	0	0	2.546	2.70148	3.43388	3.35632	14.6127	15.758	30.3971	27.9739	0.6936	0	0.0089	1	0.023	1	0.4541	0	0.854589	0	0	0	0.0670392	1	1	0	0.121788	1
S50849_SI	1	1	1	6	6	3R	5195058	5195432	Fps85D	FBgn0000723	FBgn0000723:6	Fps85D:6	6	FBgn0000723	FBpp0081529|FBpp0081530|FBpp0081531|FBpp0081532|FBpp0305490|FBpp0305491	FBtr0082051|FBtr0082052|FBtr0082053|FBtr0082054|FBtr0333295|FBtr0333296	6	1	6	1	0	0	0	1.69834	2.01101	3.32139	3.0629	5.91656	10.3169	27.164	20.9928	0.6447	0	0.0004	1	0.0813	0	0.1049	0	0.825997	0	0	0	0.00943284	1	1	1	0.265092	0
S50851_SI	1	1	1	5	5	3R	5198478	5198655	Fps85D	FBgn0000723	FBgn0000723:11	Fps85D:11	5	FBgn0000723	FBpp0081529|FBpp0081530|FBpp0081531|FBpp0305490|FBpp0305491	FBtr0082051|FBtr0082052|FBtr0082053|FBtr0333295|FBtr0333296	6	1	6	0	0	1	0	1.51366	1.82592	2.43853	2.50498	4.88036	9.75961	11.4093	11.5284	0.661	0	0.034	1	0.2827	0	0.7647	0	0.83573	0	0	0	0.155936	1	0	0	0.541942	0
S50852_SI	1	1	1	5	5	3R	5198712	5198990	Fps85D	FBgn0000723	FBgn0000723:12	Fps85D:12	5	FBgn0000723	FBpp0081529|FBpp0081530|FBpp0081531|FBpp0305490|FBpp0305491	FBtr0082051|FBtr0082052|FBtr0082053|FBtr0333295|FBtr0333296	6	1	6	0	0	1	0	1.51366	1.82592	2.43853	2.50498	4.88036	9.75961	11.4093	11.5284	0.661	0	0.034	1	0.2827	0	0.7647	0	0.83573	0	0	0	0.155936	1	0	0	0.541942	0
S50853_SI	1	1	1	5	5	3R	5199053	5199389	Fps85D	FBgn0000723	FBgn0000723:13	Fps85D:13	5	FBgn0000723	FBpp0081529|FBpp0081530|FBpp0081531|FBpp0305490|FBpp0305491	FBtr0082051|FBtr0082052|FBtr0082053|FBtr0333295|FBtr0333296	6	1	6	0	0	1	0	1.51366	1.82592	2.43853	2.50498	4.88036	9.75961	11.4093	11.5284	0.661	0	0.034	1	0.2827	0	0.7647	0	0.83573	0	0	0	0.155936	1	0	0	0.541942	0
S50854_SI	1	1	1	5	5	3R	5199501	5199597	Fps85D	FBgn0000723	FBgn0000723:14	Fps85D:14	5	FBgn0000723	FBpp0081529|FBpp0081530|FBpp0081531|FBpp0305490|FBpp0305491	FBtr0082051|FBtr0082052|FBtr0082053|FBtr0333295|FBtr0333296	6	1	6	0	0	1	0	1.51366	1.82592	2.43853	2.50498	4.88036	9.75961	11.4093	11.5284	0.661	0	0.034	1	0.2827	0	0.7647	0	0.83573	0	0	0	0.155936	1	0	0	0.541942	0
S50856_SI	1	1	1	4	4	3R	5216608	5216795	Fps85D	FBgn0000723	FBgn0000723:16	Fps85D:16	4	FBgn0000723	FBpp0081529|FBpp0081530|FBpp0305490|FBpp0305491	FBtr0082051|FBtr0082052|FBtr0333295|FBtr0333296	6	1	6	0	0	1	0	1.51366	1.82592	2.43853	2.50498	4.88036	9.75961	11.4093	11.5284	0.661	0	0.034	1	0.2827	0	0.7647	0	0.83573	0	0	0	0.155936	1	0	0	0.541942	0
S50857_SI	1	1	1	4	4	3R	5218463	5218694	Fps85D	FBgn0000723	FBgn0000723:17	Fps85D:17	4	FBgn0000723	FBpp0081529|FBpp0081530|FBpp0305490|FBpp0305491	FBtr0082051|FBtr0082052|FBtr0333295|FBtr0333296	6	1	6	0	0	1	0	1.51366	1.82592	2.43853	2.50498	4.88036	9.75961	11.4093	11.5284	0.661	0	0.034	1	0.2827	0	0.7647	0	0.83573	0	0	0	0.155936	1	0	0	0.541942	0
S50858_SI	1	1	1	4	4	3R	5219963	5220268	Fps85D	FBgn0000723	FBgn0000723:18	Fps85D:18	4	FBgn0000723	FBpp0081529|FBpp0081530|FBpp0305490|FBpp0305491	FBtr0082051|FBtr0082052|FBtr0333295|FBtr0333296	6	1	6	0	0	1	1	1.51366	1.82592	2.43853	2.50498	4.88036	9.75961	11.4093	11.5284	0.661	0	0.034	1	0.2827	0	0.7647	0	0.83573	0	0	0	0.155936	1	0	0	0.541942	0
S12569_SI	1	1	1	1	1	X	2136171	2137637	fs(1)K10	FBgn0000810	FBgn0000810:1	fs(1)K10:1	1	FBgn0000810	FBpp0070380	FBtr0070396	1	1	1	1	0	0	0	0.996071	0.506839	1.58408	1.32005	1.87861	0.747201	4.08627	2.94131	0.0428	1	0.0123	1	0.0023	1	0.2381	0	0.180246	1	0	0	0.081928	1	1	0	0.0278364	1
S12570_SI	1	1	1	1	1	X	2138490	2140074	fs(1)K10	FBgn0000810	FBgn0000810:2	fs(1)K10:2	1	FBgn0000810	FBpp0070380	FBtr0070396	1	1	1	1	0	0	1	2.74012	2.51762	2.87297	2.8632	14.8817	11.5229	16.7268	16.5822	0.0857	0	0.2191	0	0.0005	1	0.8529	0	0.273664	0	0	0	0.471288	0	0	0	0.0108103	1
S12080_SI	1	1	1	1	1	X	1250521	1251634	png	FBgn0000826	FBgn0000826:1	png:1	1	FBgn0000826	FBpp0070225	FBtr0070234	1	1	1	1	0	0	1
S12873_SI	1	1	1	1	1	X	2618476	2620610	fs(1)Ya	FBgn0000927	FBgn0000927:2	fs(1)Ya:2	1	FBgn0000927	FBpp0070463	FBtr0070485	1	1	1	1	0	0	1
S12869_SI	1	1	1	1	1	X	2614942	2617158	fs(1)Yb	FBgn0000928	FBgn0000928:2	fs(1)Yb:2	1	FBgn0000928	FBpp0070462	FBtr0070484	1	1	1	1	0	0	0
S12870_SI	1	1	1	1	1	X	2617221	2617532	fs(1)Yb	FBgn0000928	FBgn0000928:3	fs(1)Yb:3	1	FBgn0000928	FBpp0070462	FBtr0070484	1	1	1	1	0	0	0
S12871_SI	1	1	1	1	1	X	2617601	2618191	fs(1)Yb	FBgn0000928	FBgn0000928:4	fs(1)Yb:4	1	FBgn0000928	FBpp0070462	FBtr0070484	1	1	1	1	0	0	1
S10224_SI	1	1	1	2	2	2L	19464267	19467758	tj	FBgn0000964	FBgn0000964:1	tj:1	2	FBgn0000964	FBpp0290883|FBpp0302925	FBtr0301669|FBtr0329891	2	2	2	1	0	0	1	1.4781	1.52247	2.05665	2.37881	3.64849	3.85748	6.88752	9.84535	0.8586	0	0.0034	1	0.0003	1	0.0005	1	0.93994	0	0	0	0.036126	1	1	1	0.00721875	1
S41402_SI	1	1	1	2	2	2R	11264124	11265926	dup	FBgn0000996	FBgn0000996:1	dup:1	2	FBgn0000996	FBpp0086519|FBpp0309018	FBtr0087387|FBtr0339999	2	2	2	1	0	0	0	1.55662	0.986293	1.70832	1.68644	3.93373	2.1601	4.55392	4.54771	0.1065	0	0.2753	0	0.0483	1	0.859	0	0.310913	0	0	0	0.534302	0	0	0	0.193579	1
S41403_SI	1	1	1	2	2	2R	11267062	11267726	dup	FBgn0000996	FBgn0000996:2	dup:2	2	FBgn0000996	FBpp0086519|FBpp0309018	FBtr0087387|FBtr0339999	2	2	2	1	0	0	1	1.55662	0.986293	1.70832	1.68644	3.93373	2.1601	4.55392	4.54771	0.1065	0	0.2753	0	0.0483	1	0.859	0	0.310913	0	0	0	0.534302	0	0	0	0.193579	1
S2336_SI	1	1	1	1	1	2L	4198404	4201799	ft	FBgn0001075	FBgn0001075:1	ft:1	1	FBgn0001075	FBpp0077167	FBtr0077478	1	1	1	1	0	0	0	0.854932	0.675414	1.02318	1.2945	1.46155	1.11712	1.81113	2.6546	0.4644	0	0.2792	0	0.0062	1	0.0012	1	0.702073	0	0	0	0.538547	0	0	0	0.0531548	1
S2337_SI	1	1	1	1	1	2L	4201865	4205421	ft	FBgn0001075	FBgn0001075:2	ft:2	1	FBgn0001075	FBpp0077167	FBtr0077478	1	1	1	1	0	0	0	0.355545	0.145987	0.34941	0.449608	0.441122	0.166509	0.423944	0.572355	0.0297	1	0.9347	0	0.0007	1	0.0872	0	0.142973	1	0	0	0.97301	0	0	0	0.0125024	1
S2338_SI	1	1	1	1	1	2L	4205478	4208240	ft	FBgn0001075	FBgn0001075:3	ft:3	1	FBgn0001075	FBpp0077167	FBtr0077478	1	1	1	1	0	0	0	0.355545	0.145987	0.34941	0.449608	0.441122	0.166509	0.423944	0.572355	0.0297	1	0.9347	0	0.0007	1	0.0872	0	0.142973	1	0	0	0.97301	0	0	0	0.0125024	1
S2339_SI	1	1	1	1	1	2L	4208539	4208825	ft	FBgn0001075	FBgn0001075:4	ft:4	1	FBgn0001075	FBpp0077167	FBtr0077478	1	1	1	1	0	0	0	0.355545	0.145987	0.34941	0.449608	0.441122	0.166509	0.423944	0.572355	0.0297	1	0.9347	0	0.0007	1	0.0872	0	0.142973	1	0	0	0.97301	0	0	0	0.0125024	1
S2340_SI	1	1	1	1	1	2L	4208888	4209089	ft	FBgn0001075	FBgn0001075:5	ft:5	1	FBgn0001075	FBpp0077167	FBtr0077478	1	1	1	1	0	0	0	0.355545	0.145987	0.34941	0.449608	0.441122	0.166509	0.423944	0.572355	0.0297	1	0.9347	0	0.0007	1	0.0872	0	0.142973	1	0	0	0.97301	0	0	0	0.0125024	1
S2341_SI	1	1	1	1	1	2L	4209150	4209383	ft	FBgn0001075	FBgn0001075:6	ft:6	1	FBgn0001075	FBpp0077167	FBtr0077478	1	1	1	1	0	0	0	0.355545	0.145987	0.34941	0.449608	0.441122	0.166509	0.423944	0.572355	0.0297	1	0.9347	0	0.0007	1	0.0872	0	0.142973	1	0	0	0.97301	0	0	0	0.0125024	1
S2342_SI	1	1	1	1	1	2L	4209457	4209765	ft	FBgn0001075	FBgn0001075:7	ft:7	1	FBgn0001075	FBpp0077167	FBtr0077478	1	1	1	1	0	0	0	0.355545	0.145987	0.34941	0.449608	0.441122	0.166509	0.423944	0.572355	0.0297	1	0.9347	0	0.0007	1	0.0872	0	0.142973	1	0	0	0.97301	0	0	0	0.0125024	1
S2343_SI	1	1	1	1	1	2L	4212417	4217976	ft	FBgn0001075	FBgn0001075:8	ft:8	1	FBgn0001075	FBpp0077167	FBtr0077478	1	1	1	1	0	0	0	0.355545	0.145987	0.34941	0.449608	0.441122	0.166509	0.423944	0.572355	0.0297	1	0.9347	0	0.0007	1	0.0872	0	0.142973	1	0	0	0.97301	0	0	0	0.0125024	1
S2344_SI	1	1	1	1	1	2L	4221253	4221796	ft	FBgn0001075	FBgn0001075:9	ft:9	1	FBgn0001075	FBpp0077167	FBtr0077478	1	1	1	1	0	0	1	0.355545	0.145987	0.34941	0.449608	0.441122	0.166509	0.423944	0.572355	0.0297	1	0.9347	0	0.0007	1	0.0872	0	0.142973	1	0	0	0.97301	0	0	0	0.0125024	1
S49611_SI	1	1	1	1	1	3R	2690046	2690863	ftz	FBgn0001077	FBgn0001077:1	ftz:1	1	FBgn0001077	FBpp0081139	FBtr0081625	1	1	1	1	0	0	0
S49612_SI	1	1	1	1	1	3R	2691011	2691966	ftz	FBgn0001077	FBgn0001077:2	ftz:2	1	FBgn0001077	FBpp0081139	FBtr0081625	1	1	1	1	0	0	1
F31223_SI	1	2	1	3	3	3L	18743707	18745995	ftz-f1	FBgn0001078	FBgn0001078:1|FBgn0001078:2	ftz-f1:1|ftz-f1:2	1|2	FBgn0001078	FBpp0074853|FBpp0074854|FBpp0293169	FBtr0075086|FBtr0075087|FBtr0304627	3	1	3	0	1	0	0	3.57285	3.24817	3.78863	3.64164	36.0054	26.271	43.8653	38.0514	0.1356	0	0.1514	0	0.0633	0	0.2755	0	0.358051	0	0	0	0.381357	0	0	0	0.228233	0
F31230_SI	1	3	1	3	3	3L	18756429	18758844	ftz-f1	FBgn0001078	FBgn0001078:10|FBgn0001078:11|FBgn0001078:9	ftz-f1:10|ftz-f1:11|ftz-f1:9	1|1|1	FBgn0001078	FBpp0074853|FBpp0074854|FBpp0293169	FBtr0075086|FBtr0075087|FBtr0304627	3	1	3	0	1	0	0	0.703611	0.47808	1.21685	0.972773	1.12971	0.694534	2.40537	1.65899	0.3223	0	0.0063	1	0.0079	1	0.0051	1	0.57985	0	0	0	0.0536537	1	1	0	0.0619745	1
S31224_SI	1	1	1	3	3	3L	18746118	18746218	ftz-f1	FBgn0001078	FBgn0001078:3	ftz-f1:3	3	FBgn0001078	FBpp0074853|FBpp0074854|FBpp0293169	FBtr0075086|FBtr0075087|FBtr0304627	3	1	3	1	0	0	0	1.97949	0.969669	2.8146	2.44816	7.28893	2.6602	17.7019	12.0234	0.052	0	0.023	1	0.0082	1	0.3143	0	0.202526	0	0	0	0.121829	1	0	0	0.0636525	1
S31225_SI	1	1	1	3	3	3L	18746285	18746543	ftz-f1	FBgn0001078	FBgn0001078:4	ftz-f1:4	3	FBgn0001078	FBpp0074853|FBpp0074854|FBpp0293169	FBtr0075086|FBtr0075087|FBtr0304627	3	1	3	1	0	0	0	1.38522	1.36532	2.68431	2.45247	3.76664	5.97507	15.4333	11.2139	0.9763	0	0.0033	1	0.0901	0	0.4214	0	0.990465	0	0	0	0.0354656	1	1	1	0.281793	0
S31226_SI	1	1	1	3	3	3L	18747414	18747612	ftz-f1	FBgn0001078	FBgn0001078:5	ftz-f1:5	3	FBgn0001078	FBpp0074853|FBpp0074854|FBpp0293169	FBtr0075086|FBtr0075087|FBtr0304627	3	1	3	1	0	0	0	2.02801	2.08486	2.72763	2.50871	6.81147	8.08632	14.3939	11.4309	0.8336	0	<.0001	1	0.1153	0	0.0256	1	0.928224	0	0	0	0.000861753	1	1	1	0.325674	0
S31227_SI	1	1	1	3	3	3L	18747677	18747733	ftz-f1	FBgn0001078	FBgn0001078:6	ftz-f1:6	3	FBgn0001078	FBpp0074853|FBpp0074854|FBpp0293169	FBtr0075086|FBtr0075087|FBtr0304627	3	1	3	1	0	0	0	3.19468	3.23955	3.202	3.30483	24.4295	25.35	23.8805	26.5946	0.8106	0	0.9613	0	0.6729	0	0.3443	0	0.916702	0	0	0	0.984097	0	0	0	0.842567	0
S31228_SI	1	1	1	3	3	3L	18748234	18748604	ftz-f1	FBgn0001078	FBgn0001078:7	ftz-f1:7	3	FBgn0001078	FBpp0074853|FBpp0074854|FBpp0293169	FBtr0075086|FBtr0075087|FBtr0304627	3	1	3	1	0	0	0	3.19468	3.23955	3.202	3.30483	24.4295	25.35	23.8805	26.5946	0.8106	0	0.9613	0	0.6729	0	0.3443	0	0.916702	0	0	0	0.984097	0	0	0	0.842567	0
S31229_SI	1	1	1	3	3	3L	18748756	18748973	ftz-f1	FBgn0001078	FBgn0001078:8	ftz-f1:8	3	FBgn0001078	FBpp0074853|FBpp0074854|FBpp0293169	FBtr0075086|FBtr0075087|FBtr0304627	3	1	3	1	0	0	0	3.19468	3.23955	3.202	3.30483	24.4295	25.35	23.8805	26.5946	0.8106	0	0.9613	0	0.6729	0	0.3443	0	0.916702	0	0	0	0.984097	0	0	0	0.842567	0
S31231_SI	1	1	1	1	1	3L	18790637	18791955	ftz-f1	FBgn0001078	FBgn0001078:12	ftz-f1:12	1	FBgn0001078	FBpp0074853	FBtr0075086	3	1	3	0	0	1	0	3.19468	3.23955	3.202	3.30483	24.4295	25.35	23.8805	26.5946	0.8106	0	0.9613	0	0.6729	0	0.3443	0	0.916702	0	0	0	0.984097	0	0	0	0.842567	0
S31232_SI	1	1	1	1	1	3L	18793208	18794409	ftz-f1	FBgn0001078	FBgn0001078:13	ftz-f1:13	1	FBgn0001078	FBpp0074853	FBtr0075086	3	1	3	0	0	1	1	3.19468	3.23955	3.202	3.30483	24.4295	25.35	23.8805	26.5946	0.8106	0	0.9613	0	0.6729	0	0.3443	0	0.916702	0	0	0	0.984097	0	0	0	0.842567	0
S20182_SI	1	1	1	1	1	X	18551788	18551983	fu	FBgn0001079	FBgn0001079:1	fu:1	1	FBgn0001079	FBpp0074373	FBtr0074602	1	1	1	1	0	0	0	0.970665	1.14666	1.81807	1.82345	2.32357	3.54268	5.35354	5.42389	0.7638	0	0.0251	1	0.1858	0	0.9754	0	0.893508	0	0	0	0.128783	1	0	0	0.428366	0
S20183_SI	1	1	1	1	1	X	18552056	18553425	fu	FBgn0001079	FBgn0001079:2	fu:2	1	FBgn0001079	FBpp0074373	FBtr0074602	1	1	1	1	0	0	0	0.970665	1.14666	1.81807	1.82345	2.32357	3.54268	5.35354	5.42389	0.7638	0	0.0251	1	0.1858	0	0.9754	0	0.893508	0	0	0	0.128783	1	0	0	0.428366	0
S20184_SI	1	1	1	1	1	X	18553485	18554059	fu	FBgn0001079	FBgn0001079:3	fu:3	1	FBgn0001079	FBpp0074373	FBtr0074602	1	1	1	1	0	0	1	0.970665	1.14666	1.81807	1.82345	2.32357	3.54268	5.35354	5.42389	0.7638	0	0.0251	1	0.1858	0	0.9754	0	0.893508	0	0	0	0.128783	1	0	0	0.428366	0
F16832_SI	1	2	1	2	2	X	11895961	11896552	fw	FBgn0001083	FBgn0001083:14|FBgn0001083:15	fw:14|fw:15	1|1	FBgn0001083	FBpp0073424|FBpp0309601	FBtr0073580|FBtr0342733	3	1	3	0	0	1	0	1.78634	1.75889	2.29901	2.51115	5.30349	5.24042	8.9811	11.4779	0.9147	0	0.0036	1	0.0029	1	0.0246	1	0.964533	0	0	0	0.0372713	1	1	1	0.0323816	1
S16819_SI	1	1	1	3	3	X	11886948	11887663	fw	FBgn0001083	FBgn0001083:1	fw:1	3	FBgn0001083	FBpp0073424|FBpp0111718|FBpp0309601	FBtr0073580|FBtr0112806|FBtr0342733	3	1	3	1	0	0	0	1.78634	1.75889	2.29901	2.51115	5.30349	5.24042	8.9811	11.4779	0.9147	0	0.0036	1	0.0029	1	0.0246	1	0.964533	0	0	0	0.0372713	1	1	1	0.0323816	1
S16820_SI	1	1	1	3	3	X	11887825	11888349	fw	FBgn0001083	FBgn0001083:2	fw:2	3	FBgn0001083	FBpp0073424|FBpp0111718|FBpp0309601	FBtr0073580|FBtr0112806|FBtr0342733	3	1	3	1	0	0	0	1.78634	1.75889	2.29901	2.51115	5.30349	5.24042	8.9811	11.4779	0.9147	0	0.0036	1	0.0029	1	0.0246	1	0.964533	0	0	0	0.0372713	1	1	1	0.0323816	1
S16821_SI	1	1	1	3	3	X	11888410	11888763	fw	FBgn0001083	FBgn0001083:3	fw:3	3	FBgn0001083	FBpp0073424|FBpp0111718|FBpp0309601	FBtr0073580|FBtr0112806|FBtr0342733	3	1	3	1	0	0	0	1.78634	1.75889	2.29901	2.51115	5.30349	5.24042	8.9811	11.4779	0.9147	0	0.0036	1	0.0029	1	0.0246	1	0.964533	0	0	0	0.0372713	1	1	1	0.0323816	1
S16822_SI	1	1	1	3	3	X	11888848	11888960	fw	FBgn0001083	FBgn0001083:4	fw:4	3	FBgn0001083	FBpp0073424|FBpp0111718|FBpp0309601	FBtr0073580|FBtr0112806|FBtr0342733	3	1	3	1	0	0	0	1.78634	1.75889	2.29901	2.51115	5.30349	5.24042	8.9811	11.4779	0.9147	0	0.0036	1	0.0029	1	0.0246	1	0.964533	0	0	0	0.0372713	1	1	1	0.0323816	1
S16823_SI	1	1	1	3	3	X	11889027	11889153	fw	FBgn0001083	FBgn0001083:5	fw:5	3	FBgn0001083	FBpp0073424|FBpp0111718|FBpp0309601	FBtr0073580|FBtr0112806|FBtr0342733	3	1	3	1	0	0	0	1.78634	1.75889	2.29901	2.51115	5.30349	5.24042	8.9811	11.4779	0.9147	0	0.0036	1	0.0029	1	0.0246	1	0.964533	0	0	0	0.0372713	1	1	1	0.0323816	1
S16824_SI	1	1	1	3	3	X	11889218	11889397	fw	FBgn0001083	FBgn0001083:6	fw:6	3	FBgn0001083	FBpp0073424|FBpp0111718|FBpp0309601	FBtr0073580|FBtr0112806|FBtr0342733	3	1	3	1	0	0	0	1.78634	1.75889	2.29901	2.51115	5.30349	5.24042	8.9811	11.4779	0.9147	0	0.0036	1	0.0029	1	0.0246	1	0.964533	0	0	0	0.0372713	1	1	1	0.0323816	1
S16825_SI	1	1	1	3	3	X	11889496	11889904	fw	FBgn0001083	FBgn0001083:7	fw:7	3	FBgn0001083	FBpp0073424|FBpp0111718|FBpp0309601	FBtr0073580|FBtr0112806|FBtr0342733	3	1	3	1	0	0	0	1.78634	1.75889	2.29901	2.51115	5.30349	5.24042	8.9811	11.4779	0.9147	0	0.0036	1	0.0029	1	0.0246	1	0.964533	0	0	0	0.0372713	1	1	1	0.0323816	1
S16826_SI	1	1	1	3	3	X	11889969	11890264	fw	FBgn0001083	FBgn0001083:8	fw:8	3	FBgn0001083	FBpp0073424|FBpp0111718|FBpp0309601	FBtr0073580|FBtr0112806|FBtr0342733	3	1	3	1	0	0	0	1.78634	1.75889	2.29901	2.51115	5.30349	5.24042	8.9811	11.4779	0.9147	0	0.0036	1	0.0029	1	0.0246	1	0.964533	0	0	0	0.0372713	1	1	1	0.0323816	1
S16827_SI	1	1	1	3	3	X	11890425	11890601	fw	FBgn0001083	FBgn0001083:9	fw:9	3	FBgn0001083	FBpp0073424|FBpp0111718|FBpp0309601	FBtr0073580|FBtr0112806|FBtr0342733	3	1	3	1	0	0	0	1.78634	1.75889	2.29901	2.51115	5.30349	5.24042	8.9811	11.4779	0.9147	0	0.0036	1	0.0029	1	0.0246	1	0.964533	0	0	0	0.0372713	1	1	1	0.0323816	1
S16828_SI	1	1	1	3	3	X	11890674	11890823	fw	FBgn0001083	FBgn0001083:10	fw:10	3	FBgn0001083	FBpp0073424|FBpp0111718|FBpp0309601	FBtr0073580|FBtr0112806|FBtr0342733	3	1	3	1	0	0	0	1.78634	1.75889	2.29901	2.51115	5.30349	5.24042	8.9811	11.4779	0.9147	0	0.0036	1	0.0029	1	0.0246	1	0.964533	0	0	0	0.0372713	1	1	1	0.0323816	1
S16829_SI	1	1	1	3	3	X	11890889	11891041	fw	FBgn0001083	FBgn0001083:11	fw:11	3	FBgn0001083	FBpp0073424|FBpp0111718|FBpp0309601	FBtr0073580|FBtr0112806|FBtr0342733	3	1	3	1	0	0	0	1.78634	1.75889	2.29901	2.51115	5.30349	5.24042	8.9811	11.4779	0.9147	0	0.0036	1	0.0029	1	0.0246	1	0.964533	0	0	0	0.0372713	1	1	1	0.0323816	1
S16830_SI	1	1	1	3	3	X	11891121	11891595	fw	FBgn0001083	FBgn0001083:12	fw:12	3	FBgn0001083	FBpp0073424|FBpp0111718|FBpp0309601	FBtr0073580|FBtr0112806|FBtr0342733	3	1	3	1	0	0	0	1.78634	1.75889	2.29901	2.51115	5.30349	5.24042	8.9811	11.4779	0.9147	0	0.0036	1	0.0029	1	0.0246	1	0.964533	0	0	0	0.0372713	1	1	1	0.0323816	1
S16831_SI	1	1	1	3	3	X	11892271	11892533	fw	FBgn0001083	FBgn0001083:13	fw:13	3	FBgn0001083	FBpp0073424|FBpp0111718|FBpp0309601	FBtr0073580|FBtr0112806|FBtr0342733	3	1	3	1	0	0	0	1.78634	1.75889	2.29901	2.51115	5.30349	5.24042	8.9811	11.4779	0.9147	0	0.0036	1	0.0029	1	0.0246	1	0.964533	0	0	0	0.0372713	1	1	1	0.0323816	1
F4991_SI	1	2	1	2	2	2L	8403004	8403280	fy	FBgn0001084	FBgn0001084:3|FBgn0001084:4	fy:3|fy:4	1|1	FBgn0001084	FBpp0079317|FBpp0304314	FBtr0079712|FBtr0331992	2	2	2	0	1	0	1	1.44183	1.18111	1.77363	1.73432	3.36827	3.10558	4.94236	4.70329	0.5116	0	0.0211	1	0.1582	0	0.6398	0	0.73714	0	0	0	0.115449	1	0	0	0.391013	0
S4990_SI	1	1	1	2	2	2L	8401831	8402945	fy	FBgn0001084	FBgn0001084:2	fy:2	2	FBgn0001084	FBpp0079317|FBpp0304314	FBtr0079712|FBtr0331992	2	2	2	1	0	0	0	1.44183	1.18111	1.77363	1.73432	3.36827	3.10558	4.94236	4.70329	0.5116	0	0.0211	1	0.1582	0	0.6398	0	0.73714	0	0	0	0.115449	1	0	0	0.391013	0
S29131_SI	1	1	1	3	3	3L	14267443	14268826	fz	FBgn0001085	FBgn0001085:1	fz:1	3	FBgn0001085	FBpp0075484|FBpp0075485|FBpp0303135	FBtr0075742|FBtr0075743|FBtr0330102	3	1	3	1	0	0	0	0.915465	0.829203	1.14881	1.21401	1.74546	1.58875	2.18696	2.37513	0.7899	0	0.2717	0	0.1482	0	0.3901	0	0.906288	0	0	0	0.530632	0	0	0	0.376792	0
S29132_SI	1	1	1	3	3	3L	14297997	14298116	fz	FBgn0001085	FBgn0001085:2	fz:2	3	FBgn0001085	FBpp0075484|FBpp0075485|FBpp0303135	FBtr0075742|FBtr0075743|FBtr0330102	3	1	3	1	0	0	0	2.77959	2.79719	2.42602	2.48202	15.8406	15.5186	10.4373	11.1292	0.9074	0	0.031	1	0.0061	1	0.5977	0	0.961412	0	0	0	0.14718	1	0	0	0.052766	1
S29133_SI	1	1	1	3	3	3L	14304961	14305155	fz	FBgn0001085	FBgn0001085:3	fz:3	3	FBgn0001085	FBpp0075484|FBpp0075485|FBpp0303135	FBtr0075742|FBtr0075743|FBtr0330102	3	1	3	1	0	0	0	2.77959	2.79719	2.42602	2.48202	15.8406	15.5186	10.4373	11.1292	0.9074	0	0.031	1	0.0061	1	0.5977	0	0.961412	0	0	0	0.14718	1	0	0	0.052766	1
S29134_SI	1	1	1	3	3	3L	14310212	14310437	fz	FBgn0001085	FBgn0001085:4	fz:4	3	FBgn0001085	FBpp0075484|FBpp0075485|FBpp0303135	FBtr0075742|FBtr0075743|FBtr0330102	3	1	3	1	0	0	0	2.77959	2.79719	2.42602	2.48202	15.8406	15.5186	10.4373	11.1292	0.9074	0	0.031	1	0.0061	1	0.5977	0	0.961412	0	0	0	0.14718	1	0	0	0.052766	1
S29136_SI	1	1	1	1	1	3L	14325074	14326904	fz	FBgn0001085	FBgn0001085:5	fz:5	1	FBgn0001085	FBpp0075484	FBtr0075742	3	1	3	0	0	1	0	2.77959	2.79719	2.42602	2.48202	15.8406	15.5186	10.4373	11.1292	0.9074	0	0.031	1	0.0061	1	0.5977	0	0.961412	0	0	0	0.14718	1	0	0	0.052766	1
S29137_SI	1	1	1	2	2	3L	14359848	14361739	fz	FBgn0001085	FBgn0001085:6	fz:6	2	FBgn0001085	FBpp0075485|FBpp0303135	FBtr0075743|FBtr0330102	3	1	3	0	0	1	1	2.77959	2.79719	2.42602	2.48202	15.8406	15.5186	10.4373	11.1292	0.9074	0	0.031	1	0.0061	1	0.5977	0	0.961412	0	0	0	0.14718	1	0	0	0.052766	1
S8846_SI	1	1	1	1	1	2L	16310956	16311412	fzy	FBgn0001086	FBgn0001086:1	fzy:1	1	FBgn0001086	FBpp0080391	FBtr0080833	1	1	1	1	0	0	0
F17573_SI	1	2	1	4	4	X	13621237	13622647	g	FBgn0001087	FBgn0001087:1|FBgn0001087:2	g:1|g:2	3|1	FBgn0001087	FBpp0073673|FBpp0300866|FBpp0304098|FBpp0304099	FBtr0073842|FBtr0308643|FBtr0331709|FBtr0331710	4	1	4	0	1	0	0	3.66653	3.50225	3.78688	3.82093	40.2319	33.3158	43.3051	44.8295	0.4202	0	0.4496	0	0.0335	1	0.5851	0	0.66619	0	0	0	0.690207	0	0	0	0.154592	1
F17575_SI	1	2	1	4	4	X	13622913	13623056	g	FBgn0001087	FBgn0001087:4|FBgn0001087:5	g:4|g:5	3|1	FBgn0001087	FBpp0073673|FBpp0300866|FBpp0304098|FBpp0304099	FBtr0073842|FBtr0308643|FBtr0331709|FBtr0331710	4	1	4	0	1	0	0	2.94251	2.57094	3.59885	3.56858	20.6746	23.4924	36.3242	35.621	0.6259	0	0.0311	1	0.1786	0	0.8518	0	0.814403	0	0	0	0.14748	1	0	0	0.419186	0
F17580_SI	1	2	1	2	2	X	13626659	13626732	g	FBgn0001087	FBgn0001087:10|FBgn0001087:11	g:10|g:11	1|1	FBgn0001087	FBpp0300866|FBpp0304098	FBtr0308643|FBtr0331709	4	1	4	0	0	1	0	2.36297	1.28	2.30965	2.35833	11.4252	4.64579	9.17664	9.66839	0.081	0	0.8341	0	0.06	0	0.6047	0	0.264477	0	0	0	0.928437	0	0	0	0.220785	0
F17587_SI	1	2	1	3	3	X	13629975	13630311	g	FBgn0001087	FBgn0001087:18|FBgn0001087:19	g:18|g:19	1|2	FBgn0001087	FBpp0073673|FBpp0300866|FBpp0304098	FBtr0073842|FBtr0308643|FBtr0331709	4	1	4	0	0	1	1	2.69187	2.25675	3.38996	3.35793	19.0697	13.4924	29.3471	28.151	0.529	0	0.0653	0	0.0788	0	0.8035	0	0.749307	0	0	0	0.232513	0	0	0	0.260224	0
S17574_SI	1	1	1	4	4	X	13622718	13622850	g	FBgn0001087	FBgn0001087:3	g:3	4	FBgn0001087	FBpp0073673|FBpp0300866|FBpp0304098|FBpp0304099	FBtr0073842|FBtr0308643|FBtr0331709|FBtr0331710	4	1	4	1	0	0	0	2.10557	2.11232	2.78801	2.96406	7.99351	9.13585	15.5653	18.8029	0.9867	0	0.008	1	0.0274	1	0.2292	0	0.994632	0	0	0	0.062589	1	1	0	0.136256	1
S17576_SI	1	1	1	4	4	X	13623117	13623726	g	FBgn0001087	FBgn0001087:6	g:6	4	FBgn0001087	FBpp0073673|FBpp0300866|FBpp0304098|FBpp0304099	FBtr0073842|FBtr0308643|FBtr0331709|FBtr0331710	4	1	4	1	0	0	0	1.36859	2.02173	2.4224	2.72129	4.96856	8.01135	10.6822	14.2983	0.2259	0	0.0247	1	0.0457	1	0.0473	1	0.479485	0	0	0	0.127335	1	0	0	0.187293	1
S17577_SI	1	1	1	4	4	X	13623793	13624469	g	FBgn0001087	FBgn0001087:7	g:7	4	FBgn0001087	FBpp0073673|FBpp0300866|FBpp0304098|FBpp0304099	FBtr0073842|FBtr0308643|FBtr0331709|FBtr0331710	4	1	4	1	0	0	0	1.36859	2.02173	2.4224	2.72129	4.96856	8.01135	10.6822	14.2983	0.2259	0	0.0247	1	0.0457	1	0.0473	1	0.479485	0	0	0	0.127335	1	0	0	0.187293	1
S17578_SI	1	1	1	4	4	X	13624529	13624677	g	FBgn0001087	FBgn0001087:8	g:8	4	FBgn0001087	FBpp0073673|FBpp0300866|FBpp0304098|FBpp0304099	FBtr0073842|FBtr0308643|FBtr0331709|FBtr0331710	4	1	4	1	0	0	0	1.36859	2.02173	2.4224	2.72129	4.96856	8.01135	10.6822	14.2983	0.2259	0	0.0247	1	0.0457	1	0.0473	1	0.479485	0	0	0	0.127335	1	0	0	0.187293	1
S17579_SI	1	1	1	2	2	X	13625582	13625655	g	FBgn0001087	FBgn0001087:9	g:9	2	FBgn0001087	FBpp0073673|FBpp0304099	FBtr0073842|FBtr0331710	4	1	4	0	0	1	0	1.36859	2.02173	2.4224	2.72129	4.96856	8.01135	10.6822	14.2983	0.2259	0	0.0247	1	0.0457	1	0.0473	1	0.479485	0	0	0	0.127335	1	0	0	0.187293	1
S17581_SI	1	1	1	4	4	X	13627118	13627257	g	FBgn0001087	FBgn0001087:12	g:12	4	FBgn0001087	FBpp0073673|FBpp0300866|FBpp0304098|FBpp0304099	FBtr0073842|FBtr0308643|FBtr0331709|FBtr0331710	4	1	4	1	0	0	0	1.36859	2.02173	2.4224	2.72129	4.96856	8.01135	10.6822	14.2983	0.2259	0	0.0247	1	0.0457	1	0.0473	1	0.479485	0	0	0	0.127335	1	0	0	0.187293	1
S17582_SI	1	1	1	4	4	X	13627345	13627474	g	FBgn0001087	FBgn0001087:13	g:13	4	FBgn0001087	FBpp0073673|FBpp0300866|FBpp0304098|FBpp0304099	FBtr0073842|FBtr0308643|FBtr0331709|FBtr0331710	4	1	4	1	0	0	0	1.36859	2.02173	2.4224	2.72129	4.96856	8.01135	10.6822	14.2983	0.2259	0	0.0247	1	0.0457	1	0.0473	1	0.479485	0	0	0	0.127335	1	0	0	0.187293	1
S17583_SI	1	1	1	4	4	X	13627529	13627669	g	FBgn0001087	FBgn0001087:14	g:14	4	FBgn0001087	FBpp0073673|FBpp0300866|FBpp0304098|FBpp0304099	FBtr0073842|FBtr0308643|FBtr0331709|FBtr0331710	4	1	4	1	0	0	0	1.36859	2.02173	2.4224	2.72129	4.96856	8.01135	10.6822	14.2983	0.2259	0	0.0247	1	0.0457	1	0.0473	1	0.479485	0	0	0	0.127335	1	0	0	0.187293	1
S17584_SI	1	1	1	4	4	X	13627740	13627868	g	FBgn0001087	FBgn0001087:15	g:15	4	FBgn0001087	FBpp0073673|FBpp0300866|FBpp0304098|FBpp0304099	FBtr0073842|FBtr0308643|FBtr0331709|FBtr0331710	4	1	4	1	0	0	0	1.36859	2.02173	2.4224	2.72129	4.96856	8.01135	10.6822	14.2983	0.2259	0	0.0247	1	0.0457	1	0.0473	1	0.479485	0	0	0	0.127335	1	0	0	0.187293	1
S17585_SI	1	1	1	4	4	X	13628676	13628771	g	FBgn0001087	FBgn0001087:16	g:16	4	FBgn0001087	FBpp0073673|FBpp0300866|FBpp0304098|FBpp0304099	FBtr0073842|FBtr0308643|FBtr0331709|FBtr0331710	4	1	4	1	0	0	0	1.36859	2.02173	2.4224	2.72129	4.96856	8.01135	10.6822	14.2983	0.2259	0	0.0247	1	0.0457	1	0.0473	1	0.479485	0	0	0	0.127335	1	0	0	0.187293	1
F20240_SI	1	3	1	4	4	X	18688553	18690647	bnb	FBgn0001090	FBgn0001090:1|FBgn0001090:2|FBgn0001090:3	bnb:1|bnb:2|bnb:3	3|1|1	FBgn0001090	FBpp0074427|FBpp0074428|FBpp0074429|FBpp0074430	FBtr0074656|FBtr0074657|FBtr0074658|FBtr0074659	4	2	4	0	1	0	0	4.19461	4.0617	4.82053	4.89922	66.0065	57.5055	124.329	134.343	0.1451	0	<.0001	1	<.0001	1	0.4095	0	0.372385	0	0	0	0.000263957	1	1	1	1.25831e-05	1
F20241_SI	1	3	1	2	2	X	18691364	18691712	bnb	FBgn0001090	FBgn0001090:4|FBgn0001090:5|FBgn0001090:6	bnb:4|bnb:5|bnb:6	1|1|1	FBgn0001090	FBpp0074427|FBpp0074428	FBtr0074656|FBtr0074657	4	2	4	0	0	1	1	1.54929	1.91055	2.70408	2.8621	5.21308	6.00005	14.3701	16.5754	0.3697	0	0.0077	1	<.0001	1	0.2009	0	0.623358	0	0	0	0.0610258	1	1	0	0.000338552	1
F36300_SI	1	2	1	2	2	2R	3679406	3680885	Gapdh1	FBgn0001091	FBgn0001091:1|FBgn0001091:2	Gapdh1:1|Gapdh1:2	1|1	FBgn0001091	FBpp0087977|FBpp0099914	FBtr0088903|FBtr0100479	2	2	2	0	1	0	1	6.16569	6.0025	6.0055	5.91312	476.41	403.722	404.966	369.119	0.0005	1	0.0005	1	0.0035	1	0.0021	1	0.00986314	1	1	1	0.00999966	1	1	1	0.0366205	1
F18597_SI	1	2	1	2	2	X	15762178	15762276	Gapdh2	FBgn0001092	FBgn0001092:1|FBgn0001092:2	Gapdh2:1|Gapdh2:2	1|1	FBgn0001092	FBpp0073922|FBpp0304864	FBtr0074112|FBtr0332618	2	2	2	0	1	0	0	6.06114	5.90133	5.70289	5.63089	429.54	364.814	299.325	277.995	0.0022	1	<.0001	1	<.0001	1	0.0314	1	0.0266885	1	1	1	0.000159661	1	1	1	1.00658e-06	1
S18598_SI	1	1	1	2	2	X	15762351	15763694	Gapdh2	FBgn0001092	FBgn0001092:3	Gapdh2:3	2	FBgn0001092	FBpp0073922|FBpp0304864	FBtr0074112|FBtr0332618	2	2	2	1	0	0	1	6.06114	5.90133	5.70289	5.63089	429.54	364.814	299.325	277.995	0.0022	1	<.0001	1	<.0001	1	0.0314	1	0.0266885	1	1	1	0.000159661	1	1	1	1.00658e-06	1
S58970_SI	1	1	1	2	2	3R	19762703	19762741	Gdh	FBgn0001098	FBgn0001098:2	Gdh:2	2	FBgn0001098	FBpp0088496|FBpp0088988	FBtr0089496|FBtr0089498	4	2	4	0	0	1	0	5.85606	5.58914	5.78225	5.67124	371.679	292.009	326.987	295.837	0.3562	0	0.685	0	0.7487	0	0.396	0	0.610788	0	0	0	0.84975	0	0	0	0.884989	0
S58971_SI	1	1	1	4	4	3R	19763145	19763349	Gdh	FBgn0001098	FBgn0001098:3	Gdh:3	4	FBgn0001098	FBpp0088496|FBpp0088988|FBpp0088990|FBpp0307192	FBtr0089496|FBtr0089497|FBtr0089498|FBtr0335205	4	2	4	1	0	0	0	5.33481	5.02166	5.49976	5.44731	213.974	156.842	248.547	235.897	0.124	0	0.3117	0	0.0279	1	0.7091	0	0.340035	0	0	0	0.570064	0	0	0	0.137686	1
S58972_SI	1	1	1	4	4	3R	19763454	19763773	Gdh	FBgn0001098	FBgn0001098:4	Gdh:4	4	FBgn0001098	FBpp0088496|FBpp0088988|FBpp0088990|FBpp0307192	FBtr0089496|FBtr0089497|FBtr0089498|FBtr0335205	4	2	4	1	0	0	0	4.63359	4.0492	4.96138	4.80269	102.834	70.0952	145.471	125.058	0.1651	0	0.0161	1	0.0903	0	0.3661	0	0.400694	0	0	0	0.0974535	1	1	0	0.282087	0
S58973_SI	1	1	1	4	4	3R	19763843	19764277	Gdh	FBgn0001098	FBgn0001098:5	Gdh:5	4	FBgn0001098	FBpp0088496|FBpp0088988|FBpp0088990|FBpp0307192	FBtr0089496|FBtr0089497|FBtr0089498|FBtr0335205	4	2	4	1	0	0	0	4.13575	4.03362	4.79729	4.6719	64.9479	58.2442	124.623	109.897	0.6431	0	0.004	1	0.0063	1	0.5166	0	0.824952	0	0	0	0.0397182	1	1	1	0.0537646	1
S58974_SI	1	1	1	2	2	3R	19764345	19764492	Gdh	FBgn0001098	FBgn0001098:6	Gdh:6	2	FBgn0001098	FBpp0088496|FBpp0307192	FBtr0089496|FBtr0335205	4	2	4	0	0	1	0	4.13575	4.03362	4.79729	4.6719	64.9479	58.2442	124.623	109.897	0.6431	0	0.004	1	0.0063	1	0.5166	0	0.824952	0	0	0	0.0397182	1	1	1	0.0537646	1
S58975_SI	1	1	1	2	2	3R	19768316	19768823	Gdh	FBgn0001098	FBgn0001098:7	Gdh:7	2	FBgn0001098	FBpp0088988|FBpp0088990	FBtr0089497|FBtr0089498	4	2	4	0	0	1	1	4.13575	4.03362	4.79729	4.6719	64.9479	58.2442	124.623	109.897	0.6431	0	0.004	1	0.0063	1	0.5166	0	0.824952	0	0	0	0.0397182	1	1	1	0.0537646	1
S25308_SI	1	1	1	1	1	3L	6965850	6966633	Galphai	FBgn0001104	FBgn0001104:1	G-ialpha65A:1	1	FBgn0001104	FBpp0076643	FBtr0076934	1	1	1	1	0	0	0	3.79636	3.76909	3.98112	3.9374	46.1162	43.4104	52.8637	50.5095	0.8879	0	0.2709	0	0.1723	0	0.5045	0	0.952794	0	0	0	0.529673	0	0	0	0.410842	0
S25309_SI	1	1	1	1	1	3L	6966690	6966878	Galphai	FBgn0001104	FBgn0001104:2	G-ialpha65A:2	1	FBgn0001104	FBpp0076643	FBtr0076934	1	1	1	1	0	0	0	1.56448	0.820106	2.35479	2.3298	4.11692	2.09905	9.5811	9.44777	0.0968	0	0.0003	1	0.0014	1	0.8056	0	0.29371	0	0	0	0.00660969	1	1	1	0.0201121	1
S25310_SI	1	1	1	1	1	3L	6966938	6967032	Galphai	FBgn0001104	FBgn0001104:3	G-ialpha65A:3	1	FBgn0001104	FBpp0076643	FBtr0076934	1	1	1	1	0	0	0	1.56448	0.820106	2.35479	2.3298	4.11692	2.09905	9.5811	9.44777	0.0968	0	0.0003	1	0.0014	1	0.8056	0	0.29371	0	0	0	0.00660969	1	1	1	0.0201121	1
S25311_SI	1	1	1	1	1	3L	6967102	6967573	Galphai	FBgn0001104	FBgn0001104:4	G-ialpha65A:4	1	FBgn0001104	FBpp0076643	FBtr0076934	1	1	1	1	0	0	0	1.56448	0.820106	2.35479	2.3298	4.11692	2.09905	9.5811	9.44777	0.0968	0	0.0003	1	0.0014	1	0.8056	0	0.29371	0	0	0	0.00660969	1	1	1	0.0201121	1
S25315_SI	1	1	1	1	1	3L	6972618	6973144	Galphai	FBgn0001104	FBgn0001104:5	G-ialpha65A:5	1	FBgn0001104	FBpp0076643	FBtr0076934	1	1	1	1	0	0	1	1.56448	0.820106	2.35479	2.3298	4.11692	2.09905	9.5811	9.44777	0.0968	0	0.0003	1	0.0014	1	0.8056	0	0.29371	0	0	0	0.00660969	1	1	1	0.0201121	1
F18594_SI	1	2	1	6	6	X	15754148	15754355	Gbeta13F	FBgn0001105	FBgn0001105:1|FBgn0001105:2	Gbeta13F:1|Gbeta13F:2	4|2	FBgn0001105	FBpp0073920|FBpp0073921|FBpp0089182|FBpp0089184|FBpp0089185|FBpp0303987	FBtr0074106|FBtr0074107|FBtr0074108|FBtr0074110|FBtr0074111|FBtr0331597	6	6	6	0	1	0	0	1.76068	1.95515	2.78068	2.5973	5.39054	10.4718	15.3652	13.4362	0.7544	0	0.0002	1	0.3074	0	0.4023	0	0.888149	0	0	0	0.00521671	1	1	1	0.56593	0
F18595_SI	1	7	1	6	6	X	15754778	15755525	Gbeta13F	FBgn0001105	FBgn0001105:3|FBgn0001105:4|FBgn0001105:5|FBgn0001105:6|FBgn0001105:7|FBgn0001105:8|FBgn0001105:9	Gbeta13F:3|Gbeta13F:4|Gbeta13F:5|Gbeta13F:6|Gbeta13F:7|Gbeta13F:8|Gbeta13F:9	1|1|1|1|1|1|1	FBgn0001105	FBpp0073920|FBpp0073921|FBpp0089182|FBpp0089184|FBpp0089185|FBpp0303987	FBtr0074106|FBtr0074107|FBtr0074108|FBtr0074110|FBtr0074111|FBtr0331597	6	6	6	0	1	0	0	3.02875	2.92742	3.40241	3.33284	20.53	18.2638	29.8222	27.2392	0.58	0	0.033	1	0.0099	1	0.5587	0	0.78442	0	0	0	0.15319	1	0	0	0.0716121	1
F18596_SI	1	5	1	6	6	X	15755599	15760208	Gbeta13F	FBgn0001105	FBgn0001105:10|FBgn0001105:11|FBgn0001105:12|FBgn0001105:13|FBgn0001105:14	Gbeta13F:10|Gbeta13F:11|Gbeta13F:12|Gbeta13F:13|Gbeta13F:14	1|1|3|1|1	FBgn0001105	FBpp0073920|FBpp0073921|FBpp0089182|FBpp0089184|FBpp0089185|FBpp0303987	FBtr0074106|FBtr0074107|FBtr0074108|FBtr0074110|FBtr0074111|FBtr0331597	6	6	6	0	1	0	1	5.08844	5.00847	5.08103	4.98961	163.044	149.549	161.36	146.521	0.3724	0	0.9349	0	0.7958	0	0.2339	0	0.625562	0	0	0	0.973102	0	0	0	0.909686	0
S28975_SI	1	1	1	1	1	3L	13922487	13922641	Gl	FBgn0001108	FBgn0001108:1	Gl:1	1	FBgn0001108	FBpp0075498	FBtr0075756	1	1	1	1	0	0	0	1.31936	1.14166	2.42954	2.42082	3.29513	2.72019	10.4013	10.4945	0.6705	0	0.0004	1	0.0014	1	0.9396	0	0.841356	0	0	0	0.00924147	1	1	1	0.0202033	1
S28976_SI	1	1	1	1	1	3L	13922751	13922815	Gl	FBgn0001108	FBgn0001108:2	Gl:2	1	FBgn0001108	FBpp0075498	FBtr0075756	1	1	1	1	0	0	0	3.55925	3.21072	3.56902	3.56383	34.5645	24.7056	34.5389	34.4991	0.0339	1	0.8975	0	0.0255	1	0.9318	0	0.155763	1	0	0	0.956778	0	0	0	0.130003	1
S28977_SI	1	1	1	1	1	3L	13922880	13924298	Gl	FBgn0001108	FBgn0001108:3	Gl:3	1	FBgn0001108	FBpp0075498	FBtr0075756	1	1	1	1	0	0	0	3.55925	3.21072	3.56902	3.56383	34.5645	24.7056	34.5389	34.4991	0.0339	1	0.8975	0	0.0255	1	0.9318	0	0.155763	1	0	0	0.956778	0	0	0	0.130003	1
S28978_SI	1	1	1	1	1	3L	13924846	13927756	Gl	FBgn0001108	FBgn0001108:4	Gl:4	1	FBgn0001108	FBpp0075498	FBtr0075756	1	1	1	1	0	0	1	3.55925	3.21072	3.56902	3.56383	34.5645	24.7056	34.5389	34.4991	0.0339	1	0.8975	0	0.0255	1	0.9318	0	0.155763	1	0	0	0.956778	0	0	0	0.130003	1
S49801_SI	1	1	1	1	1	3R	3077785	3080046	Gld	FBgn0001112	FBgn0001112:1	Gld:1	1	FBgn0001112	FBpp0081114	FBtr0081596	1	1	1	1	0	0	0	0.576635	0.480699	1.15849	1.14288	1.05434	0.703576	2.2051	2.2299	0.7285	0	0.0187	1	0.0037	1	0.9038	0	0.873854	0	0	0	0.107164	1	0	0	0.0380581	1
S49805_SI	1	1	1	1	1	3R	3091087	3091425	Gld	FBgn0001112	FBgn0001112:4	Gld:4	1	FBgn0001112	FBpp0081114	FBtr0081596	1	1	1	1	0	0	1	0.576635	0.480699	1.15849	1.14288	1.05434	0.703576	2.2051	2.2299	0.7285	0	0.0187	1	0.0037	1	0.9038	0	0.873854	0	0	0	0.107164	1	0	0	0.0380581	1
F5115_SI	1	2	1	2	2	2L	8673125	8674369	Glt	FBgn0001114	FBgn0001114:2|FBgn0001114:3	Glt:2|Glt:3	1|1	FBgn0001114	FBpp0079331|FBpp0297934	FBtr0079727|FBtr0307091	2	1	2	0	1	0	1	1.42795	1.84491	2.67767	2.97943	3.64348	6.0114	14.3082	19.4843	0.2189	0	0.0002	1	0.0008	1	0.1584	0	0.471019	0	0	0	0.00476011	1	1	1	0.01447	1
F38319_SI	1	2	1	2	2	2R	6325753	6325856	Galphao	FBgn0001122	FBgn0001122:2|FBgn0001122:3	G-oalpha47A:2|G-oalpha47A:3	1|1	FBgn0001122	FBpp0087362|FBpp0087363	FBtr0088267|FBtr0088268	10	1	10	0	0	1	0	1.74403	1.47736	2.59798	2.27907	9.38928	7.38673	13.3815	9.34847	0.7428	0	0.1154	0	0.2354	0	0.1824	0	0.881849	0	0	0	0.326018	0	0	0	0.490524	0
F38322_SI	1	3	1	7	7	2R	6326876	6327136	Galphao	FBgn0001122	FBgn0001122:6|FBgn0001122:7|FBgn0001122:8	G-oalpha47A:6|G-oalpha47A:7|G-oalpha47A:8	1|1|5	FBgn0001122	FBpp0087359|FBpp0087360|FBpp0087362|FBpp0087363|FBpp0087364|FBpp0087365|FBpp0089315	FBtr0088264|FBtr0088265|FBtr0088267|FBtr0088268|FBtr0088269|FBtr0088270|FBtr0088271	10	1	10	0	0	1	0	5.19795	4.93369	5.23008	4.99004	180.641	141.207	187.417	146.734	0.0357	1	0.6557	0	0.6455	0	0.0061	1	0.160829	1	0	0	0.832387	0	0	0	0.826441	0
F38324_SI	1	3	1	3	3	2R	6332621	6333129	Galphao	FBgn0001122	FBgn0001122:10|FBgn0001122:11|FBgn0001122:12	G-oalpha47A:10|G-oalpha47A:11|G-oalpha47A:12	1|1|1	FBgn0001122	FBpp0087360|FBpp0087361|FBpp0089316	FBtr0088265|FBtr0088266|FBtr0088272	10	1	10	0	0	1	0	2.24762	2.02902	3.44134	2.86899	12.5079	9.78581	31.988	18.1452	0.7318	0	0.0049	1	0.1561	0	0.0391	1	0.875436	0	0	0	0.0453406	1	1	1	0.388066	0
F38346_SI	1	3	1	10	10	2R	6349018	6353206	Galphao	FBgn0001122	FBgn0001122:19|FBgn0001122:20|FBgn0001122:21	G-oalpha47A:19|G-oalpha47A:20|G-oalpha47A:21	8|1|1	FBgn0001122	FBpp0087359|FBpp0087360|FBpp0087361|FBpp0087362|FBpp0087363|FBpp0087364|FBpp0087365|FBpp0089315|FBpp0089316|FBpp0305278	FBtr0088264|FBtr0088265|FBtr0088266|FBtr0088267|FBtr0088268|FBtr0088269|FBtr0088270|FBtr0088271|FBtr0088272|FBtr0333064	10	1	10	0	1	0	1	1.21762	1.34463	3.19138	2.49453	3.62239	5.21404	25.9705	12.9697	0.8548	0	0.0003	1	0.0867	0	0.0728	0	0.938176	0	0	0	0.00784137	1	1	1	0.275631	0
S38318_SI	1	1	1	2	2	2R	6325490	6325611	Galphao	FBgn0001122	FBgn0001122:1	G-oalpha47A:1	2	FBgn0001122	FBpp0087359|FBpp0087360	FBtr0088264|FBtr0088265	10	1	10	0	0	1	0	3.09995	2.72076	3.89763	3.59516	31.0966	17.088	54.2789	38.0501	0.4481	0	0.0975	0	0.0173	1	0.3006	0	0.688976	0	0	0	0.294979	0	0	0	0.102053	1
S38321_SI	1	1	1	1	1	2R	6326111	6326242	Galphao	FBgn0001122	FBgn0001122:5	G-oalpha47A:5	1	FBgn0001122	FBpp0087365	FBtr0088270	10	1	10	0	0	1	0	3.09995	2.72076	3.89763	3.59516	31.0966	17.088	54.2789	38.0501	0.4481	0	0.0975	0	0.0173	1	0.3006	0	0.688976	0	0	0	0.294979	0	0	0	0.102053	1
S38323_SI	1	1	1	1	1	2R	6331849	6331967	Galphao	FBgn0001122	FBgn0001122:9	G-oalpha47A:9	1	FBgn0001122	FBpp0087361	FBtr0088266	10	1	10	0	0	1	0	3.09995	2.72076	3.89763	3.59516	31.0966	17.088	54.2789	38.0501	0.4481	0	0.0975	0	0.0173	1	0.3006	0	0.688976	0	0	0	0.294979	0	0	0	0.102053	1
S38325_SI	1	1	1	9	9	2R	6335704	6335888	Galphao	FBgn0001122	FBgn0001122:13	G-oalpha47A:13	9	FBgn0001122	FBpp0087359|FBpp0087360|FBpp0087361|FBpp0087362|FBpp0087363|FBpp0087364|FBpp0087365|FBpp0089315|FBpp0089316	FBtr0088264|FBtr0088265|FBtr0088266|FBtr0088267|FBtr0088268|FBtr0088269|FBtr0088270|FBtr0088271|FBtr0088272	10	1	10	0	0	1	0	3.09995	2.72076	3.89763	3.59516	31.0966	17.088	54.2789	38.0501	0.4481	0	0.0975	0	0.0173	1	0.3006	0	0.688976	0	0	0	0.294979	0	0	0	0.102053	1
S38326_SI	1	1	1	9	9	2R	6335977	6336137	Galphao	FBgn0001122	FBgn0001122:14	G-oalpha47A:14	9	FBgn0001122	FBpp0087359|FBpp0087360|FBpp0087361|FBpp0087362|FBpp0087363|FBpp0087364|FBpp0087365|FBpp0089315|FBpp0089316	FBtr0088264|FBtr0088265|FBtr0088266|FBtr0088267|FBtr0088268|FBtr0088269|FBtr0088270|FBtr0088271|FBtr0088272	10	1	10	0	0	1	0	3.09995	2.72076	3.89763	3.59516	31.0966	17.088	54.2789	38.0501	0.4481	0	0.0975	0	0.0173	1	0.3006	0	0.688976	0	0	0	0.294979	0	0	0	0.102053	1
S38343_SI	1	1	1	10	10	2R	6348408	6348536	Galphao	FBgn0001122	FBgn0001122:16	G-oalpha47A:16	10	FBgn0001122	FBpp0087359|FBpp0087360|FBpp0087361|FBpp0087362|FBpp0087363|FBpp0087364|FBpp0087365|FBpp0089315|FBpp0089316|FBpp0305278	FBtr0088264|FBtr0088265|FBtr0088266|FBtr0088267|FBtr0088268|FBtr0088269|FBtr0088270|FBtr0088271|FBtr0088272|FBtr0333064	10	1	10	1	0	0	0	3.09995	2.72076	3.89763	3.59516	31.0966	17.088	54.2789	38.0501	0.4481	0	0.0975	0	0.0173	1	0.3006	0	0.688976	0	0	0	0.294979	0	0	0	0.102053	1
S38344_SI	1	1	1	10	10	2R	6348601	6348730	Galphao	FBgn0001122	FBgn0001122:17	G-oalpha47A:17	10	FBgn0001122	FBpp0087359|FBpp0087360|FBpp0087361|FBpp0087362|FBpp0087363|FBpp0087364|FBpp0087365|FBpp0089315|FBpp0089316|FBpp0305278	FBtr0088264|FBtr0088265|FBtr0088266|FBtr0088267|FBtr0088268|FBtr0088269|FBtr0088270|FBtr0088271|FBtr0088272|FBtr0333064	10	1	10	1	0	0	0	3.09995	2.72076	3.89763	3.59516	31.0966	17.088	54.2789	38.0501	0.4481	0	0.0975	0	0.0173	1	0.3006	0	0.688976	0	0	0	0.294979	0	0	0	0.102053	1
S38345_SI	1	1	1	10	10	2R	6348795	6348948	Galphao	FBgn0001122	FBgn0001122:18	G-oalpha47A:18	10	FBgn0001122	FBpp0087359|FBpp0087360|FBpp0087361|FBpp0087362|FBpp0087363|FBpp0087364|FBpp0087365|FBpp0089315|FBpp0089316|FBpp0305278	FBtr0088264|FBtr0088265|FBtr0088266|FBtr0088267|FBtr0088268|FBtr0088269|FBtr0088270|FBtr0088271|FBtr0088272|FBtr0333064	10	1	10	1	0	0	0	3.09995	2.72076	3.89763	3.59516	31.0966	17.088	54.2789	38.0501	0.4481	0	0.0975	0	0.0173	1	0.3006	0	0.688976	0	0	0	0.294979	0	0	0	0.102053	1
F47085_SI	1	3	1	4	4	2R	19830064	19830337	Galphas	FBgn0001123	FBgn0001123:1|FBgn0001123:2|FBgn0001123:3	G-salpha60A:1|G-salpha60A:2|G-salpha60A:3	1|2|1	FBgn0001123	FBpp0072051|FBpp0072052|FBpp0072053|FBpp0290625	FBtr0072142|FBtr0072143|FBtr0072144|FBtr0301411	4	4	4	0	1	0	0	4.61745	4.49897	4.65225	4.53478	106.214	94.7278	104.268	92.7123	0.6176	0	0.8346	0	0.8433	0	0.0971	0	0.808977	0	0	0	0.928681	0	0	0	0.933	0
F47092_SI	1	2	1	4	4	2R	19833961	19834043	Galphas	FBgn0001123	FBgn0001123:10|FBgn0001123:11	G-salpha60A:10|G-salpha60A:11	2|2	FBgn0001123	FBpp0072051|FBpp0072052|FBpp0072053|FBpp0290625	FBtr0072142|FBtr0072143|FBtr0072144|FBtr0301411	4	4	4	0	1	0	0	2.05739	2.64268	3.19163	3.12101	10.7398	15.0498	23.9184	21.8573	0.3076	0	0.0368	1	0.0927	0	0.5688	0	0.566089	0	0	0	0.163981	1	0	0	0.28664	0
S47086_SI	1	1	1	4	4	2R	19831753	19832263	Galphas	FBgn0001123	FBgn0001123:4	G-salpha60A:4	4	FBgn0001123	FBpp0072051|FBpp0072052|FBpp0072053|FBpp0290625	FBtr0072142|FBtr0072143|FBtr0072144|FBtr0301411	4	4	4	1	0	0	0	2.16892	2.63619	2.9799	2.74214	11.1743	15.0548	19.9654	14.9436	0.4024	0	0.112	0	0.7382	0	0.2264	0	0.651422	0	0	0	0.320189	0	0	0	0.879308	0
S47087_SI	1	1	1	4	4	2R	19832330	19832426	Galphas	FBgn0001123	FBgn0001123:5	G-salpha60A:5	4	FBgn0001123	FBpp0072051|FBpp0072052|FBpp0072053|FBpp0290625	FBtr0072142|FBtr0072143|FBtr0072144|FBtr0301411	4	4	4	1	0	0	0	3.21271	2.16958	3.52776	3.21124	25.1957	13.7018	33.4477	26.4203	0.1168	0	0.0738	0	0.1265	0	0.1715	0	0.328168	0	0	0	0.250751	0	0	0	0.343878	0
S47088_SI	1	1	1	4	4	2R	19832483	19832603	Galphas	FBgn0001123	FBgn0001123:6	G-salpha60A:6	4	FBgn0001123	FBpp0072051|FBpp0072052|FBpp0072053|FBpp0290625	FBtr0072142|FBtr0072143|FBtr0072144|FBtr0301411	4	4	4	1	0	0	0	2.8494	2.96314	3.86306	3.81374	22.0708	18.7054	47.8431	44.8351	0.7597	0	0.0133	1	<.0001	1	0.7063	0	0.891093	0	0	0	0.0863492	1	1	0	0.000211579	1
S47089_SI	1	1	1	4	4	2R	19833219	19833347	Galphas	FBgn0001123	FBgn0001123:7	G-salpha60A:7	4	FBgn0001123	FBpp0072051|FBpp0072052|FBpp0072053|FBpp0290625	FBtr0072142|FBtr0072143|FBtr0072144|FBtr0301411	4	4	4	1	0	0	0	3.27964	2.50605	3.63882	3.55918	29.2984	20.4963	37.4891	34.75	0.2958	0	0.1792	0	0.1394	0	0.5064	0	0.554695	0	0	0	0.419853	0	0	0	0.363929	0
S47090_SI	1	1	1	4	4	2R	19833421	19833600	Galphas	FBgn0001123	FBgn0001123:8	G-salpha60A:8	4	FBgn0001123	FBpp0072051|FBpp0072052|FBpp0072053|FBpp0290625	FBtr0072142|FBtr0072143|FBtr0072144|FBtr0301411	4	4	4	1	0	0	0	4.61102	4.39424	4.57052	4.33944	103.647	89.5268	99.4565	76.7985	0.4764	0	0.82	0	0.8491	0	0.1408	0	0.711198	0	0	0	0.921277	0	0	0	0.935496	0
S47091_SI	1	1	1	4	4	2R	19833660	19833784	Galphas	FBgn0001123	FBgn0001123:9	G-salpha60A:9	4	FBgn0001123	FBpp0072051|FBpp0072052|FBpp0072053|FBpp0290625	FBtr0072142|FBtr0072143|FBtr0072144|FBtr0301411	4	4	4	1	0	0	0	5.03304	4.72115	4.43483	4.36285	153.74	114.498	84.4256	77.8059	0.0333	1	<.0001	1	0.0129	1	0.4041	0	0.154053	1	0	0	0.000468977	1	1	1	0.0846454	1
S47093_SI	1	1	1	4	4	2R	19834124	19834459	Galphas	FBgn0001123	FBgn0001123:12	G-salpha60A:12	4	FBgn0001123	FBpp0072051|FBpp0072052|FBpp0072053|FBpp0290625	FBtr0072142|FBtr0072143|FBtr0072144|FBtr0301411	4	4	4	1	0	0	1	5.03304	4.72115	4.43483	4.36285	153.74	114.498	84.4256	77.8059	0.0333	1	<.0001	1	0.0129	1	0.4041	0	0.154053	1	0	0	0.000468977	1	1	1	0.0846454	1
F41940_SI	1	2	1	2	2	2R	12026184	12026389	Got1	FBgn0001124	FBgn0001124:2|FBgn0001124:3	Got1:2|Got1:3	1|1	FBgn0001124	FBpp0086370|FBpp0086371	FBtr0087231|FBtr0087232	2	1	2	0	1	0	0	2.6667	2.83444	3.79548	3.37447	15.8028	17.2043	45.852	30.3525	0.6341	0	0.0027	1	0.0597	0	0.0976	0	0.819531	0	0	0	0.0311777	1	1	1	0.21999	0
S41941_SI	1	1	1	2	2	2R	12027835	12027942	Got1	FBgn0001124	FBgn0001124:4	Got1:4	2	FBgn0001124	FBpp0086370|FBpp0086371	FBtr0087231|FBtr0087232	2	1	2	1	0	0	0	2.64502	1.67512	3.92239	3.40846	15.6333	5.78849	51.3023	30.2134	0.0671	0	0.0003	1	0.0011	1	0.0118	1	0.236628	0	0	0	0.00745593	1	1	1	0.0170724	1
S41942_SI	1	1	1	2	2	2R	12028005	12028078	Got1	FBgn0001124	FBgn0001124:5	Got1:5	2	FBgn0001124	FBpp0086370|FBpp0086371	FBtr0087231|FBtr0087232	2	1	2	1	0	0	0	4.62819	4.11786	5.06949	4.77351	103.475	60.976	158.311	117.791	0.0003	1	0.0002	1	<.0001	1	<.0001	1	0.00687856	1	1	1	0.00489509	1	1	1	6.22674e-05	1
S41943_SI	1	1	1	2	2	2R	12028139	12029433	Got1	FBgn0001124	FBgn0001124:6	Got1:6	2	FBgn0001124	FBpp0086370|FBpp0086371	FBtr0087231|FBtr0087232	2	1	2	1	0	0	1	4.62819	4.11786	5.06949	4.77351	103.475	60.976	158.311	117.791	0.0003	1	0.0002	1	<.0001	1	<.0001	1	0.00687856	1	1	1	0.00489509	1	1	1	6.22674e-05	1
S1102_SI	1	1	1	2	2	2L	1985471	1985719	Got2	FBgn0001125	FBgn0001125:2	Got2:2	2	FBgn0001125	FBpp0077536|FBpp0077537	FBtr0077867|FBtr0077868	2	1	2	1	0	0	0	3.51604	3.1493	4.31427	4.18158	34.9192	28.4762	75.0551	65.5747	0.4175	0	0.0005	1	0.0236	1	0.2811	0	0.664041	0	0	0	0.0100442	1	1	1	0.12395	1
S1103_SI	1	1	1	2	2	2L	1985782	1985883	Got2	FBgn0001125	FBgn0001125:3	Got2:3	2	FBgn0001125	FBpp0077536|FBpp0077537	FBtr0077867|FBtr0077868	2	1	2	1	0	0	0	2.92458	2.71577	4.27257	4.14678	29.9786	27.469	71.1277	62.7406	0.8282	0	0.0419	1	0.0643	0	0.1415	0	0.92547	0	0	0	0.177946	1	0	0	0.230448	0
S1104_SI	1	1	1	2	2	2L	1985946	1986105	Got2	FBgn0001125	FBgn0001125:4	Got2:4	2	FBgn0001125	FBpp0077536|FBpp0077537	FBtr0077867|FBtr0077868	2	1	2	1	0	0	0	3.55023	3.06581	4.28563	4.1308	36.4113	22.9857	72.9981	61.8772	0.1212	0	0.0016	1	0.0005	1	0.1874	0	0.335267	0	0	0	0.0220533	1	1	1	0.00968838	1
S1105_SI	1	1	1	1	1	2L	1986797	1986955	Got2	FBgn0001125	FBgn0001125:5	Got2:5	1	FBgn0001125	FBpp0077537	FBtr0077868	2	1	2	0	0	1	0	2.79536	1.75498	3.82692	3.61387	16.0474	7.40937	45.8742	36.6478	0.0544	0	<.0001	1	0.0015	1	0.0993	0	0.208206	0	0	0	0.000364035	1	1	1	0.0208715	1
S1106_SI	1	1	1	1	1	2L	1987585	1987758	Got2	FBgn0001125	FBgn0001125:6	Got2:6	1	FBgn0001125	FBpp0077536	FBtr0077867	2	1	2	0	0	1	1	2.79536	1.75498	3.82692	3.61387	16.0474	7.40937	45.8742	36.6478	0.0544	0	<.0001	1	0.0015	1	0.0993	0	0.208206	0	0	0	0.000364035	1	1	1	0.0208715	1
F3323_SI	1	2	1	7	7	2L	5943643	5944153	Gpdh	FBgn0001128	FBgn0001128:1|FBgn0001128:2	Gpdh:1|Gpdh:2	3|4	FBgn0001128	FBpp0078777|FBpp0078778|FBpp0078779|FBpp0300909|FBpp0305430|FBpp0305431|FBpp0305432	FBtr0079146|FBtr0079147|FBtr0079148|FBtr0308703|FBtr0333228|FBtr0333229|FBtr0333230	7	7	7	0	1	0	0	2.49675	2.16744	3.61601	3.47916	15.9574	9.39355	36.941	31.7103	0.5053	0	0.0087	1	0.0007	1	0.2425	0	0.732506	0	0	0	0.0660741	1	1	0	0.0126615	1
F3324_SI	1	2	1	7	7	2L	5944268	5944862	Gpdh	FBgn0001128	FBgn0001128:3|FBgn0001128:4	Gpdh:3|Gpdh:4	6|1	FBgn0001128	FBpp0078777|FBpp0078778|FBpp0078779|FBpp0300909|FBpp0305430|FBpp0305431|FBpp0305432	FBtr0079146|FBtr0079147|FBtr0079148|FBtr0308703|FBtr0333228|FBtr0333229|FBtr0333230	7	7	7	0	1	0	0	2.9516	2.6118	3.45764	3.57833	19.4769	13.2435	31.214	35.1767	0.1506	0	0.0134	1	<.0001	1	0.2725	0	0.380314	0	0	0	0.0866725	1	1	0	0.00125671	1
F3328_SI	1	6	1	7	7	2L	5947240	5948843	Gpdh	FBgn0001128	FBgn0001128:10|FBgn0001128:11|FBgn0001128:12|FBgn0001128:13|FBgn0001128:8|FBgn0001128:9	Gpdh:10|Gpdh:11|Gpdh:12|Gpdh:13|Gpdh:8|Gpdh:9	1|1|1|2|4|2	FBgn0001128	FBpp0078777|FBpp0078778|FBpp0078779|FBpp0300909|FBpp0305430|FBpp0305431|FBpp0305432	FBtr0079146|FBtr0079147|FBtr0079148|FBtr0308703|FBtr0333228|FBtr0333229|FBtr0333230	7	7	7	0	1	0	1	5.62389	5.62961	5.47137	5.49778	277.476	279.771	238.474	244.677	0.9421	0	0.0432	1	0.1319	0	0.7342	0	0.975883	0	0	0	0.181221	1	0	0	0.352155	0
S3325_SI	1	1	1	7	7	2L	5946044	5946250	Gpdh	FBgn0001128	FBgn0001128:5	Gpdh:5	7	FBgn0001128	FBpp0078777|FBpp0078778|FBpp0078779|FBpp0300909|FBpp0305430|FBpp0305431|FBpp0305432	FBtr0079146|FBtr0079147|FBtr0079148|FBtr0308703|FBtr0333228|FBtr0333229|FBtr0333230	7	7	7	1	0	0	0	4.16629	4.44525	4.90263	5.02883	71.8003	85.4796	137.035	152.598	0.2684	0	0.0085	1	<.0001	1	0.2804	0	0.527216	0	0	0	0.0652615	1	1	0	0.00121164	1
S3326_SI	1	1	1	7	7	2L	5946316	5946688	Gpdh	FBgn0001128	FBgn0001128:6	Gpdh:6	7	FBgn0001128	FBpp0078777|FBpp0078778|FBpp0078779|FBpp0300909|FBpp0305430|FBpp0305431|FBpp0305432	FBtr0079146|FBtr0079147|FBtr0079148|FBtr0308703|FBtr0333228|FBtr0333229|FBtr0333230	7	7	7	1	0	0	0	4.69182	4.76609	4.88287	4.97415	112.908	120.534	134.36	145.509	0.6978	0	0.2757	0	0.193	0	0.4944	0	0.856776	0	0	0	0.534731	0	0	0	0.437979	0
S3327_SI	1	1	1	7	7	2L	5947018	5947171	Gpdh	FBgn0001128	FBgn0001128:7	Gpdh:7	7	FBgn0001128	FBpp0078777|FBpp0078778|FBpp0078779|FBpp0300909|FBpp0305430|FBpp0305431|FBpp0305432	FBtr0079146|FBtr0079147|FBtr0079148|FBtr0308703|FBtr0333228|FBtr0333229|FBtr0333230	7	7	7	1	0	0	0	5.86245	5.76358	5.86217	5.78708	369.014	335.678	357.053	332.633	0.6603	0	0.9987	0	0.9087	0	0.5942	0	0.835249	0	0	0	0.99946	0	0	0	0.961912	0
S45058_SI	1	1	1	1	1	2R	16897269	16897610	grau	FBgn0001133	FBgn0001133:1	grau:1	1	FBgn0001133	FBpp0071477	FBtr0071548	1	1	1	1	0	0	0	3.68133	3.37569	3.16992	3.31783	42.3583	31.9175	23.1601	27.193	0.3486	0	0.0282	1	0.8319	0	0.2748	0	0.604207	0	0	0	0.138537	1	0	0	0.927372	0
S45059_SI	1	1	1	1	1	2R	16897674	16898049	grau	FBgn0001133	FBgn0001133:2	grau:2	1	FBgn0001133	FBpp0071477	FBtr0071548	1	1	1	1	0	0	0	2.67452	2.57182	2.91623	2.9538	14.2499	15.5954	17.5288	18.4258	0.7894	0	0.1103	0	0.3046	0	0.6774	0	0.906033	0	0	0	0.317252	0	0	0	0.563025	0
S45060_SI	1	1	1	1	1	2R	16898112	16898321	grau	FBgn0001133	FBgn0001133:3	grau:3	1	FBgn0001133	FBpp0071477	FBtr0071548	1	1	1	1	0	0	0	2.16775	1.53749	2.32999	2.38541	10.6903	5.32327	9.6127	10.0872	0.3303	0	0.7281	0	0.081	0	0.7289	0	0.587268	0	0	0	0.873586	0	0	0	0.264602	0
[truncated: 48,102 more rows]
[truncated: 291 more columns]
