# Supplementary material for: Neurons That Underlie Drosophila melanogaster Reproductive Behaviors: Detection of a Large Male-Bias in Gene Expression in fruitless-Expressing Neurons
Source: G3 (Bethesda). 2016 May 31;6(8):2455–65. doi: 10.1534/g3.115.019265 (PMC4978899; doi:10.1534/g3.115.019265)
Supplement: Supplemental Material [file supp_g3.115.019265_TableS2.xlsx]

## Sheet: Sheet1
Table S2: Comparison of the number of exons and genes identified with different FDR value thresholds
		FDR <0.2		FDR <0.05
		Exons	Genes	Exons	Genes
Male Input vs. Female Input
	Male-Biased	1956	1458	487	432
	Female-Biased	1710	1145	819	573
	Enrichment of different exons from the same gene		20		0
Enriched in TRAP over Input
from the same sex	Exons enriched in TRAP	992	884	514	476
	Exons enriched in male TRAP	855	772	441	415
	Exons enriched in Female TRAP	447	408	233	218
	Exons enriched in TRAP in both sexes	310	296	160	157
	Exons only enriched in male TRAP	545	476	281	258
	Exons only enriched in female TRAP	137	112	73	61
	Enrichement of different exons in males and female TRAP		11		3
Male TRAP vs. Female TRAP
	Male-Biased	1420	1226	256	243
	Female-Biased	415	347	86	72
	Enrichment of different exons from the same gene		16		0
