# Supplementary material for: Neurons That Underlie Drosophila melanogaster Reproductive Behaviors: Detection of a Large Male-Bias in Gene Expression in fruitless-Expressing Neurons
Source: G3 (Bethesda). 2016 May 31;6(8):2455–65. doi: 10.1534/g3.115.019265 (PMC4978899; doi:10.1534/g3.115.019265)
Supplement: Supplemental Material [file supp_g3.115.019265_TableS3.xlsx]

## Sheet: README
TableS3: Genes detected in Input
To be considered detected an exon had to have an RPKM >1 in >50% of the biological replicates
Sheets:
List	# in list	List Description
Gene Detection Summary		Table of number of exons and genes detected for each list
All Detected Genes	12442	List of genes that were detected in this experiment
Genes detected in Input	12439	List of genes that were detected in whole head RNA
Detected Male Input Exons	47848	List of exons that were detected in the male input samples
Detected Male Input Genes	12145	List of genes that were detected in the male input samples
Detetected Female Input Exons	45686	List of exons that were detetected in the female input samples
Detected Female Input Genes	10902	List of genes that were detected in the female input samples
Only detected in Input	3412	List of genes that are only detected in input samples and not in TRAP samples
Only detected In Male Input	1537	List of genes that were detected in male input samples but not female input samples
Detected in input in both sexes	10608	List of genes that were detected in both the male and female input samples
Only detected In Female Input	294	List of genes that were detected in female input samples but not male input samples
Genes detected in TRAP samples	9030	List of all genes that were detected in Male and/or Female TRAP samples
Genes detected in Male TRAP samples	8700	List of all genes that were detected in Male TRAP samples
Genes detected in Female TRAP samples	8297	List of all genes that were detected in Female TRAP samples
Genes det. Male&female TRAP	7967	List of all genes that were detected in both male and female trap samples
Male&female TRAP mixed	3406	From the list of 7,967 genes above, genes that were from different exons
Male&female TRAP same exon	4561	From the list of 7,967 genes above, genes that were from the same exon in males and females

## Sheet: Gene Detection Summary
Table 1: Gene Detection Summary
Description	Exons	Genes
Gene expression differences between male and female input
Detected in this study in any group	49280	12442
Detected in this study in all groups	21808	7889
Detected in female input	45686	10902
Detected in male input	47848	12145
Detected in female TRAP	24235	8297
Detected in male TRAP	26524	8700
Detected in input either sex	49275	12439
Detected in input from both sexes	44259	10608
Detected in TRAP either sex	28945	9030
Detected in TRAP both sexes	21814	7967
Detected in input from males not females – ignoring trap	3589	1537
Detected in input from females not males– ignoring trap	1427	294
Detected only in input from males	3368	1353
Detected only in input from females	1409	5
Detected only in input (includes both sexes)	20335	3412
Detected in TRAP from males not females – ignoring input	4710	733
Detected in TRAP from females not males– ignoring input	2421	330
Detected only in female TRAP	4	2
Detected only in male TRAP	1	1
Detected only in TRAP (includes both sexes)	5	3

## Sheet: All detected Genes 
Gene	Symbol	Chromosome		All genes detected in this study (12,442 genes)
FBgn0000008	a	2R
FBgn0000014	abd-A	3R
FBgn0000015	Abd-B	3R
FBgn0000017	Abl	3L
FBgn0000018	abo	2L
FBgn0000024	Ace	3R
FBgn0000028	acj6	X
FBgn0000032	Acph-1	3R
FBgn0000036	nAcRalpha-96Aa	3R
FBgn0000037	mAcR-60C	2R
FBgn0000038	nAcRbeta-64B	3L
FBgn0000039	nAcRalpha-96Ab	3R
FBgn0000042	Act5C	X
FBgn0000043	Act42A	2R
FBgn0000044	Act57B	2R
FBgn0000045	Act79B	3L
FBgn0000046	Act87E	3R
FBgn0000047	Act88F	3R
FBgn0000052	ade2	2L
FBgn0000053	ade3	2L
FBgn0000054	Adf1	2R
FBgn0000057	adp	2R
FBgn0000061	al	2L
FBgn0000063	ald	3R
FBgn0000064	Ald	3R
FBgn0000071	Ama	3R
FBgn0000075	amd	2L
FBgn0000078	Amy-d	2R
FBgn0000079	Amy-p	2R
FBgn0000083	AnxB9	3R
FBgn0000084	AnxB10	X
FBgn0000092	CG2650	X
FBgn0000094	Anp	3R
FBgn0000097	aop	2L
FBgn0000099	ap	2R
FBgn0000100	RpLP0	3L
FBgn0000108	Appl	X
FBgn0000109	Aprt	3L
FBgn0000114	aret	2L
FBgn0000115	Arl1	3L
FBgn0000116	Argk	3L
FBgn0000117	arm	X
FBgn0000119	arr	2R
FBgn0000120	Arr1	2L
FBgn0000121	Arr2	3L
FBgn0000139	ash2	3R
FBgn0000140	asp	3R
FBgn0000146	aub	2L
FBgn0000147	aur	3R
FBgn0000150	awd	3R
FBgn0000152	Axs	X
FBgn0000153	b	2L
FBgn0000157	Dll	2R
FBgn0000163	baz	X
FBgn0000166	bcd	3R
FBgn0000173	ben	X
FBgn0000179	bi	X
FBgn0000180	bib	2L
FBgn0000181	bic	2R
FBgn0000182	BicC	2L
FBgn0000183	BicD	2L
FBgn0000206	boss	3R
FBgn0000210	br	X
FBgn0000212	brm	3L
FBgn0000221	brn	X
FBgn0000228	Bsg25D	2L
FBgn0000229	bsk	2L
FBgn0000233	btd	X
FBgn0000239	bur	2L
FBgn0000241	bw	2R
FBgn0000244	by	3R
FBgn0000246	c(3)G	3R
FBgn0000247	ca	3R
FBgn0000250	cact	2L
FBgn0000251	cad	2L
FBgn0000253	Cam	2R
FBgn0000256	capu	2L
FBgn0000257	car	X
FBgn0000259	CkIIbeta	X
FBgn0000261	Cat	3L
FBgn0000273	Pka-C1	2L
FBgn0000274	Pka-C2	3R
FBgn0000276	CecA1	3R
FBgn0000277	CecA2	3R
FBgn0000278	CecB	3R
FBgn0000279	CecC	3R
FBgn0000283	Cp190	3R
FBgn0000286	Cf2	2L
FBgn0000287	salr	2L
FBgn0000289	cg	2R
FBgn0000299	Cg25C	2L
FBgn0000303	Cha	3R
FBgn0000307	chif	2L
FBgn0000308	chic	2L
FBgn0000313	chp	3R
FBgn0000317	ck	2L
FBgn0000318	cl	2L
FBgn0000319	Chc	X
FBgn0000320	eya	2L
FBgn0000326	clt	2R
FBgn0000330	cm	X
FBgn0000337	cn	2R
FBgn0000339	cni	2L
FBgn0000346	comt	X
FBgn0000351	cort	2L
FBgn0000352	cos	2R
FBgn0000357	Cp18	3L
FBgn0000358	Cp19	3L
FBgn0000370	crc	2L
FBgn0000376	crm	X
FBgn0000377	crn	X
FBgn0000382	csw	X
FBgn0000384	cta	2L
FBgn0000394	cv	X
FBgn0000395	cv-2	2R
FBgn0000404	CycA	3L
FBgn0000405	CycB	2R
FBgn0000406	Cyt-b5-r	2L
FBgn0000409	Cyt-c-p	2L
FBgn0000411	D	3L
FBgn0000412	D1	3R
FBgn0000413	da	2L
FBgn0000414	Dab	3L
FBgn0000416	Sap-r	3R
FBgn0000422	Ddc	2L
FBgn0000426	SmF	2R
FBgn0000427	42705	X
FBgn0000439	Dfd	3R
FBgn0000442	Pkg21D	2L
FBgn0000448	Hr46	2R
FBgn0000451	ect	3L
FBgn0000454	Dip-B	3R
FBgn0000459	disco	X
FBgn0000463	Dl	3R
FBgn0000464	Lar	2L
FBgn0000473	Cyp6a2	2R
FBgn0000477	DNaseII	3R
FBgn0000479	dnc	X
FBgn0000482	dor	X
FBgn0000489	Pka-C3	3L
FBgn0000490	dpp	2L
FBgn0000492	Dr	3R
FBgn0000497	ds	2L
FBgn0000499	dsh	X
FBgn0000500	Dsk	3R
FBgn0000504	dsx	3R
FBgn0000520	dwg	X
FBgn0000524	dx	X
FBgn0000527	e	3R
FBgn0000529	bsh	2L
FBgn0000533	ea	3R
FBgn0000535	eag	X
FBgn0000536	eas	X
FBgn0000541	E(bx)	3L
FBgn0000542	ec	X
FBgn0000543	ecd	3L
FBgn0000546	EcR	2R
FBgn0000547	ed	2L
FBgn0000551	Edg78E	3L
FBgn0000552	Edg84A	3R
FBgn0000556	Ef1alpha48D	2R
FBgn0000557	Ef1alpha100E	3R
FBgn0000559	Ef2b	2L
FBgn0000560	eg	3L
FBgn0000562	egl	2R
FBgn0000564	Eh	3R
FBgn0000565	Eip71CD	3L
FBgn0000566	Eip55E	2R
FBgn0000567	Eip74EF	3L
FBgn0000568	Eip75B	3L
FBgn0000575	emc	3L
FBgn0000576	ems	3R
FBgn0000577	en	2R
FBgn0000578	ena	2R
FBgn0000579	Eno	2L
FBgn0000581	E(Pc)	2R
FBgn0000588	esc	2L
FBgn0000592	Est-6	3L
FBgn0000611	exd	X
FBgn0000615	exu	2R
FBgn0000617	e(y)1	X
FBgn0000625	eyg	3L
FBgn0000629	E(z)	3L
FBgn0000633	fas	2R
FBgn0000635	Fas2	X
FBgn0000636	Fas3	2L
FBgn0000639	Fbp1	3L
FBgn0000640	Fbp2	2L
FBgn0000644	Fcp3C	X
FBgn0000658	fj	2R
FBgn0000659	fkh	3R
FBgn0000662	fl(2)d	2R
FBgn0000667	Actn	X
FBgn0000709	fliI	X
FBgn0000711	flw	X
FBgn0000715	Fmrf	2R
FBgn0000719	fog	X
FBgn0000721	for	2L
FBgn0000723	Fps85D	3R
FBgn0000810	fs(1)K10	X
FBgn0000826	png	X
FBgn0000927	fs(1)Ya	X
FBgn0000928	fs(1)Yb	X
FBgn0000964	tj	2L
FBgn0000996	dup	2R
FBgn0001075	ft	2L
FBgn0001077	ftz	3R
FBgn0001078	ftz-f1	3L
FBgn0001079	fu	X
FBgn0001083	fw	X
FBgn0001084	fy	2L
FBgn0001085	fz	3L
FBgn0001086	fzy	2L
FBgn0001087	g	X
FBgn0001090	bnb	X
FBgn0001091	Gapdh1	2R
FBgn0001092	Gapdh2	X
FBgn0001098	Gdh	3R
FBgn0001104	Galphai	3L
FBgn0001105	Gbeta13F	X
FBgn0001108	Gl	3L
FBgn0001112	Gld	3R
FBgn0001114	Glt	2L
FBgn0001122	Galphao	2R
FBgn0001123	Galphas	2R
FBgn0001124	Got1	2R
FBgn0001125	Got2	2L
FBgn0001128	Gpdh	2L
FBgn0001133	grau	2R
FBgn0001134	Grd	3L
FBgn0001137	grk	2L
FBgn0001138	grn	3R
FBgn0001139	gro	3R
FBgn0001142	Gs1	2L
FBgn0001145	Gs2	X
FBgn0001147	gsb-n	2R
FBgn0001148	gsb	2R
FBgn0001149	GstD1	3R
FBgn0001150	gt	X
FBgn0001168	h	3L
FBgn0001169	H	3R
FBgn0001170	H2.0	2L
FBgn0001179	hay	3L
FBgn0001180	hb	3R
FBgn0001185	her	2L
FBgn0001186	Hex-A	X
FBgn0001189	hfw	X
FBgn0001197	His2Av	3R
FBgn0001202	hk	2L
FBgn0001206	Hmr	X
FBgn0001208	Hn	3L
FBgn0001215	Hrb98DE	3R
FBgn0001216	Hsc70-1	3L
FBgn0001217	Hsc70-2	3R
FBgn0001218	Hsc70-3	X
FBgn0001219	Hsc70-4	3R
FBgn0001220	Hsc70-5	2R
FBgn0001222	Hsf	2R
FBgn0001224	Hsp23	3L
FBgn0001225	Hsp26	3L
FBgn0001226	Hsp27	3L
FBgn0001227	Hsp67Ba	3L
FBgn0001229	Hsp67Bc	3L
FBgn0001233	Hsp83	3L
FBgn0001234	Hsromega	3R
FBgn0001235	hth	3R
FBgn0001247	Ide	3L
FBgn0001248	Idh	3L
FBgn0001250	if	X
FBgn0001253	ImpE1	3L
FBgn0001254	ImpE2	3L
FBgn0001255	ImpE3	3R
FBgn0001256	ImpL1	3L
FBgn0001257	ImpL2	3L
FBgn0001258	ImpL3	3L
FBgn0001259	in	3L
FBgn0001263	inaD	2R
FBgn0001269	inv	2R
FBgn0001276	ix	2R
FBgn0001280	janA	3R
FBgn0001281	janB	3R
FBgn0001285	Jon44E	2R
FBgn0001291	Jra	2R
FBgn0001296	kar	3R
FBgn0001297	kay	3R
FBgn0001301	kel	2L
FBgn0001308	Khc	2R
FBgn0001311	kkv	3R
FBgn0001316	klar	3L
FBgn0001319	kn	2R
FBgn0001320	kni	3L
FBgn0001321	knk	3R
FBgn0001323	knrl	3L
FBgn0001324	kto	3L
FBgn0001325	Kr	2R
FBgn0001330	kz	X
FBgn0001332	L	2R
FBgn0001337	Exp6	X
FBgn0001341	l(1)1Bi	X
FBgn0001404	egh	X
FBgn0001491	l(1)10Bb	X
FBgn0001565	Hlc	X
FBgn0001612	l(1)dd4	X
FBgn0001624	dlg1	X
FBgn0001941	ifc	2L
FBgn0001942	eIF-4a	2L
FBgn0001961	Arpc1	2L
FBgn0001965	Sos	2L
FBgn0001967	NimC3	2L
FBgn0001974	l(2)35Bd	2L
FBgn0001977	l(2)35Bg	2L
FBgn0001978	stc	2L
FBgn0001981	esg	2L
FBgn0001986	l(2)35Df	2L
FBgn0001987	Gli	2L
FBgn0001989	l(2)35Di	2L
FBgn0001990	wek	2L
FBgn0001991	Ca-alpha1D	2L
FBgn0001992	Cyp303a1	2L
FBgn0001994	crp	2L
FBgn0001995	mRpL4	2L
FBgn0002021	l(2)37Bb	2L
FBgn0002022	Catsup	2L
FBgn0002023	Lim3	2L
FBgn0002031	l(2)37Cc	2L
FBgn0002036	CG10561	2L
FBgn0002044	swm	2L
FBgn0002069	Aats-asp	2R
FBgn0002121	l(2)gl	2L
FBgn0002174	l(2)tid	2R
FBgn0002183	dre4	3L
FBgn0002283	l(3)73Ah	3L
FBgn0002284	Prosbeta6	3L
FBgn0002306	sas	3R
FBgn0002354	l(3)87Df	3R
FBgn0002413	dco	3R
FBgn0002431	hyd	3R
FBgn0002440	l(3)mbn	3L
FBgn0002441	l(3)mbt	3R
FBgn0002466	sti	3L
FBgn0002521	pho	4
FBgn0002522	lab	3R
FBgn0002524	lace	2L
FBgn0002525	Lam	2L
FBgn0002526	LanA	3L
FBgn0002528	LanB2	3L
FBgn0002531	Lcp1	2R
FBgn0002534	Lcp3	2R
FBgn0002542	lds	3R
FBgn0002543	lea	2L
FBgn0002552	lin	2R
FBgn0002562	Lsp1alpha	X
FBgn0002563	Lsp1beta	2L
FBgn0002564	Lsp1gamma	3L
FBgn0002565	Lsp2	3L
FBgn0002566	lt	2L
FBgn0002567	ltd	2R
FBgn0002569	Mal-A2	2R
FBgn0002570	Mal-A1	2R
FBgn0002571	Mal-A3	2R
FBgn0002573	sens	3L
FBgn0002576	lz	X
FBgn0002577	m	X
FBgn0002578	Kaz-m1	3R
FBgn0002579	RpL36	X
FBgn0002590	RpS5a	X
FBgn0002592	E(spl)m2-BFM	3R
FBgn0002593	RpLP1	2L
FBgn0002607	RpL19	2R
FBgn0002609	E(spl)m3-HLH	3R
FBgn0002622	RpS3	3R
FBgn0002626	RpL32	3R
FBgn0002632	E(spl)m6-BFM	3R
FBgn0002633	E(spl)m7-HLH	3R
FBgn0002638	Rcc1	3L
FBgn0002641	mal	X
FBgn0002643	mam	2R
FBgn0002645	Map205	3R
FBgn0002652	squ	2L
FBgn0002673	twe	2L
FBgn0002707	mei-9	X
FBgn0002715	mei-S332	2R
FBgn0002716	mei-W68	2R
FBgn0002719	Men	3R
FBgn0002723	Met	X
FBgn0002732	E(spl)malpha-BFM	3R
FBgn0002733	E(spl)mbeta-HLH	3R
FBgn0002735	E(spl)mgamma-HLH	3R
FBgn0002736	mago	2R
FBgn0002772	Mlc1	3R
FBgn0002773	Mlc2	3R
FBgn0002774	mle	2R
FBgn0002775	msl-3	3L
FBgn0002778	mnd	3L
FBgn0002780	mod	3R
FBgn0002781	mod(mdg4)	3R
FBgn0002783	mor	3R
FBgn0002787	Rpn8	2R
FBgn0002789	Mp20	2R
FBgn0002791	mr	2R
FBgn0002842	sa	3L
FBgn0002855	Acp26Aa	2L
FBgn0002856	Acp26Ab	2L
FBgn0002862	Mst87F	3R
FBgn0002865	Mst98Ca	3R
FBgn0002868	MtnA	3R
FBgn0002869	MtnB	3R
FBgn0002872	mu2	3L
FBgn0002873	mud	X
FBgn0002878	mus101	X
FBgn0002891	mus205	2R
FBgn0002899	mus301	3L
FBgn0002901	mus304	3L
FBgn0002905	mus308	3R
FBgn0002906	Blm	3R
FBgn0002914	Myb	X
FBgn0002917	na	X
FBgn0002921	Atpalpha	3R
FBgn0002924	ncd	3R
FBgn0002930	nec	2R
FBgn0002931	net	2L
FBgn0002932	neur	3R
FBgn0002936	ninaA	2L
FBgn0002937	ninaB	3R
FBgn0002938	ninaC	2L
FBgn0002939	ninaD	2L
FBgn0002940	ninaE	3R
FBgn0002941	slou	3R
FBgn0002945	nkd	3L
FBgn0002948	nod	X
FBgn0002973	numb	2L
FBgn0002985	odd	2L
FBgn0002989	okr	2L
FBgn0003002	opa	3R
FBgn0003008	or	2R
FBgn0003009	ord	2R
FBgn0003011	ort	3R
FBgn0003016	osp	2L
FBgn0003022	Ote	2R
FBgn0003023	otu	X
FBgn0003028	ovo	X
FBgn0003034	Acp70A	3L
FBgn0003041	pbl	3L
FBgn0003042	Pc	3L
FBgn0003044	Pcl	2R
FBgn0003046	Pcp	2L
FBgn0003048	pcx	X
FBgn0003053	peb	X
FBgn0003060	CG9757	3R
FBgn0003062	Fib	2R
FBgn0003065	CG2150	3R
FBgn0003067	Pepck	2R
FBgn0003068	per	X
FBgn0003071	Pfk	2R
FBgn0003074	Pgi	2R
FBgn0003076	Pgm	3L
FBgn0003079	phl	X
FBgn0003082	phr	2R
FBgn0003086	Pig1	X
FBgn0003087	pim	2L
FBgn0003089	pip	3L
FBgn0003090	pk	2R
FBgn0003091	Pkc53E	2R
FBgn0003093	Pkc98E	3R
FBgn0003116	pn	X
FBgn0003117	pnr	3R
FBgn0003118	pnt	3R
FBgn0003124	polo	3L
FBgn0003130	Poxn	2R
FBgn0003132	Pp1-13C	X
FBgn0003134	Pp1alpha-96A	3R
FBgn0003137	Ppn	3R
FBgn0003138	Ptp61F	3L
FBgn0003139	PpV	X
FBgn0003140	PpY-55A	2R
FBgn0003141	pr	2L
FBgn0003145	prd	2L
FBgn0003149	Prm	3L
FBgn0003159	ptr	X
FBgn0003162	Pu	2R
FBgn0003165	pum	3R
FBgn0003169	put	3R
FBgn0003174	pwn	2R
FBgn0003175	px	2R
FBgn0003178	PyK	3R
FBgn0003187	qua	2L
FBgn0003189	r	X
FBgn0003204	ras	X
FBgn0003205	Ras85D	3R
FBgn0003206	Ras64B	3L
FBgn0003209	raw	2L
FBgn0003210	rb	X
FBgn0003218	rdgB	X
FBgn0003227	rec	3R
FBgn0003231	ref(2)P	2L
FBgn0003248	Rh2	3R
FBgn0003249	Rh3	3R
FBgn0003250	Rh4	3L
FBgn0003254	rib	2R
FBgn0003255	rk	2L
FBgn0003256	rl	2RHet
FBgn0003257	r-l	3R
FBgn0003261	Rm62	3R
FBgn0003267	ro	3R
FBgn0003268	rod	3R
FBgn0003270	amos	2L
FBgn0003274	RpLP2	2R
FBgn0003275	RpII18	3R
FBgn0003277	RpII215	X
FBgn0003278	RpI135	2L
FBgn0003279	RpL4	3R
FBgn0003285	rst	X
FBgn0003292	rt	3L
FBgn0003295	ru	3L
FBgn0003300	run	X
FBgn0003301	rut	X
FBgn0003302	rux	X
FBgn0003308	ry	3R
FBgn0003310	S	2L
FBgn0003312	sad	3R
FBgn0003317	sax	2R
FBgn0003319	Sb	3R
FBgn0003321	sbr	X
FBgn0003326	sca	2R
FBgn0003328	scb	2R
FBgn0003330	Sce	3R
FBgn0003334	Scm	3R
FBgn0003339	Scr	3R
FBgn0003345	sd	X
FBgn0003346	RanGAP	2L
FBgn0003353	sei	2R
FBgn0003356	Jon99Cii	3R
FBgn0003357	Jon99Ciii	3R
FBgn0003358	Jon99Ci	3R
FBgn0003360	sesB	X
FBgn0003366	sev	X
FBgn0003371	sgg	X
FBgn0003372	Sgs1	2L
FBgn0003373	Sgs3	3L
FBgn0003374	Sgs4	X
FBgn0003380	Sh	X
FBgn0003382	sha	2R
FBgn0003386	Shaw	2L
FBgn0003388	shd	3L
FBgn0003390	shf	X
FBgn0003391	shg	2R
FBgn0003392	shi	X
FBgn0003396	shn	2R
FBgn0003401	shu	2R
FBgn0003410	sina	3L
FBgn0003411	sisA	X
FBgn0003415	skd	3L
FBgn0003416	sl	X
FBgn0003423	slgA	X
FBgn0003429	slo	3R
FBgn0003430	slp1	2L
FBgn0003435	sm	2R
FBgn0003444	smo	2L
FBgn0003447	sn	X
FBgn0003449	snf	X
FBgn0003459	stwl	3L
FBgn0003460	so	2R
FBgn0003462	Sod	3L
FBgn0003463	sog	X
FBgn0003464	sol	X
FBgn0003475	spir	2L
FBgn0003480	spn-B	3R
FBgn0003483	spn-E	3R
FBgn0003495	spz	3R
FBgn0003499	sr	3R
FBgn0003502	Btk29A	2L
FBgn0003507	srp	3R
FBgn0003510	Sry-alpha	3R
FBgn0003511	Sry-beta	3R
FBgn0003512	Sry-delta	3R
FBgn0003513	ss	3R
FBgn0003514	sqh	X
FBgn0003515	st	3L
FBgn0003517	sta	X
FBgn0003520	stau	2R
FBgn0003525	stg	3R
FBgn0003527	stil	2R
FBgn0003545	sub	2R
FBgn0003557	Su(dx)	2L
FBgn0003559	su(f)	XHet
FBgn0003567	su(Hw)	3R
FBgn0003575	su(s)	X
FBgn0003598	Su(var)3-7	3R
FBgn0003607	Su(var)205	2L
FBgn0003612	Su(var)2-10	2R
FBgn0003638	su(w[a])	X
FBgn0003651	svp	3R
FBgn0003654	sw	X
FBgn0003655	swa	X
FBgn0003656	sws	X
FBgn0003660	Syb	2R
FBgn0003676	T-cp1	3R
FBgn0003687	Tbp	2R
FBgn0003701	thr	2R
FBgn0003710	tipE	3L
FBgn0003714	tko	X
FBgn0003715	CG16778	2R
FBgn0003716	tkv	2L
FBgn0003719	tld	3R
FBgn0003721	Tm1	3R
FBgn0003731	Egfr	2R
FBgn0003732	Top2	2L
FBgn0003741	tra	3L
FBgn0003742	tra2	2R
FBgn0003744	trc	3L
FBgn0003747	Gr5a	X
FBgn0003748	Treh	2R
FBgn0003861	trp	3R
FBgn0003862	trx	3R
FBgn0003863	alphaTry	2R
FBgn0003866	tsh	2L
FBgn0003867	tsl	3R
FBgn0003870	ttk	3R
FBgn0003882	tub	3R
FBgn0003884	alphaTub84B	3R
FBgn0003885	alphaTub84D	3R
FBgn0003886	alphaTub85E	3R
FBgn0003887	betaTub56D	2R
FBgn0003888	betaTub60D	2R
FBgn0003889	betaTub85D	3R
FBgn0003890	betaTub97EF	3R
FBgn0003891	tud	2R
FBgn0003892	ptc	2R
FBgn0003896	tup	2L
FBgn0003900	twi	2R
FBgn0003930	snRNA:U4:39B	2L
FBgn0003931	snRNA:U4:38AB	2L
FBgn0003934	snRNA:U5:23D	2L
FBgn0003935	snRNA:U5:34A	2L
FBgn0003938	snRNA:U5:63BC	3L
FBgn0003941	RpL40	2L
FBgn0003942	RpS27A	2L
FBgn0003943	Ubi-p63E	3L
FBgn0003944	Ubx	3R
FBgn0003950	unc	X
FBgn0003963	ush	2L
FBgn0003964	usp	X
FBgn0003965	v	X
FBgn0003969	vap	X
FBgn0003975	vg	2R
FBgn0003977	vir	2R
FBgn0003978	vls	2L
FBgn0003980	Vm26Ab	2L
FBgn0003984	vn	3L
FBgn0003996	w	X
FBgn0003997	W	3L
FBgn0004003	wbl	2R
FBgn0004009	wg	2L
FBgn0004028	wupA	X
FBgn0004034	y	X
FBgn0004045	Yp1	X
FBgn0004047	Yp3	X
FBgn0004049	yrt	3R
FBgn0004050	z	X
FBgn0004055	uzip	2R
FBgn0004057	Zw	X
FBgn0004066	Prosalpha4	X
FBgn0004087	Dhfr	3R
FBgn0004101	bs	2R
FBgn0004102	oc	X
FBgn0004103	Pp1-87B	3R
FBgn0004106	cdc2	2L
FBgn0004107	cdc2c	3R
FBgn0004108	Nrt	3L
FBgn0004117	Tm2	3R
FBgn0004118	nAcRbeta-96A	3R
FBgn0004132	boca	2R
FBgn0004133	blow	2R
FBgn0004167	kst	3L
FBgn0004168	5-HT1A	2R
FBgn0004169	up	X
FBgn0004171	Mst98Cb	3R
FBgn0004173	Mst84Db	3R
FBgn0004174	Mst84Dc	3R
FBgn0004175	Mst84Dd	3R
FBgn0004177	mts	2L
FBgn0004179	Csp	3L
FBgn0004181	Peb	2R
FBgn0004187	snRNA:U1:95Cc	3R
FBgn0004188	snRNA:U6:96Aa	3R
FBgn0004191	snRNA:U2:34ABa	2L
FBgn0004197	Ser	3R
FBgn0004198	ct	X
FBgn0004227	nonA	X
FBgn0004228	mex1	3L
FBgn0004237	Hrb87F	3R
FBgn0004240	Dpt	2R
FBgn0004242	Syt1	2L
FBgn0004244	Rdl	3L
FBgn0004359	T48	3R
FBgn0004360	Wnt2	2R
FBgn0004362	HmgD	2R
FBgn0004363	porin	2L
FBgn0004364	18w	2R
FBgn0004367	mei-41	X
FBgn0004368	Ptp4E	X
FBgn0004369	Ptp99A	3R
FBgn0004370	Ptp10D	X
FBgn0004373	fwd	3L
FBgn0004374	neb	2L
FBgn0004378	Klp61F	3L
FBgn0004379	Klp67A	3L
FBgn0004380	Klp64D	3L
FBgn0004381	Klp68D	3L
FBgn0004387	Klp98A	3R
FBgn0004390	RasGAP1	3L
FBgn0004391	shtd	X
FBgn0004394	pdm2	2L
FBgn0004395	unk	3R
FBgn0004396	CrebA	3L
FBgn0004397	Vinc	X
FBgn0004400	rhi	2R
FBgn0004401	Pep	3L
FBgn0004403	RpS14a	X
FBgn0004404	RpS14b	X
FBgn0004406	tam	2L
FBgn0004414	msopa	3L
FBgn0004419	me31B	2L
FBgn0004425	LysB	3L
FBgn0004428	LysE	3L
FBgn0004429	LysP	3L
FBgn0004430	LysS	3L
FBgn0004432	Cyp1	X
FBgn0004435	Galphaq	2R
FBgn0004436	UbcD6	3R
FBgn0004449	Ten-m	3L
FBgn0004456	mew	X
FBgn0004462	Pk17E	X
FBgn0004463	RpIII128	2R
FBgn0004465	Su(P)	3L
FBgn0004507	GlyP	2L
FBgn0004509	Fur1	3R
FBgn0004510	Ets97D	3R
FBgn0004511	dy	X
FBgn0004512	Mdr49	2R
FBgn0004513	Mdr65	3L
FBgn0004514	Oct-TyrR	3L
FBgn0004516	Gad1	3L
FBgn0004552	Akh	3L
FBgn0004554	Edg91	3R
FBgn0004556	Dbp73D	3L
FBgn0004567	slp2	2L
FBgn0004569	aos	3L
FBgn0004573	5-HT7	3R
FBgn0004574	Rop	3L
FBgn0004575	Syn	3R
FBgn0004577	Pxd	3R
FBgn0004580	Cbp53E	2R
FBgn0004581	bgcn	2R
FBgn0004583	ex	2L
FBgn0004584	Rrp1	2L
FBgn0004587	B52	3R
FBgn0004595	pros	3R
FBgn0004598	Fur2	X
FBgn0004606	zfh1	3R
FBgn0004607	zfh2	4
FBgn0004611	Plc21C	2L
FBgn0004618	gl	3R
FBgn0004619	GluRIA	3L
FBgn0004620	GluRIIA	2L
FBgn0004622	Takr99D	3R
FBgn0004623	Gbeta76C	3L
FBgn0004635	rho	3L
FBgn0004636	R	3L
FBgn0004638	drk	2R
FBgn0004643	mit(1)15	X
FBgn0004644	hh	3R
FBgn0004646	ogre	X
FBgn0004647	N	X
FBgn0004648	svr	X
FBgn0004650	fs(1)N	X
FBgn0004652	fru	3R
FBgn0004654	Pgd	X
FBgn0004655	wapl	X
FBgn0004656	fs(1)h	X
FBgn0004657	mys	X
FBgn0004666	sim	3R
FBgn0004687	Mlc-c	X
FBgn0004698	mus210	2R
FBgn0004777	Ccp84Ag	3R
FBgn0004780	Ccp84Ad	3R
FBgn0004782	Ccp84Ab	3R
FBgn0004783	Ccp84Aa	3R
FBgn0004784	inaC	2R
FBgn0004795	retn	2R
FBgn0004797	mdy	2L
FBgn0004811	fs(2)ltoPP43	2L
FBgn0004828	His3.3B	X
FBgn0004832	Xpac	X
FBgn0004837	Su(H)	2L
FBgn0004838	Hrb27C	2L
FBgn0004839	otk	2R
FBgn0004841	Takr86C	3R
FBgn0004842	NepYr	3R
FBgn0004852	Ac76E	3L
FBgn0004854	B-H2	X
FBgn0004855	RpII15	3R
FBgn0004856	Bx42	X
FBgn0004858	elB	2L
FBgn0004859	ci	4
FBgn0004860	ph-d	X
FBgn0004861	ph-p	X
FBgn0004862	bap	3R
FBgn0004863	C15	3R
FBgn0004864	hop	X
FBgn0004865	Eip78C	3L
FBgn0004867	RpS2	2L
FBgn0004868	Gdi	2L
FBgn0004870	bab1	3L
FBgn0004875	enc	3L
FBgn0004876	cdi	3R
FBgn0004878	cas	3R
FBgn0004880	scrt	3L
FBgn0004882	orb	3R
FBgn0004885	tok	3R
FBgn0004888	Scsalpha	3L
FBgn0004889	tws	3R
FBgn0004892	sob	2L
FBgn0004893	bowl	2L
FBgn0004895	fd64A	3L
FBgn0004896	fd59A	2R
FBgn0004897	fd96Ca	3R
FBgn0004898	fd96Cb	3R
FBgn0004901	Prat	3R
FBgn0004903	Rb97D	3R
FBgn0004907	14-3-3zeta	2R
FBgn0004908	Arl2	3R
FBgn0004910	Eip63F-1	3L
FBgn0004913	Gnf1	3R
FBgn0004914	Hnf4	2L
FBgn0004915	TfIIB	2L
FBgn0004919	gol	2R
FBgn0004921	Ggamma1	2R
FBgn0004924	Top1	X
FBgn0004926	eIF-2beta	3L
FBgn0004956	os	X
FBgn0004959	phm	X
FBgn0005198	gig	3L
FBgn0005278	Sam-S	2L
FBgn0005322	nmd	2L
FBgn0005355	Su(fu)	3R
FBgn0005386	ash1	3L
FBgn0005390	fs(1)M3	X
FBgn0005391	Yp2	X
FBgn0005411	U2af50	X
FBgn0005427	ewg	X
FBgn0005533	RpS17	3L
FBgn0005536	Mbs	3L
FBgn0005558	ey	4
FBgn0005561	sv	4
FBgn0005564	Shal	3L
FBgn0005585	Crc	3R
FBgn0005586	Rab3	2R
FBgn0005590	scw	2L
FBgn0005592	btl	3L
FBgn0005593	RpL7	2L
FBgn0005596	yemalpha	3R
FBgn0005612	Sox14	2R
FBgn0005613	Sox15	2R
FBgn0005614	trpl	2R
FBgn0005616	msl-2	2L
FBgn0005617	msl-1	2L
FBgn0005619	Hdc	2R
FBgn0005624	Psc	2R
FBgn0005626	ple	3L
FBgn0005630	lola	2R
FBgn0005631	robo	2R
FBgn0005632	faf	3R
FBgn0005633	fln	3L
FBgn0005636	nvy	2R
FBgn0005638	slbo	2R
FBgn0005640	Eip63E	3L
FBgn0005642	wdn	3R
FBgn0005648	Pabp2	2R
FBgn0005649	Rox8	3R
FBgn0005655	mus209	2R
FBgn0005658	Ets65A	3L
FBgn0005659	Ets98B	3R
FBgn0005660	Ets21C	2L
FBgn0005664	Cry	2L
FBgn0005666	bt	4
FBgn0005670	Cyp4d1	X
FBgn0005671	Vha55	3R
FBgn0005672	spi	2L
FBgn0005674	Aats-glupro	3R
FBgn0005677	dac	2L
FBgn0005683	pie	2L
FBgn0005694	Aef1	3L
FBgn0005695	gcl	2R
FBgn0005696	DNApol-alpha73	3R
FBgn0005771	noc	2L
FBgn0005775	Con	3L
FBgn0005777	PpD3	3R
FBgn0005778	PpD5	2R
FBgn0005779	PpD6	2L
FBgn0008635	betaCop	X
FBgn0008636	hbn	2R
FBgn0008646	E5	3R
FBgn0008651	lbl	3R
FBgn0010014	CanB	X
FBgn0010015	CanA1	3R
FBgn0010019	Cyp4g1	X
FBgn0010038	GstD2	3R
FBgn0010039	GstD3	3R
FBgn0010041	GstD5	3R
FBgn0010043	GstD7	3R
FBgn0010044	GstD8	3R
FBgn0010051	Itp-r83A	3R
FBgn0010052	Jhe	2R
FBgn0010053	Jheh1	2R
FBgn0010078	RpL23	2R
FBgn0010100	Acon	2L
FBgn0010105	comm	3L
FBgn0010109	dpn	2R
FBgn0010113	hdc	3R
FBgn0010114	hig	2R
FBgn0010173	RpA-70	3R
FBgn0010194	Wnt5	X
FBgn0010197	Gyc32E	2L
FBgn0010198	RpS15Aa	X
FBgn0010213	Sod2	2R
FBgn0010215	alpha-Cat	3L
FBgn0010217	ATPsyn-beta	4
FBgn0010220	Dbp45A	2R
FBgn0010222	Nmdmc	3R
FBgn0010223	Galphaf	3L
FBgn0010225	Gel	3R
FBgn0010226	GstS1	2R
FBgn0010228	HmgZ	2R
FBgn0010235	Klc	3L
FBgn0010238	Lac	2R
FBgn0010240	Lcch3	X
FBgn0010241	Mdr50	2R
FBgn0010246	Myo61F	3L
FBgn0010247	Parp	3RHet
FBgn0010258	Rbp4	3R
FBgn0010263	Rbp9	2L
FBgn0010265	RpS13	2L
FBgn0010269	Dsor1	X
FBgn0010278	Ssrp	2R
FBgn0010280	Taf4	3L
FBgn0010282	TfIIFalpha	3R
FBgn0010287	Trf	2L
FBgn0010288	Uch	2L
FBgn0010292	bys	X
FBgn0010300	brat	2L
FBgn0010303	hep	X
FBgn0010309	pigeon	2L
FBgn0010313	corto	3R
FBgn0010314	Cks30A	2L
FBgn0010315	CycD	X
FBgn0010316	dap	2R
FBgn0010317	CycJ	3L
FBgn0010323	Gsc	2L
FBgn0010328	woc	3R
FBgn0010329	Tbh	X
FBgn0010333	Rac1	3L
FBgn0010339	128up	2R
FBgn0010340	140up	3R
FBgn0010341	Cdc42	X
FBgn0010342	Map60	2R
FBgn0010348	Arf79F	3L
FBgn0010350	CdsA	3L
FBgn0010352	Nc73EF	3L
FBgn0010355	Taf1	3R
FBgn0010356	Taf5	2R
FBgn0010357	betaTry	2R
FBgn0010379	Akt1	3R
FBgn0010380	AP-1-2beta	X
FBgn0010381	Drs	3L
FBgn0010382	CycE	2L
FBgn0010383	Cyp18a1	X
FBgn0010385	Def	2R
FBgn0010387	Dbi	3L
FBgn0010388	Dro	2R
FBgn0010389	htl	3R
FBgn0010391	Gtp-bp	X
FBgn0010395	Itgbetanu	2L
FBgn0010397	LamC	2R
FBgn0010398	Lrr47	2L
FBgn0010399	Nmdar1	3R
FBgn0010403	Obp83b	3R
FBgn0010406	RNaseX25	3L
FBgn0010407	Ror	2L
FBgn0010408	RpS9	3L
FBgn0010409	RpL18A	2R
FBgn0010411	RpS18	2R
FBgn0010412	RpS19a	X
FBgn0010414	SerT	2R
FBgn0010415	Sdc	2R
FBgn0010416	TH1	X
FBgn0010417	Taf6	3L
FBgn0010421	TfIIFbeta	3R
FBgn0010422	TfIIS	2L
FBgn0010423	TpnC47D	2R
FBgn0010424	TpnC73F	3L
FBgn0010425	epsilonTry	2R
FBgn0010431	mtrm	3L
FBgn0010433	ato	3R
FBgn0010434	cora	2R
FBgn0010435	emp	2R
FBgn0010438	mtSSB	3R
FBgn0010441	pll	3R
FBgn0010452	trn	3L
FBgn0010453	Wnt4	2L
FBgn0010470	Fkbp13	2R
FBgn0010473	tutl	2L
FBgn0010482	l(2)01289	2R
FBgn0010488	NAT1	2R
FBgn0010497	dmGlut	2L
FBgn0010501	Dcp-1	2R
FBgn0010504	kermit	2R
FBgn0010516	wal	2R
FBgn0010520	Bka	2L
FBgn0010531	Ccs	2R
FBgn0010548	Aldh-III	2R
FBgn0010549	l(2)03659	2R
FBgn0010551	l(2)03709	2R
FBgn0010575	sbb	2R
FBgn0010583	dock	2L
FBgn0010590	Prosbeta1	2R
FBgn0010591	Sply	2R
FBgn0010602	lwr	2L
FBgn0010607	l(2)05714	2L
FBgn0010611	Hmgs	2R
FBgn0010612	l(2)06225	2L
FBgn0010620	Sip1	2R
FBgn0010621	Cct5	2R
FBgn0010638	Sec61beta	2R
FBgn0010651	l(2)08717	2R
FBgn0010660	Nup214	2R
FBgn0010704	l(2)s5379	2L
FBgn0010741	l(3)01239	3L
FBgn0010747	Srp54k	3L
FBgn0010750	atms	3R
FBgn0010762	simj	3L
FBgn0010768	sqz	3R
FBgn0010770	ppan	3R
FBgn0010772	Xe7	3R
FBgn0010774	Ref1	3R
FBgn0010786	l(3)02640	3L
FBgn0010803	Aats-trp	3R
FBgn0010808	l(3)03670	3R
FBgn0010812	unc-45	3R
FBgn0010825	Gug	3L
FBgn0010830	l(3)04053	3L
FBgn0010877	l(3)05822	3R
FBgn0010894	sinu	3L
FBgn0010905	Spn	3L
FBgn0010909	msn	3L
FBgn0010926	l(3)07882	3R
FBgn0011016	SsRbeta	3L
FBgn0011020	Sas-4	3R
FBgn0011202	dia	2L
FBgn0011204	cue	3L
FBgn0011205	fbl	3L
FBgn0011206	bol	3L
FBgn0011207	pelo	2L
FBgn0011211	blw	2R
FBgn0011217	eff	3R
FBgn0011224	heph	3R
FBgn0011225	jar	3R
FBgn0011227	ox	2R
FBgn0011230	poe	2L
FBgn0011232	scat	2L
FBgn0011236	ken	2R
FBgn0011239	ms(2)35Ci	2L
FBgn0011241	cbx	2R
FBgn0011244	Hsp60B	2L
FBgn0011259	Sema-1a	2L
FBgn0011260	Sema-2a	2R
FBgn0011270	Pglym87	3R
FBgn0011272	RpL13	2L
FBgn0011274	Dif	2L
FBgn0011276	HLH3B	X
FBgn0011277	HLH4C	X
FBgn0011278	lbe	3R
FBgn0011279	Obp69a	3L
FBgn0011280	Obp19d	X
FBgn0011281	Obp83a	3R
FBgn0011282	Obp84a	3R
FBgn0011283	Obp28a	2L
FBgn0011284	RpS4	3L
FBgn0011286	Rya-r44F	2R
FBgn0011288	Snap25	3L
FBgn0011289	TfIIA-L	3R
FBgn0011290	Taf12	3R
FBgn0011291	Taf11	2L
FBgn0011293	a10	3L
FBgn0011294	a5	2L
FBgn0011296	l(2)efl	2R
FBgn0011297	l(2)not	2R
FBgn0011300	babo	2R
FBgn0011305	Rsf1	2L
FBgn0011327	Uch-L5	3L
FBgn0011335	l(3)j2D3	3L
FBgn0011336	OstStt3	3R
FBgn0011361	mtacp1	3L
FBgn0011455	l(3)neo18	3L
FBgn0011474	pr-set7	3R
FBgn0011476	l(3)neo43	3R
FBgn0011481	Ssdp	3R
FBgn0011509	SrpRbeta	3L
FBgn0011555	thetaTry	2R
FBgn0011556	zetaTry	2R
FBgn0011559	Acp36DE	2L
FBgn0011566	Bzd	X
FBgn0011569	can	3L
FBgn0011570	cpb	2L
FBgn0011571	caz	X
FBgn0011573	Cdc37	3L
FBgn0011581	Dms	3R
FBgn0011582	DopR	3R
FBgn0011584	Trp1	2L
FBgn0011586	e(r)	X
FBgn0011589	Elk	2R
FBgn0011591	fng	3L
FBgn0011592	fra	2R
FBgn0011596	fzo	3R
FBgn0011603	ine	2L
FBgn0011604	Iswi	2R
FBgn0011606	Klp3A	X
FBgn0011638	La	2L
FBgn0011640	lark	3L
FBgn0011642	Zyx	4
FBgn0011648	Mad	2L
FBgn0011655	Med	3R
FBgn0011656	Mef2	2R
FBgn0011659	Mlh1	2R
FBgn0011660	Pms2	2R
FBgn0011661	Moe	X
FBgn0011666	msi	3R
FBgn0011668	Mst57Da	3R
FBgn0011669	Mst57Db	3R
FBgn0011670	Mst57Dc	3R
FBgn0011672	Mvl	3R
FBgn0011674	insc	2R
FBgn0011676	Nos	2L
FBgn0011692	pav	3L
FBgn0011693	Pdh	3L
FBgn0011694	PebII	2R
FBgn0011695	PebIII	2R
FBgn0011701	repo	3R
FBgn0011703	RnrL	2L
FBgn0011704	RnrS	2R
FBgn0011705	rost	2L
FBgn0011706	rpr	3L
FBgn0011708	Syx5	2L
FBgn0011710	42614	X
FBgn0011715	Snr1	3R
FBgn0011722	Tig	2L
FBgn0011723	byn	3L
FBgn0011725	twin	3R
FBgn0011726	tsr	2R
FBgn0011737	wee	2L
FBgn0011739	wts	3R
FBgn0011740	alpha-Man-II	3R
FBgn0011742	Arp2	X
FBgn0011743	Arp53D	2R
FBgn0011745	Arp1	3R
FBgn0011746	ana	2R
FBgn0011747	Ank	4
FBgn0011754	PhKgamma	X
FBgn0011758	B-H1	X
FBgn0011760	ctp	X
FBgn0011761	dhd	X
FBgn0011762	DNApol-alpha50	3L
FBgn0011763	Dp	2R
FBgn0011764	Dsp1	X
FBgn0011766	E2f	3R
FBgn0011768	Fdh	3R
FBgn0011769	Fdxh	3L
FBgn0011771	Hem	3L
FBgn0011774	Irbp	3R
FBgn0011785	BRWD3	3R
FBgn0011787	mRpL12	3L
FBgn0011802	Gem3	3L
FBgn0011817	nmo	3L
FBgn0011818	oaf	2L
FBgn0011823	Pen	2L
FBgn0011824	CG4038	2R
FBgn0011826	Pp2B-14D	X
FBgn0011828	Pxn	3L
FBgn0011829	Ret	2L
FBgn0011834	Ser6	X
FBgn0011836	Taf2	3L
FBgn0011837	Tis11	X
FBgn0011890	tRNA:K2:42Ad	2R
FBgn0011987	tRNA:SeC	2R
FBgn0012034	AcCoAS	3L
FBgn0012036	Aldh	2L
FBgn0012037	Ance	2L
FBgn0012042	AttA	2R
FBgn0012051	CalpA	2R
FBgn0012058	Cdc27	3L
FBgn0012344	Dh44	3R
FBgn0013269	FK506-bp1	3R
FBgn0013272	Gp150	2R
FBgn0013277	Hsp70Ba	3R
FBgn0013278	Hsp70Bb	3R
FBgn0013279	Hsp70Bc	3R
FBgn0013300	Mst35Ba	2L
FBgn0013301	Mst35Bb	2L
FBgn0013303	Nca	3L
FBgn0013305	Nmda1	2R
FBgn0013307	Odc1	2R
FBgn0013308	Odc2	2R
FBgn0013323	Ptth	2L
FBgn0013325	RpL11	2R
FBgn0013334	Sap47	3R
FBgn0013342	n-syb	3L
FBgn0013343	Syx1A	3R
FBgn0013347	TfIIA-S	3R
FBgn0013348	TpnC41C	2R
FBgn0013432	bcn92	X
FBgn0013433	beat-Ia	2L
FBgn0013435	cdc2rk	2R
FBgn0013467	igl	2R
FBgn0013469	klu	3L
FBgn0013531	MED20	2L
FBgn0013548	l(2)dtl	2R
FBgn0013563	Pex1	3L
FBgn0013576	mtd	3R
FBgn0013674	mt:CoI	dmel_mitochondrion_genome
FBgn0013678	mt:Cyt-b	dmel_mitochondrion_genome
FBgn0013679	mt:ND1	dmel_mitochondrion_genome
FBgn0013685	mt:ND6	dmel_mitochondrion_genome
FBgn0013689	mt:tRNA:A	dmel_mitochondrion_genome
FBgn0013696	mt:tRNA:I	dmel_mitochondrion_genome
FBgn0013699	mt:tRNA:L:UUR	dmel_mitochondrion_genome
FBgn0013710	mt:tRNA:Y	dmel_mitochondrion_genome
FBgn0013717	not	3L
FBgn0013718	nuf	3L
FBgn0013720	pck	X
FBgn0013725	phyl	2R
FBgn0013726	pnut	2R
FBgn0013732	sced	2R
FBgn0013733	shot	2R
FBgn0013746	alien	2L
FBgn0013749	Arf102F	4
FBgn0013750	Arf51F	2R
FBgn0013751	Awh	3L
FBgn0013753	Bgb	3L
FBgn0013756	Mtor	2R
FBgn0013759	CASK	3R
FBgn0013762	Cdk5	2R
FBgn0013763	CG5210	2R
FBgn0013764	Chi	2R
FBgn0013765	cnn	2R
FBgn0013767	Crz	3R
FBgn0013770	Cp1	2R
FBgn0013771	Cyp6a9	2R
FBgn0013772	Cyp6a8	2R
FBgn0013773	Cyp6a22	2R
FBgn0013799	Deaf1	3L
FBgn0013809	Dhc16F	X
FBgn0013810	Dhc36C	2L
FBgn0013811	Dhc62B	3L
FBgn0013812	Dhc93AB	3R
FBgn0013813	Dhc98D	3R
FBgn0013949	Ela	3R
FBgn0013953	Esp	3R
FBgn0013954	FK506-bp2	2R
FBgn0013972	Gycalpha99B	3R
FBgn0013973	Gycbeta100B	3R
FBgn0013981	His4r	3R
FBgn0013983	imd	2R
FBgn0013984	InR	3R
FBgn0013987	MAPk-Ak2	X
FBgn0013995	Calx	3R
FBgn0013997	Nrx-IV	3L
FBgn0013998	Nsf2	3R
FBgn0014000	Hf	2L
FBgn0014001	Pak	3R
FBgn0014002	Pdi	3L
FBgn0014006	Pk92B	3R
FBgn0014007	Ptp69D	3L
FBgn0014009	Rab2	2R
FBgn0014010	Rab5	2L
FBgn0014011	Rac2	3L
FBgn0014018	Rel	3R
FBgn0014019	Rh5	2L
FBgn0014020	Rho1	2R
FBgn0014023	mRpL47	3R
FBgn0014024	Rnp4F	X
FBgn0014026	RpL7A	X
FBgn0014028	SdhB	2R
FBgn0014029	42615	3R
FBgn0014031	Spat	X
FBgn0014033	Sr-CI	2L
FBgn0014037	Su(Tpl)	3L
FBgn0014073	Tie	3L
FBgn0014075	Ugt	3L
FBgn0014127	barr	2L
FBgn0014133	bif	X
FBgn0014135	bnl	3R
FBgn0014141	cher	3R
FBgn0014143	croc	3L
FBgn0014163	fax	3L
FBgn0014179	gcm	2L
FBgn0014184	Oda	2R
FBgn0014189	Hel25E	2L
FBgn0014269	prod	2R
FBgn0014340	mof	X
FBgn0014342	mia	3R
FBgn0014343	mirr	3L
FBgn0014368	nol	3L
FBgn0014380	RhoL	3R
FBgn0014388	sty	3L
FBgn0014391	sun	X
FBgn0014395	tilB	X
FBgn0014396	tim	2L
FBgn0014411	Vps26	X
FBgn0014417	CG13397	2L
FBgn0014427	CG11899	3R
FBgn0014454	Acp1	2L
FBgn0014455	Ahcy13	X
FBgn0014464	Cp7Fa	X
FBgn0014465	Cp7Fb	X
FBgn0014466	Cp7Fc	X
FBgn0014469	Cyp4e2	2R
FBgn0014857	His3.3A	2L
FBgn0014859	Hr38	2L
FBgn0014861	Mcm2	3R
FBgn0014863	Mlp84B	3R
FBgn0014865	Mtk	2R
FBgn0014868	Ost48	X
FBgn0014869	Pglym78	3R
FBgn0014870	Psi	2R
FBgn0014877	Roe1	2R
FBgn0014879	Set	3R
FBgn0014903	CG14630	X
FBgn0014906	Hydr2	2L
FBgn0014930	CG2846	3R
FBgn0014931	CG2678	3R
FBgn0015000	betaggt-I	2L
FBgn0015001	iotaTry	2R
FBgn0015008	Actn3	3R
FBgn0015010	Ag5r	X
FBgn0015011	Ahcy89E	3R
FBgn0015019	Cctgamma	3R
FBgn0015024	CkIalpha	X
FBgn0015025	CkIIalpha-i1	3L
FBgn0015031	cype	2L
FBgn0015032	Cyp4c3	3R
FBgn0015033	Cyp4d8	3L
FBgn0015034	Cyp4e1	2R
FBgn0015035	Cyp4e3	2L
FBgn0015037	Cyp4p1	2R
FBgn0015038	Cyp9b1	2R
FBgn0015039	Cyp9b2	2R
FBgn0015075	Ddx1	3L
FBgn0015129	DopR2	3R
FBgn0015218	eIF-4E	3L
FBgn0015221	Fer2LCH	3R
FBgn0015222	Fer1HCH	3R
FBgn0015229	glec	3R
FBgn0015230	Glut3	3R
FBgn0015239	Hr78	3L
FBgn0015240	Hr96	3R
FBgn0015245	Hsp60	X
FBgn0015247	Iap2	2R
FBgn0015268	Nap1	2R
FBgn0015269	Nf1	3R
FBgn0015270	Orc2	3R
FBgn0015271	Orc5	2L
FBgn0015277	Pi3K59F	2R
FBgn0015278	Pi3K68D	3L
FBgn0015279	Pi3K92E	3R
FBgn0015282	Rpt2	3R
FBgn0015283	Rpn10	3L
FBgn0015286	Rala	X
FBgn0015288	RpL22	X
FBgn0015295	shark	2R
FBgn0015296	Shc	3L
FBgn0015298	Srp19	3L
FBgn0015299	Ssb-c31a	2L
FBgn0015300	Ssl	2R
FBgn0015320	UbcD2	2L
FBgn0015321	UbcD4	3L
FBgn0015323	VAChT	3R
FBgn0015324	Vha26	3R
FBgn0015331	abs	3R
FBgn0015336	CG15865	X
FBgn0015338	CG5861	2L
FBgn0015351	CG14906	3R
FBgn0015359	CG2034	3L
FBgn0015360	oxt	3L
FBgn0015371	chn	2R
FBgn0015372	RabX1	2R
FBgn0015374	crl	X
FBgn0015376	cutlet	2L
FBgn0015379	dod	X
FBgn0015380	drl	2L
FBgn0015381	dsf	2L
FBgn0015391	glu	2L
FBgn0015393	hoip	2L
FBgn0015396	jumu	3R
FBgn0015399	kek1	2L
FBgn0015400	kek2	2L
FBgn0015402	ksr	3R
FBgn0015477	Rme-8	2R
FBgn0015509	lin19	2R
FBgn0015513	mbc	3R
FBgn0015519	nAcRalpha-7E	X
FBgn0015520	nonA-l	3R
FBgn0015521	RpS21	2L
FBgn0015522	olf186-M	2R
FBgn0015524	otp	2R
FBgn0015527	pen	X
FBgn0015541	sda	3R
FBgn0015542	sima	3R
FBgn0015543	snoRNA:Me28S-A1322	2R
FBgn0015544	spag	2R
FBgn0015546	spel1	2L
FBgn0015550	tap	3L
FBgn0015553	tos	2L
FBgn0015558	tty	X
FBgn0015561	unpg	2R
FBgn0015568	alpha-Est1	3R
FBgn0015569	alpha-Est10	3R
FBgn0015570	alpha-Est2	3R
FBgn0015571	alpha-Est3	3R
FBgn0015572	alpha-Est4	3R
FBgn0015574	alpha-Est6	3R
FBgn0015575	alpha-Est7	3R
FBgn0015576	alpha-Est8	3R
FBgn0015577	alpha-Est9	3R
FBgn0015582	dare	2R
FBgn0015584	Acp53Ea	2R
FBgn0015585	Acp63F	3L
FBgn0015586	Acp76A	3L
FBgn0015589	Apc	3R
FBgn0015591	Ast	3R
FBgn0015600	toc	2L
FBgn0015602	BEAF-32	2R
FBgn0015609	CadN	2L
FBgn0015614	CanB2	2R
FBgn0015615	Cap	X
FBgn0015618	Cdk8	3L
FBgn0015621	Clp	2L
FBgn0015622	Cnx99A	3R
FBgn0015623	Cpr	2L
FBgn0015625	CycB3	3R
FBgn0015663	Dot	2L
FBgn0015664	Dref	2L
FBgn0015714	Cyp6a17	2R
FBgn0015721	king-tubby	2R
FBgn0015737	Hmu	3R
FBgn0015754	Lis-1	2R
FBgn0015756	RpL9	2L
FBgn0015765	Mpk2	3R
FBgn0015766	Msr-110	3L
FBgn0015772	Nak	2L
FBgn0015773	NetA	X
FBgn0015774	NetB	X
FBgn0015776	nrv1	2L
FBgn0015777	nrv2	2L
FBgn0015778	rin	3R
FBgn0015781	P5cr	3R
FBgn0015789	Rab10	X
FBgn0015790	Rab11	3R
FBgn0015791	Rab14	2L
FBgn0015793	Rab19	3L
FBgn0015794	Rab18	X
FBgn0015795	Rab7	3R
FBgn0015797	Rab6	2L
FBgn0015799	Rbf	X
FBgn0015801	Reg-5	2R
FBgn0015803	RtGEF	2L
FBgn0015805	Rpd3	3L
FBgn0015806	S6k	3L
FBgn0015808	ScpX	2L
FBgn0015818	Spx	X
FBgn0015828	TfIIEalpha	3L
FBgn0015829	TfIIEbeta	3L
FBgn0015831	Rtnl2	3R
FBgn0015834	Trip1	2L
FBgn0015838	Vang	2R
FBgn0015872	Drip	2R
FBgn0015903	apt	2R
FBgn0015904	ara	3L
FBgn0015905	ast	2L
FBgn0015907	bl	2R
FBgn0015919	caup	3L
FBgn0015924	crq	2L
FBgn0015925	csul	2R
FBgn0015929	dpa	2R
FBgn0015946	grim	3L
FBgn0015949	hrg	2R
FBgn0016013	Faa	3L
FBgn0016031	lama	3L
FBgn0016032	lbm	2R
FBgn0016034	mael	3L
FBgn0016036	mei-P22	3L
FBgn0016038	mod(r)	X
FBgn0016041	Tom40	X
FBgn0016047	nompA	2R
FBgn0016054	phr6-4	2L
FBgn0016059	Sema-1b	2R
FBgn0016061	side	3R
FBgn0016070	smg	3L
FBgn0016075	vkg	2L
FBgn0016076	vri	2L
FBgn0016078	wun	2R
FBgn0016080	xmas-1	X
FBgn0016081	fry	3L
FBgn0016119	ATPsyn-Cf6	3R
FBgn0016120	ATPsyn-d	3R
FBgn0016122	Acer	2L
FBgn0016123	Aph-4	3R
FBgn0016126	CaMKI	4
FBgn0016131	Cdk4	2R
FBgn0016641	PTP-ER	2R
FBgn0016650	Lgr1	3R
FBgn0016660	H15	2L
FBgn0016672	Ipp	3R
FBgn0016675	Lectin-galC1	2L
FBgn0016684	NaPi-T	2R
FBgn0016685	Nlp	3R
FBgn0016687	Nurf-38	2R
FBgn0016691	Oscp	3R
FBgn0016693	Past1	3R
FBgn0016694	Pdp1	3L
FBgn0016696	Pitslre	3L
FBgn0016697	Prosalpha5	2R
FBgn0016698	Ptpa	2L
FBgn0016700	Rab1	3R
FBgn0016701	Rab4	2R
FBgn0016715	Reg-2	3L
FBgn0016726	RpL29	2R
FBgn0016754	sba	3R
FBgn0016756	Ubp64E	3L
FBgn0016762	angel	2R
FBgn0016792	dmt	3R
FBgn0016794	dos	3L
FBgn0016797	fz2	3L
FBgn0016917	Stat92E	3R
FBgn0016919	nompB	2L
FBgn0016920	nompC	2L
FBgn0016926	Pino	2L
FBgn0016930	smi35A	2L
FBgn0016974	swaPsi	X
FBgn0016977	spen	2L
FBgn0016978	snRNP-U1-70K	2L
FBgn0016983	smid	3L
FBgn0016984	sktl	2R
FBgn0017414	cag	2R
FBgn0017418	ari-1	X
FBgn0017429	CG5989	3L
FBgn0017430	Nelf-E	3L
FBgn0017456	Ubc84D	3R
FBgn0017457	U2af38	2L
FBgn0017482	T3dh	2R
FBgn0017545	RpS3A	4
FBgn0017550	Rga	3R
FBgn0017551	Rca1	2L
FBgn0017556	Prosalpha4T2	2R
FBgn0017558	Pdk	2R
FBgn0017561	Ork1	X
FBgn0017566	ND75	X
FBgn0017567	ND23	3R
FBgn0017572	Mo25	3L
FBgn0017577	Mcm5	3R
FBgn0017578	Max	3L
FBgn0017579	RpL14	3L
FBgn0017581	Lk6	3R
FBgn0017590	klg	3R
FBgn0019624	CoVa	3R
FBgn0019637	Atu	3R
FBgn0019643	Dat	2R
FBgn0019644	ATPsyn-b	3L
FBgn0019650	toy	4
FBgn0019660	roX2	X
FBgn0019661	roX1	X
FBgn0019662	qm	3L
FBgn0019686	lok	2L
FBgn0019809	gcm2	2L
FBgn0019828	dj	3R
FBgn0019886	Letm1	2R
FBgn0019890	Smg5	2L
FBgn0019925	Surf4	3R
FBgn0019928	Ser8	2R
FBgn0019929	Ser7	X
FBgn0019932	SamDC	2L
FBgn0019936	RpS20	3R
FBgn0019938	RpI1	2R
FBgn0019940	Rh6	3R
FBgn0019947	Psn	3L
FBgn0019948	Phm	2R
FBgn0019949	Cdk9	2R
FBgn0019952	Orct	3R
FBgn0019957	ND42	3R
FBgn0019960	CG6455	3R
FBgn0019968	Khc-73	2R
FBgn0019972	Ice	3R
FBgn0019982	Gs1l	2L
FBgn0019985	mGluRA	4
FBgn0019990	Gcn2	3R
FBgn0020224	Cbl	3L
FBgn0020235	ATPsyn-gamma	3R
FBgn0020236	ATPCL	2R
FBgn0020238	14-3-3epsilon	3R
FBgn0020248	stet	3L
FBgn0020249	stck	3R
FBgn0020251	sfl	3L
FBgn0020255	Ran	X
FBgn0020257	ppa	2R
FBgn0020258	ppk	2L
FBgn0020261	pcm	X
FBgn0020269	mspo	2R
FBgn0020270	mre11	2L
FBgn0020272	mst	X
FBgn0020277	lush	3L
FBgn0020278	loco	3R
FBgn0020279	lig	2R
FBgn0020280	laf	3R
FBgn0020294	ko	3L
FBgn0020299	stumps	3R
FBgn0020300	gk	3L
FBgn0020304	drongo	2L
FBgn0020305	dbe	2L
FBgn0020306	dom	2R
FBgn0020307	dve	2R
FBgn0020309	crol	2L
FBgn0020312	CG4050	2R
FBgn0020369	Rpt6	X
FBgn0020370	TppII	2R
FBgn0020371	Tim17b2	2L
FBgn0020372	TM4SF	2R
FBgn0020377	Sr-CII	2R
FBgn0020378	Sp1	X
FBgn0020379	Rfx	3R
FBgn0020381	Dredd	X
FBgn0020385	pug	3R
FBgn0020386	Pdk1	3L
FBgn0020388	Gcn5	3L
FBgn0020389	Papss	3L
FBgn0020391	Nrk	2R
FBgn0020392	Nmt	3L
FBgn0020399	Mst89B	3R
FBgn0020407	asun	3R
FBgn0020412	JIL-1	3L
FBgn0020414	Idgf3	2L
FBgn0020415	Idgf2	2L
FBgn0020416	Idgf1	2L
FBgn0020439	fau	3R
FBgn0020440	Fak	2R
FBgn0020443	Elf	2L
FBgn0020445	E23	2L
FBgn0020493	Dad	3R
FBgn0020496	CtBP	3R
FBgn0020497	emb	2L
FBgn0020503	CLIP-190	2L
FBgn0020508	Ag5r2	X
FBgn0020509	Acp62F	3L
FBgn0020510	Abi	3R
FBgn0020513	ade5	X
FBgn0020518	snoRNA:Me28S-G764	3L
FBgn0020521	pio	2R
FBgn0020545	kraken	2L
FBgn0020616	SA	2L
FBgn0020617	Rx	2R
FBgn0020618	Rack1	2L
FBgn0020620	RN-tre	2R
FBgn0020621	Pkn	2R
FBgn0020622	Pi3K21B	2L
FBgn0020626	Osbp	3R
FBgn0020633	Mcm7	3L
FBgn0020637	Lcp65Ag2	3L
FBgn0020642	Lcp65Ac	3L
FBgn0020647	KrT95D	3R
FBgn0020653	Trxr-1	X
FBgn0020655	ArfGAP1	3L
FBgn0020660	eIF-4B	2RHet
FBgn0020762	Atet	2L
FBgn0020764	Alas	2R
FBgn0020765	Acp65Aa	3L
FBgn0020766	Aats-phe	2R
FBgn0020767	Spred	2R
FBgn0020887	Su(z)12	3L
FBgn0020906	Jon25Bi	2L
FBgn0020907	Scp2	3R
FBgn0020908	Scp1	2RHet
FBgn0020909	Rtc1	X
FBgn0020910	RpL3	3R
FBgn0020912	Ptx1	3R
FBgn0020930	Dgkepsilon	2R
FBgn0021738	Crg-1	X
FBgn0021742	C901	X
FBgn0021760	chb	3L
FBgn0021761	Nup154	2L
FBgn0021764	sdk	X
FBgn0021765	scu	X
FBgn0021767	org-1	X
FBgn0021768	nudC	3L
FBgn0021776	mira	3R
FBgn0021795	Tapdelta	2R
FBgn0021796	Tor	2L
FBgn0021800	Reph	2L
FBgn0021814	Vps28	2R
FBgn0021818	cnk	2R
FBgn0021825	Dmn	2R
FBgn0021847	l(2)k14710	2R
FBgn0021856	l(2)k14505	2L
FBgn0021872	Xbp1	2R
FBgn0021874	Nle	2L
FBgn0021875	Zfrp8	2R
FBgn0021895	ytr	2R
FBgn0021906	RFeSP	2L
FBgn0021944	Coprox	2L
FBgn0021953	Fatp	2L
FBgn0021967	Pdsw	2L
FBgn0021979	l(2)k09913	2R
FBgn0021995	Rs1	2R
FBgn0022023	eIF-3p40	2L
FBgn0022027	Vps25	2R
FBgn0022029	l(2)k01209	2R
FBgn0022069	Nnp-1	2L
FBgn0022097	Vha36-1	2R
FBgn0022153	l(2)k05819	2L
FBgn0022160	Gpo-1	2R
FBgn0022213	Cas	2L
FBgn0022224	ubl	2R
FBgn0022238	lolal	2R
FBgn0022246	Rpp30	2L
FBgn0022268	KdelR	2L
FBgn0022288	l(2)09851	2R
FBgn0022338	dnk	3R
FBgn0022343	CG3760	2R
FBgn0022344	CG10340	3R
FBgn0022349	CG1910	3R
FBgn0022355	Tsf1	X
FBgn0022359	Sodh-2	3R
FBgn0022361	Pur-alpha	4
FBgn0022382	Pka-R2	2R
FBgn0022699	D19B	3L
FBgn0022702	Cht2	3L
FBgn0022708	Adk2	2R
FBgn0022709	Adk1	3L
FBgn0022710	Ac13E	X
FBgn0022720	zf30C	2L
FBgn0022724	Taf8	X
FBgn0022764	Sin3A	2R
FBgn0022768	Pp2C1	X
FBgn0022770	Peritrophin-A	X
FBgn0022772	Orc1	2R
FBgn0022774	Oat	3L
FBgn0022786	Hira	X
FBgn0022787	Hel89B	3R
FBgn0022800	Cad96Ca	3R
FBgn0022893	Df31	2L
FBgn0022935	D19A	3L
FBgn0022936	CycH	3L
FBgn0022942	Cbp80	X
FBgn0022943	Cbp20	3R
FBgn0022959	yps	3L
FBgn0022960	vimar	2R
FBgn0022984	qkr58E-3	2R
FBgn0022985	qkr58E-2	2R
FBgn0022986	qkr58E-1	2R
FBgn0022987	qkr54B	2R
FBgn0023000	mth	3L
FBgn0023001	melt	3L
FBgn0023023	CRMP	3R
FBgn0023076	Clk	3L
FBgn0023081	gek	2R
FBgn0023083	fray	3R
FBgn0023090	dtr	2L
FBgn0023091	dimm	2L
FBgn0023094	cyc	3L
FBgn0023095	caps	3L
FBgn0023096	btv	2L
FBgn0023097	bon	3R
FBgn0023129	aay	3L
FBgn0023130	a6	X
FBgn0023143	Uba1	2R
FBgn0023167	SmD3	2R
FBgn0023169	SNF1A	X
FBgn0023170	RpL39	2R
FBgn0023171	rnh1	2R
FBgn0023172	RhoGEF2	2R
FBgn0023174	Prosbeta2	3L
FBgn0023175	Prosalpha7	2R
FBgn0023177	Pp4-19C	X
FBgn0023178	Pdf	3R
FBgn0023179	amon	3R
FBgn0023180	Orc6	2R
FBgn0023181	Orc4	2R
FBgn0023197	Jon74E	3L
FBgn0023211	Elongin-C	2R
FBgn0023212	Elongin-B	3R
FBgn0023213	eIF4G	4
FBgn0023214	edl	2R
FBgn0023215	Mnt	X
FBgn0023216	Parg	X
FBgn0023388	Dap160	2L
FBgn0023395	Chd3	3L
FBgn0023407	B4	2L
FBgn0023415	Acp32CD	2L
FBgn0023416	Ac3	2L
FBgn0023423	slmb	3R
FBgn0023441	fus	2R
FBgn0023458	Rbcn-3A	X
FBgn0023477	Tal	2R
FBgn0023479	Tequila	3L
FBgn0023489	Pph13	2L
FBgn0023495	Lip3	3R
FBgn0023496	Lip1	2L
FBgn0023506	Es2	X
FBgn0023507	CG3835	X
FBgn0023508	Ocrl	X
FBgn0023510	Rbcn-3B	X
FBgn0023511	Edem1	X
FBgn0023512	eIF2B-epsilon	X
FBgn0023513	CG14803	X
FBgn0023514	CG14805	X
FBgn0023515	CG14814	X
FBgn0023517	Pgam5	X
FBgn0023518	trr	X
FBgn0023519	mRpL16	X
FBgn0023520	CG3857	X
FBgn0023521	CG3587	X
FBgn0023522	CG11596	X
FBgn0023523	Or2a	X
FBgn0023524	CG3078	X
FBgn0023525	CG3191	X
FBgn0023526	CG2865	X
FBgn0023527	CG3071	X
FBgn0023528	CG2924	X
FBgn0023529	CG2918	X
FBgn0023530	CG3740	X
FBgn0023531	CG32809	X
FBgn0023534	CG17778	X
FBgn0023535	arg	X
FBgn0023536	CG3156	X
FBgn0023537	CG17896	X
FBgn0023540	CG3630	X
FBgn0023541	Cyp4d14	X
FBgn0023542	Nmd3	X
FBgn0023545	CG4406	X
FBgn0023549	Mct1	X
FBgn0023550	CG18031	X
FBgn0024150	Ac78C	3L
FBgn0024179	wit	3L
FBgn0024183	vig	2L
FBgn0024184	unc-4	X
FBgn0024187	syd	3L
FBgn0024188	san	2R
FBgn0024189	sns	2R
FBgn0024191	sip1	2L
FBgn0024196	robl	2R
FBgn0024222	ird5	3R
FBgn0024227	ial	2L
FBgn0024230	Hs2st	2L
FBgn0024232	gprs	2R
FBgn0024234	gbb	2R
FBgn0024236	foi	3L
FBgn0024238	Fim	X
FBgn0024244	drm	2L
FBgn0024245	dnt	2L
FBgn0024248	chico	2L
FBgn0024250	brk	X
FBgn0024251	bbx	X
FBgn0024273	WASp	3R
FBgn0024277	trio	3L
FBgn0024285	Srp54	2L
FBgn0024288	Sox100B	3R
FBgn0024289	Sodh-1	3R
FBgn0024291	Sir2	2L
FBgn0024293	Spn43Ab	2R
FBgn0024294	Spn43Aa	2R
FBgn0024314	Plap	2L
FBgn0024315	Picot	2R
FBgn0024319	Nach	2R
FBgn0024320	Npc1a	2L
FBgn0024321	NK7.1	3R
FBgn0024326	Mkk4	3R
FBgn0024329	Mekk1	3R
FBgn0024330	MED6	3R
FBgn0024332	Mcm3	X
FBgn0024352	Hop	2L
FBgn0024360	CG11418	X
FBgn0024361	Tsp2A	X
FBgn0024362	CG11412	X
FBgn0024364	CG11417	X
FBgn0024365	CG12773	X
FBgn0024366	CG11409	X
FBgn0024371	E2f2	2L
FBgn0024432	Dlc90F	3R
FBgn0024491	Bin1	3R
FBgn0024509	Sec13	3R
FBgn0024510	dlt	3L
FBgn0024542	Neos	3L
FBgn0024555	flfl	3R
FBgn0024556	EfTuM	2R
FBgn0024558	Dph5	3R
FBgn0024689	fws	2L
FBgn0024698	Cpsf160	2R
FBgn0024728	Slip1	4
FBgn0024732	Drep-1	2R
FBgn0024733	RpL10	3L
FBgn0024734	PRL-1	2L
FBgn0024740	Lip2	2L
FBgn0024754	Flo-1	2R
FBgn0024804	Dbp80	3LHet
FBgn0024806	DIP2	3L
FBgn0024807	DIP1	X
FBgn0024811	Crk	4
FBgn0024814	Clc	3L
FBgn0024833	AP-1mu	3R
FBgn0024836	stan	2R
FBgn0024841	Pcd	3R
FBgn0024846	p38b	2L
FBgn0024887	kin17	3L
FBgn0024889	Kap-alpha1	3L
FBgn0024891	ferrochelatase	3R
FBgn0024897	b6	X
FBgn0024909	Taf7	3R
FBgn0024913	Actbeta	4
FBgn0024921	Trn	3L
FBgn0024941	RSG7	X
FBgn0024943	PIP82	X
FBgn0024944	Oamb	3R
FBgn0024945	NitFhit	3L
FBgn0024947	NTPase	2L
FBgn0024956	Mat1	2R
FBgn0024957	Irp-1B	3R
FBgn0024958	Irp-1A	3R
FBgn0024963	GluClalpha	3R
FBgn0024973	CG2701	X
FBgn0024975	CG2712	X
FBgn0024977	CG2709	X
FBgn0024980	Syx4	X
FBgn0024983	CG4293	X
FBgn0024985	CG11448	X
FBgn0024986	CG3719	X
FBgn0024987	ssx	X
FBgn0024989	CG3777	X
FBgn0024991	CG2694	X
FBgn0024992	CG2658	X
FBgn0024993	CG2662	X
FBgn0024994	Csat	X
FBgn0024995	CG2680	X
FBgn0024996	eIF2B-beta	X
FBgn0024997	CG2681	X
FBgn0024998	CG2685	X
FBgn0025109	Bem46	2L
FBgn0025111	Ant2	X
FBgn0025115	Acyp	2L
FBgn0025117	und	2L
FBgn0025140	pit	3R
FBgn0025185	az2	2R
FBgn0025186	ari-2	2R
FBgn0025286	RpL31	2R
FBgn0025334	PHDP	2R
FBgn0025335	CG4585	2R
FBgn0025336	CG4882	2R
FBgn0025352	Thiolase	2R
FBgn0025355	SuUR	3L
FBgn0025360	Optix	2R
FBgn0025366	Ip259	2L
FBgn0025373	Fpps	2R
FBgn0025378	CG3795	X
FBgn0025381	rush	X
FBgn0025382	Rab27	X
FBgn0025383	CG14780	X
FBgn0025387	CG12184	X
FBgn0025388	CG12179	X
FBgn0025390	Mur2B	X
FBgn0025391	Scgdelta	X
FBgn0025394	inc	X
FBgn0025454	Cyp6g1	2R
FBgn0025455	CycT	3L
FBgn0025456	CREG	3R
FBgn0025457	Bub3	3R
FBgn0025463	Bap60	X
FBgn0025469	slv	2R
FBgn0025519	fidipidine	2R
FBgn0025525	bab2	3L
FBgn0025549	unc-119	X
FBgn0025558	CG4101	3L
FBgn0025571	SF1	3R
FBgn0025573	PpN58A	2R
FBgn0025574	Pli	3R
FBgn0025582	Int6	3L
FBgn0025583	IM2	2R
FBgn0025592	Gyk	3L
FBgn0025595	AkhR	2L
FBgn0025608	Faf	2L
FBgn0025612	CG3062	X
FBgn0025613	CG3081	X
FBgn0025615	Torsin	X
FBgn0025620	CG13360	X
[truncated: 10,443 more rows]

## Sheet: Genes detected in Input
Gene	Symbol	Chromosome		All genes detected in the input samples (12,439 genes)
FBgn0010339	128up	2R
FBgn0020238	14-3-3epsilon	3R
FBgn0004907	14-3-3zeta	2R
FBgn0010340	140up	3R
FBgn0004364	18w	2R
FBgn0250848	26-29-p	3L
FBgn0260793	2mit	3R
FBgn0029514	312	3L
FBgn0053100	4EHP	3R
FBgn0004168	5-HT1A	2R
FBgn0263116	5-HT1B	2R
FBgn0087012	5-HT2	3R
FBgn0004573	5-HT7	3R
FBgn0259178	5PtaseI	3R
FBgn0053363	5SrRNA-Psi:CR33363	2R
FBgn0053395	5SrRNA:CR33395	2R
FBgn0053407	5SrRNA:CR33407	2R
FBgn0041707	7B2	3R
FBgn0028965	A16	2L
FBgn0052062	A2bp1	3L
FBgn0035244	ABCB7	3L
FBgn0033246	ACC	2R
FBgn0040510	ACXA	2L
FBgn0040509	ACXB	2L
FBgn0040508	ACXC	2L
FBgn0040507	ACXD	3L
FBgn0053138	AGBE	2R
FBgn0262739	AGO1	2R
FBgn0087035	AGO2	3L
FBgn0250816	AGO3	3L
FBgn0031392	AIF	2L
FBgn0086346	ALiX	3R
FBgn0010380	AP-1-2beta	X
FBgn0030089	AP-1gamma	X
FBgn0024833	AP-1mu	3R
FBgn0039132	AP-1sigma	3R
FBgn0264855	AP-2alpha	2L
FBgn0263351	AP-2mu	3R
FBgn0043012	AP-2sigma	3R
FBgn0034231	APC10	2R
FBgn0052707	APC4	X
FBgn0029879	APC7	X
FBgn0261112	APP-BP1	3L
FBgn0033807	AQP	2R
FBgn0039595	AR-2	3R
FBgn0058064	ARY	3LHet
FBgn0034606	ASPP	2R
FBgn0030343	ATP7	X
FBgn0020236	ATPCL	2R
FBgn0016119	ATPsyn-Cf6	3R
FBgn0019644	ATPsyn-b	3L
FBgn0010217	ATPsyn-beta	4
FBgn0016120	ATPsyn-d	3R
FBgn0020235	ATPsyn-gamma	3R
FBgn0039946	ATbp	XHet
FBgn0027885	Aac11	2L
FBgn0027094	Aats-ala	2L
FBgn0028962	Aats-ala-m	3L
FBgn0027093	Aats-arg	X
FBgn0086443	Aats-asn	2L
FBgn0002069	Aats-asp	2R
FBgn0027091	Aats-cys	2R
FBgn0005674	Aats-glupro	3R
FBgn0027088	Aats-gly	3L
FBgn0027087	Aats-his	X
FBgn0027086	Aats-ile	3L
FBgn0027085	Aats-leu	3L
FBgn0027084	Aats-lys	X
FBgn0027083	Aats-met	3R
FBgn0020766	Aats-phe	2R
FBgn0027082	Aats-pro	3L
FBgn0027081	Aats-thr	2L
FBgn0010803	Aats-trp	3R
FBgn0027080	Aats-tyr	3L
FBgn0035064	Aats-tyr-m	2R
FBgn0027079	Aats-val	2R
FBgn0000015	Abd-B	3R
FBgn0020510	Abi	3R
FBgn0000017	Abl	3L
FBgn0022710	Ac13E	X
FBgn0023416	Ac3	2L
FBgn0004852	Ac76E	3L
FBgn0024150	Ac78C	3L
FBgn0012034	AcCoAS	3L
FBgn0000024	Ace	3R
FBgn0016122	Acer	2L
FBgn0027620	Acf1	3R
FBgn0028484	Ack	3L
FBgn0263998	Ack-like	2R
FBgn0263198	Acn	2L
FBgn0010100	Acon	2L
FBgn0034629	Acox57D-d	2R
FBgn0034628	Acox57D-p	2R
FBgn0014454	Acp1	2L
FBgn0051779	Acp24A4	2L
FBgn0002855	Acp26Aa	2L
FBgn0002856	Acp26Ab	2L
FBgn0023415	Acp32CD	2L
FBgn0011559	Acp36DE	2L
FBgn0034152	Acp53C14a	2R
FBgn0034153	Acp53C14b	2R
FBgn0053530	Acp53C14c	2R
FBgn0015584	Acp53Ea	2R
FBgn0083936	Acp54A1	2R
FBgn0020509	Acp62F	3L
FBgn0015585	Acp63F	3L
FBgn0020765	Acp65Aa	3L
FBgn0003034	Acp70A	3L
FBgn0015586	Acp76A	3L
FBgn0263597	Acp98AB	3R
FBgn0000032	Acph-1	3R
FBgn0263120	Acsl	2R
FBgn0000043	Act42A	2R
FBgn0000044	Act57B	2R
FBgn0000042	Act5C	X
FBgn0000045	Act79B	3L
FBgn0000046	Act87E	3R
FBgn0000047	Act88F	3R
FBgn0024913	Actbeta	4
FBgn0000667	Actn	X
FBgn0015008	Actn3	3R
FBgn0025115	Acyp	2L
FBgn0038363	Acyp2	3R
FBgn0037661	Ada	3R
FBgn0051865	Ada1-1	2L
FBgn0051866	Ada1-2	2L
FBgn0263738	Ada2a	3R
FBgn0037555	Ada2b	3R
FBgn0027619	Adam	2R
FBgn0026086	Adar	X
FBgn0000054	Adf1	2R
FBgn0036752	Adgf-A	3L
FBgn0036751	Adgf-B	3L
FBgn0038173	Adgf-C	3R
FBgn0038172	Adgf-D	3R
FBgn0033952	Adgf-E	2R
FBgn0022709	Adk1	3L
FBgn0022708	Adk2	2R
FBgn0042094	Adk3	3R
FBgn0039747	AdoR	3R
FBgn0026602	Ady43A	2R
FBgn0005694	Aef1	3L
FBgn0038223	Afti	3R
FBgn0015010	Ag5r	X
FBgn0020508	Ag5r2	X
FBgn0014455	Ahcy13	X
FBgn0015011	Ahcy89E	3R
FBgn0033754	Ak6	2R
FBgn0027932	Akap200	2L
FBgn0004552	Akh	3L
FBgn0025595	AkhR	2L
FBgn0010379	Akt1	3R
FBgn0036789	AlCR2	3L
FBgn0020764	Alas	2R
FBgn0000064	Ald	3R
FBgn0012036	Aldh	2L
FBgn0010548	Aldh-III	2R
FBgn0086378	Alg-2	3RHet
FBgn0052076	Alg10	3L
FBgn0261238	Alh	3R
FBgn0040505	Alk	2R
FBgn0065035	AlkB	X
FBgn0031068	Alr	X
FBgn0028961	AlstR	X
FBgn0000071	Ama	3R
FBgn0027356	Amph	2R
FBgn0030328	Amun	X
FBgn0000078	Amy-d	2R
FBgn0000079	Amy-p	2R
FBgn0012037	Ance	2L
FBgn0032535	Ance-2	2L
FBgn0032536	Ance-3	2L
FBgn0033366	Ance-4	2R
FBgn0035076	Ance-5	2R
FBgn0030898	Andorra	X
FBgn0011747	Ank	4
FBgn0261788	Ank2	3L
FBgn0000094	Anp	3R
FBgn0025111	Ant2	X
FBgn0260642	Antp	3R
FBgn0000084	AnxB10	X
FBgn0030749	AnxB11	X
FBgn0000083	AnxB9	3R
FBgn0029512	Aos1	3R
FBgn0015589	Apc	3R
FBgn0026598	Apc2	3R
FBgn0026150	ApepP	2L
FBgn0051713	Apf	2L
FBgn0016123	Aph-4	3R
FBgn0040281	Aplip1	3L
FBgn0032136	Apoltp	2L
FBgn0000108	Appl	X
FBgn0000109	Aprt	3L
FBgn0036111	Aps	3L
FBgn0033926	Arc1	2R
FBgn0033928	Arc2	2R
FBgn0038742	Arc42	3R
FBgn0013749	Arf102F	4
FBgn0013750	Arf51F	2R
FBgn0010348	Arf79F	3L
FBgn0020655	ArfGAP1	3L
FBgn0037182	ArfGAP3	3L
FBgn0037884	Arfip	3R
FBgn0000116	Argk	3L
FBgn0263864	Ark	2R
FBgn0000115	Arl1	3L
FBgn0004908	Arl2	3R
FBgn0011745	Arp1	3R
FBgn0031050	Arp10	X
FBgn0011742	Arp2	X
FBgn0262716	Arp3	3L
FBgn0011743	Arp53D	2R
FBgn0030877	Arp8	X
FBgn0001961	Arpc1	2L
FBgn0032859	Arpc2	2L
FBgn0038369	Arpc3A	3R
FBgn0065032	Arpc3B	X
FBgn0031781	Arpc4	2L
FBgn0031437	Arpc5	2L
FBgn0000120	Arr1	2L
FBgn0000121	Arr2	3L
FBgn0033062	Ars2	2R
FBgn0037834	Art1	3R
FBgn0031592	Art2	2L
FBgn0038306	Art3	3R
FBgn0037770	Art4	3R
FBgn0034817	Art7	2R
FBgn0032329	Art8	2L
FBgn0050372	Asap1	2R
FBgn0039908	Asator	4
FBgn0034075	Asph	2R
FBgn0015591	Ast	3R
FBgn0032336	Ast-C	2L
FBgn0032337	Ast-CC	2L
FBgn0261823	Asx	2R
FBgn0032691	Atac2	2L
FBgn0052343	Atac3	3L
FBgn0025720	Ate1	2R
FBgn0020762	Atet	2L
FBgn0265193	Atf-2	2R
FBgn0028550	Atf3	X
FBgn0033010	Atf6	2R
FBgn0260945	Atg1	3L
FBgn0036255	Atg12	3L
FBgn0261108	Atg13	3R
FBgn0039636	Atg14	3R
FBgn0039705	Atg16	3R
FBgn0035850	Atg18	3L
FBgn0044452	Atg2	3L
FBgn0031298	Atg4	2L
FBgn0029943	Atg5	X
FBgn0264325	Atg6	3R
FBgn0034366	Atg7	2R
FBgn0052672	Atg8a	X
FBgn0038539	Atg8b	3R
FBgn0034110	Atg9	2R
FBgn0052446	Atox1	3L
FBgn0002921	Atpalpha	3R
FBgn0012042	AttA	2R
FBgn0041581	AttB	2R
FBgn0041579	AttC	2R
FBgn0038530	AttD	3R
FBgn0019637	Atu	3R
FBgn0029907	Atx-1	X
FBgn0041188	Atx2	3R
FBgn0036813	Aut1	3L
FBgn0030410	Aven	X
FBgn0013751	Awh	3L
FBgn0026597	Axn	3R
FBgn0000152	Axs	X
FBgn0261647	Axud1	2L
FBgn0011758	B-H1	X
FBgn0004854	B-H2	X
FBgn0023407	B4	2L
FBgn0004587	B52	3R
FBgn0035741	BBS1	3L
FBgn0033578	BBS4	2R
FBgn0031255	BBS8	2L
FBgn0039558	BCAS2	3R
FBgn0026149	BCL7-like	X
FBgn0015602	BEAF-32	2R
FBgn0083938	BG642163	2L
FBgn0250831	BG642167	3R
FBgn0047334	BG642312	3L
FBgn0261111	BHD	3L
FBgn0035871	BI-1	3L
FBgn0026562	BM-40-SPARC	3R
FBgn0011785	BRWD3	3R
FBgn0030228	BTBD9	X
FBgn0031453	Bacc	2L
FBgn0032049	Bace	2L
FBgn0260960	Baldspot	3L
FBgn0042085	Bap170	2R
FBgn0025716	Bap55	2R
FBgn0025463	Bap60	X
FBgn0025109	Bem46	2L
FBgn0040238	Best1	3R
FBgn0035696	Best2	3L
FBgn0036492	Best3	3L
FBgn0036491	Best4	3L
FBgn0260857	Bet1	3L
FBgn0260859	Bet3	3L
FBgn0260860	Bet5	3R
FBgn0013753	Bgb	3L
FBgn0000182	BicC	2L
FBgn0000183	BicD	2L
FBgn0039282	Bili	3R
FBgn0024491	Bin1	3R
FBgn0010520	Bka	2L
FBgn0035625	Blimp-1	3L
FBgn0002906	Blm	3R
FBgn0036199	Bmcp	3L
FBgn0037205	BoYb	3L
FBgn0033155	Br140	2R
FBgn0050169	Brca2	2R
FBgn0086694	Bre1	3L
FBgn0038499	Brf	3R
FBgn0037808	Bruce	3R
FBgn0261822	Bsg	2L
FBgn0000228	Bsg25D	2L
FBgn0263108	BtbVII	3L
FBgn0029848	Btd	X
FBgn0030501	BthD	X
FBgn0003502	Btk29A	2L
FBgn0031696	Bub1	2L
FBgn0025457	Bub3	3R
FBgn0263855	BubR1	2R
FBgn0040491	Buffy	2R
FBgn0265598	Bx	X
FBgn0004856	Bx42	X
FBgn0011566	Bzd	X
FBgn0004863	C15	3R
FBgn0032078	C1GalTA	2L
FBgn0259228	C3G	X
FBgn0021742	C901	X
FBgn0027844	CAH1	2L
FBgn0027843	CAH2	3L
FBgn0037646	CAHbeta	3R
FBgn0033504	CAP	2R
FBgn0039680	CAP-D2	3R
FBgn0013759	CASK	3R
FBgn0026144	CBP	X
FBgn0038199	CCHa1	3R
FBgn0050106	CCHa1r	2R
FBgn0038147	CCHa2	3R
FBgn0033058	CCHa2r	2R
FBgn0259231	CCKLR-17D1	X
FBgn0030954	CCKLR-17D3	X
FBgn0037533	CD98hc	3R
FBgn0026143	CDC45L	X
FBgn0039774	CDase	3R
FBgn0039596	CG10000	3R
FBgn0037972	CG10005	3R
FBgn0036461	CG10006	3L
FBgn0039590	CG10011	3R
FBgn0038012	CG10013	3R
FBgn0038000	CG10014	3R
FBgn0031568	CG10019	2L
FBgn0032785	CG10026	2L
FBgn0037498	CG10029	3R
FBgn0031563	CG10031	2L
FBgn0038028	CG10035	3R
FBgn0038013	CG10038	3R
FBgn0038014	CG10041	3R
FBgn0037492	CG10050	3R
FBgn0037490	CG10053	3R
FBgn0037482	CG10055	3R
FBgn0034439	CG10062	2R
FBgn0035727	CG10063	3L
FBgn0035724	CG10064	3L
FBgn0037473	CG10068	3R
FBgn0035722	CG10075	3L
FBgn0035720	CG10077	3L
FBgn0034644	CG10082	2R
FBgn0036372	CG10083	3L
FBgn0037517	CG10086	3R
FBgn0036369	CG10089	3L
FBgn0037526	CG10092	3R
FBgn0037472	CG10098	3R
FBgn0035715	CG10103	3L
FBgn0033933	CG10104	2R
FBgn0036367	CG10116	3L
FBgn0038088	CG10126	3R
FBgn0033949	CG10131	2R
FBgn0032798	CG10132	2L
FBgn0032800	CG10137	2L
FBgn0033951	CG10139	2R
FBgn0035704	CG10144	3L
FBgn0035702	CG10147	3L
FBgn0033960	CG10151	2R
FBgn0033962	CG10153	2R
FBgn0039099	CG10157	3R
FBgn0031871	CG10158	2L
FBgn0039088	CG10164	3R
FBgn0032801	CG10165	2L
FBgn0032799	CG10166	2L
FBgn0039085	CG10170	3R
FBgn0036353	CG10171	3L
FBgn0039084	CG10175	3R
FBgn0032682	CG10176	2L
FBgn0039083	CG10177	3R
FBgn0032684	CG10178	2L
FBgn0039091	CG10182	3R
FBgn0039094	CG10184	3R
FBgn0038397	CG10185	3R
FBgn0032797	CG10186	2L
FBgn0032796	CG10188	2L
FBgn0032790	CG10194	2L
FBgn0032787	CG10195	2L
FBgn0033968	CG10200	2R
FBgn0033969	CG10202	2R
FBgn0033970	CG10205	2R
FBgn0039118	CG10208	3R
FBgn0033971	CG10209	2R
FBgn0037443	CG1021	3R
FBgn0032685	CG10211	2L
FBgn0039113	CG10217	3R
FBgn0039112	CG10219	3R
FBgn0036356	CG10222	3L
FBgn0035695	CG10226	3L
FBgn0039108	CG10232	3R
FBgn0032783	CG10237	2L
FBgn0027514	CG1024	3R
FBgn0027596	CG10249	2R
FBgn0039104	CG10252	3R
FBgn0033983	CG10253	2R
FBgn0027512	CG10254	3R
FBgn0033985	CG10257	2R
FBgn0032813	CG10262	2L
FBgn0033990	CG10265	2R
FBgn0032811	CG10268	2L
FBgn0035690	CG10274	3L
FBgn0037442	CG10277	3R
FBgn0032681	CG10283	2L
FBgn0035688	CG10289	3L
FBgn0037432	CG10298	3R
FBgn0039106	CG10301	3R
FBgn0034654	CG10306	2R
FBgn0034655	CG10307	2R
FBgn0038420	CG10311	3R
FBgn0038423	CG10317	3R
FBgn0034645	CG10320	2R
FBgn0034643	CG10321	2R
FBgn0038454	CG10324	3R
FBgn0038453	CG10326	3R
FBgn0032690	CG10333	2L
FBgn0032805	CG10337	2L
FBgn0032700	CG10338	2L
FBgn0034972	CG10339	2R
FBgn0022344	CG10340	3R
FBgn0032701	CG10341	2L
FBgn0032703	CG10343	2L
FBgn0034729	CG10344	2R
FBgn0027562	CG10345	3R
FBgn0030342	CG10347	X
FBgn0032707	CG10348	2L
FBgn0030348	CG10352	X
FBgn0030349	CG10353	X
FBgn0035452	CG10359	3L
FBgn0036208	CG10361	3L
FBgn0030358	CG10362	X
FBgn0039109	CG10365	3R
FBgn0032814	CG10366	2L
FBgn0039116	CG10375	3R
FBgn0032699	CG10383	2L
FBgn0034731	CG10384	2R
FBgn0033019	CG10395	2R
FBgn0033020	CG10396	2R
FBgn0038395	CG10407	3R
FBgn0037440	CG1041	3R
FBgn0032689	CG10413	2L
FBgn0033021	CG10417	2R
FBgn0036277	CG10418	3L
FBgn0039296	CG10420	3R
FBgn0036848	CG10424	3L
FBgn0039304	CG10425	3R
FBgn0036273	CG10426	3L
FBgn0032724	CG10428	2L
FBgn0032730	CG10431	2L
FBgn0034638	CG10433	2R
FBgn0037539	CG10435	3R
FBgn0034636	CG10440	2R
FBgn0034494	CG10444	2R
FBgn0037531	CG10445	3R
FBgn0032815	CG10462	2L
FBgn0032819	CG10463	2L
FBgn0033017	CG10465	2R
FBgn0032822	CG10466	2L
FBgn0035678	CG10469	3L
FBgn0032746	CG10470	2L
FBgn0035670	CG10472	3L
FBgn0035656	CG10479	3L
FBgn0035649	CG10483	3L
FBgn0032748	CG10492	2L
FBgn0034634	CG10494	2R
FBgn0032750	CG10495	2L
FBgn0034631	CG10496	2R
FBgn0034612	CG10505	2R
FBgn0037060	CG10508	3L
FBgn0037059	CG10510	3L
FBgn0037057	CG10512	3L
FBgn0039311	CG10513	3R
FBgn0039312	CG10514	3R
FBgn0036549	CG10516	3L
FBgn0034583	CG10527	2R
FBgn0034570	CG10543	2R
FBgn0039321	CG10550	3R
FBgn0039324	CG10553	3R
FBgn0030034	CG10555	X
FBgn0039323	CG10559	3R
FBgn0039325	CG10560	3R
FBgn0002036	CG10561	2L
FBgn0039326	CG10562	3R
FBgn0037051	CG10565	3L
FBgn0037050	CG10566	3L
FBgn0035630	CG10576	3L
FBgn0037046	CG10581	3L
FBgn0037045	CG10584	3L
FBgn0037044	CG10585	3L
FBgn0037037	CG10588	3L
FBgn0035622	CG10590	3L
FBgn0035619	CG10592	3L
FBgn0032717	CG10600	2L
FBgn0032721	CG10602	2L
FBgn0036286	CG10616	3L
FBgn0032726	CG10621	2L
FBgn0032727	CG10623	2L
FBgn0035612	CG10625	3L
FBgn0032818	CG10628	2L
FBgn0032817	CG10631	2L
FBgn0035603	CG10635	3L
FBgn0036290	CG10638	3L
FBgn0032729	CG10639	2L
FBgn0032731	CG10641	2L
FBgn0036292	CG10646	3L
FBgn0046302	CG10650	2L
FBgn0036294	CG10654	3L
FBgn0036289	CG10657	3L
FBgn0032839	CG10659	2L
FBgn0036288	CG10660	3L
FBgn0036287	CG10663	3L
FBgn0039329	CG10669	3R
FBgn0035586	CG10671	3L
FBgn0035588	CG10672	3L
FBgn0035592	CG10674	3L
FBgn0032836	CG10680	2L
FBgn0036291	CG10681	3L
FBgn0039147	CG10694	3R
FBgn0032754	CG10700	2L
FBgn0032752	CG10702	2L
FBgn0037881	CG10703	3R
FBgn0036377	CG10710	3L
FBgn0036360	CG10713	3L
FBgn0032843	CG10730	2L
FBgn0036365	CG10732	3L
FBgn0034082	CG10734	2R
FBgn0034420	CG10737	2R
FBgn0036368	CG10738	3L
FBgn0037250	CG1074	3R
FBgn0036373	CG10741	3L
FBgn0032845	CG10747	2L
FBgn0036327	CG10748	3L
FBgn0036328	CG10749	3L
FBgn0032769	CG10750	2L
FBgn0036325	CG10752	3L
FBgn0034221	CG10764	2R
FBgn0037405	CG1077	3R
FBgn0029979	CG10777	X
FBgn0029980	CG10778	X
FBgn0029656	CG10793	X
FBgn0034626	CG10795	2R
FBgn0033821	CG10799	2R
FBgn0029660	CG10801	X
FBgn0029664	CG10802	X
FBgn0029666	CG10803	X
FBgn0029663	CG10804	X
FBgn0036052	CG10809	3L
FBgn0033830	CG10814	2R
FBgn0034478	CG10822	2R
FBgn0038865	CG10824	3R
FBgn0038845	CG10827	3R
FBgn0038839	CG10830	3R
FBgn0028858	CG10839	2L
FBgn0038163	CG10841	3R
FBgn0039246	CG10845	3R
FBgn0032520	CG10859	2L
FBgn0035455	CG10862	3L
FBgn0027552	CG10863	3L
FBgn0038621	CG10864	3R
FBgn0035475	CG10866	3L
FBgn0031347	CG10869	2L
FBgn0031395	CG10874	2L
FBgn0038804	CG10877	3R
FBgn0031398	CG10880	2L
FBgn0038796	CG10881	3R
FBgn0038773	CG10887	3R
FBgn0037911	CG10898	3R
FBgn0039235	CG10899	3R
FBgn0037238	CG1090	3R
FBgn0037543	CG10903	3R
FBgn0034945	CG10904	2R
FBgn0036207	CG10907	3L
FBgn0038090	CG10909	3R
FBgn0037470	CG1091	3R
FBgn0034289	CG10910	2R
FBgn0034295	CG10911	2R
FBgn0034307	CG10914	2R
FBgn0034308	CG10915	2R
FBgn0034312	CG10916	2R
FBgn0037514	CG10919	3R
FBgn0037228	CG1092	3R
FBgn0029963	CG10920	X
FBgn0034356	CG10924	2R
FBgn0029969	CG10932	X
FBgn0034264	CG10933	2R
FBgn0034253	CG10936	2R
FBgn0036320	CG10943	3L
FBgn0032857	CG10947	2L
FBgn0036317	CG10948	3L
FBgn0032858	CG10949	2L
FBgn0034205	CG10950	2R
FBgn0034204	CG10953	2R
FBgn0030004	CG10958	X
FBgn0030010	CG10959	X
FBgn0036316	CG10960	3L
FBgn0030073	CG10962	X
FBgn0036310	CG10969	3L
FBgn0030078	CG10970	X
FBgn0036306	CG10973	3L
FBgn0037379	CG10979	3R
FBgn0036305	CG10984	3L
FBgn0030524	CG10993	X
FBgn0030525	CG10996	X
FBgn0263353	CG11000	3R
FBgn0034455	CG11007	2R
FBgn0034464	CG11018	2R
FBgn0031208	CG11023	2L
FBgn0031735	CG11029	2L
FBgn0037235	CG1103	3R
FBgn0031736	CG11030	2L
FBgn0031741	CG11034	2L
FBgn0037467	CG1104	3R
FBgn0034481	CG11041	2R
FBgn0034484	CG11044	2R
FBgn0037465	CG1105	3R
FBgn0031836	CG11050	2L
FBgn0040524	CG11052	3R
FBgn0033149	CG11060	2R
FBgn0030536	CG11068	X
FBgn0039244	CG11069	3R
FBgn0028467	CG11070	2L
FBgn0034693	CG11073	2R
FBgn0039929	CG11076	4
FBgn0030408	CG11085	X
FBgn0046222	CG1109	3R
FBgn0030528	CG11095	X
FBgn0034485	CG11099	2R
FBgn0030522	CG11103	X
FBgn0030280	CG11106	X
FBgn0033160	CG11107	2R
FBgn0034535	CG11110	2R
FBgn0033164	CG11112	2R
FBgn0039250	CG11120	3R
FBgn0030266	CG11122	X
FBgn0033169	CG11123	2R
FBgn0033174	CG11125	2R
FBgn0033178	CG11127	2R
FBgn0037304	CG1113	3R
FBgn0030518	CG11134	X
FBgn0037199	CG11137	3L
FBgn0030400	CG11138	X
FBgn0033177	CG11141	2R
FBgn0033168	CG11145	2R
FBgn0031734	CG11147	2L
FBgn0039936	CG11148	4
FBgn0037299	CG1115	3R
FBgn0030519	CG11151	X
FBgn0039927	CG11155	4
FBgn0030511	CG11158	X
FBgn0034539	CG11159	2R
FBgn0037297	CG1116	3R
FBgn0030257	CG11160	X
FBgn0025693	CG11163	2R
FBgn0030507	CG11164	X
FBgn0039249	CG11168	3R
FBgn0030499	CG11178	X
FBgn0034528	CG11180	2R
FBgn0031851	CG11188	2L
FBgn0030035	CG11190	X
FBgn0033249	CG11191	2R
FBgn0034500	CG11200	2R
FBgn0034488	CG11208	2R
FBgn0033259	CG11210	2R
FBgn0033067	CG11211	2R
FBgn0031855	CG11221	2L
FBgn0037195	CG11226	3L
FBgn0031139	CG11227	X
FBgn0039939	CG11231	4
FBgn0031860	CG11236	2L
FBgn0037290	CG1124	3R
FBgn0037186	CG11241	3L
FBgn0037120	CG11247	3L
FBgn0037117	CG11248	3L
FBgn0037115	CG11249	3L
FBgn0036346	CG11251	3L
FBgn0036338	CG11253	3L
FBgn0036337	CG11255	3L
FBgn0034442	CG11257	2R
FBgn0037280	CG1126	3R
FBgn0036332	CG11261	3L
FBgn0036329	CG11262	3L
FBgn0036330	CG11263	3L
FBgn0031883	CG11266	2L
FBgn0036334	CG11267	3L
FBgn0034706	CG11275	2R
FBgn0036342	CG11279	3L
FBgn0030056	CG11284	X
FBgn0037516	CG11286	3R
FBgn0037279	CG1129	3R
FBgn0034713	CG11291	2R
FBgn0030058	CG11294	X
FBgn0034721	CG11298	2R
FBgn0037108	CG11306	3L
FBgn0037106	CG11307	3L
FBgn0037070	CG11309	3L
FBgn0039816	CG11317	3R
FBgn0039818	CG11318	3R
FBgn0031835	CG11319	2L
FBgn0031837	CG11320	2L
FBgn0031857	CG11321	2L
FBgn0031856	CG11322	2L
FBgn0031849	CG11327	2L
FBgn0031848	CG11329	2L
FBgn0039850	CG11333	3R
FBgn0039849	CG11334	3R
FBgn0039846	CG11337	3R
FBgn0039840	CG11340	3R
FBgn0035546	CG11345	3L
FBgn0035552	CG11350	3L
FBgn0035557	CG11353	3L
FBgn0035558	CG11357	3L
FBgn0035490	CG1136	3L
FBgn0039920	CG11360	4
FBgn0034737	CG11362	2R
FBgn0037185	CG11367	3L
FBgn0040923	CG11368	X
FBgn0029951	CG11369	X
FBgn0037454	CG1137	3R
FBgn0037181	CG11370	3L
FBgn0040679	CG11373	3R
FBgn0031214	CG11374	2L
FBgn0031217	CG11377	2L
FBgn0040364	CG11378	X
FBgn0040362	CG11379	X
FBgn0037456	CG1138	3R
FBgn0040359	CG11380	X
FBgn0040367	CG11382	X
FBgn0040363	CG11384	X
FBgn0034959	CG11388	2R
FBgn0035300	CG1139	3L
FBgn0038732	CG11391	3R
FBgn0034200	CG11395	2R
FBgn0037022	CG11396	3L
FBgn0040366	CG11398	X
FBgn0037021	CG11399	3L
FBgn0035298	CG1140	3L
FBgn0034198	CG11400	2R
FBgn0026876	CG11403	X
FBgn0037169	CG11404	3L
FBgn0034990	CG11406	2R
FBgn0038733	CG11407	3R
FBgn0024366	CG11409	X
FBgn0024362	CG11412	X
FBgn0035024	CG11414	2R
FBgn0024364	CG11417	X
FBgn0024360	CG11418	X
FBgn0037504	CG1142	3R
FBgn0034251	CG11423	2R
FBgn0037167	CG11425	3L
FBgn0037166	CG11426	3L
FBgn0035359	CG1143	3L
FBgn0037165	CG11437	3L
FBgn0037164	CG11438	3L
FBgn0029715	CG11444	X
FBgn0024985	CG11448	X
FBgn0038734	CG11453	3R
FBgn0031224	CG11454	2L
FBgn0031228	CG11455	2L
FBgn0037031	CG11456	3L
FBgn0040637	CG11458	3L
FBgn0037396	CG11459	3R
FBgn0035346	CG1146	3L
FBgn0034688	CG11474	2R
FBgn0035397	CG11486	3L
FBgn0039749	CG11498	3R
FBgn0039733	CG11504	3R
FBgn0035424	CG11505	3L
FBgn0029584	CG11509	X
FBgn0035437	CG11526	3L
FBgn0036264	CG11529	3L
FBgn0046296	CG11534	3L
FBgn0035400	CG11537	3L
FBgn0039859	CG11539	3R
FBgn0039864	CG11550	3R
FBgn0036249	CG11560	3L
FBgn0031247	CG11562	2L
FBgn0039868	CG11563	3R
FBgn0039882	CG11576	3R
FBgn0036847	CG11577	3L
FBgn0035524	CG11583	3L
FBgn0030541	CG11584	X
FBgn0030543	CG11585	X
FBgn0035520	CG11586	3L
FBgn0036221	CG11588	3L
FBgn0030545	CG11590	X
FBgn0025686	CG11592	2L
FBgn0035488	CG11593	3L
FBgn0035484	CG11594	3L
FBgn0023522	CG11596	X
FBgn0031244	CG11601	2L
FBgn0037313	CG1161	3R
FBgn0031232	CG11617	2L
FBgn0036836	CG11619	3L
FBgn0038705	CG11626	3R
FBgn0032965	CG11629	2L
FBgn0032968	CG11634	2L
FBgn0040351	CG11638	X
FBgn0036194	CG11652	3L
FBgn0030638	CG11655	X
FBgn0038109	CG11656	3R
FBgn0036196	CG11658	3L
FBgn0036187	CG11660	3L
FBgn0029539	CG11663	X
FBgn0040341	CG11664	X
FBgn0033028	CG11665	2R
FBgn0040648	CG11666	X
FBgn0038113	CG11668	3R
FBgn0037562	CG11671	3R
FBgn0037563	CG11672	3R
FBgn0030551	CG11674	X
FBgn0030678	CG11679	X
FBgn0040551	CG11686	3R
FBgn0037570	CG11693	3R
FBgn0037571	CG11694	3R
FBgn0030316	CG11695	X
FBgn0030314	CG11696	X
FBgn0030313	CG11697	X
FBgn0037572	CG11698	3R
FBgn0029856	CG11700	X
FBgn0038690	CG11703	3R
FBgn0031115	CG11710	X
FBgn0036170	CG11714	3L
FBgn0264712	CG1172	3R
FBgn0037777	CG11722	3R
FBgn0031391	CG11723	2L
FBgn0036156	CG11726	3L
FBgn0037592	CG11737	3R
FBgn0037239	CG11739	3R
FBgn0040531	CG11741	3R
FBgn0030292	CG11752	X
FBgn0037603	CG11753	3R
FBgn0030290	CG11756	X
FBgn0037615	CG11760	3R
FBgn0039252	CG11771	3R
FBgn0033527	CG11777	2R
FBgn0038683	CG11779	3R
FBgn0039259	CG11781	3R
FBgn0039264	CG11786	3R
FBgn0034495	CG11788	2R
FBgn0039265	CG11790	3R
FBgn0039266	CG11791	3R
FBgn0036992	CG11796	3L
FBgn0030346	CG11802	X
FBgn0033996	CG11807	2R
FBgn0034000	CG11808	2R
FBgn0035299	CG11815	3L
FBgn0033519	CG11825	2R
FBgn0039616	CG11828	3R
FBgn0031264	CG11835	2L
FBgn0039272	CG11836	3R
FBgn0039627	CG11837	3R
FBgn0039271	CG11839	3R
FBgn0039628	CG11841	3R
FBgn0039629	CG11842	3R
FBgn0039630	CG11843	3R
FBgn0039293	CG11851	3R
FBgn0039297	CG11852	3R
FBgn0039299	CG11854	3R
FBgn0039303	CG11857	3R
FBgn0039305	CG11858	3R
FBgn0039306	CG11859	3R
FBgn0033486	CG11866	2R
FBgn0039633	CG11873	3R
FBgn0039635	CG11876	3R
FBgn0039310	CG11878	3R
FBgn0039637	CG11880	3R
FBgn0039642	CG11882	3R
FBgn0033538	CG11883	2R
FBgn0031253	CG11885	2L
FBgn0039313	CG11892	3R
FBgn0039316	CG11893	3R
FBgn0039644	CG11897	3R
FBgn0039645	CG11898	3R
FBgn0014427	CG11899	3R
FBgn0028647	CG11902	3R
FBgn0036678	CG11905	3L
FBgn0034425	CG11906	2R
FBgn0031249	CG11911	2L
FBgn0039331	CG11913	3R
FBgn0039274	CG11920	3R
FBgn0031640	CG11926	2L
FBgn0031620	CG11929	2L
FBgn0039656	CG11951	3R
FBgn0034436	CG11961	2R
FBgn0037644	CG11964	3R
FBgn0037645	CG11966	3R
FBgn0027503	CG11970	3R
FBgn0037648	CG11975	3R
FBgn0037650	CG11977	3R
FBgn0037652	CG11980	3R
FBgn0037653	CG11982	3R
FBgn0037654	CG11983	3R
FBgn0037655	CG11984	3R
FBgn0040534	CG11985	3R
FBgn0037656	CG11986	3R
FBgn0037662	CG11997	3R
FBgn0037312	CG11999	3R
FBgn0037265	CG12001	3R
FBgn0035234	CG12003	3L
FBgn0035236	CG12004	3L
FBgn0035464	CG12006	3L
FBgn0037293	CG12007	3R
FBgn0035430	CG12009	3L
FBgn0035443	CG12010	3L
FBgn0035257	CG12011	3L
FBgn0035444	CG12012	3L
FBgn0035445	CG12014	3L
FBgn0035429	CG12017	3L
FBgn0035273	CG12020	3L
FBgn0035283	CG12024	3L
FBgn0035285	CG12025	3L
FBgn0035585	CG12027	3L
FBgn0035421	CG12034	3L
FBgn0035263	CG12035	3L
FBgn0035179	CG12038	3L
FBgn0032915	CG12050	2L
FBgn0039831	CG12054	3R
FBgn0030099	CG12056	X
FBgn0030098	CG12057	X
FBgn0040031	CG12061	XHet
FBgn0030052	CG12065	X
FBgn0039796	CG12069	3R
FBgn0039808	CG12071	3R
FBgn0030065	CG12075	X
FBgn0035435	CG12077	3L
FBgn0035426	CG12078	3L
FBgn0035404	CG12079	3L
FBgn0037386	CG1208	3R
FBgn0035402	CG12082	3L
FBgn0043458	CG12084	3L
FBgn0035227	CG12090	3L
FBgn0035228	CG12091	3L
FBgn0035372	CG12093	3L
FBgn0030457	CG12096	X
FBgn0035232	CG12099	3L
FBgn0035238	CG12104	3L
FBgn0035241	CG12105	3L
FBgn0030100	CG12106	X
FBgn0033209	CG12107	2R
FBgn0030050	CG12111	X
FBgn0030048	CG12112	X
FBgn0030041	CG12116	X
FBgn0030101	CG12118	X
FBgn0030102	CG12119	X
FBgn0030109	CG12121	X
FBgn0030039	CG12123	X
FBgn0030037	CG12125	X
FBgn0033280	CG12126	2R
FBgn0033473	CG12128	2R
FBgn0033475	CG12129	2R
FBgn0037387	CG1213	3R
FBgn0033471	CG12134	2R
FBgn0037325	CG12147	3R
FBgn0029957	CG12155	X
FBgn0040775	CG12158	2R
FBgn0033232	CG12159	2R
FBgn0037329	CG12162	3R
FBgn0260462	CG12163	3R
FBgn0033158	CG12164	2R
FBgn0037305	CG12173	3R
FBgn0030510	CG12177	X
FBgn0025388	CG12179	X
FBgn0028504	CG12182	3L
FBgn0025387	CG12184	X
FBgn0031636	CG12194	2L
FBgn0031018	CG12200	X
FBgn0037970	CG12201	3R
FBgn0031021	CG12203	X
FBgn0029662	CG12206	X
FBgn0038220	CG12207	3R
FBgn0033498	CG12209	2R
FBgn0260742	CG12213	3R
FBgn0043796	CG12219	X
FBgn0037974	CG12224	3R
FBgn0031026	CG12231	X
FBgn0029822	CG12236	X
FBgn0031048	CG12237	X
FBgn0029810	CG12239	X
FBgn0038304	CG12241	3R
FBgn0026148	CG12253	2L
FBgn0039557	CG12259	3R
FBgn0035811	CG12262	3L
FBgn0034346	CG12263	2R
FBgn0038057	CG12267	3R
FBgn0039131	CG12268	3R
FBgn0038665	CG12269	3R
FBgn0037491	CG1227	3R
FBgn0036571	CG12272	3L
FBgn0038080	CG12279	3R
FBgn0032620	CG12288	2L
FBgn0036160	CG12289	3L
FBgn0039419	CG12290	3R
FBgn0032295	CG12299	2L
FBgn0036514	CG12301	3L
FBgn0036515	CG12304	3L
FBgn0032370	CG12307	2L
FBgn0033542	CG12309	2R
FBgn0035134	CG1231	3L
FBgn0036483	CG12316	3L
FBgn0033557	CG12325	2R
FBgn0035137	CG1233	3L
FBgn0038617	CG12333	3R
FBgn0033543	CG12338	2R
FBgn0037489	CG1234	3R
FBgn0033550	CG12341	2R
FBgn0033558	CG12344	2R
FBgn0038558	CG12347	3R
FBgn0040805	CG12355	3L
FBgn0037370	CG1236	3R
FBgn0038111	CG12360	3R
FBgn0036082	CG12362	3L
FBgn0033774	CG12374	2R
FBgn0031987	CG12375	2L
FBgn0033323	CG12376	2R
FBgn0030676	CG12379	X
FBgn0033624	CG12384	2R
FBgn0037368	CG1239	3R
FBgn0033581	CG12391	2R
FBgn0031768	CG12393	2L
FBgn0030722	CG12395	X
FBgn0030596	CG12398	X
FBgn0035370	CG1240	3L
FBgn0031505	CG12400	2L
FBgn0038202	CG12402	3R
FBgn0032465	CG12404	2L
FBgn0039588	CG12413	3R
FBgn0037797	CG12420	3R
FBgn0039552	CG12426	3R
FBgn0039543	CG12428	3R
FBgn0032065	CG12438	2L
FBgn0031201	CG12446	X
FBgn0028857	CG12448	2L
FBgn0035360	CG1246	3L
FBgn0033861	CG12464	2R
FBgn0040371	CG12470	X
FBgn0036809	CG12477	3L
FBgn0040871	CG12479	X
FBgn0040688	CG12483	3L
FBgn0086604	CG12484	2R
FBgn0035571	CG12493	3L
FBgn0040356	CG12498	X
FBgn0038968	CG12499	3R
FBgn0035171	CG12502	3L
FBgn0031276	CG12506	2L
FBgn0031729	CG12511	2L
FBgn0031703	CG12512	2L
FBgn0039577	CG12516	3R
FBgn0036324	CG12520	3L
FBgn0040816	CG12521	3L
FBgn0036102	CG12523	3L
FBgn0031064	CG12531	X
FBgn0029657	CG12535	X
FBgn0030586	CG12539	X
FBgn0029930	CG12541	X
FBgn0250830	CG12547	2R
FBgn0039599	CG12558	3R
FBgn0031974	CG12560	2L
FBgn0039958	CG12567	2LHet
FBgn0031190	CG12576	X
FBgn0037213	CG12581	3R
FBgn0037215	CG12582	3R
FBgn0040684	CG12589	3R
FBgn0037811	CG12592	3R
FBgn0037941	CG12594	3R
FBgn0035481	CG12605	3L
FBgn0035545	CG12607	3L
FBgn0030630	CG12608	X
FBgn0030952	CG12609	X
FBgn0040996	CG12617	2L
FBgn0032626	CG12620	2L
FBgn0030224	CG12637	X
FBgn0040942	CG12643	X
FBgn0030181	CG12645	X
FBgn0035517	CG1265	3L
FBgn0031080	CG12655	X
FBgn0040929	CG12659	X
FBgn0030071	CG12661	X
FBgn0030074	CG12662	X
FBgn0030886	CG12672	X
FBgn0031388	CG12674	2L
FBgn0031103	CG12679	X
FBgn0029730	CG12681	X
FBgn0029729	CG12682	X
FBgn0029717	CG12684	X
FBgn0029707	CG12688	X
FBgn0029952	CG12689	X
FBgn0029701	CG12691	X
FBgn0029703	CG12692	X
FBgn0029705	CG12693	X
FBgn0030721	CG12698	X
FBgn0046294	CG12699	2R
FBgn0031070	CG12702	X
FBgn0035392	CG1271	3L
FBgn0036536	CG12713	3L
FBgn0030443	CG12715	X
FBgn0030439	CG12716	X
FBgn0030420	CG12717	X
FBgn0030373	CG12721	X
FBgn0030459	CG12723	X
FBgn0030483	CG12725	X
FBgn0029825	CG12728	X
FBgn0029816	CG12729	X
FBgn0035522	CG1273	3L
FBgn0029771	CG12730	X
FBgn0033184	CG12736	2R
FBgn0033459	CG12744	2R
FBgn0037341	CG12746	3R
FBgn0035321	CG1275	3L
FBgn0035476	CG12766	3L
FBgn0037206	CG12768	3L
FBgn0033252	CG12769	2R
FBgn0030055	CG12772	X
FBgn0024365	CG12773	X
FBgn0033301	CG12780	2R
FBgn0034838	CG12782	2R
FBgn0038448	CG12783	3R
FBgn0038356	CG12784	3R
FBgn0031535	CG12795	2L
FBgn0029909	CG12796	X
FBgn0037779	CG12811	3R
FBgn0037796	CG12814	3R
FBgn0037798	CG12817	3R
FBgn0037809	CG12818	3R
FBgn0040780	CG12821	2R
FBgn0033229	CG12822	2R
FBgn0033222	CG12824	2R
FBgn0033221	CG12825	2R
FBgn0033207	CG12826	2R
FBgn0033145	CG12828	2R
FBgn0033141	CG12831	2R
FBgn0033140	CG12836	2R
FBgn0040666	CG12848	2R
FBgn0035086	CG12851	2R
FBgn0040747	CG12853	2R
FBgn0033963	CG12857	2R
FBgn0033958	CG12858	2R
FBgn0033961	CG12859	2R
FBgn0033954	CG12860	2R
FBgn0033953	CG12861	2R
FBgn0033948	CG12863	2R
FBgn0033955	CG12866	2R
FBgn0033945	CG12868	2R
FBgn0037506	CG1287	3R
FBgn0039544	CG12877	3R
FBgn0250845	CG1288	3R
FBgn0046258	CG12880	3R
FBgn0039538	CG12883	3R
FBgn0039523	CG12885	3R
FBgn0033523	CG12895	2R
FBgn0033521	CG12896	2R
FBgn0250840	CG12907	2R
FBgn0033507	CG12909	2R
FBgn0035401	CG1291	3L
FBgn0033502	CG12910	2R
FBgn0033501	CG12911	2R
FBgn0033500	CG12913	2R
FBgn0033499	CG12914	2R
FBgn0033490	CG12917	2R
FBgn0033481	CG12920	2R
FBgn0033437	CG12926	2R
FBgn0033429	CG12929	2R
FBgn0033541	CG12934	2R
FBgn0033547	CG12935	2R
FBgn0033569	CG12942	2R
FBgn0033572	CG12943	2R
FBgn0037755	CG12945	3R
FBgn0037739	CG12948	3R
FBgn0037736	CG12950	3R
FBgn0034031	CG12963	2R
FBgn0034022	CG12964	2R
FBgn0037078	CG12971	3L
FBgn0037065	CG12974	3L
FBgn0037061	CG12975	3L
FBgn0037040	CG12983	3L
FBgn0037042	CG12984	3L
FBgn0030881	CG12985	X
FBgn0035501	CG1299	3L
FBgn0030859	CG12990	X
FBgn0030847	CG12991	X
FBgn0030846	CG12992	X
FBgn0040877	CG12994	X
FBgn0030829	CG12998	X
FBgn0030806	CG13001	X
FBgn0030798	CG13003	X
FBgn0030797	CG13004	X
FBgn0030794	CG13005	X
FBgn0030780	CG13008	X
FBgn0030770	CG13010	X
FBgn0030769	CG13012	X
FBgn0030759	CG13014	X
FBgn0033899	CG13016	2R
FBgn0040751	CG13018	2R
FBgn0029669	CG13021	X
FBgn0036679	CG13022	3L
FBgn0036677	CG13023	3L
FBgn0036665	CG13024	3L
FBgn0036660	CG13025	3L
FBgn0036656	CG13026	3L
FBgn0036670	CG13029	3L
FBgn0036652	CG13032	3L
FBgn0036628	CG13035	3L
FBgn0036626	CG13036	3L
FBgn0040795	CG13038	3L
FBgn0036605	CG13041	3L
FBgn0036602	CG13042	3L
FBgn0036600	CG13043	3L
FBgn0036599	CG13044	3L
FBgn0036596	CG13045	3L
FBgn0036595	CG13046	3L
FBgn0040799	CG13051	3L
FBgn0040801	CG13053	3L
FBgn0036584	CG13054	3L
FBgn0036583	CG13055	3L
FBgn0040794	CG13056	3L
FBgn0036610	CG13058	3L
FBgn0036607	CG13059	3L
FBgn0036606	CG13060	3L
FBgn0036603	CG13062	3L
FBgn0036601	CG13063	3L
FBgn0036590	CG13065	3L
FBgn0036589	CG13067	3L
FBgn0036588	CG13068	3L
FBgn0026566	CG1307	3R
FBgn0036585	CG13071	3L
FBgn0036567	CG13074	3L
FBgn0036563	CG13075	3L
FBgn0032810	CG13077	2L
FBgn0032804	CG13081	2L
FBgn0032803	CG13082	2L
FBgn0032789	CG13083	2L
FBgn0032780	CG13085	2L
FBgn0032770	CG13086	2L
FBgn0032047	CG13088	2L
FBgn0032052	CG13089	2L
FBgn0035519	CG1309	3L
FBgn0032054	CG13090	2L
FBgn0032055	CG13091	2L
FBgn0032050	CG13096	2L
FBgn0032051	CG13097	2L
FBgn0032084	CG13101	2L
FBgn0032100	CG13108	2L
FBgn0035523	CG1311	3L
FBgn0032111	CG13110	2L
FBgn0032127	CG13114	2L
FBgn0032139	CG13116	2L
FBgn0032140	CG13117	2L
FBgn0032150	CG13123	2L
FBgn0032156	CG13124	2L
FBgn0032168	CG13126	2L
FBgn0032176	CG13127	2L
FBgn0040965	CG13130	2L
FBgn0032175	CG13131	2L
FBgn0032181	CG13133	2L
FBgn0032211	CG13138	2L
FBgn0031134	CG1314	X
FBgn0032251	CG13142	2L
FBgn0033767	CG13148	2R
FBgn0026565	CG1315	3R
FBgn0033723	CG13155	2R
FBgn0035526	CG1316	3L
FBgn0033712	CG13163	2R
FBgn0033705	CG13168	2R
FBgn0035333	CG1317	3L
FBgn0033701	CG13171	2R
FBgn0033685	CG13178	2R
FBgn0033667	CG13183	2R
FBgn0033661	CG13185	2R
FBgn0033680	CG13186	2R
FBgn0033668	CG13188	2R
FBgn0033665	CG13189	2R
FBgn0035529	CG1319	3L
FBgn0033653	CG13192	2R
FBgn0033645	CG13196	2R
FBgn0062449	CG13197	2R
FBgn0033640	CG13198	2R
FBgn0033623	CG13202	2R
FBgn0033628	CG13203	2R
FBgn0033627	CG13204	2R
FBgn0033608	CG13220	2R
FBgn0033579	CG13229	2R
FBgn0033580	CG13231	2R
FBgn0037197	CG13239	3L
FBgn0031129	CG1324	X
FBgn0028903	CG13243	2L
FBgn0032577	CG13244	2L
FBgn0036979	CG13247	3L
FBgn0036984	CG13248	3L
FBgn0037013	CG13250	3L
FBgn0037014	CG13251	3L
FBgn0037016	CG13252	3L
FBgn0040636	CG13255	3L
FBgn0032582	CG13258	2L
FBgn0086673	CG13272	2L
FBgn0032609	CG13280	2L
FBgn0032613	CG13283	2L
FBgn0032614	CG13284	2L
FBgn0035611	CG13285	3L
FBgn0035643	CG13287	3L
FBgn0035648	CG13288	3L
FBgn0035677	CG13293	3L
FBgn0035674	CG13295	3L
FBgn0035685	CG13297	3L
FBgn0035692	CG13298	3L
FBgn0035694	CG13299	3L
FBgn0035699	CG13300	3L
FBgn0035921	CG13305	3L
FBgn0035933	CG13309	3L
FBgn0035941	CG13313	3L
FBgn0040827	CG13315	3L
FBgn0037627	CG13318	3R
FBgn0033781	CG13319	2R
FBgn0033787	CG13321	2R
FBgn0033784	CG13322	2R
FBgn0033788	CG13323	2R
FBgn0033789	CG13324	2R
FBgn0033792	CG13325	2R
FBgn0033794	CG13326	2R
FBgn0033850	CG13331	2R
FBgn0033851	CG13332	2R
FBgn0033856	CG13334	2R
FBgn0033863	CG13337	2R
FBgn0033871	CG13339	2R
FBgn0033884	CG13344	2R
FBgn0026874	CG13358	X
FBgn0025620	CG13360	X
FBgn0029532	CG13361	X
FBgn0026879	CG13364	X
FBgn0029529	CG13365	X
FBgn0025633	CG13366	X
FBgn0025634	CG13367	X
FBgn0025640	CG13369	X
FBgn0040370	CG13375	X
FBgn0261446	CG13377	X
FBgn0032036	CG13384	2L
FBgn0032039	CG13385	2L
FBgn0033202	CG1339	2R
FBgn0032031	CG13390	2L
FBgn0032033	CG13392	2L
FBgn0014417	CG13397	2L
FBgn0032042	CG13398	2L
FBgn0039797	CG1340	3R
FBgn0030544	CG13403	X
FBgn0030559	CG13404	X
FBgn0035097	CG13405	3L
FBgn0038931	CG13407	3R
FBgn0038929	CG13408	3R
FBgn0038926	CG13409	3R
FBgn0034511	CG13422	2R
FBgn0034513	CG13423	2R
FBgn0034515	CG13428	2R
FBgn0034532	CG13436	2R
FBgn0034541	CG13437	2R
FBgn0027507	CG1344	2R
FBgn0034546	CG13442	2R
FBgn0036520	CG13449	3L
FBgn0036498	CG13455	3L
FBgn0036482	CG13457	3L
FBgn0036479	CG13458	3L
FBgn0037363	CG1347	3R
FBgn0036443	CG13471	3L
FBgn0036450	CG13472	3L
FBgn0036442	CG13473	3L
FBgn0036441	CG13476	3L
FBgn0036438	CG13477	3L
FBgn0036421	CG13481	3L
FBgn0036419	CG13482	3L
FBgn0034670	CG13488	2R
FBgn0034662	CG13492	2R
FBgn0034671	CG13494	2R
FBgn0034683	CG13500	2R
FBgn0034684	CG13501	2R
FBgn0034692	CG13502	2R
FBgn0034723	CG13506	2R
FBgn0034758	CG13510	2R
FBgn0034759	CG13511	2R
FBgn0040658	CG13516	2R
FBgn0034774	CG13526	2R
FBgn0034776	CG13527	2R
FBgn0034786	CG13531	2R
FBgn0034788	CG13532	2R
FBgn0034820	CG13538	2R
FBgn0034833	CG13539	2R
FBgn0030151	CG1354	X
FBgn0034839	CG13540	2R
FBgn0034841	CG13541	2R
FBgn0034826	CG13544	2R
FBgn0034828	CG13545	2R
FBgn0040660	CG13551	2R
FBgn0034869	CG13558	2R
FBgn0034870	CG13559	2R
FBgn0034928	CG13562	2R
FBgn0034966	CG13563	2R
FBgn0034973	CG13564	2R
FBgn0034935	CG13565	2R
FBgn0034942	CG13566	2R
FBgn0034963	CG13567	2R
FBgn0034996	CG13575	2R
FBgn0034998	CG13577	2R
FBgn0035000	CG13578	2R
FBgn0035010	CG13579	2R
FBgn0033196	CG1358	2R
FBgn0035014	CG13581	2R
FBgn0035020	CG13585	2R
FBgn0035041	CG13594	2R
FBgn0033195	CG1360	2R
FBgn0039126	CG13601	3R
FBgn0039135	CG13603	3R
FBgn0039137	CG13604	3R
FBgn0039150	CG13605	3R
FBgn0039161	CG13606	3R
FBgn0039151	CG13607	3R
FBgn0039177	CG13611	3R
FBgn0039200	CG13616	3R
FBgn0039201	CG13617	3R
FBgn0039203	CG13618	3R
FBgn0039202	CG13622	3R
FBgn0039205	CG13623	3R
FBgn0039209	CG13624	3R
FBgn0039210	CG13625	3R
FBgn0039217	CG13627	3R
FBgn0039219	CG13630	3R
FBgn0040600	CG13631	3R
FBgn0265266	CG13639	3R
FBgn0039237	CG13640	3R
FBgn0040601	CG13643	3R
FBgn0039255	CG13646	3R
FBgn0039277	CG13650	3R
FBgn0039290	CG13654	3R
FBgn0039315	CG13658	3R
FBgn0039319	CG13659	3R
FBgn0039291	CG13663	3R
FBgn0035873	CG13670	3L
FBgn0035867	CG13671	3L
FBgn0035858	CG13674	3L
FBgn0035845	CG13675	3L
FBgn0035844	CG13676	3L
FBgn0035859	CG13678	3L
FBgn0035856	CG13679	3L
FBgn0030539	CG1368	X
FBgn0035816	CG13685	3L
FBgn0031270	CG13689	2L
FBgn0031254	CG13692	2L
FBgn0031235	CG13693	2L
FBgn0031219	CG13694	2L
FBgn0036773	CG13698	3L
FBgn0036781	CG13699	3L
FBgn0036785	CG13700	3L
FBgn0035583	CG13704	3L
FBgn0035582	CG13705	3L
FBgn0035578	CG13707	3L
FBgn0035577	CG13708	3L
FBgn0033482	CG1371	2R
FBgn0042199	CG13713	3L
FBgn0035563	CG13716	3L
FBgn0035555	CG13720	3L
FBgn0035554	CG13721	3L
FBgn0035553	CG13722	3L
FBgn0036705	CG13723	3L
FBgn0036708	CG13725	3L
FBgn0036717	CG13731	3L
FBgn0036729	CG13733	3L
FBgn0036382	CG13737	3L
FBgn0036390	CG13738	3L
FBgn0033403	CG13739	2R
FBgn0033374	CG13741	2R
FBgn0033368	CG13743	2R
FBgn0033364	CG13747	2R
FBgn0033355	CG13748	2R
FBgn0033353	CG13749	2R
FBgn0040376	CG13759	X
FBgn0040375	CG13760	X
FBgn0031844	CG13771	2L
FBgn0042092	CG13773	2L
FBgn0031874	CG13775	2L
FBgn0040954	CG13779	2L
FBgn0031897	CG13784	2L
FBgn0031935	CG13793	2L
FBgn0031936	CG13794	2L
FBgn0031937	CG13795	2L
FBgn0031939	CG13796	2L
FBgn0035338	CG13800	3L
FBgn0035323	CG13807	3L
FBgn0036956	CG13813	3L
FBgn0039098	CG13822	3R
FBgn0039068	CG13827	3R
FBgn0039059	CG13829	3R
FBgn0039054	CG13830	3R
FBgn0039040	CG13833	3R
FBgn0039041	CG13838	3R
FBgn0039028	CG13840	3R
FBgn0040588	CG13841	3R
FBgn0039009	CG13842	3R
FBgn0038993	CG13843	3R
FBgn0038967	CG13847	3R
FBgn0038961	CG13850	3R
FBgn0038960	CG13855	3R
FBgn0038959	CG13856	3R
FBgn0038958	CG13857	3R
FBgn0039965	CG13865	X
FBgn0034501	CG13868	2R
FBgn0030033	CG1387	X
FBgn0034506	CG13870	2R
FBgn0034502	CG13871	2R
FBgn0034477	CG13872	2R
FBgn0035104	CG13875	3L
FBgn0035109	CG13876	3L
FBgn0035165	CG13887	3L
FBgn0035168	CG13889	3L
FBgn0035169	CG13890	3L
FBgn0035139	CG13891	3L
FBgn0035146	CG13893	3L
FBgn0035157	CG13894	3L
FBgn0035158	CG13895	3L
FBgn0035159	CG13896	3L
FBgn0035160	CG13897	3L
FBgn0035161	CG13898	3L
FBgn0035162	CG13900	3L
FBgn0035166	CG13902	3L
FBgn0035176	CG13905	3L
FBgn0035173	CG13907	3L
FBgn0035186	CG13912	3L
FBgn0035237	CG13917	3L
FBgn0025712	CG13920	3L
FBgn0035267	CG13921	3L
FBgn0035286	CG13924	3L
FBgn0035243	CG13926	3L
FBgn0035246	CG13928	3L
FBgn0035258	CG13931	3L
FBgn0035270	CG13933	3L
FBgn0035282	CG13936	3L
FBgn0035287	CG13937	3L
FBgn0030277	CG1394	X
FBgn0031288	CG13949	2L
FBgn0031289	CG13950	2L
FBgn0033405	CG13954	2R
FBgn0033412	CG13955	2R
FBgn0030739	CG13957	X
FBgn0032834	CG13965	2L
FBgn0032851	CG13970	2L
FBgn0039518	CG13978	3R
FBgn0031811	CG13982	2L
FBgn0260452	CG13984	2L
FBgn0031786	CG13989	2L
FBgn0033212	CG1399	2R
FBgn0031785	CG13991	2L
FBgn0031756	CG13992	2L
FBgn0031776	CG13993	2L
FBgn0031772	CG13994	2L
FBgn0031770	CG13995	2L
FBgn0031763	CG13996	2L
FBgn0031753	CG13999	2L
FBgn0031739	CG14005	2L
FBgn0031733	CG14006	2L
FBgn0031725	CG14010	2L
FBgn0031722	CG14011	2L
FBgn0031720	CG14013	2L
FBgn0031716	CG14015	2L
FBgn0031721	CG14017	2L
FBgn0029962	CG1402	X
FBgn0031700	CG14022	2L
FBgn0031697	CG14024	2L
FBgn0250847	CG14034	2L
FBgn0031677	CG14036	2L
FBgn0031676	CG14040	2L
FBgn0031659	CG14043	2L
FBgn0031650	CG14044	2L
FBgn0040392	CG14050	X
FBgn0029606	CG14052	X
FBgn0029603	CG14053	X
FBgn0029596	CG14054	X
FBgn0036696	CG14057	3L
FBgn0039598	CG14061	3R
FBgn0039592	CG14062	3R
FBgn0033474	CG1407	2R
FBgn0032313	CG14070	2L
FBgn0032312	CG14071	2L
FBgn0032318	CG14072	2L
FBgn0036814	CG14073	3L
FBgn0036818	CG14074	3L
FBgn0036835	CG14075	3L
FBgn0036830	CG14077	3L
FBgn0036849	CG14079	3L
FBgn0036851	CG14082	3L
FBgn0036860	CG14086	3L
FBgn0036868	CG14087	3L
FBgn0029964	CG1409	X
FBgn0036889	CG14100	3L
FBgn0036905	CG14101	3L
FBgn0036906	CG14102	3L
FBgn0036908	CG14103	3L
FBgn0036359	CG14105	3L
FBgn0260459	CG14106	3L
FBgn0036364	CG14109	3L
FBgn0040814	CG14113	3L
FBgn0036331	CG14117	3L
FBgn0036323	CG14118	3L
FBgn0036321	CG14120	3L
FBgn0036232	CG14125	3L
FBgn0036223	CG14126	3L
FBgn0036218	CG14128	3L
FBgn0036210	CG14130	3L
FBgn0036205	CG14131	3L
FBgn0040817	CG14132	3L
FBgn0036193	CG14135	3L
FBgn0036178	CG14137	3L
FBgn0036146	CG14141	3L
FBgn0036143	CG14142	3L
FBgn0036138	CG14143	3L
FBgn0036112	CG14147	3L
FBgn0036089	CG14151	3L
FBgn0036094	CG14153	3L
FBgn0036093	CG14154	3L
FBgn0032961	CG1416	2L
FBgn0036044	CG14168	3L
FBgn0036036	CG14174	3L
FBgn0033468	CG1418	2R
FBgn0036003	CG14180	3L
FBgn0036922	CG14182	3L
FBgn0036931	CG14183	3L
FBgn0036932	CG14184	3L
FBgn0036936	CG14185	3L
FBgn0036935	CG14186	3L
FBgn0030979	CG14190	X
FBgn0030981	CG14191	X
FBgn0030996	CG14194	X
FBgn0030998	CG14195	X
FBgn0031002	CG14196	X
FBgn0031023	CG14200	X
FBgn0031037	CG14207	X
FBgn0032966	CG1421	2L
FBgn0031040	CG14210	X
FBgn0031052	CG14215	X
FBgn0031031	CG14218	X
FBgn0031036	CG14220	X
FBgn0031042	CG14221	X
FBgn0031053	CG14223	X
FBgn0031058	CG14227	X
FBgn0031059	CG14229	X
FBgn0031062	CG14230	X
FBgn0031060	CG14231	X
FBgn0031061	CG14232	X
FBgn0031065	CG14234	X
FBgn0039428	CG14237	3R
FBgn0039429	CG14238	3R
FBgn0039424	CG14239	3R
FBgn0040607	CG14244	3R
FBgn0039452	CG14245	3R
FBgn0040608	CG14246	3R
FBgn0039454	CG14247	3R
FBgn0039462	CG14252	3R
FBgn0039467	CG14253	3R
FBgn0039479	CG14257	3R
FBgn0039482	CG14258	3R
FBgn0039483	CG14259	3R
FBgn0039504	CG14260	3R
FBgn0039503	CG14262	3R
FBgn0029658	CG14269	X
FBgn0037347	CG1427	3R
FBgn0029665	CG14270	X
FBgn0032024	CG14273	2L
FBgn0032023	CG14274	2L
FBgn0032022	CG14275	2L
FBgn0032008	CG14277	2L
FBgn0032967	CG1428	2L
FBgn0038695	CG14280	3R
FBgn0038685	CG14282	3R
FBgn0038674	CG14285	3R
FBgn0038673	CG14286	3R
FBgn0038660	CG14291	3R
FBgn0038658	CG14292	3R
FBgn0038656	CG14294	3R
FBgn0038655	CG14297	3R
FBgn0038654	CG14298	3R
FBgn0038651	CG14299	3R
FBgn0038632	CG14301	3R
FBgn0038647	CG14302	3R
FBgn0038629	CG14304	3R
FBgn0038630	CG14305	3R
FBgn0038596	CG14312	3R
FBgn0038579	CG14313	3R
FBgn0038581	CG14314	3R
FBgn0038567	CG14316	3R
FBgn0038540	CG14321	3R
FBgn0038532	CG14322	3R
FBgn0038526	CG14327	3R
FBgn0038525	CG14329	3R
FBgn0038510	CG14331	3R
FBgn0031301	CG14339	2L
FBgn0030554	CG1434	X
FBgn0031302	CG14340	2L
FBgn0031315	CG14341	2L
FBgn0031337	CG14346	2L
FBgn0031351	CG14352	2L
FBgn0036771	CG14353	3L
FBgn0039376	CG14354	3R
FBgn0038208	CG14355	3R
FBgn0038207	CG14356	3R
FBgn0038170	CG14367	3R
FBgn0038158	CG14370	3R
FBgn0038156	CG14372	3R
FBgn0040553	CG14374	3R
FBgn0038124	CG14380	3R
FBgn0038097	CG14384	3R
FBgn0038073	CG14395	3R
FBgn0032914	CG14397	2L
FBgn0030038	CG1440	X
FBgn0032900	CG14401	2L
FBgn0032894	CG14402	2L
FBgn0030595	CG14406	X
FBgn0030584	CG14407	X
FBgn0030581	CG14408	X
FBgn0033464	CG1441	2R
FBgn0030583	CG14410	X
FBgn0030582	CG14411	X
FBgn0030571	CG14414	X
FBgn0040352	CG14416	X
FBgn0040354	CG14418	X
FBgn0029639	CG14419	X
FBgn0029643	CG14420	X
FBgn0029644	CG14421	X
FBgn0029646	CG14423	X
FBgn0039620	CG1443	3R
FBgn0029922	CG14431	X
FBgn0029915	CG14434	X
FBgn0029911	CG14435	X
FBgn0029899	CG14438	X
FBgn0029898	CG14439	X
FBgn0029975	CG1444	X
FBgn0029894	CG14440	X
FBgn0029895	CG14441	X
FBgn0029893	CG14442	X
FBgn0029880	CG14443	X
FBgn0029851	CG14445	X
FBgn0262730	CG14446	X
FBgn0037184	CG14450	3L
FBgn0037183	CG14451	3L
FBgn0037176	CG14456	3L
FBgn0037174	CG14457	3L
FBgn0037171	CG14459	3L
FBgn0037535	CG14463	3R
FBgn0033000	CG14464	2R
FBgn0027588	CG14476	X
FBgn0028953	CG14478	2R
FBgn0034242	CG14480	2R
FBgn0034245	CG14482	2R
FBgn0034248	CG14483	2R
FBgn0034278	CG14488	2R
FBgn0034281	CG14490	2R
FBgn0034293	CG14495	2R
FBgn0034318	CG14500	2R
FBgn0034321	CG14502	2R
FBgn0034327	CG14505	2R
FBgn0039659	CG14506	3R
FBgn0039655	CG14507	3R
FBgn0039651	CG14508	3R
FBgn0039647	CG14509	3R
FBgn0039648	CG14515	3R
FBgn0039640	CG14516	3R
FBgn0039621	CG14518	3R
FBgn0039617	CG14521	3R
FBgn0039612	CG14523	3R
FBgn0027578	CG14526	3R
FBgn0039613	CG14527	3R
FBgn0039611	CG14528	3R
FBgn0039609	CG14529	3R
FBgn0031955	CG14535	2L
FBgn0031954	CG14537	2L
FBgn0039398	CG14540	3R
FBgn0039404	CG14543	3R
FBgn0039407	CG14544	3R
FBgn0039413	CG14556	3R
FBgn0037149	CG14561	3L
FBgn0037142	CG14562	3L
FBgn0037131	CG14564	3L
FBgn0037129	CG14565	3L
FBgn0037127	CG14566	3L
FBgn0037126	CG14567	3L
FBgn0037128	CG14572	3L
FBgn0037125	CG14573	3L
FBgn0031163	CG14579	X
FBgn0062442	CG1458	3R
FBgn0033063	CG14589	2R
FBgn0033061	CG14590	2R
FBgn0033054	CG14591	2R
FBgn0037503	CG14598	3R
FBgn0037486	CG14605	3R
FBgn0037488	CG14607	3R
FBgn0037487	CG14608	3R
FBgn0037483	CG14609	3R
FBgn0030558	CG1461	X
FBgn0031188	CG14613	X
FBgn0031186	CG14614	X
FBgn0031184	CG14615	X
FBgn0031189	CG14618	X
FBgn0031187	CG14619	X
FBgn0031183	CG14621	X
FBgn0040358	CG14625	X
FBgn0040360	CG14626	X
FBgn0040361	CG14627	X
FBgn0040365	CG14628	X
FBgn0040398	CG14629	X
FBgn0030406	CG1463	X
FBgn0014903	CG14630	X
FBgn0029552	CG14631	X
FBgn0029535	CG14635	X
FBgn0037217	CG14636	3R
FBgn0037220	CG14641	3R
FBgn0037222	CG14642	3R
FBgn0250821	CG14644	3R
FBgn0037241	CG14646	3R
FBgn0037244	CG14647	3R
FBgn0037252	CG14650	3R
FBgn0037254	CG14651	3R
FBgn0037275	CG14655	3R
FBgn0037282	CG14657	3R
FBgn0037283	CG14658	3R
FBgn0037288	CG14661	3R
FBgn0040682	CG14664	3R
FBgn0037317	CG14667	3R
FBgn0037320	CG14668	3R
FBgn0037326	CG14669	3R
FBgn0037340	CG14671	3R
FBgn0037388	CG14676	3R
FBgn0030157	CG1468	X
FBgn0037822	CG14683	3R
FBgn0037835	CG14687	3R
FBgn0037819	CG14688	3R
FBgn0037826	CG14689	3R
FBgn0037829	CG14691	3R
FBgn0037836	CG14692	3R
FBgn0037837	CG14693	3R
FBgn0037845	CG14694	3R
FBgn0037853	CG14696	3R
FBgn0037883	CG14701	3R
FBgn0037910	CG14708	3R
FBgn0037920	CG14710	3R
FBgn0037924	CG14712	3R
FBgn0037930	CG14715	3R
FBgn0265271	CG14717	3R
FBgn0037939	CG14718	3R
FBgn0037942	CG14721	3R
FBgn0037943	CG14722	3R
FBgn0037964	CG14731	3R
FBgn0037986	CG14736	3R
FBgn0037987	CG14739	3R
FBgn0037988	CG14740	3R
FBgn0037989	CG14741	3R
FBgn0033326	CG14743	2R
FBgn0033316	CG14749	2R
FBgn0033307	CG14752	2R
FBgn0033275	CG14756	2R
FBgn0033274	CG14757	2R
FBgn0033278	CG14759	2R
FBgn0033277	CG14760	2R
FBgn0033250	CG14762	2R
FBgn0033243	CG14763	2R
FBgn0033236	CG14764	2R
FBgn0040777	CG14767	2R
FBgn0029573	CG14770	X
FBgn0026872	CG14777	X
FBgn0029580	CG14778	X
FBgn0025383	CG14780	X
FBgn0027795	CG14785	X
FBgn0027794	CG14786	X
FBgn0027793	CG14787	X
FBgn0029587	CG14797	X
FBgn0029588	CG14798	X
FBgn0023513	CG14803	X
FBgn0023514	CG14805	X
FBgn0029594	CG14806	X
FBgn0029589	CG14810	X
FBgn0029590	CG14811	X
FBgn0026090	CG14812	X
FBgn0023515	CG14814	X
FBgn0026089	CG14817	X
FBgn0026088	CG14818	X
FBgn0035718	CG14820	3L
FBgn0035734	CG14823	3L
FBgn0035755	CG14830	3L
FBgn0035768	CG14834	3L
FBgn0035782	CG14835	3L
FBgn0035797	CG14837	3L
FBgn0035799	CG14838	3L
FBgn0038217	CG14840	3R
FBgn0038218	CG14841	3R
FBgn0038240	CG14851	3R
FBgn0038246	CG14853	3R
FBgn0038238	CG14854	3R
FBgn0038260	CG14855	3R
FBgn0038261	CG14856	3R
FBgn0038262	CG14857	3R
FBgn0031174	CG1486	X
FBgn0038273	CG14860	3R
FBgn0038280	CG14861	3R
FBgn0038315	CG14866	3R
FBgn0038330	CG14868	3R
FBgn0038341	CG14869	3R
FBgn0038342	CG14870	3R
FBgn0038380	CG14877	3R
FBgn0038419	CG14879	3R
FBgn0038422	CG14880	3R
FBgn0038425	CG14881	3R
FBgn0038429	CG14882	3R
FBgn0038432	CG14883	3R
FBgn0038445	CG14891	3R
FBgn0038447	CG14892	3R
FBgn0038451	CG14893	3R
FBgn0038428	CG14894	3R
FBgn0038437	CG14898	3R
FBgn0038446	CG14903	3R
FBgn0038452	CG14905	3R
FBgn0015351	CG14906	3R
FBgn0038455	CG14907	3R
FBgn0030361	CG1492	X
FBgn0032345	CG14921	2L
FBgn0032360	CG14926	2L
FBgn0032374	CG14931	2L
FBgn0032375	CG14932	2L
FBgn0032377	CG14937	2L
FBgn0031169	CG1494	X
FBgn0032402	CG14945	2L
FBgn0032405	CG14946	2L
FBgn0032406	CG14947	2L
FBgn0035358	CG14949	3L
FBgn0035399	CG14955	3L
FBgn0035439	CG14961	3L
FBgn0035410	CG14964	3L
FBgn0035420	CG14967	3L
FBgn0035431	CG14968	3L
FBgn0035440	CG14969	3L
FBgn0035449	CG14971	3L
FBgn0040694	CG14974	3L
FBgn0035469	CG14977	3L
FBgn0035470	CG14980	3L
FBgn0035477	CG14982	3L
FBgn0035479	CG14983	3L
FBgn0035480	CG14984	3L
FBgn0035482	CG14985	3L
FBgn0035495	CG14989	3L
FBgn0035496	CG14990	3L
FBgn0035497	CG14995	3L
FBgn0035515	CG14997	3L
FBgn0035518	CG15011	3L
FBgn0035528	CG15012	3L
FBgn0035541	CG15019	3L
FBgn0035543	CG15020	3L
FBgn0035544	CG15021	3L
FBgn0035548	CG15023	3L
FBgn0040699	CG15024	3L
FBgn0038709	CG15025	3R
FBgn0030611	CG15027	X
FBgn0031157	CG1503	X
FBgn0029946	CG15034	X
FBgn0029949	CG15035	X
FBgn0031100	CG1504	X
FBgn0030940	CG15040	X
FBgn0030937	CG15042	X
FBgn0030929	CG15043	X
FBgn0030927	CG15046	X
FBgn0030938	CG15047	X
FBgn0030918	CG15056	X
FBgn0030905	CG15059	X
FBgn0040734	CG15065	2R
FBgn0034331	CG15067	2R
FBgn0040733	CG15068	2R
FBgn0034377	CG15071	2R
FBgn0034379	CG15073	2R
FBgn0034391	CG15080	2R
FBgn0034397	CG15082	2R
[truncated: 10,440 more rows]

## Sheet: Detected Male Input exons
Exon ID	Gene	Symbol	Chromosome	Start	End
S39208_SI	FBgn0010339	128up	2R	7924803	7924969		Detected Male Input Exons
S39209_SI	FBgn0010339	128up	2R	7925102	7925222		List of exons that were detected in the male input samples (47,848 exons)
S39210_SI	FBgn0010339	128up	2R	7925276	7926116
S39211_SI	FBgn0010339	128up	2R	7926182	7926356
F55768_SI	FBgn0020238	14-3-3epsilon	3R	14068253	14068631
F55771_SI	FBgn0020238	14-3-3epsilon	3R	14073937	14075030
S55769_SI	FBgn0020238	14-3-3epsilon	3R	14073155	14073624
S55770_SI	FBgn0020238	14-3-3epsilon	3R	14073693	14073873
F38045_SI	FBgn0004907	14-3-3zeta	2R	5987182	5987355
F38046_SI	FBgn0004907	14-3-3zeta	2R	5988541	5988682
F38056_SI	FBgn0004907	14-3-3zeta	2R	5994972	5997192
S38049_SI	FBgn0004907	14-3-3zeta	2R	5991761	5991914
S38050_SI	FBgn0004907	14-3-3zeta	2R	5992222	5992335
S38051_SI	FBgn0004907	14-3-3zeta	2R	5992446	5992572
S38052_SI	FBgn0004907	14-3-3zeta	2R	5993207	5993330
S38053_SI	FBgn0004907	14-3-3zeta	2R	5993446	5993609
S38054_SI	FBgn0004907	14-3-3zeta	2R	5993794	5993957
S38055_SI	FBgn0004907	14-3-3zeta	2R	5994139	5994302
S53581_SI	FBgn0010340	140up	3R	9950647	9950735
S53582_SI	FBgn0010340	140up	3R	9950797	9950962
S53583_SI	FBgn0010340	140up	3R	9951026	9951270
S44575_SI	FBgn0004364	18w	2R	15999016	16004437
S29007_SI	FBgn0250848	26-29-p	3L	13987331	13987500
S29008_SI	FBgn0250848	26-29-p	3L	13987891	13988880
S29009_SI	FBgn0250848	26-29-p	3L	13988960	13989671
S53073_SI	FBgn0260793	2mit	3R	8947673	8954289
S53074_SI	FBgn0260793	2mit	3R	8957089	8958815
S53075_SI	FBgn0260793	2mit	3R	8980090	8980471
S53076_SI	FBgn0260793	2mit	3R	8981231	8981386
F22305_SI	FBgn0029514	312	3L	1351853	1352853
S22303_SI	FBgn0029514	312	3L	1351116	1351471
S22304_SI	FBgn0029514	312	3L	1351529	1351789
F59094_SI	FBgn0053100	4EHP	3R	19890199	19893786
S59091_SI	FBgn0053100	4EHP	3R	19888799	19889553
S59092_SI	FBgn0053100	4EHP	3R	19889559	19889782
S59093_SI	FBgn0053100	4EHP	3R	19889904	19890052
S59097_SI	FBgn0053100	4EHP	3R	19932547	19933006
S59099_SI	FBgn0053100	4EHP	3R	19934192	19934682
S43912_SI	FBgn0004168	5-HT1A	2R	14954660	14955045
S43913_SI	FBgn0004168	5-HT1A	2R	14977359	14978053
S43914_SI	FBgn0004168	5-HT1A	2R	14978262	14978963
S43915_SI	FBgn0004168	5-HT1A	2R	14981545	14981678
S43918_SI	FBgn0004168	5-HT1A	2R	14983905	14984014
S43919_SI	FBgn0004168	5-HT1A	2R	14996257	14996446
S43920_SI	FBgn0004168	5-HT1A	2R	14996516	14996653
S43921_SI	FBgn0004168	5-HT1A	2R	15001425	15001655
S43922_SI	FBgn0004168	5-HT1A	2R	15005624	15006499
S43923_SI	FBgn0004168	5-HT1A	2R	15006867	15006988
S43924_SI	FBgn0004168	5-HT1A	2R	15008029	15009463
F43895_SI	FBgn0263116	5-HT1B	2R	14909830	14911188
F43897_SI	FBgn0263116	5-HT1B	2R	14912150	14912494
S43896_SI	FBgn0263116	5-HT1B	2R	14911367	14911885
S43898_SI	FBgn0263116	5-HT1B	2R	14913383	14913520
S43899_SI	FBgn0263116	5-HT1B	2R	14913838	14914027
S43900_SI	FBgn0263116	5-HT1B	2R	14914113	14914222
S43901_SI	FBgn0263116	5-HT1B	2R	14914679	14914812
S43902_SI	FBgn0263116	5-HT1B	2R	14916123	14916750
S43904_SI	FBgn0263116	5-HT1B	2R	14919545	14920147
F48453_SI	FBgn0087012	5-HT2	3R	448224	449346
F48456_SI	FBgn0087012	5-HT2	3R	453628	454784
F48457_SI	FBgn0087012	5-HT2	3R	455851	456243
F48458_SI	FBgn0087012	5-HT2	3R	457530	459030
S48451_SI	FBgn0087012	5-HT2	3R	438592	439072
S48452_SI	FBgn0087012	5-HT2	3R	444975	445316
S48454_SI	FBgn0087012	5-HT2	3R	452695	452919
S48455_SI	FBgn0087012	5-HT2	3R	452981	453179
F63078_SI	FBgn0004573	5-HT7	3R	26793958	26797669
S63082_SI	FBgn0004573	5-HT7	3R	26841898	26842597
F59885_SI	FBgn0259178	5PtaseI	3R	20866788	20868403
S59886_SI	FBgn0259178	5PtaseI	3R	20868948	20869187
S59887_SI	FBgn0259178	5PtaseI	3R	20869245	20869400
S59888_SI	FBgn0259178	5PtaseI	3R	20869457	20869544
S59889_SI	FBgn0259178	5PtaseI	3R	20869603	20869775
S59890_SI	FBgn0259178	5PtaseI	3R	20869832	20870011
S59891_SI	FBgn0259178	5PtaseI	3R	20870248	20870478
S59892_SI	FBgn0259178	5PtaseI	3R	20870694	20870873
S44495_SI	FBgn0053363	5SrRNA-Psi:CR33363	2R	15649932	15650075
S44463_SI	FBgn0053395	5SrRNA:CR33395	2R	15638125	15638259
F48789_SI	FBgn0041707	7B2	3R	1202721	1203701
S48788_SI	FBgn0041707	7B2	3R	1202476	1202672
S7535_SI	FBgn0028965	A16	2L	13019575	13019729
S7536_SI	FBgn0028965	A16	2L	13019798	13019926
S7537_SI	FBgn0028965	A16	2L	13020231	13021312
F27346_SI	FBgn0052062	A2bp1	3L	10509103	10509277
F27364_SI	FBgn0052062	A2bp1	3L	10583220	10583490
F27365_SI	FBgn0052062	A2bp1	3L	10583621	10587112
S27343_SI	FBgn0052062	A2bp1	3L	10474512	10475045
S27345_SI	FBgn0052062	A2bp1	3L	10499170	10499663
S27347_SI	FBgn0052062	A2bp1	3L	10511062	10511406
S27350_SI	FBgn0052062	A2bp1	3L	10561229	10561705
S27351_SI	FBgn0052062	A2bp1	3L	10564149	10564346
S27352_SI	FBgn0052062	A2bp1	3L	10566550	10567254
S27353_SI	FBgn0052062	A2bp1	3L	10567535	10567588
S27354_SI	FBgn0052062	A2bp1	3L	10568419	10568511
S27355_SI	FBgn0052062	A2bp1	3L	10569521	10569575
S27356_SI	FBgn0052062	A2bp1	3L	10570383	10570424
S27358_SI	FBgn0052062	A2bp1	3L	10574942	10575218
S27359_SI	FBgn0052062	A2bp1	3L	10577916	10578639
S27360_SI	FBgn0052062	A2bp1	3L	10580727	10580787
S27361_SI	FBgn0052062	A2bp1	3L	10580943	10580996
S27362_SI	FBgn0052062	A2bp1	3L	10581760	10581831
S27363_SI	FBgn0052062	A2bp1	3L	10582456	10582616
F22481_SI	FBgn0035244	ABCB7	3L	1620817	1621042
S22480_SI	FBgn0035244	ABCB7	3L	1620428	1620554
S22482_SI	FBgn0035244	ABCB7	3L	1621103	1621257
S22483_SI	FBgn0035244	ABCB7	3L	1621317	1622665
F36463_SI	FBgn0033246	ACC	2R	3874454	3874742
S36449_SI	FBgn0033246	ACC	2R	3861620	3862126
S36450_SI	FBgn0033246	ACC	2R	3862195	3862329
S36451_SI	FBgn0033246	ACC	2R	3862391	3862738
S36452_SI	FBgn0033246	ACC	2R	3862809	3863678
S36453_SI	FBgn0033246	ACC	2R	3863800	3864228
S36454_SI	FBgn0033246	ACC	2R	3864291	3864461
S36455_SI	FBgn0033246	ACC	2R	3864527	3864829
S36456_SI	FBgn0033246	ACC	2R	3864894	3868627
S36457_SI	FBgn0033246	ACC	2R	3868689	3868977
S36458_SI	FBgn0033246	ACC	2R	3870146	3870512
S36459_SI	FBgn0033246	ACC	2R	3870981	3871568
S36460_SI	FBgn0033246	ACC	2R	3872386	3872507
S36461_SI	FBgn0033246	ACC	2R	3872571	3872956
S36462_SI	FBgn0033246	ACC	2R	3873107	3873283
S36466_SI	FBgn0033246	ACC	2R	3877021	3877219
F7482_SI	FBgn0040510	ACXA	2L	12924759	12925453
S7470_SI	FBgn0040509	ACXB	2L	12920366	12921008
F7452_SI	FBgn0040508	ACXC	2L	12914013	12914512
S7451_SI	FBgn0040508	ACXC	2L	12913167	12913950
S7454_SI	FBgn0040508	ACXC	2L	12915124	12915485
S7455_SI	FBgn0040508	ACXC	2L	12915543	12915637
S7456_SI	FBgn0040508	ACXC	2L	12915703	12915854
S7457_SI	FBgn0040508	ACXC	2L	12915913	12916057
S7458_SI	FBgn0040508	ACXC	2L	12916171	12916774
S22894_SI	FBgn0040507	ACXD	3L	2239093	2239916
S22895_SI	FBgn0040507	ACXD	3L	2239979	2240260
S22896_SI	FBgn0040507	ACXD	3L	2240759	2241044
S22899_SI	FBgn0040507	ACXD	3L	2241619	2241943
S22900_SI	FBgn0040507	ACXD	3L	2242005	2242273
S22901_SI	FBgn0040507	ACXD	3L	2242335	2242429
S22902_SI	FBgn0040507	ACXD	3L	2242484	2242635
S22903_SI	FBgn0040507	ACXD	3L	2242882	2243719
S40064_SI	FBgn0053138	AGBE	2R	9058906	9059104
S40065_SI	FBgn0053138	AGBE	2R	9060056	9060225
S40066_SI	FBgn0053138	AGBE	2R	9060287	9061227
S40067_SI	FBgn0053138	AGBE	2R	9061290	9062301
F40528_SI	FBgn0262739	AGO1	2R	9830892	9835615
S40529_SI	FBgn0262739	AGO1	2R	9835682	9837292
S40530_SI	FBgn0262739	AGO1	2R	9837355	9837577
S40531_SI	FBgn0262739	AGO1	2R	9837637	9838422
S40532_SI	FBgn0262739	AGO1	2R	9839119	9839193
S40533_SI	FBgn0262739	AGO1	2R	9840554	9840780
S40534_SI	FBgn0262739	AGO1	2R	9841417	9841530
S40539_SI	FBgn0262739	AGO1	2R	9844678	9844855
S40540_SI	FBgn0262739	AGO1	2R	9845467	9845594
F29579_SI	FBgn0087035	AGO2	3L	15547213	15547572
F29580_SI	FBgn0087035	AGO2	3L	15549923	15551217
S29581_SI	FBgn0087035	AGO2	3L	15551350	15551438
S29582_SI	FBgn0087035	AGO2	3L	15551494	15552103
S29583_SI	FBgn0087035	AGO2	3L	15552200	15553216
S29584_SI	FBgn0087035	AGO2	3L	15553308	15553678
F33499_SI	FBgn0250816	AGO3	3L	23642224	23642556
S33495_SI	FBgn0250816	AGO3	3L	23561647	23563058
S33497_SI	FBgn0250816	AGO3	3L	23611574	23611739
S33498_SI	FBgn0250816	AGO3	3L	23627350	23627482
S33500_SI	FBgn0250816	AGO3	3L	23682585	23682740
F1207_SI	FBgn0031392	AIF	2L	2152233	2152465
F1212_SI	FBgn0031392	AIF	2L	2154473	2155389
S1206_SI	FBgn0031392	AIF	2L	2151754	2152146
S1208_SI	FBgn0031392	AIF	2L	2152663	2152944
S1209_SI	FBgn0031392	AIF	2L	2153003	2153105
S1210_SI	FBgn0031392	AIF	2L	2153282	2153531
S1211_SI	FBgn0031392	AIF	2L	2153596	2154410
S61422_SI	FBgn0086346	ALiX	3R	23522188	23522553
S61423_SI	FBgn0086346	ALiX	3R	23522611	23522796
S61424_SI	FBgn0086346	ALiX	3R	23522857	23524452
S61425_SI	FBgn0086346	ALiX	3R	23524808	23525089
S61426_SI	FBgn0086346	ALiX	3R	23525157	23525275
S61427_SI	FBgn0086346	ALiX	3R	23525490	23525832
S20740_SI	FBgn0010380	AP-1-2beta	X	19625037	19625122
S20741_SI	FBgn0010380	AP-1-2beta	X	19625408	19626857
S20742_SI	FBgn0010380	AP-1-2beta	X	19626923	19628614
F15417_SI	FBgn0030089	AP-1gamma	X	9003583	9004020
F15418_SI	FBgn0030089	AP-1gamma	X	9004651	9005038
F15432_SI	FBgn0030089	AP-1gamma	X	9010179	9011777
S15419_SI	FBgn0030089	AP-1gamma	X	9005115	9005176
S15420_SI	FBgn0030089	AP-1gamma	X	9005420	9005561
S15421_SI	FBgn0030089	AP-1gamma	X	9005631	9005819
S15422_SI	FBgn0030089	AP-1gamma	X	9005887	9006125
S15423_SI	FBgn0030089	AP-1gamma	X	9006196	9006272
S15425_SI	FBgn0030089	AP-1gamma	X	9007676	9007932
S15426_SI	FBgn0030089	AP-1gamma	X	9008008	9008603
S15427_SI	FBgn0030089	AP-1gamma	X	9008667	9008805
S15428_SI	FBgn0030089	AP-1gamma	X	9008871	9009159
S15429_SI	FBgn0030089	AP-1gamma	X	9009229	9009744
S15430_SI	FBgn0030089	AP-1gamma	X	9009798	9009941
S15431_SI	FBgn0030089	AP-1gamma	X	9010004	9010111
S50977_SI	FBgn0024833	AP-1mu	3R	5384150	5385247
F58994_SI	FBgn0039132	AP-1sigma	3R	19786620	19787226
S58989_SI	FBgn0039132	AP-1sigma	3R	19784373	19784520
S58990_SI	FBgn0039132	AP-1sigma	3R	19784754	19784932
S58991_SI	FBgn0039132	AP-1sigma	3R	19785002	19785110
S58992_SI	FBgn0039132	AP-1sigma	3R	19785178	19785315
S58993_SI	FBgn0039132	AP-1sigma	3R	19785615	19785954
S58995_SI	FBgn0039132	AP-1sigma	3R	19787773	19788277
F415_SI	FBgn0264855	AP-2alpha	2L	408030	409465
S416_SI	FBgn0264855	AP-2alpha	2L	409532	409736
S417_SI	FBgn0264855	AP-2alpha	2L	409790	410073
S418_SI	FBgn0264855	AP-2alpha	2L	410127	411060
S419_SI	FBgn0264855	AP-2alpha	2L	411129	411718
S420_SI	FBgn0264855	AP-2alpha	2L	411782	412237
S421_SI	FBgn0264855	AP-2alpha	2L	412447	412658
S422_SI	FBgn0264855	AP-2alpha	2L	412725	412885
S423_SI	FBgn0264855	AP-2alpha	2L	413396	413654
S424_SI	FBgn0264855	AP-2alpha	2L	414443	414777
F58042_SI	FBgn0263351	AP-2mu	3R	18288177	18288501
F58044_SI	FBgn0263351	AP-2mu	3R	18289065	18290325
S58043_SI	FBgn0263351	AP-2mu	3R	18288570	18289008
S57462_SI	FBgn0043012	AP-2sigma	3R	17094931	17095406
S57463_SI	FBgn0043012	AP-2sigma	3R	17095467	17095616
S57464_SI	FBgn0043012	AP-2sigma	3R	17095673	17095797
S42911_SI	FBgn0034231	APC10	2R	13405476	13405691
F15380_SI	FBgn0052707	APC4	X	8976964	8977198
F15383_SI	FBgn0052707	APC4	X	8978032	8978208
F15385_SI	FBgn0052707	APC4	X	8978481	8979900
S15381_SI	FBgn0052707	APC4	X	8977274	8977516
S15382_SI	FBgn0052707	APC4	X	8977575	8977974
S15384_SI	FBgn0052707	APC4	X	8978270	8978432
S14324_SI	FBgn0029879	APC7	X	6491967	6492637
S14326_SI	FBgn0029879	APC7	X	6493059	6493732
S27570_SI	FBgn0261112	APP-BP1	3L	11091910	11092074
S27571_SI	FBgn0261112	APP-BP1	3L	11092131	11092776
S27572_SI	FBgn0261112	APP-BP1	3L	11092843	11093176
S27573_SI	FBgn0261112	APP-BP1	3L	11093239	11093487
S27574_SI	FBgn0261112	APP-BP1	3L	11093547	11093678
F40111_SI	FBgn0033807	AQP	2R	9099910	9100467
S40112_SI	FBgn0033807	AQP	2R	9100528	9100941
S40113_SI	FBgn0033807	AQP	2R	9101256	9101436
F61779_SI	FBgn0039595	AR-2	3R	24562831	24563368
S61782_SI	FBgn0039595	AR-2	3R	24566428	24566706
S61783_SI	FBgn0039595	AR-2	3R	24569208	24570504
S48075_SI	FBgn0058064	ARY	3LHet	41787	42129
S48076_SI	FBgn0058064	ARY	3LHet	42186	42672
F45265_SI	FBgn0034606	ASPP	2R	17138043	17138655
S45257_SI	FBgn0034606	ASPP	2R	17105361	17106499
S45258_SI	FBgn0034606	ASPP	2R	17106604	17106806
S45259_SI	FBgn0034606	ASPP	2R	17106880	17107097
S45260_SI	FBgn0034606	ASPP	2R	17107178	17109252
S45261_SI	FBgn0034606	ASPP	2R	17109325	17109545
S45262_SI	FBgn0034606	ASPP	2R	17110522	17110789
S45263_SI	FBgn0034606	ASPP	2R	17111112	17111359
S45264_SI	FBgn0034606	ASPP	2R	17126346	17126404
S16680_SI	FBgn0030343	ATP7	X	11749055	11750354
S16681_SI	FBgn0030343	ATP7	X	11754796	11756042
S16682_SI	FBgn0030343	ATP7	X	11756113	11756904
F41781_SI	FBgn0020236	ATPCL	2R	11883672	11883870
S41779_SI	FBgn0020236	ATPCL	2R	11881967	11882307
S41780_SI	FBgn0020236	ATPCL	2R	11882370	11883603
S41782_SI	FBgn0020236	ATPCL	2R	11884400	11884723
S41783_SI	FBgn0020236	ATPCL	2R	11884782	11885508
S41784_SI	FBgn0020236	ATPCL	2R	11885572	11885757
S41785_SI	FBgn0020236	ATPCL	2R	11887310	11887475
S41786_SI	FBgn0020236	ATPCL	2R	11887600	11887792
F58609_SI	FBgn0016119	ATPsyn-Cf6	3R	19180942	19181291
F58611_SI	FBgn0016119	ATPsyn-Cf6	3R	19181585	19181786
S58610_SI	FBgn0016119	ATPsyn-Cf6	3R	19181356	19181507
S27085_SI	FBgn0019644	ATPsyn-b	3L	9723099	9723195
S27086_SI	FBgn0019644	ATPsyn-b	3L	9723412	9723740
S27087_SI	FBgn0019644	ATPsyn-b	3L	9723833	9724324
F34245_SI	FBgn0010217	ATPsyn-beta	4	1052429	1052579
F34246_SI	FBgn0010217	ATPsyn-beta	4	1053515	1055183
F56154_SI	FBgn0016120	ATPsyn-d	3R	14920709	14920796
F56155_SI	FBgn0016120	ATPsyn-d	3R	14921119	14921790
F62299_SI	FBgn0020235	ATPsyn-gamma	3R	25573426	25574885
S33615_SI	FBgn0039946	ATbp	XHet	84843	85101
S33616_SI	FBgn0039946	ATbp	XHet	85162	87149
S9332_SI	FBgn0027885	Aac11	2L	17474912	17475842
S9333_SI	FBgn0027885	Aac11	2L	17475910	17476096
S9334_SI	FBgn0027885	Aac11	2L	17476159	17476361
S9335_SI	FBgn0027885	Aac11	2L	17476417	17476617
S9336_SI	FBgn0027885	Aac11	2L	17476693	17477226
S9337_SI	FBgn0027885	Aac11	2L	17477399	17477560
S9338_SI	FBgn0027885	Aac11	2L	17477649	17477888
F4965_SI	FBgn0027094	Aats-ala	2L	8380448	8381588
S4964_SI	FBgn0027094	Aats-ala	2L	8378262	8380324
S4966_SI	FBgn0027094	Aats-ala	2L	8381680	8381764
S24481_SI	FBgn0028962	Aats-ala-m	3L	5139198	5139462
S24482_SI	FBgn0028962	Aats-ala-m	3L	5139525	5139698
S24483_SI	FBgn0028962	Aats-ala-m	3L	5139758	5139903
S24484_SI	FBgn0028962	Aats-ala-m	3L	5139958	5140161
S24485_SI	FBgn0028962	Aats-ala-m	3L	5140222	5140506
S24486_SI	FBgn0028962	Aats-ala-m	3L	5140562	5141556
S24487_SI	FBgn0028962	Aats-ala-m	3L	5141615	5141771
S24488_SI	FBgn0028962	Aats-ala-m	3L	5141830	5142115
S24489_SI	FBgn0028962	Aats-ala-m	3L	5142178	5142398
S18565_SI	FBgn0027093	Aats-arg	X	15735802	15737024
S18566_SI	FBgn0027093	Aats-arg	X	15737088	15737417
S18567_SI	FBgn0027093	Aats-arg	X	15737476	15737822
S18568_SI	FBgn0027093	Aats-arg	X	15737886	15738014
S18569_SI	FBgn0027093	Aats-arg	X	15738073	15738178
F10072_SI	FBgn0086443	Aats-asn	2L	19129469	19131685
S10073_SI	FBgn0086443	Aats-asn	2L	19131797	19131954
S39912_SI	FBgn0002069	Aats-asp	2R	8768275	8768375
S39913_SI	FBgn0002069	Aats-asp	2R	8768455	8768780
S39914_SI	FBgn0002069	Aats-asp	2R	8769013	8770037
S39915_SI	FBgn0002069	Aats-asp	2R	8770247	8770673
S41946_SI	FBgn0027091	Aats-cys	2R	12030652	12030919
S41947_SI	FBgn0027091	Aats-cys	2R	12030987	12031476
S41948_SI	FBgn0027091	Aats-cys	2R	12031532	12032218
S41949_SI	FBgn0027091	Aats-cys	2R	12032278	12032422
S41950_SI	FBgn0027091	Aats-cys	2R	12032485	12033083
S58982_SI	FBgn0005674	Aats-glupro	3R	19777858	19779100
S58983_SI	FBgn0005674	Aats-glupro	3R	19779168	19781027
S58985_SI	FBgn0005674	Aats-glupro	3R	19781428	19782490
S58986_SI	FBgn0005674	Aats-glupro	3R	19782548	19782719
S58987_SI	FBgn0005674	Aats-glupro	3R	19782868	19783785
S58988_SI	FBgn0005674	Aats-glupro	3R	19783965	19784113
F29418_SI	FBgn0027088	Aats-gly	3L	15088242	15090786
F20132_SI	FBgn0027087	Aats-his	X	18411501	18411772
S20133_SI	FBgn0027087	Aats-his	X	18411844	18412059
S20134_SI	FBgn0027087	Aats-his	X	18412858	18413286
S20135_SI	FBgn0027087	Aats-his	X	18413348	18413968
S20136_SI	FBgn0027087	Aats-his	X	18414022	18414478
F33220_SI	FBgn0027086	Aats-ile	3L	22281765	22282039
S33221_SI	FBgn0027086	Aats-ile	3L	22282104	22283355
S33222_SI	FBgn0027086	Aats-ile	3L	22283413	22284263
S33223_SI	FBgn0027086	Aats-ile	3L	22284329	22284821
S33224_SI	FBgn0027086	Aats-ile	3L	22284883	22285910
S24362_SI	FBgn0027085	Aats-leu	3L	4825853	4826042
S24363_SI	FBgn0027085	Aats-leu	3L	4826095	4827886
S24364_SI	FBgn0027085	Aats-leu	3L	4827945	4828186
S24365_SI	FBgn0027085	Aats-leu	3L	4828243	4829038
F15669_SI	FBgn0027084	Aats-lys	X	9502455	9502917
S15666_SI	FBgn0027084	Aats-lys	X	9500396	9500586
S15667_SI	FBgn0027084	Aats-lys	X	9500653	9501600
S15668_SI	FBgn0027084	Aats-lys	X	9501662	9502325
F53629_SI	FBgn0027083	Aats-met	3R	10077105	10077733
S53630_SI	FBgn0027083	Aats-met	3R	10078353	10078550
S53634_SI	FBgn0027083	Aats-met	3R	10084353	10084617
S53635_SI	FBgn0027083	Aats-met	3R	10084685	10085107
S53636_SI	FBgn0027083	Aats-met	3R	10085189	10085469
S40551_SI	FBgn0020766	Aats-phe	2R	9855813	9857107
S40552_SI	FBgn0020766	Aats-phe	2R	9857177	9857407
F23117_SI	FBgn0027082	Aats-pro	3L	2651334	2651593
S23116_SI	FBgn0027082	Aats-pro	3L	2651019	2651280
S23118_SI	FBgn0027082	Aats-pro	3L	2651656	2651850
F7192_SI	FBgn0027081	Aats-thr	2L	12103751	12104056
S7193_SI	FBgn0027081	Aats-thr	2L	12104283	12104382
S7194_SI	FBgn0027081	Aats-thr	2L	12104492	12104552
S7195_SI	FBgn0027081	Aats-thr	2L	12104688	12105121
S7196_SI	FBgn0027081	Aats-thr	2L	12105176	12106894
S50785_SI	FBgn0010803	Aats-trp	3R	5090749	5091130
S50786_SI	FBgn0010803	Aats-trp	3R	5091202	5091781
S50787_SI	FBgn0010803	Aats-trp	3R	5091840	5092251
S50788_SI	FBgn0010803	Aats-trp	3R	5092318	5092626
S30171_SI	FBgn0027080	Aats-tyr	3L	16410449	16410829
S30172_SI	FBgn0027080	Aats-tyr	3L	16410889	16411212
S30173_SI	FBgn0027080	Aats-tyr	3L	16411275	16411641
S30174_SI	FBgn0027080	Aats-tyr	3L	16411704	16412402
S47817_SI	FBgn0035064	Aats-tyr-m	2R	20669542	20669730
S47818_SI	FBgn0035064	Aats-tyr-m	2R	20669789	20670363
S47819_SI	FBgn0035064	Aats-tyr-m	2R	20670416	20670748
S47820_SI	FBgn0035064	Aats-tyr-m	2R	20670816	20671023
F40084_SI	FBgn0027079	Aats-val	2R	9086445	9086689
S40085_SI	FBgn0027079	Aats-val	2R	9086841	9087008
S40086_SI	FBgn0027079	Aats-val	2R	9087067	9088329
S40088_SI	FBgn0027079	Aats-val	2R	9088503	9089532
S40089_SI	FBgn0027079	Aats-val	2R	9089597	9090214
F55055_SI	FBgn0000015	Abd-B	3R	12752932	12755302
S55059_SI	FBgn0000015	Abd-B	3R	12758093	12760298
F53573_SI	FBgn0020510	Abi	3R	9946417	9946507
F53575_SI	FBgn0020510	Abi	3R	9947468	9947971
F53576_SI	FBgn0020510	Abi	3R	9948000	9948142
S53570_SI	FBgn0020510	Abi	3R	9944984	9945950
S53571_SI	FBgn0020510	Abi	3R	9946007	9946194
S53574_SI	FBgn0020510	Abi	3R	9946569	9947191
F30303_SI	FBgn0000017	Abl	3L	16615470	16618374
F30304_SI	FBgn0000017	Abl	3L	16619373	16619716
S30305_SI	FBgn0000017	Abl	3L	16619843	16619963
S30306_SI	FBgn0000017	Abl	3L	16620022	16620292
S30307_SI	FBgn0000017	Abl	3L	16620602	16621188
S30308_SI	FBgn0000017	Abl	3L	16621274	16621689
S30309_SI	FBgn0000017	Abl	3L	16621763	16622306
S30310_SI	FBgn0000017	Abl	3L	16624477	16624530
S30311_SI	FBgn0000017	Abl	3L	16639910	16640982
F18326_SI	FBgn0022710	Ac13E	X	15404910	15410305
S18327_SI	FBgn0022710	Ac13E	X	15410366	15410466
S18328_SI	FBgn0022710	Ac13E	X	15410536	15411726
S18329_SI	FBgn0022710	Ac13E	X	15413949	15414226
S18331_SI	FBgn0022710	Ac13E	X	15433439	15433959
S18333_SI	FBgn0022710	Ac13E	X	15447874	15448311
F11315_SI	FBgn0023416	Ac3	2L	21639241	21639620
S11305_SI	FBgn0023416	Ac3	2L	21632587	21632705
S11306_SI	FBgn0023416	Ac3	2L	21633266	21633305
S11307_SI	FBgn0023416	Ac3	2L	21633374	21633915
S11308_SI	FBgn0023416	Ac3	2L	21634420	21634609
S11309_SI	FBgn0023416	Ac3	2L	21634726	21635035
S11310_SI	FBgn0023416	Ac3	2L	21635092	21635210
S11311_SI	FBgn0023416	Ac3	2L	21635620	21635731
S11312_SI	FBgn0023416	Ac3	2L	21637659	21637786
S11313_SI	FBgn0023416	Ac3	2L	21637958	21638116
S11314_SI	FBgn0023416	Ac3	2L	21638230	21638368
S11316_SI	FBgn0023416	Ac3	2L	21639642	21640005
S11317_SI	FBgn0023416	Ac3	2L	21640728	21641013
S11318_SI	FBgn0023416	Ac3	2L	21641073	21641145
S11319_SI	FBgn0023416	Ac3	2L	21641249	21641324
S11320_SI	FBgn0023416	Ac3	2L	21641379	21641604
S11321_SI	FBgn0023416	Ac3	2L	21643170	21643252
S11322_SI	FBgn0023416	Ac3	2L	21643764	21644219
S11323_SI	FBgn0023416	Ac3	2L	21646595	21647964
S31870_SI	FBgn0004852	Ac76E	3L	19932387	19932642
S31871_SI	FBgn0004852	Ac76E	3L	19942362	19942705
S31894_SI	FBgn0004852	Ac76E	3L	19957368	19957501
S31895_SI	FBgn0004852	Ac76E	3L	19957722	19957919
S31896_SI	FBgn0004852	Ac76E	3L	19957980	19958102
S31897_SI	FBgn0004852	Ac76E	3L	19958827	19959021
S31898_SI	FBgn0004852	Ac76E	3L	19959329	19959556
S31899_SI	FBgn0004852	Ac76E	3L	19959834	19959961
S31900_SI	FBgn0004852	Ac76E	3L	19962182	19962340
S31901_SI	FBgn0004852	Ac76E	3L	19963960	19964711
S31902_SI	FBgn0004852	Ac76E	3L	19965024	19965122
S31903_SI	FBgn0004852	Ac76E	3L	19965953	19966071
S31904_SI	FBgn0004852	Ac76E	3L	19966441	19966667
S31905_SI	FBgn0004852	Ac76E	3L	19966736	19966943
S31906_SI	FBgn0004852	Ac76E	3L	19967368	19967681
S31907_SI	FBgn0004852	Ac76E	3L	19967769	19967931
S31908_SI	FBgn0004852	Ac76E	3L	19967990	19968202
S31909_SI	FBgn0004852	Ac76E	3L	19968471	19968575
S31911_SI	FBgn0004852	Ac76E	3L	19969191	19969433
S31912_SI	FBgn0004852	Ac76E	3L	19969964	19971060
F32634_SI	FBgn0024150	Ac78C	3L	21140234	21140531
S32614_SI	FBgn0024150	Ac78C	3L	21129547	21130320
S32615_SI	FBgn0024150	Ac78C	3L	21130458	21130603
S32616_SI	FBgn0024150	Ac78C	3L	21130666	21130894
S32617_SI	FBgn0024150	Ac78C	3L	21130954	21131357
S32618_SI	FBgn0024150	Ac78C	3L	21131431	21131611
S32619_SI	FBgn0024150	Ac78C	3L	21131753	21131848
S32620_SI	FBgn0024150	Ac78C	3L	21131904	21132670
S32621_SI	FBgn0024150	Ac78C	3L	21132767	21132921
S32622_SI	FBgn0024150	Ac78C	3L	21133050	21133189
S32623_SI	FBgn0024150	Ac78C	3L	21133252	21133347
S32624_SI	FBgn0024150	Ac78C	3L	21133410	21133962
S32625_SI	FBgn0024150	Ac78C	3L	21134191	21134331
S32627_SI	FBgn0024150	Ac78C	3L	21137284	21137445
S32630_SI	FBgn0024150	Ac78C	3L	21138820	21139021
S32632_SI	FBgn0024150	Ac78C	3L	21139407	21139548
S32633_SI	FBgn0024150	Ac78C	3L	21139686	21139990
S32635_SI	FBgn0024150	Ac78C	3L	21140595	21141033
S32636_SI	FBgn0024150	Ac78C	3L	21143311	21143743
S32637_SI	FBgn0024150	Ac78C	3L	21153738	21154102
S32638_SI	FBgn0024150	Ac78C	3L	21164752	21165030
F32707_SI	FBgn0012034	AcCoAS	3L	21263822	21265253
F32713_SI	FBgn0012034	AcCoAS	3L	21272575	21273343
S32708_SI	FBgn0012034	AcCoAS	3L	21265348	21265537
S32709_SI	FBgn0012034	AcCoAS	3L	21265599	21265767
S32710_SI	FBgn0012034	AcCoAS	3L	21265823	21265977
S32711_SI	FBgn0012034	AcCoAS	3L	21266051	21266789
F53098_SI	FBgn0000024	Ace	3R	9050347	9055492
F53107_SI	FBgn0000024	Ace	3R	9084025	9084499
S53097_SI	FBgn0000024	Ace	3R	9048673	9049100
S53099_SI	FBgn0000024	Ace	3R	9058401	9058564
S53100_SI	FBgn0000024	Ace	3R	9058683	9058846
S53101_SI	FBgn0000024	Ace	3R	9062851	9063000
S53102_SI	FBgn0000024	Ace	3R	9063779	9063921
S53103_SI	FBgn0000024	Ace	3R	9068941	9069148
S53104_SI	FBgn0000024	Ace	3R	9069308	9069853
S53105_SI	FBgn0000024	Ace	3R	9069983	9070121
S53106_SI	FBgn0000024	Ace	3R	9071532	9072376
S53108_SI	FBgn0000024	Ace	3R	9085175	9085239
S5073_SI	FBgn0016122	Acer	2L	8521933	8522325
S5074_SI	FBgn0016122	Acer	2L	8522402	8522966
S5075_SI	FBgn0016122	Acer	2L	8523443	8524684
S63548_SI	FBgn0027620	Acf1	3R	27619703	27620211
S63549_SI	FBgn0027620	Acf1	3R	27620704	27621934
S63550_SI	FBgn0027620	Acf1	3R	27621993	27624355
S63551_SI	FBgn0027620	Acf1	3R	27624415	27624590
S63552_SI	FBgn0027620	Acf1	3R	27624657	27625095
S23904_SI	FBgn0028484	Ack	3L	4108186	4108983
S23905_SI	FBgn0028484	Ack	3L	4110498	4111639
S23906_SI	FBgn0028484	Ack	3L	4111705	4114157
F40026_SI	FBgn0263998	Ack-like	2R	9030880	9032196
F40027_SI	FBgn0263998	Ack-like	2R	9032567	9035959
S40025_SI	FBgn0263998	Ack-like	2R	9030339	9030822
S40028_SI	FBgn0263998	Ack-like	2R	9036176	9036395
S40029_SI	FBgn0263998	Ack-like	2R	9036458	9037188
S40030_SI	FBgn0263998	Ack-like	2R	9037255	9038337
S40031_SI	FBgn0263998	Ack-like	2R	9038394	9038793
S40032_SI	FBgn0263998	Ack-like	2R	9038872	9038941
F10005_SI	FBgn0263198	Acn	2L	19045355	19047047
F10009_SI	FBgn0263198	Acn	2L	19047914	19048817
S10006_SI	FBgn0263198	Acn	2L	19047152	19047362
S10007_SI	FBgn0263198	Acn	2L	19047420	19047654
S10008_SI	FBgn0263198	Acn	2L	19047716	19047825
F11020_SI	FBgn0010100	Acon	2L	21172460	21173017
S11017_SI	FBgn0010100	Acon	2L	21168616	21168804
S11018_SI	FBgn0010100	Acon	2L	21170191	21171828
S11019_SI	FBgn0010100	Acon	2L	21171895	21172398
S45399_SI	FBgn0034629	Acox57D-d	2R	17276910	17277145
S45400_SI	FBgn0034629	Acox57D-d	2R	17277564	17277726
S45401_SI	FBgn0034629	Acox57D-d	2R	17277788	17278080
S45402_SI	FBgn0034629	Acox57D-d	2R	17278143	17278548
S45403_SI	FBgn0034629	Acox57D-d	2R	17278603	17279109
S45404_SI	FBgn0034629	Acox57D-d	2R	17279166	17279271
S45405_SI	FBgn0034629	Acox57D-d	2R	17279345	17279500
F45392_SI	FBgn0034628	Acox57D-p	2R	17273814	17274328
S45393_SI	FBgn0034628	Acox57D-p	2R	17274420	17274582
S45394_SI	FBgn0034628	Acox57D-p	2R	17274647	17274939
S45395_SI	FBgn0034628	Acox57D-p	2R	17275003	17275408
S45396_SI	FBgn0034628	Acox57D-p	2R	17275470	17276082
S45397_SI	FBgn0034628	Acox57D-p	2R	17276156	17276311
S45398_SI	FBgn0034628	Acox57D-p	2R	17276376	17276781
S4462_SI	FBgn0014454	Acp1	2L	7740552	7741357
S4463_SI	FBgn0014454	Acp1	2L	7741476	7741542
F2112_SI	FBgn0051779	Acp24A4	2L	3693184	3693724
S3289_SI	FBgn0002855	Acp26Aa	2L	5892883	5893781
F3287_SI	FBgn0002856	Acp26Ab	2L	5892298	5892745
S6703_SI	FBgn0023415	Acp32CD	2L	11015642	11016423
F9633_SI	FBgn0011559	Acp36DE	2L	18356047	18358753
S42371_SI	FBgn0034152	Acp53C14a	2R	12635565	12635958
S42372_SI	FBgn0034152	Acp53C14a	2R	12636011	12636077
S42373_SI	FBgn0034153	Acp53C14b	2R	12636411	12636828
F42378_SI	FBgn0053530	Acp53C14c	2R	12638698	12638855
S42377_SI	FBgn0053530	Acp53C14c	2R	12638281	12638640
S42375_SI	FBgn0015584	Acp53Ea	2R	12637308	12637681
S42722_SI	FBgn0083936	Acp54A1	2R	13020963	13021255
S23158_SI	FBgn0020509	Acp62F	3L	2739750	2740228
S23689_SI	FBgn0015585	Acp63F	3L	3815839	3816046
S23690_SI	FBgn0015585	Acp63F	3L	3816101	3816256
S24962_SI	FBgn0020765	Acp65Aa	3L	6145150	6145686
S24963_SI	FBgn0020765	Acp65Aa	3L	6145768	6145845
S28743_SI	FBgn0003034	Acp70A	3L	13294735	13294852
S28744_SI	FBgn0003034	Acp70A	3L	13294918	13295022
F31357_SI	FBgn0015586	Acp76A	3L	19043857	19044063
S31358_SI	FBgn0015586	Acp76A	3L	19044133	19045126
S61420_SI	FBgn0263597	Acp98AB	3R	23520605	23520773
F62512_SI	FBgn0000032	Acph-1	3R	25818708	25819133
S62508_SI	FBgn0000032	Acph-1	3R	25816866	25817415
S62509_SI	FBgn0000032	Acph-1	3R	25817476	25817734
S62510_SI	FBgn0000032	Acph-1	3R	25817805	25818494
S62511_SI	FBgn0000032	Acph-1	3R	25818551	25818649
F36893_SI	FBgn0263120	Acsl	2R	4559561	4559911
F36896_SI	FBgn0263120	Acsl	2R	4563582	4563839
F36908_SI	FBgn0263120	Acsl	2R	4568956	4570527
S36890_SI	FBgn0263120	Acsl	2R	4553676	4553816
S36894_SI	FBgn0263120	Acsl	2R	4562152	4562376
S36897_SI	FBgn0263120	Acsl	2R	4563977	4564112
S36900_SI	FBgn0263120	Acsl	2R	4565935	4566373
S36901_SI	FBgn0263120	Acsl	2R	4566433	4566639
S36904_SI	FBgn0263120	Acsl	2R	4567517	4567991
S36905_SI	FBgn0263120	Acsl	2R	4568054	4568226
S36906_SI	FBgn0263120	Acsl	2R	4568290	4568553
S36907_SI	FBgn0263120	Acsl	2R	4568615	4568890
S35103_SI	FBgn0000043	Act42A	2R	1901415	1902927
S35104_SI	FBgn0000043	Act42A	2R	1903082	1903194
S44999_SI	FBgn0000044	Act57B	2R	16831526	16831661
F13945_SI	FBgn0000042	Act5C	X	5796723	5799261
S13943_SI	FBgn0000042	Act5C	X	5794894	5795046
S13944_SI	FBgn0000042	Act5C	X	5796015	5796129
F33160_SI	FBgn0000045	Act79B	3L	21978310	21979375
S33161_SI	FBgn0000045	Act79B	3L	21979738	21980290
F53244_SI	FBgn0000046	Act87E	3R	9252169	9253811
S54297_SI	FBgn0000047	Act88F	3R	11265691	11265768
S54298_SI	FBgn0000047	Act88F	3R	11266322	11267262
S54299_SI	FBgn0000047	Act88F	3R	11267324	11267899
S34281_SI	FBgn0024913	Actbeta	4	1097957	1098455
S34282_SI	FBgn0024913	Actbeta	4	1098512	1099145
S34283_SI	FBgn0024913	Actbeta	4	1099199	1099455
S34284_SI	FBgn0024913	Actbeta	4	1100883	1101833
S34285_SI	FBgn0024913	Actbeta	4	1102753	1103899
S34286_SI	FBgn0024913	Actbeta	4	1105240	1105422
F12390_SI	FBgn0000667	Actn	X	1918789	1919732
F12397_SI	FBgn0000667	Actn	X	1923808	1923959
F12400_SI	FBgn0000667	Actn	X	1928988	1929444
S12391_SI	FBgn0000667	Actn	X	1919808	1920942
S12393_SI	FBgn0000667	Actn	X	1921317	1921495
S12394_SI	FBgn0000667	Actn	X	1921554	1921904
S12395_SI	FBgn0000667	Actn	X	1921968	1922060
S12396_SI	FBgn0000667	Actn	X	1922698	1922783
S12398_SI	FBgn0000667	Actn	X	1924248	1924401
S12399_SI	FBgn0000667	Actn	X	1924476	1924892
S55067_SI	FBgn0015008	Actn3	3R	12801607	12803168
S7964_SI	FBgn0025115	Acyp	2L	13912139	13912596
F54427_SI	FBgn0038363	Acyp2	3R	11618932	11619209
S54424_SI	FBgn0038363	Acyp2	3R	11618410	11618623
S54426_SI	FBgn0038363	Acyp2	3R	11618764	11618873
S50723_SI	FBgn0037661	Ada	3R	4890905	4892025
S7108_SI	FBgn0051865	Ada1-1	2L	11996811	11997703
S7103_SI	FBgn0051866	Ada1-2	2L	11992902	11993792
F55776_SI	FBgn0263738	Ada2a	3R	14080097	14080958
F50244_SI	FBgn0037555	Ada2b	3R	4063825	4063974
S50245_SI	FBgn0037555	Ada2b	3R	4064453	4065328
S50246_SI	FBgn0037555	Ada2b	3R	4066032	4066237
F37934_SI	FBgn0027619	Adam	2R	5856434	5856740
S37935_SI	FBgn0027619	Adam	2R	5856966	5857057
S37936_SI	FBgn0027619	Adam	2R	5857246	5857359
S37937_SI	FBgn0027619	Adam	2R	5857424	5857712
S37938_SI	FBgn0027619	Adam	2R	5857777	5857913
S37939_SI	FBgn0027619	Adam	2R	5857979	5858402
F12248_SI	FBgn0026086	Adar	X	1669639	1669771
F12249_SI	FBgn0026086	Adar	X	1672403	1672732
F12251_SI	FBgn0026086	Adar	X	1673123	1674277
F12253_SI	FBgn0026086	Adar	X	1674708	1675233
F12257_SI	FBgn0026086	Adar	X	1677689	1682098
S12247_SI	FBgn0026086	Adar	X	1668560	1669136
S12250_SI	FBgn0026086	Adar	X	1672848	1672993
S12252_SI	FBgn0026086	Adar	X	1674364	1674644
S12254_SI	FBgn0026086	Adar	X	1675751	1675916
S12255_SI	FBgn0026086	Adar	X	1676969	1677068
S12256_SI	FBgn0026086	Adar	X	1677142	1677621
F35302_SI	FBgn0000054	Adf1	2R	2549770	2550262
S35303_SI	FBgn0000054	Adf1	2R	2554225	2554518
S35304_SI	FBgn0000054	Adf1	2R	2554578	2555590
F30836_SI	FBgn0036752	Adgf-A	3L	17746567	17747525
S30834_SI	FBgn0036752	Adgf-A	3L	17744831	17746179
S30835_SI	FBgn0036752	Adgf-A	3L	17746235	17746417
S30833_SI	FBgn0036751	Adgf-B	3L	17742631	17743688
S53386_SI	FBgn0038173	Adgf-C	3R	9532479	9532725
S53387_SI	FBgn0038173	Adgf-C	3R	9533146	9533643
S53388_SI	FBgn0038173	Adgf-C	3R	9533699	9533868
S53389_SI	FBgn0038173	Adgf-C	3R	9533923	9534104
S53390_SI	FBgn0038173	Adgf-C	3R	9534157	9534293
S53391_SI	FBgn0038173	Adgf-C	3R	9534349	9534851
S53381_SI	FBgn0038172	Adgf-D	3R	9529349	9529485
S53382_SI	FBgn0038172	Adgf-D	3R	9529594	9529775
S53383_SI	FBgn0038172	Adgf-D	3R	9529832	9530001
S53384_SI	FBgn0038172	Adgf-D	3R	9530055	9530540
S53385_SI	FBgn0038172	Adgf-D	3R	9530974	9531124
S40987_SI	FBgn0033952	Adgf-E	2R	10544303	10545004
S40988_SI	FBgn0033952	Adgf-E	2R	10545172	10546260
F28212_SI	FBgn0022709	Adk1	3L	12193422	12193738
F28216_SI	FBgn0022709	Adk1	3L	12196819	12197182
S28213_SI	FBgn0022709	Adk1	3L	12193812	12194189
S28214_SI	FBgn0022709	Adk1	3L	12194474	12194596
S47236_SI	FBgn0022708	Adk2	2R	19911721	19911943
S47237_SI	FBgn0022708	Adk2	2R	19912423	19912659
S47238_SI	FBgn0022708	Adk2	2R	19912723	19912890
S47239_SI	FBgn0022708	Adk2	2R	19912955	19913400
F51864_SI	FBgn0042094	Adk3	3R	6713067	6714065
F51865_SI	FBgn0042094	Adk3	3R	6714788	6715310
F62634_SI	FBgn0039747	AdoR	3R	25962208	25962703
S62633_SI	FBgn0039747	AdoR	3R	25960578	25962141
S62635_SI	FBgn0039747	AdoR	3R	25962796	25963007
S62636_SI	FBgn0039747	AdoR	3R	25963776	25964584
S62637_SI	FBgn0039747	AdoR	3R	25974883	25975328
S35752_SI	FBgn0026602	Ady43A	2R	3130529	3132020
S35753_SI	FBgn0026602	Ady43A	2R	3132493	3132648
S35754_SI	FBgn0026602	Ady43A	2R	3132727	3133281
F32802_SI	FBgn0005694	Aef1	3L	21426522	21426801
F32804_SI	FBgn0005694	Aef1	3L	21428125	21429109
S32803_SI	FBgn0005694	Aef1	3L	21426973	21427147
S53684_SI	FBgn0038223	Afti	3R	10150282	10150420
S53685_SI	FBgn0038223	Afti	3R	10150479	10151800
S53686_SI	FBgn0038223	Afti	3R	10151859	10152411
F17944_SI	FBgn0015010	Ag5r	X	14678697	14679998
F17945_SI	FBgn0015010	Ag5r	X	14680127	14680584
S17942_SI	FBgn0020508	Ag5r2	X	14676995	14677279
S18284_SI	FBgn0014455	Ahcy13	X	15344294	15344448
S18285_SI	FBgn0014455	Ahcy13	X	15344700	15344890
S18286_SI	FBgn0014455	Ahcy13	X	15345428	15346679
F55069_SI	FBgn0015011	Ahcy89E	3R	12804161	12804432
F55075_SI	FBgn0015011	Ahcy89E	3R	12807545	12807880
S55070_SI	FBgn0015011	Ahcy89E	3R	12804502	12804745
S55071_SI	FBgn0015011	Ahcy89E	3R	12804809	12805127
S55072_SI	FBgn0015011	Ahcy89E	3R	12805199	12805865
S55073_SI	FBgn0015011	Ahcy89E	3R	12806016	12806085
S55074_SI	FBgn0015011	Ahcy89E	3R	12807361	12807421
S39676_SI	FBgn0033754	Ak6	2R	8456966	8457117
S39677_SI	FBgn0033754	Ak6	2R	8457186	8457352
F5003_SI	FBgn0027932	Akap200	2L	8415690	8415886
F5005_SI	FBgn0027932	Akap200	2L	8426773	8427093
F5007_SI	FBgn0027932	Akap200	2L	8427615	8429462
S5004_SI	FBgn0027932	Akap200	2L	8419872	8420064
S5006_SI	FBgn0027932	Akap200	2L	8427158	8427553
S23934_SI	FBgn0004552	Akh	3L	4141723	4142070
F3827_SI	FBgn0025595	AkhR	2L	6711286	6712675
F3831_SI	FBgn0025595	AkhR	2L	6714555	6715323
S3828_SI	FBgn0025595	AkhR	2L	6712740	6713228
S3829_SI	FBgn0025595	AkhR	2L	6713366	6713465
S3830_SI	FBgn0025595	AkhR	2L	6713575	6713847
S3832_SI	FBgn0025595	AkhR	2L	6716026	6716186
F54669_SI	FBgn0010379	Akt1	3R	11924938	11925382
S54670_SI	FBgn0010379	Akt1	3R	11926622	11927448
S54671_SI	FBgn0010379	Akt1	3R	11927517	11927714
S54672_SI	FBgn0010379	Akt1	3R	11927780	11928169
S54673_SI	FBgn0010379	Akt1	3R	11928233	11928466
S54674_SI	FBgn0010379	Akt1	3R	11928535	11928681
S54675_SI	FBgn0010379	Akt1	3R	11928753	11930239
F31100_SI	FBgn0036789	AlCR2	3L	18478237	18480341
S31102_SI	FBgn0036789	AlCR2	3L	18480816	18482054
S31103_SI	FBgn0036789	AlCR2	3L	18495315	18495657
S47132_SI	FBgn0020764	Alas	2R	19852290	19853650
S47133_SI	FBgn0020764	Alas	2R	19853795	19854280
F60648_SI	FBgn0000064	Ald	3R	22079791	22081153
F60652_SI	FBgn0000064	Ald	3R	22082947	22084001
S60649_SI	FBgn0000064	Ald	3R	22081688	22082029
S60650_SI	FBgn0000064	Ald	3R	22082196	22082345
S60651_SI	FBgn0000064	Ald	3R	22082655	22082854
S60653_SI	FBgn0000064	Ald	3R	22084709	22084935
S60654_SI	FBgn0000064	Ald	3R	22085524	22085557
F5381_SI	FBgn0012036	Aldh	2L	9387389	9387890
S5382_SI	FBgn0012036	Aldh	2L	9389829	9389977
S5383_SI	FBgn0012036	Aldh	2L	9390040	9390136
S5384_SI	FBgn0012036	Aldh	2L	9390246	9391567
F35974_SI	FBgn0010548	Aldh-III	2R	3354384	3354821
F35975_SI	FBgn0010548	Aldh-III	2R	3354979	3355138
F35985_SI	FBgn0010548	Aldh-III	2R	3361227	3361635
F35986_SI	FBgn0010548	Aldh-III	2R	3362077	3362164
F35987_SI	FBgn0010548	Aldh-III	2R	3362847	3362885
F35989_SI	FBgn0010548	Aldh-III	2R	3363752	3364667
S35976_SI	FBgn0010548	Aldh-III	2R	3355196	3355331
S35977_SI	FBgn0010548	Aldh-III	2R	3355927	3356042
S35978_SI	FBgn0010548	Aldh-III	2R	3356615	3356730
S35979_SI	FBgn0010548	Aldh-III	2R	3356865	3357062
S35980_SI	FBgn0010548	Aldh-III	2R	3357120	3357350
S35981_SI	FBgn0010548	Aldh-III	2R	3357414	3357577
S35982_SI	FBgn0010548	Aldh-III	2R	3357899	3358120
S35983_SI	FBgn0010548	Aldh-III	2R	3358207	3358387
S35984_SI	FBgn0010548	Aldh-III	2R	3360793	3360851
S35988_SI	FBgn0010548	Aldh-III	2R	3362945	3363064
F63665_SI	FBgn0086378	Alg-2	3RHet	1896444	1898929
S63664_SI	FBgn0086378	Alg-2	3RHet	1894569	1895349
S63666_SI	FBgn0086378	Alg-2	3RHet	1898984	1899122
S27638_SI	FBgn0052076	Alg10	3L	11158071	11158328
S27639_SI	FBgn0052076	Alg10	3L	11158386	11158856
F49676_SI	FBgn0261238	Alh	3R	2922014	2922542
F49677_SI	FBgn0261238	Alh	3R	2922609	2923068
F49678_SI	FBgn0261238	Alh	3R	2923405	2924205
F49680_SI	FBgn0261238	Alh	3R	2924548	2926267
F49689_SI	FBgn0261238	Alh	3R	2945157	2946604
S49675_SI	FBgn0261238	Alh	3R	2921302	2921565
S49679_SI	FBgn0261238	Alh	3R	2924277	2924454
S49681_SI	FBgn0261238	Alh	3R	2926859	2927219
S49682_SI	FBgn0261238	Alh	3R	2927321	2927819
S49683_SI	FBgn0261238	Alh	3R	2932800	2934146
S49688_SI	FBgn0261238	Alh	3R	2944680	2944770
S49690_SI	FBgn0261238	Alh	3R	2946664	2946860
S49691_SI	FBgn0261238	Alh	3R	2946997	2947475
S49692_SI	FBgn0261238	Alh	3R	2949362	2949460
S49693_SI	FBgn0261238	Alh	3R	2949626	2949907
F42310_SI	FBgn0040505	Alk	2R	12512798	12518093
S42311_SI	FBgn0040505	Alk	2R	12518157	12518364
S42312_SI	FBgn0040505	Alk	2R	12518424	12519457
S42313_SI	FBgn0040505	Alk	2R	12519524	12519701
S42314_SI	FBgn0040505	Alk	2R	12519768	12519955
S42315_SI	FBgn0040505	Alk	2R	12520023	12520515
S42316_SI	FBgn0040505	Alk	2R	12520586	12521279
S42317_SI	FBgn0040505	Alk	2R	12521364	12522408
S42318_SI	FBgn0040505	Alk	2R	12525153	12525480
S18591_SI	FBgn0065035	AlkB	X	15752167	15752570
S18592_SI	FBgn0065035	AlkB	X	15752633	15753174
S18593_SI	FBgn0065035	AlkB	X	15753226	15753412
F20758_SI	FBgn0031068	Alr	X	19642937	19643341
F20760_SI	FBgn0031068	Alr	X	19643722	19644204
S20759_SI	FBgn0031068	Alr	X	19643421	19643662
S13094_SI	FBgn0028961	AlstR	X	3468569	3468953
S13095_SI	FBgn0028961	AlstR	X	3526040	3526088
S13096_SI	FBgn0028961	AlstR	X	3539337	3539795
S13097_SI	FBgn0028961	AlstR	X	3549614	3549803
S13098_SI	FBgn0028961	AlstR	X	3549883	3549978
S13099_SI	FBgn0028961	AlstR	X	3550700	3550850
S13100_SI	FBgn0028961	AlstR	X	3556193	3556311
S13101_SI	FBgn0028961	AlstR	X	3557489	3557564
S13102_SI	FBgn0028961	AlstR	X	3558367	3558522
S13103_SI	FBgn0028961	AlstR	X	3558594	3558702
S13104_SI	FBgn0028961	AlstR	X	3558844	3560757
S49587_SI	FBgn0000071	Ama	3R	2589555	2590983
F39715_SI	FBgn0027356	Amph	2R	8496674	8497381
F39717_SI	FBgn0027356	Amph	2R	8498493	8499573
S39707_SI	FBgn0027356	Amph	2R	8481109	8481573
S39709_SI	FBgn0027356	Amph	2R	8494420	8494555
S39710_SI	FBgn0027356	Amph	2R	8494629	8494819
S39711_SI	FBgn0027356	Amph	2R	8494883	8494987
S39712_SI	FBgn0027356	Amph	2R	8495049	8495219
S39713_SI	FBgn0027356	Amph	2R	8495421	8495502
S39714_SI	FBgn0027356	Amph	2R	8495561	8495683
S39716_SI	FBgn0027356	Amph	2R	8498084	8498226
F16589_SI	FBgn0030328	Amun	X	11604153	11606399
F16590_SI	FBgn0030328	Amun	X	11606802	11607841
F16593_SI	FBgn0030328	Amun	X	11608508	11609063
S16591_SI	FBgn0030328	Amun	X	11608055	11608244
S16594_SI	FBgn0030328	Amun	X	11609305	11609598
S42717_SI	FBgn0000078	Amy-d	2R	13012267	13013874
S42714_SI	FBgn0000079	Amy-p	2R	13006214	13007808
F7954_SI	FBgn0012037	Ance	2L	13906507	13907172
S7953_SI	FBgn0012037	Ance	2L	13905645	13905718
S7955_SI	FBgn0012037	Ance	2L	13907599	13907962
S7956_SI	FBgn0012037	Ance	2L	13908024	13908590
S7957_SI	FBgn0012037	Ance	2L	13908648	13908788
S7958_SI	FBgn0012037	Ance	2L	13908856	13909028
S7959_SI	FBgn0012037	Ance	2L	13909093	13909172
S7961_SI	FBgn0032535	Ance-2	2L	13909717	13910663
S7962_SI	FBgn0032535	Ance-2	2L	13910716	13911276
S7963_SI	FBgn0032535	Ance-2	2L	13911334	13911640
S7965_SI	FBgn0032536	Ance-3	2L	13914725	13915250
S7966_SI	FBgn0032536	Ance-3	2L	13915399	13915905
S7967_SI	FBgn0032536	Ance-3	2L	13916406	13916564
S7968_SI	FBgn0032536	Ance-3	2L	13916621	13916861
S7969_SI	FBgn0032536	Ance-3	2L	13916926	13917650
S7970_SI	FBgn0032536	Ance-3	2L	13917977	13918080
S7971_SI	FBgn0032536	Ance-3	2L	13918147	13918245
S7982_SI	FBgn0032536	Ance-3	2L	13954717	13954857
S7983_SI	FBgn0032536	Ance-3	2L	13955265	13955757
S37194_SI	FBgn0033366	Ance-4	2R	4927233	4927306
S37195_SI	FBgn0033366	Ance-4	2R	4927364	4927542
S37196_SI	FBgn0033366	Ance-4	2R	4927601	4927723
S37197_SI	FBgn0033366	Ance-4	2R	4927778	4927995
S37198_SI	FBgn0033366	Ance-4	2R	4928060	4929316
S37200_SI	FBgn0033366	Ance-4	2R	4929551	4929647
S47869_SI	FBgn0035076	Ance-5	2R	20776151	20776284
S47870_SI	FBgn0035076	Ance-5	2R	20776345	20776658
S47871_SI	FBgn0035076	Ance-5	2R	20776718	20777284
S47872_SI	FBgn0035076	Ance-5	2R	20777446	20778545
S19989_SI	FBgn0030898	Andorra	X	18072559	18073505
F33689_SI	FBgn0011747	Ank	4	149948	150078
S33678_SI	FBgn0011747	Ank	4	135700	135828
S33679_SI	FBgn0011747	Ank	4	135884	136630
S33680_SI	FBgn0011747	Ank	4	137015	137256
S33681_SI	FBgn0011747	Ank	4	137312	139127
S33682_SI	FBgn0011747	Ank	4	139181	139405
S33683_SI	FBgn0011747	Ank	4	139464	139557
S33684_SI	FBgn0011747	Ank	4	140514	140838
S33685_SI	FBgn0011747	Ank	4	141484	142425
S33686_SI	FBgn0011747	Ank	4	142479	142582
S33687_SI	FBgn0011747	Ank	4	142935	144048
S33688_SI	FBgn0011747	Ank	4	144411	144518
F25728_SI	FBgn0261788	Ank2	3L	7655081	7655398
F25734_SI	FBgn0261788	Ank2	3L	7689611	7689824
F25740_SI	FBgn0261788	Ank2	3L	7697918	7699014
F25745_SI	FBgn0261788	Ank2	3L	7702020	7702450
F25749_SI	FBgn0261788	Ank2	3L	7706238	7706750
S25726_SI	FBgn0261788	Ank2	3L	7648489	7649303
S25732_SI	FBgn0261788	Ank2	3L	7659266	7686955
S25735_SI	FBgn0261788	Ank2	3L	7689880	7689978
S25736_SI	FBgn0261788	Ank2	3L	7690038	7692473
S25737_SI	FBgn0261788	Ank2	3L	7692586	7693424
S25738_SI	FBgn0261788	Ank2	3L	7693489	7693648
S25739_SI	FBgn0261788	Ank2	3L	7696946	7697150
S25741_SI	FBgn0261788	Ank2	3L	7699073	7699479
S25742_SI	FBgn0261788	Ank2	3L	7699561	7699843
S25743_SI	FBgn0261788	Ank2	3L	7700728	7700820
S25744_SI	FBgn0261788	Ank2	3L	7700989	7701916
S25746_SI	FBgn0261788	Ank2	3L	7702619	7703383
S25747_SI	FBgn0261788	Ank2	3L	7703449	7703901
S25748_SI	FBgn0261788	Ank2	3L	7703968	7704069
S25750_SI	FBgn0261788	Ank2	3L	7709268	7709424
S25751_SI	FBgn0261788	Ank2	3L	7710467	7711495
S62699_SI	FBgn0000094	Anp	3R	26035670	26035802
S62700_SI	FBgn0000094	Anp	3R	26035865	26036003
F16102_SI	FBgn0025111	Ant2	X	10674230	10674694
S16101_SI	FBgn0025111	Ant2	X	10674026	10674153
F49613_SI	FBgn0260642	Antp	3R	2721975	2724260
F49616_SI	FBgn0260642	Antp	3R	2732740	2734460
S49618_SI	FBgn0260642	Antp	3R	2735012	2735788
S49622_SI	FBgn0260642	Antp	3R	2823928	2824950
S20904_SI	FBgn0000084	AnxB10	X	20066074	20066255
S20905_SI	FBgn0000084	AnxB10	X	20066338	20067049
S20906_SI	FBgn0000084	AnxB10	X	20067402	20067547
F19039_SI	FBgn0030749	AnxB11	X	16314083	16314158
F19041_SI	FBgn0030749	AnxB11	X	16315814	16316275
S19034_SI	FBgn0030749	AnxB11	X	16311989	16312057
S19035_SI	FBgn0030749	AnxB11	X	16312114	16312323
S19036_SI	FBgn0030749	AnxB11	X	16312393	16312622
S19037_SI	FBgn0030749	AnxB11	X	16312701	16313082
S19038_SI	FBgn0030749	AnxB11	X	16313237	16313803
S57286_SI	FBgn0000083	AnxB9	3R	16893168	16893221
S57287_SI	FBgn0000083	AnxB9	3R	16893791	16894499
S57288_SI	FBgn0000083	AnxB9	3R	16894560	16894741
S57289_SI	FBgn0000083	AnxB9	3R	16895035	16895476
S57290_SI	FBgn0000083	AnxB9	3R	16896000	16896261
S52688_SI	FBgn0029512	Aos1	3R	8258851	8259279
S52689_SI	FBgn0029512	Aos1	3R	8259347	8259544
S61824_SI	FBgn0015589	Apc	3R	24658023	24662208
S61825_SI	FBgn0015589	Apc	3R	24662269	24662407
S61826_SI	FBgn0015589	Apc	3R	24662621	24666547
S61828_SI	FBgn0015589	Apc	3R	24670282	24670470
S59179_SI	FBgn0026598	Apc2	3R	19990595	19992808
F9177_SI	FBgn0026150	ApepP	2L	16908229	16910418
S5718_SI	FBgn0051713	Apf	2L	9938178	9938510
S5719_SI	FBgn0051713	Apf	2L	9938569	9938790
S63103_SI	FBgn0016123	Aph-4	3R	26874651	26875041
S63105_SI	FBgn0016123	Aph-4	3R	26876374	26876615
S63106_SI	FBgn0016123	Aph-4	3R	26876683	26877646
S63107_SI	FBgn0016123	Aph-4	3R	26877707	26878262
F22167_SI	FBgn0040281	Aplip1	3L	1197509	1198230
S22165_SI	FBgn0040281	Aplip1	3L	1196317	1196655
S22166_SI	FBgn0040281	Aplip1	3L	1196937	1197313
S22168_SI	FBgn0040281	Aplip1	3L	1198299	1198486
S22169_SI	FBgn0040281	Aplip1	3L	1198555	1199339
S5512_SI	FBgn0032136	Apoltp	2L	9634179	9634328
S5513_SI	FBgn0032136	Apoltp	2L	9641681	9641818
S5514_SI	FBgn0032136	Apoltp	2L	9641913	9642646
S5516_SI	FBgn0032136	Apoltp	2L	9642934	9643177
S5517_SI	FBgn0032136	Apoltp	2L	9643249	9645790
S5518_SI	FBgn0032136	Apoltp	2L	9645858	9646201
S5519_SI	FBgn0032136	Apoltp	2L	9646265	9646475
S5520_SI	FBgn0032136	Apoltp	2L	9646538	9646896
S5521_SI	FBgn0032136	Apoltp	2L	9646955	9648917
S5522_SI	FBgn0032136	Apoltp	2L	9648989	9649147
S5523_SI	FBgn0032136	Apoltp	2L	9649205	9650751
S5524_SI	FBgn0032136	Apoltp	2L	9650809	9651433
S5525_SI	FBgn0032136	Apoltp	2L	9651492	9653760
S5526_SI	FBgn0032136	Apoltp	2L	9653822	9653991
S5527_SI	FBgn0032136	Apoltp	2L	9654045	9654131
S5528_SI	FBgn0032136	Apoltp	2L	9654194	9654753
S5529_SI	FBgn0032136	Apoltp	2L	9654811	9655011
S5530_SI	FBgn0032136	Apoltp	2L	9655079	9655769
S5531_SI	FBgn0032136	Apoltp	2L	9655851	9656026
F11766_SI	FBgn0000108	Appl	X	465164	465385
F11767_SI	FBgn0000108	Appl	X	465460	466103
F11768_SI	FBgn0000108	Appl	X	466170	466322
F11769_SI	FBgn0000108	Appl	X	467886	468035
F11771_SI	FBgn0000108	Appl	X	468975	469122
F11772_SI	FBgn0000108	Appl	X	469201	469395
F11773_SI	FBgn0000108	Appl	X	469504	473077
S11763_SI	FBgn0000108	Appl	X	425660	425909
S11764_SI	FBgn0000108	Appl	X	454639	454809
S11765_SI	FBgn0000108	Appl	X	464895	465033
S11770_SI	FBgn0000108	Appl	X	468229	468911
S22689_SI	FBgn0000109	Aprt	3L	1883892	1884248
S22690_SI	FBgn0000109	Aprt	3L	1884323	1884560
S22691_SI	FBgn0000109	Aprt	3L	1884691	1884885
F27479_SI	FBgn0036111	Aps	3L	10887876	10889509
F27482_SI	FBgn0036111	Aps	3L	10890998	10892223
S27480_SI	FBgn0036111	Aps	3L	10889569	10889724
S27481_SI	FBgn0036111	Aps	3L	10889879	10889977
S40790_SI	FBgn0033926	Arc1	2R	10245432	10247802
S40792_SI	FBgn0033928	Arc2	2R	10249429	10250330
S56562_SI	FBgn0038742	Arc42	3R	15703470	15703633
S56563_SI	FBgn0038742	Arc42	3R	15703721	15703930
S56564_SI	FBgn0038742	Arc42	3R	15703999	15705034
F34317_SI	FBgn0013749	Arf102F	4	1145576	1145951
S34314_SI	FBgn0013749	Arf102F	4	1144793	1144957
S34315_SI	FBgn0013749	Arf102F	4	1145062	1145324
S34316_SI	FBgn0013749	Arf102F	4	1145394	1145519
F41354_SI	FBgn0013750	Arf51F	2R	11210006	11210246
F41359_SI	FBgn0013750	Arf51F	2R	11211707	11212995
S41355_SI	FBgn0013750	Arf51F	2R	11210308	11210535
S41357_SI	FBgn0013750	Arf51F	2R	11210954	11211070
S41358_SI	FBgn0013750	Arf51F	2R	11211350	11211652
F33366_SI	FBgn0010348	Arf79F	3L	22861479	22862346
F33370_SI	FBgn0010348	Arf79F	3L	22862942	22863250
F33373_SI	FBgn0010348	Arf79F	3L	22864420	22864824
S33367_SI	FBgn0010348	Arf79F	3L	22862446	22862571
S33369_SI	FBgn0010348	Arf79F	3L	22862765	22862874
S33371_SI	FBgn0010348	Arf79F	3L	22863315	22863394
S33372_SI	FBgn0010348	Arf79F	3L	22863947	22864187
S33374_SI	FBgn0010348	Arf79F	3L	22865024	22865152
S28326_SI	FBgn0020655	ArfGAP1	3L	12408126	12408969
S28327_SI	FBgn0020655	ArfGAP1	3L	12409045	12409104
S28328_SI	FBgn0020655	ArfGAP1	3L	12409375	12409579
S28329_SI	FBgn0020655	ArfGAP1	3L	12409640	12410187
S28330_SI	FBgn0020655	ArfGAP1	3L	12410253	12410680
F33296_SI	FBgn0037182	ArfGAP3	3L	22707413	22708189
F33298_SI	FBgn0037182	ArfGAP3	3L	22709156	22709305
F33299_SI	FBgn0037182	ArfGAP3	3L	22709398	22709514
F33301_SI	FBgn0037182	ArfGAP3	3L	22710071	22710463
S33297_SI	FBgn0037182	ArfGAP3	3L	22708255	22709098
S33300_SI	FBgn0037182	ArfGAP3	3L	22709669	22709992
S51979_SI	FBgn0037884	Arfip	3R	7058939	7059046
S51980_SI	FBgn0037884	Arfip	3R	7059124	7059292
S51981_SI	FBgn0037884	Arfip	3R	7059644	7060166
S51982_SI	FBgn0037884	Arfip	3R	7060230	7060735
F26632_SI	FBgn0000116	Argk	3L	9044230	9045001
S26631_SI	FBgn0000116	Argk	3L	9041980	9043459
S26633_SI	FBgn0000116	Argk	3L	9046620	9046661
S26634_SI	FBgn0000116	Argk	3L	9050643	9050681
S26635_SI	FBgn0000116	Argk	3L	9055007	9055567
S26637_SI	FBgn0000116	Argk	3L	9057564	9057617
S26638_SI	FBgn0000116	Argk	3L	9058808	9059127
F42616_SI	FBgn0263864	Ark	2R	12910590	12911083
S42611_SI	FBgn0263864	Ark	2R	12907532	12907746
S42612_SI	FBgn0263864	Ark	2R	12908895	12909295
S42613_SI	FBgn0263864	Ark	2R	12909417	12910054
S42614_SI	FBgn0263864	Ark	2R	12910108	12910231
S42615_SI	FBgn0263864	Ark	2R	12910295	12910485
S29818_SI	FBgn0000115	Arl1	3L	15976235	15976380
S29819_SI	FBgn0000115	Arl1	3L	15976478	15976694
S50338_SI	FBgn0004908	Arl2	3R	4166822	4166965
S50339_SI	FBgn0004908	Arl2	3R	4167025	4167379
S52833_SI	FBgn0011745	Arp1	3R	8518365	8518429
S52834_SI	FBgn0011745	Arp1	3R	8518492	8518666
S52835_SI	FBgn0011745	Arp1	3R	8518726	8518877
S52836_SI	FBgn0011745	Arp1	3R	8518937	8519483
S20666_SI	FBgn0031050	Arp10	X	19538564	19539615
S20667_SI	FBgn0031050	Arp10	X	19539666	19539818
S20668_SI	FBgn0031050	Arp10	X	19539879	19540047
F19111_SI	FBgn0011742	Arp2	X	16442323	16443445
F19117_SI	FBgn0011742	Arp2	X	16447377	16448001
S19112_SI	FBgn0011742	Arp2	X	16443511	16443939
S19113_SI	FBgn0011742	Arp2	X	16444010	16444219
S19114_SI	FBgn0011742	Arp2	X	16444283	16444498
S19116_SI	FBgn0011742	Arp2	X	16446373	16446483
S25936_SI	FBgn0262716	Arp3	3L	8107213	8107296
S25937_SI	FBgn0262716	Arp3	3L	8107357	8107893
S25938_SI	FBgn0262716	Arp3	3L	8108130	8108444
S25939_SI	FBgn0262716	Arp3	3L	8108508	8108688
S25940_SI	FBgn0262716	Arp3	3L	8108782	8109002
S42420_SI	FBgn0011743	Arp53D	2R	12661908	12663181
S19779_SI	FBgn0030877	Arp8	X	17754101	17754686
S19780_SI	FBgn0030877	Arp8	X	17754755	17754833
F7914_SI	FBgn0001961	Arpc1	2L	13829346	13829690
S7913_SI	FBgn0001961	Arpc1	2L	13827941	13829276
S10606_SI	FBgn0032859	Arpc2	2L	20417061	20417667
S10618_SI	FBgn0032859	Arpc2	2L	20420319	20420412
S10619_SI	FBgn0032859	Arpc2	2L	20420490	20420589
S10620_SI	FBgn0032859	Arpc2	2L	20420648	20420834
S10621_SI	FBgn0032859	Arpc2	2L	20420897	20421117
S10628_SI	FBgn0032859	Arpc2	2L	20422145	20422236
S10629_SI	FBgn0032859	Arpc2	2L	20422302	20422411
S10630_SI	FBgn0032859	Arpc2	2L	20422469	20423027
F54460_SI	FBgn0038369	Arpc3A	3R	11660919	11661743
S54458_SI	FBgn0038369	Arpc3A	3R	11660370	11660493
S54459_SI	FBgn0038369	Arpc3A	3R	11660635	11660808
F19437_SI	FBgn0065032	Arpc3B	X	16999516	16999885
S19436_SI	FBgn0065032	Arpc3B	X	16998604	16999019
S3482_SI	FBgn0031781	Arpc4	2L	6125132	6125755
S1458_SI	FBgn0031437	Arpc5	2L	2580292	2580581
F9539_SI	FBgn0000120	Arr1	2L	18080147	18081187
S9535_SI	FBgn0000120	Arr1	2L	18078269	18078496
S9536_SI	FBgn0000120	Arr1	2L	18078649	18078797
S9537_SI	FBgn0000120	Arr1	2L	18078916	18079723
S9538_SI	FBgn0000120	Arr1	2L	18079957	18080086
S26384_SI	FBgn0000121	Arr2	3L	8640361	8640745
S26385_SI	FBgn0000121	Arr2	3L	8640808	8641002
S26386_SI	FBgn0000121	Arr2	3L	8641070	8642036
F35153_SI	FBgn0033062	Ars2	2R	1968333	1968920
F35159_SI	FBgn0033062	Ars2	2R	1972352	1972536
F35160_SI	FBgn0033062	Ars2	2R	1972591	1972941
S35154_SI	FBgn0033062	Ars2	2R	1969241	1969345
S35155_SI	FBgn0033062	Ars2	2R	1969417	1971389
S35156_SI	FBgn0033062	Ars2	2R	1971446	1971512
S35157_SI	FBgn0033062	Ars2	2R	1971674	1971895
S35158_SI	FBgn0033062	Ars2	2R	1972013	1972292
S35161_SI	FBgn0033062	Ars2	2R	1973055	1973130
S51768_SI	FBgn0037834	Art1	3R	6612203	6613109
S51769_SI	FBgn0037834	Art1	3R	6613197	6613426
S51770_SI	FBgn0037834	Art1	3R	6613495	6613770
S51771_SI	FBgn0037834	Art1	3R	6613834	6613948
S2358_SI	FBgn0031592	Art2	2L	4277696	4278669
S2359_SI	FBgn0031592	Art2	2L	4278796	4279025
S2360_SI	FBgn0031592	Art2	2L	4279084	4279315
F54080_SI	FBgn0038306	Art3	3R	11053327	11055130
F51314_SI	FBgn0037770	Art4	3R	5808538	5809720
S51315_SI	FBgn0037770	Art4	3R	5809779	5810189
S51316_SI	FBgn0037770	Art4	3R	5810244	5811137
S51317_SI	FBgn0037770	Art4	3R	5811200	5811782
S46493_SI	FBgn0034817	Art7	2R	18964614	18964765
S46494_SI	FBgn0034817	Art7	2R	18964832	18966599
S6700_SI	FBgn0032329	Art8	2L	11010954	11011086
F36577_SI	FBgn0050372	Asap1	2R	4001791	4002968
F36581_SI	FBgn0050372	Asap1	2R	4003772	4004609
S36578_SI	FBgn0050372	Asap1	2R	4003035	4003220
S36579_SI	FBgn0050372	Asap1	2R	4003483	4003530
S36580_SI	FBgn0050372	Asap1	2R	4003637	4003713
S36582_SI	FBgn0050372	Asap1	2R	4004670	4004789
S36583_SI	FBgn0050372	Asap1	2R	4004850	4005330
S36584_SI	FBgn0050372	Asap1	2R	4005393	4005828
S36585_SI	FBgn0050372	Asap1	2R	4005914	4006356
S36586_SI	FBgn0050372	Asap1	2R	4006419	4006759
S36587_SI	FBgn0050372	Asap1	2R	4006828	4006973
S36588_SI	FBgn0050372	Asap1	2R	4007053	4007125
S36589_SI	FBgn0050372	Asap1	2R	4009762	4010506
F33921_SI	FBgn0039908	Asator	4	493521	494345
F33922_SI	FBgn0039908	Asator	4	495079	495730
S33920_SI	FBgn0039908	Asator	4	493204	493303
S33923_SI	FBgn0039908	Asator	4	497589	497728
S33924_SI	FBgn0039908	Asator	4	497918	498709
S33925_SI	FBgn0039908	Asator	4	499164	499364
S33926_SI	FBgn0039908	Asator	4	499426	499494
S33927_SI	FBgn0039908	Asator	4	500661	500864
S33928_SI	FBgn0039908	Asator	4	500928	501317
S33929_SI	FBgn0039908	Asator	4	501402	501767
S33930_SI	FBgn0039908	Asator	4	501835	502330
S33931_SI	FBgn0039908	Asator	4	502437	502596
S33932_SI	FBgn0039908	Asator	4	504127	504429
S33933_SI	FBgn0039908	Asator	4	505836	506659
F41897_SI	FBgn0034075	Asph	2R	11997836	11998176
F41901_SI	FBgn0034075	Asph	2R	11999701	12000035
F41902_SI	FBgn0034075	Asph	2R	12000094	12000219
F41906_SI	FBgn0034075	Asph	2R	12001540	12002138
F41908_SI	FBgn0034075	Asph	2R	12002445	12003099
F41909_SI	FBgn0034075	Asph	2R	12003158	12003267
S41899_SI	FBgn0034075	Asph	2R	11999246	11999431
S41900_SI	FBgn0034075	Asph	2R	11999488	11999646
S41903_SI	FBgn0034075	Asph	2R	12000294	12000474
S41907_SI	FBgn0034075	Asph	2R	12002277	12002371
S41910_SI	FBgn0034075	Asph	2R	12003316	12004041
S41911_SI	FBgn0034075	Asph	2R	12004098	12004501
S59639_SI	FBgn0015591	Ast	3R	20586252	20587050
S59640_SI	FBgn0015591	Ast	3R	20587112	20587552
S59641_SI	FBgn0015591	Ast	3R	20590575	20590793
F6718_SI	FBgn0032336	Ast-C	2L	11076165	11076864
S6719_SI	FBgn0032336	Ast-C	2L	11076927	11077066
S6720_SI	FBgn0032336	Ast-C	2L	11077123	11077238
S6721_SI	FBgn0032336	Ast-C	2L	11081154	11081402
S6722_SI	FBgn0032337	Ast-CC	2L	11083459	11083924
S6724_SI	FBgn0032337	Ast-CC	2L	11084167	11084347
S6725_SI	FBgn0032337	Ast-CC	2L	11084811	11085243
F40876_SI	FBgn0261823	Asx	2R	10391463	10392075
F40877_SI	FBgn0261823	Asx	2R	10392590	10392987
F40881_SI	FBgn0261823	Asx	2R	10394918	10394986
F40885_SI	FBgn0261823	Asx	2R	10397728	10398205
S40878_SI	FBgn0261823	Asx	2R	10393056	10393986
S40879_SI	FBgn0261823	Asx	2R	10394047	10394650
S40880_SI	FBgn0261823	Asx	2R	10394762	10394854
S40882_SI	FBgn0261823	Asx	2R	10395045	10395817
S40883_SI	FBgn0261823	Asx	2R	10395891	10397288
S40884_SI	FBgn0261823	Asx	2R	10397345	10397665
S40886_SI	FBgn0261823	Asx	2R	10398510	10399998
S9741_SI	FBgn0032691	Atac2	2L	18609572	18609962
S9742_SI	FBgn0032691	Atac2	2L	18610029	18611260
S9743_SI	FBgn0032691	Atac2	2L	18611327	18611501
S9744_SI	FBgn0032691	Atac2	2L	18611557	18611708
S9745_SI	FBgn0032691	Atac2	2L	18611769	18612242
F21796_SI	FBgn0052343	Atac3	3L	327546	327992
S21788_SI	FBgn0052343	Atac3	3L	324985	325694
S21789_SI	FBgn0052343	Atac3	3L	325755	325824
S21790_SI	FBgn0052343	Atac3	3L	325880	325974
S21791_SI	FBgn0052343	Atac3	3L	326033	326358
S21792_SI	FBgn0052343	Atac3	3L	326422	326539
S21794_SI	FBgn0052343	Atac3	3L	326867	327079
S21795_SI	FBgn0052343	Atac3	3L	327135	327488
F44629_SI	FBgn0025720	Ate1	2R	16143941	16144134
S44623_SI	FBgn0025720	Ate1	2R	16142471	16142643
S44624_SI	FBgn0025720	Ate1	2R	16142702	16142853
S44625_SI	FBgn0025720	Ate1	2R	16142913	16143076
S44626_SI	FBgn0025720	Ate1	2R	16143133	16143314
S44627_SI	FBgn0025720	Ate1	2R	16143391	16143540
S44628_SI	FBgn0025720	Ate1	2R	16143588	16143740
S44630_SI	FBgn0025720	Ate1	2R	16144195	16144629
S44631_SI	FBgn0025720	Ate1	2R	16144703	16144895
F2382_SI	FBgn0020762	Atet	2L	4333913	4334439
F2390_SI	FBgn0020762	Atet	2L	4344269	4345776
S2383_SI	FBgn0020762	Atet	2L	4336450	4336957
S2384_SI	FBgn0020762	Atet	2L	4338724	4339117
S2385_SI	FBgn0020762	Atet	2L	4341501	4341804
S2386_SI	FBgn0020762	Atet	2L	4341884	4342198
S2387_SI	FBgn0020762	Atet	2L	4342398	4343695
S2388_SI	FBgn0020762	Atet	2L	4343757	4343857
S2389_SI	FBgn0020762	Atet	2L	4343920	4344208
S47849_SI	FBgn0265193	Atf-2	2R	20757631	20758768
S12026_SI	FBgn0028550	Atf3	X	1136773	1138875
S12027_SI	FBgn0028550	Atf3	X	1139286	1142041
S12028_SI	FBgn0028550	Atf3	X	1145205	1145294
S12029_SI	FBgn0028550	Atf3	X	1145373	1146129
S12030_SI	FBgn0028550	Atf3	X	1153992	1154041
S12031_SI	FBgn0028550	Atf3	X	1168459	1168682
F34852_SI	FBgn0033010	Atf6	2R	1034671	1036661
F34853_SI	FBgn0033010	Atf6	2R	1040294	1042261
S34851_SI	FBgn0033010	Atf6	2R	1032238	1032363
F28548_SI	FBgn0260945	Atg1	3L	12777529	12778513
F28552_SI	FBgn0260945	Atg1	3L	12780487	12780833
S28549_SI	FBgn0260945	Atg1	3L	12778571	12778706
S28550_SI	FBgn0260945	Atg1	3L	12778772	12778908
S28551_SI	FBgn0260945	Atg1	3L	12778971	12780128
S28553_SI	FBgn0260945	Atg1	3L	12780893	12781053
S28554_SI	FBgn0260945	Atg1	3L	12781116	12781189
S28555_SI	FBgn0260945	Atg1	3L	12781349	12781474
S28556_SI	FBgn0260945	Atg1	3L	12781641	12781728
S28565_SI	FBgn0260945	Atg1	3L	12790783	12790956
S28566_SI	FBgn0260945	Atg1	3L	12797455	12798216
S28159_SI	FBgn0036255	Atg12	3L	12130067	12130191
S28160_SI	FBgn0036255	Atg12	3L	12130259	12130395
S50350_SI	FBgn0261108	Atg13	3R	4175537	4178539
S61991_SI	FBgn0039636	Atg14	3R	24942113	24942494
S61992_SI	FBgn0039636	Atg14	3R	24942567	24943618
F62364_SI	FBgn0039705	Atg16	3R	25657637	25658094
F62365_SI	FBgn0039705	Atg16	3R	25658915	25659102
S62359_SI	FBgn0039705	Atg16	3R	25653003	25653375
S62360_SI	FBgn0039705	Atg16	3R	25653572	25653715
S62361_SI	FBgn0039705	Atg16	3R	25653795	25653879
S62362_SI	FBgn0039705	Atg16	3R	25653948	25654248
S62363_SI	FBgn0039705	Atg16	3R	25657412	25657554
S62367_SI	FBgn0039705	Atg16	3R	25659655	25659817
S62368_SI	FBgn0039705	Atg16	3R	25660083	25660344
S62369_SI	FBgn0039705	Atg16	3R	25660468	25660823
F26016_SI	FBgn0035850	Atg18	3L	8180095	8180676
F26018_SI	FBgn0035850	Atg18	3L	8182387	8182545
F26019_SI	FBgn0035850	Atg18	3L	8182942	8184065
S26017_SI	FBgn0035850	Atg18	3L	8180913	8181680
F23169_SI	FBgn0044452	Atg2	3L	2774338	2774493
S23170_SI	FBgn0044452	Atg2	3L	2774568	2780677
S697_SI	FBgn0031298	Atg4	2L	1080911	1081427
S698_SI	FBgn0031298	Atg4	2L	1081578	1081920
S699_SI	FBgn0031298	Atg4	2L	1081977	1082056
S700_SI	FBgn0031298	Atg4	2L	1082120	1082665
S14645_SI	FBgn0029943	Atg5	X	7208655	7209283
S14646_SI	FBgn0029943	Atg5	X	7216400	7216505
S14647_SI	FBgn0029943	Atg5	X	7216590	7216815
S14648_SI	FBgn0029943	Atg5	X	7217191	7217296
S14649_SI	FBgn0029943	Atg5	X	7217379	7217478
S14650_SI	FBgn0029943	Atg5	X	7217553	7217803
S59075_SI	FBgn0264325	Atg6	3R	19874902	19875086
S59076_SI	FBgn0264325	Atg6	3R	19875141	19876188
S43630_SI	FBgn0034366	Atg7	2R	14507971	14508279
S43631_SI	FBgn0034366	Atg7	2R	14508344	14508460
S43632_SI	FBgn0034366	Atg7	2R	14508544	14508837
S43636_SI	FBgn0034366	Atg7	2R	14510510	14510674
S43637_SI	FBgn0034366	Atg7	2R	14510735	14511082
S43638_SI	FBgn0034366	Atg7	2R	14511144	14511288
S43639_SI	FBgn0034366	Atg7	2R	14511420	14511632
S43640_SI	FBgn0034366	Atg7	2R	14511690	14512211
S43641_SI	FBgn0034366	Atg7	2R	14512268	14512549
S16090_SI	FBgn0052672	Atg8a	X	10658911	10659568
S16091_SI	FBgn0052672	Atg8a	X	10659638	10659835
S16092_SI	FBgn0052672	Atg8a	X	10662014	10662368
S55535_SI	FBgn0038539	Atg8b	3R	13550146	13550766
S42099_SI	FBgn0034110	Atg9	2R	12181905	12184737
S32994_SI	FBgn0052446	Atox1	3L	21634095	21634295
S32995_SI	FBgn0052446	Atox1	3L	21634387	21634462
S32996_SI	FBgn0052446	Atox1	3L	21635074	21635699
F57180_SI	FBgn0002921	Atpalpha	3R	16783456	16783889
F57187_SI	FBgn0002921	Atpalpha	3R	16792120	16792621
F57193_SI	FBgn0002921	Atpalpha	3R	16799533	16801961
S57179_SI	FBgn0002921	Atpalpha	3R	16774436	16774551
S57181_SI	FBgn0002921	Atpalpha	3R	16784959	16785102
S57182_SI	FBgn0002921	Atpalpha	3R	16786448	16786547
S57183_SI	FBgn0002921	Atpalpha	3R	16787937	16788017
S57184_SI	FBgn0002921	Atpalpha	3R	16789447	16789578
S57185_SI	FBgn0002921	Atpalpha	3R	16789649	16789915
S57186_SI	FBgn0002921	Atpalpha	3R	16789980	16791761
S57188_SI	FBgn0002921	Atpalpha	3R	16792830	16792924
S57189_SI	FBgn0002921	Atpalpha	3R	16794114	16794208
S57190_SI	FBgn0002921	Atpalpha	3R	16796605	16796699
S57191_SI	FBgn0002921	Atpalpha	3R	16798895	16799069
S57192_SI	FBgn0002921	Atpalpha	3R	16799228	16799460
S41012_SI	FBgn0012042	AttA	2R	10634867	10635158
S41013_SI	FBgn0012042	AttA	2R	10635223	10635720
S41014_SI	FBgn0041581	AttB	2R	10636728	10637013
S40205_SI	FBgn0041579	AttC	2R	9281210	9281591
S55459_SI	FBgn0038530	AttD	3R	13451284	13451808
S49022_SI	FBgn0019637	Atu	3R	1439080	1439214
S49023_SI	FBgn0019637	Atu	3R	1439282	1439345
S49024_SI	FBgn0019637	Atu	3R	1439410	1440196
S49025_SI	FBgn0019637	Atu	3R	1440297	1441661
S14491_SI	FBgn0029907	Atx-1	X	6717237	6717388
S14492_SI	FBgn0029907	Atx-1	X	6717446	6717671
S14493_SI	FBgn0029907	Atx-1	X	6717725	6718236
F54290_SI	FBgn0041188	Atx2	3R	11239291	11242999
S54286_SI	FBgn0041188	Atx2	3R	11234158	11234911
S54287_SI	FBgn0041188	Atx2	3R	11235173	11235256
S54288_SI	FBgn0041188	Atx2	3R	11237843	11238243
S54289_SI	FBgn0041188	Atx2	3R	11238301	11239234
S31219_SI	FBgn0036813	Aut1	3L	18741787	18741989
S31220_SI	FBgn0036813	Aut1	3L	18742444	18742579
S31221_SI	FBgn0036813	Aut1	3L	18742648	18742838
S31222_SI	FBgn0036813	Aut1	3L	18742893	18743583
S17050_SI	FBgn0030410	Aven	X	12523508	12523631
F23714_SI	FBgn0013751	Awh	3L	3860190	3860423
F23715_SI	FBgn0013751	Awh	3L	3860636	3860761
S23711_SI	FBgn0013751	Awh	3L	3846206	3846747
S23712_SI	FBgn0013751	Awh	3L	3857942	3858123
S23713_SI	FBgn0013751	Awh	3L	3859167	3859384
S23716_SI	FBgn0013751	Awh	3L	3860891	3861692
F62570_SI	FBgn0026597	Axn	3R	25856834	25857834
F62576_SI	FBgn0026597	Axn	3R	25859527	25859847
S62565_SI	FBgn0026597	Axn	3R	25848564	25849562
S62566_SI	FBgn0026597	Axn	3R	25850149	25850344
S62567_SI	FBgn0026597	Axn	3R	25851188	25851261
S62568_SI	FBgn0026597	Axn	3R	25853083	25853298
S62569_SI	FBgn0026597	Axn	3R	25856486	25856768
S62571_SI	FBgn0026597	Axn	3R	25858396	25858533
S62572_SI	FBgn0026597	Axn	3R	25858653	25858749
S62573_SI	FBgn0026597	Axn	3R	25858807	25858938
S62574_SI	FBgn0026597	Axn	3R	25859003	25859261
S62575_SI	FBgn0026597	Axn	3R	25859321	25859465
S19195_SI	FBgn0000152	Axs	X	16575943	16576155
S19196_SI	FBgn0000152	Axs	X	16576234	16576504
S19197_SI	FBgn0000152	Axs	X	16577060	16577166
S19198_SI	FBgn0000152	Axs	X	16577242	16577390
S19199_SI	FBgn0000152	Axs	X	16577455	16577928
F1359_SI	FBgn0261647	Axud1	2L	2365345	2365901
S1360_SI	FBgn0261647	Axud1	2L	2366275	2368213
S1361_SI	FBgn0261647	Axud1	2L	2368316	2370137
F19566_SI	FBgn0011758	B-H1	X	17291511	17292554
S19567_SI	FBgn0011758	B-H1	X	17295498	17295726
S19568_SI	FBgn0011758	B-H1	X	17295861	17297311
S19561_SI	FBgn0004854	B-H2	X	17208614	17209944
S19563_SI	FBgn0004854	B-H2	X	17214872	17215124
S19564_SI	FBgn0004854	B-H2	X	17216691	17218208
F7780_SI	FBgn0023407	B4	2L	13500624	13506683
F7801_SI	FBgn0023407	B4	2L	13546911	13547303
S7781_SI	FBgn0023407	B4	2L	13508621	13509104
S7782_SI	FBgn0023407	B4	2L	13509467	13509792
S7783_SI	FBgn0023407	B4	2L	13512960	13513473
S7796_SI	FBgn0023407	B4	2L	13534907	13535026
S7803_SI	FBgn0023407	B4	2L	13549132	13549328
F53319_SI	FBgn0004587	B52	3R	9487033	9487581
F53322_SI	FBgn0004587	B52	3R	9488677	9491248
F53325_SI	FBgn0004587	B52	3R	9492078	9492613
S53320_SI	FBgn0004587	B52	3R	9487883	9487953
S53321_SI	FBgn0004587	B52	3R	9488019	9488126
S53323_SI	FBgn0004587	B52	3R	9491312	9491623
S53324_SI	FBgn0004587	B52	3R	9491806	9491970
S434_SI	FBgn0031255	BBS8	2L	423916	424763
S61480_SI	FBgn0039558	BCAS2	3R	23747005	23747853
S61481_SI	FBgn0039558	BCAS2	3R	23747921	23748078
S15597_SI	FBgn0026149	BCL7-like	X	9250667	9251298
S15598_SI	FBgn0026149	BCL7-like	X	9251596	9252627
S41041_SI	FBgn0015602	BEAF-32	2R	10659305	10660135
S2590_SI	FBgn0083938	BG642163	2L	4641449	4642747
S60415_SI	FBgn0250831	BG642167	3R	21632189	21632252
S60416_SI	FBgn0250831	BG642167	3R	21632386	21632683
F25047_SI	FBgn0047334	BG642312	3L	6226400	6226481
S25045_SI	FBgn0047334	BG642312	3L	6225569	6225872
S25046_SI	FBgn0047334	BG642312	3L	6225937	6226090
S25450_SI	FBgn0261111	BHD	3L	7231642	7232893
S25451_SI	FBgn0261111	BHD	3L	7232983	7233085
S26119_SI	FBgn0035871	BI-1	3L	8300245	8300480
S26120_SI	FBgn0035871	BI-1	3L	8300693	8300832
S26121_SI	FBgn0035871	BI-1	3L	8300894	8301064
S26122_SI	FBgn0035871	BI-1	3L	8301192	8301645
S26123_SI	FBgn0035871	BI-1	3L	8301796	8302041
S60866_SI	FBgn0026562	BM-40-SPARC	3R	22694960	22695852
S60867_SI	FBgn0026562	BM-40-SPARC	3R	22695915	22696094
S60868_SI	FBgn0026562	BM-40-SPARC	3R	22696232	22696289
S60869_SI	FBgn0026562	BM-40-SPARC	3R	22697648	22697717
S59320_SI	FBgn0011785	BRWD3	3R	20144722	20144879
S59321_SI	FBgn0011785	BRWD3	3R	20145131	20145189
S59323_SI	FBgn0011785	BRWD3	3R	20145739	20145798
S59324_SI	FBgn0011785	BRWD3	3R	20146390	20146636
S59325_SI	FBgn0011785	BRWD3	3R	20146698	20147505
S59326_SI	FBgn0011785	BRWD3	3R	20147585	20147681
S59327_SI	FBgn0011785	BRWD3	3R	20147746	20148060
S59328_SI	FBgn0011785	BRWD3	3R	20148119	20150125
S59329_SI	FBgn0011785	BRWD3	3R	20150181	20150440
S59330_SI	FBgn0011785	BRWD3	3R	20150499	20150669
S59331_SI	FBgn0011785	BRWD3	3R	20150727	20151000
S59332_SI	FBgn0011785	BRWD3	3R	20151472	20152617
S59333_SI	FBgn0011785	BRWD3	3R	20152679	20152859
F16093_SI	FBgn0030228	BTBD9	X	10662570	10663326
F16096_SI	FBgn0030228	BTBD9	X	10664596	10666187
S16094_SI	FBgn0030228	BTBD9	X	10663381	10664019
S16095_SI	FBgn0030228	BTBD9	X	10664088	10664534
F1530_SI	FBgn0031453	Bacc	2L	2752445	2752840
F1532_SI	FBgn0031453	Bacc	2L	2753233	2753660
S1533_SI	FBgn0031453	Bacc	2L	2756008	2756170
S5054_SI	FBgn0032049	Bace	2L	8495108	8496307
F30312_SI	FBgn0260960	Baldspot	3L	16641542	16643682
F30317_SI	FBgn0260960	Baldspot	3L	16654511	16654715
S30313_SI	FBgn0260960	Baldspot	3L	16644233	16644355
S30314_SI	FBgn0260960	Baldspot	3L	16644498	16644635
S30316_SI	FBgn0260960	Baldspot	3L	16652330	16652566
S35280_SI	FBgn0042085	Bap170	2R	2524017	2524435
S35281_SI	FBgn0042085	Bap170	2R	2524500	2525515
S35282_SI	FBgn0042085	Bap170	2R	2525686	2528492
S35283_SI	FBgn0042085	Bap170	2R	2528790	2529863
S42808_SI	FBgn0025716	Bap55	2R	13316858	13317165
S42809_SI	FBgn0025716	Bap55	2R	13317225	13318067
S42810_SI	FBgn0025716	Bap55	2R	13318147	13318468
S17264_SI	FBgn0025463	Bap60	X	13051478	13051886
S17265_SI	FBgn0025463	Bap60	X	13051947	13053230
S17266_SI	FBgn0025463	Bap60	X	13053299	13053541
S1688_SI	FBgn0025109	Bem46	2L	2988116	2988383
S1689_SI	FBgn0025109	Bem46	2L	2988437	2988678
S1690_SI	FBgn0025109	Bem46	2L	2988740	2989081
S1691_SI	FBgn0025109	Bem46	2L	2989159	2989337
F51461_SI	FBgn0040238	Best1	3R	5987186	5988032
F51464_SI	FBgn0040238	Best1	3R	5990297	5990683
S51462_SI	FBgn0040238	Best1	3R	5988755	5988799
S51463_SI	FBgn0040238	Best1	3R	5988921	5989578
S51465_SI	FBgn0040238	Best1	3R	5990741	5991497
S51466_SI	FBgn0040238	Best1	3R	5991846	5991956
S51467_SI	FBgn0040238	Best1	3R	5992971	5993183
S51468_SI	FBgn0040238	Best1	3R	5995914	5996209
S25073_SI	FBgn0035696	Best2	3L	6239033	6240306
S25074_SI	FBgn0035696	Best2	3L	6240458	6240700
S25075_SI	FBgn0035696	Best2	3L	6240771	6240863
S25076_SI	FBgn0035696	Best2	3L	6241007	6241316
S25077_SI	FBgn0035696	Best2	3L	6241646	6241885
S25078_SI	FBgn0035696	Best2	3L	6243710	6243817
S25079_SI	FBgn0035696	Best2	3L	6244471	6244599
S25080_SI	FBgn0035696	Best2	3L	6244680	6245048
S25081_SI	FBgn0035696	Best2	3L	6245108	6245294
S25082_SI	FBgn0035696	Best2	3L	6245359	6245469
S25083_SI	FBgn0035696	Best2	3L	6246600	6246963
S25084_SI	FBgn0035696	Best2	3L	6249647	6249765
S29503_SI	FBgn0036492	Best3	3L	15294989	15295532
F31414_SI	FBgn0260857	Bet1	3L	19254494	19254755
F31415_SI	FBgn0260857	Bet1	3L	19254813	19255355
S26856_SI	FBgn0260859	Bet3	3L	9432250	9432660
S62671_SI	FBgn0260860	Bet5	3R	26005954	26006176
S62672_SI	FBgn0260860	Bet5	3R	26006231	26006373
S62673_SI	FBgn0260860	Bet5	3R	26006524	26007208
S22503_SI	FBgn0013753	Bgb	3L	1639711	1640952
S8715_SI	FBgn0000182	BicC	2L	16045066	16045392
S8716_SI	FBgn0000182	BicC	2L	16045841	16045966
S8717_SI	FBgn0000182	BicC	2L	16046027	16046408
S8718_SI	FBgn0000182	BicC	2L	16046602	16047729
F9322_SI	FBgn0000183	BicD	2L	17459605	17461843
F9323_SI	FBgn0000183	BicD	2L	17462031	17462342
S9324_SI	FBgn0000183	BicD	2L	17462429	17462683
S9325_SI	FBgn0000183	BicD	2L	17462738	17462955
S9326_SI	FBgn0000183	BicD	2L	17463032	17463882
S9327_SI	FBgn0000183	BicD	2L	17463988	17464125
S9328_SI	FBgn0000183	BicD	2L	17464190	17464555
S9330_SI	FBgn0000183	BicD	2L	17472097	17473215
F60000_SI	FBgn0039282	Bili	3R	20957028	20957181
F60002_SI	FBgn0039282	Bili	3R	20958043	20958223
S60001_SI	FBgn0039282	Bili	3R	20957335	20957531
S60003_SI	FBgn0039282	Bili	3R	20958314	20958675
S60004_SI	FBgn0039282	Bili	3R	20958738	20959489
S60005_SI	FBgn0039282	Bili	3R	20959552	20959718
S60006_SI	FBgn0039282	Bili	3R	20959774	20960120
S60007_SI	FBgn0039282	Bili	3R	20960185	20960346
S60008_SI	FBgn0039282	Bili	3R	20960414	20960602
S60009_SI	FBgn0039282	Bili	3R	20960669	20960798
S60010_SI	FBgn0039282	Bili	3R	20960872	20960970
S60011_SI	FBgn0039282	Bili	3R	20961030	20961180
S60012_SI	FBgn0039282	Bili	3R	20961248	20962431
S54717_SI	FBgn0024491	Bin1	3R	12012434	12012615
S5657_SI	FBgn0010520	Bka	2L	9895287	9895380
S5658_SI	FBgn0010520	Bka	2L	9895441	9896104
S24645_SI	FBgn0035625	Blimp-1	3L	5624083	5624581
S24647_SI	FBgn0035625	Blimp-1	3L	5635103	5635434
S24648_SI	FBgn0035625	Blimp-1	3L	5636747	5636815
S24649_SI	FBgn0035625	Blimp-1	3L	5637187	5637732
S24650_SI	FBgn0035625	Blimp-1	3L	5637835	5637951
S24651_SI	FBgn0035625	Blimp-1	3L	5638366	5638404
S24652_SI	FBgn0035625	Blimp-1	3L	5638775	5641337
S24653_SI	FBgn0035625	Blimp-1	3L	5641403	5642036
S52238_SI	FBgn0002906	Blm	3R	7564041	7564863
S52239_SI	FBgn0002906	Blm	3R	7564927	7567235
F27905_SI	FBgn0036199	Bmcp	3L	11715689	11716425
S27901_SI	FBgn0036199	Bmcp	3L	11714034	11714291
S27902_SI	FBgn0036199	Bmcp	3L	11714417	11714564
S27903_SI	FBgn0036199	Bmcp	3L	11715105	11715518
S27904_SI	FBgn0036199	Bmcp	3L	11715572	11715632
S27906_SI	FBgn0036199	Bmcp	3L	11720982	11721218
S33394_SI	FBgn0037205	BoYb	3L	22895012	22898570
S35757_SI	FBgn0033155	Br140	2R	3160038	3162394
S35758_SI	FBgn0033155	Br140	2R	3162591	3162862
S35759_SI	FBgn0033155	Br140	2R	3162919	3164177
S35760_SI	FBgn0033155	Br140	2R	3164244	3165606
S47610_SI	FBgn0050169	Brca2	2R	20413724	20414568
S47611_SI	FBgn0050169	Brca2	2R	20414629	20414700
S24759_SI	FBgn0086694	Bre1	3L	5783292	5784743
S24760_SI	FBgn0086694	Bre1	3L	5784796	5785685
S24761_SI	FBgn0086694	Bre1	3L	5785800	5786952
S24762_SI	FBgn0086694	Bre1	3L	5787156	5787292
F55290_SI	FBgn0038499	Brf	3R	13200555	13201502
S55291_SI	FBgn0038499	Brf	3R	13201566	13202493
S55292_SI	FBgn0038499	Brf	3R	13202549	13202775
S55293_SI	FBgn0038499	Brf	3R	13202839	13202988
S55303_SI	FBgn0038499	Brf	3R	13216218	13216322
S55304_SI	FBgn0038499	Brf	3R	13216382	13216750
S55305_SI	FBgn0038499	Brf	3R	13216812	13217059
F51555_SI	FBgn0037808	Bruce	3R	6141518	6141796
F51568_SI	FBgn0037808	Bruce	3R	6147930	6148105
S51550_SI	FBgn0037808	Bruce	3R	6137757	6138860
S51551_SI	FBgn0037808	Bruce	3R	6138932	6139360
S51552_SI	FBgn0037808	Bruce	3R	6139435	6139903
S51553_SI	FBgn0037808	Bruce	3R	6139961	6140792
S51554_SI	FBgn0037808	Bruce	3R	6140847	6141461
S51556_SI	FBgn0037808	Bruce	3R	6141924	6143270
S51557_SI	FBgn0037808	Bruce	3R	6143330	6143793
S51558_SI	FBgn0037808	Bruce	3R	6143861	6144396
S51559_SI	FBgn0037808	Bruce	3R	6144454	6144638
S51560_SI	FBgn0037808	Bruce	3R	6144696	6144926
S51561_SI	FBgn0037808	Bruce	3R	6144984	6145101
S51562_SI	FBgn0037808	Bruce	3R	6145159	6145382
S51563_SI	FBgn0037808	Bruce	3R	6145442	6145700
S51564_SI	FBgn0037808	Bruce	3R	6145768	6146552
S51565_SI	FBgn0037808	Bruce	3R	6146877	6146948
S51566_SI	FBgn0037808	Bruce	3R	6147187	6147304
S51567_SI	FBgn0037808	Bruce	3R	6147384	6147869
S51569_SI	FBgn0037808	Bruce	3R	6148169	6148437
S51570_SI	FBgn0037808	Bruce	3R	6148493	6149918
S51571_SI	FBgn0037808	Bruce	3R	6150008	6150131
S51572_SI	FBgn0037808	Bruce	3R	6150188	6150420
S51573_SI	FBgn0037808	Bruce	3R	6150480	6150901
S51574_SI	FBgn0037808	Bruce	3R	6150964	6151378
S51576_SI	FBgn0037808	Bruce	3R	6151983	6152204
S51577_SI	FBgn0037808	Bruce	3R	6152265	6152485
S51578_SI	FBgn0037808	Bruce	3R	6152551	6153385
S51579_SI	FBgn0037808	Bruce	3R	6153451	6154200
S51580_SI	FBgn0037808	Bruce	3R	6154293	6155355
S51581_SI	FBgn0037808	Bruce	3R	6155413	6155723
S51582_SI	FBgn0037808	Bruce	3R	6156690	6157075
F4666_SI	FBgn0261822	Bsg	2L	8083420	8083636
F4667_SI	FBgn0261822	Bsg	2L	8088304	8088516
F4669_SI	FBgn0261822	Bsg	2L	8089185	8089736
F4676_SI	FBgn0261822	Bsg	2L	8107748	8116531
S4668_SI	FBgn0261822	Bsg	2L	8088610	8088705
S4670_SI	FBgn0261822	Bsg	2L	8102300	8102518
S4671_SI	FBgn0261822	Bsg	2L	8102598	8103503
S4672_SI	FBgn0261822	Bsg	2L	8105692	8105809
S4673_SI	FBgn0261822	Bsg	2L	8106840	8107000
S4674_SI	FBgn0261822	Bsg	2L	8107066	8107173
S4675_SI	FBgn0261822	Bsg	2L	8107238	8107438
F2999_SI	FBgn0000228	Bsg25D	2L	5273161	5273590
F3000_SI	FBgn0000228	Bsg25D	2L	5273827	5275780
F3005_SI	FBgn0000228	Bsg25D	2L	5277934	5278548
S2997_SI	FBgn0000228	Bsg25D	2L	5271728	5272928
S2998_SI	FBgn0000228	Bsg25D	2L	5272986	5273097
S3001_SI	FBgn0000228	Bsg25D	2L	5276288	5276368
S3002_SI	FBgn0000228	Bsg25D	2L	5276512	5276731
S3003_SI	FBgn0000228	Bsg25D	2L	5276936	5277180
F23364_SI	FBgn0263108	BtbVII	3L	3149628	3150153
F23365_SI	FBgn0263108	BtbVII	3L	3150215	3150857
F23366_SI	FBgn0263108	BtbVII	3L	3150928	3151184
F23368_SI	FBgn0263108	BtbVII	3L	3152455	3155678
S23367_SI	FBgn0263108	BtbVII	3L	3151264	3151372
S23369_SI	FBgn0263108	BtbVII	3L	3155958	3157141
S23370_SI	FBgn0263108	BtbVII	3L	3157200	3158408
S14118_SI	FBgn0029848	Btd	X	6111513	6113114
F4859_SI	FBgn0003502	Btk29A	2L	8258755	8260636
F4868_SI	FBgn0003502	Btk29A	2L	8271936	8274224
F4877_SI	FBgn0003502	Btk29A	2L	8300506	8301079
S4860_SI	FBgn0003502	Btk29A	2L	8260698	8260831
S4861_SI	FBgn0003502	Btk29A	2L	8260909	8261681
S4862_SI	FBgn0003502	Btk29A	2L	8261740	8261868
S4863_SI	FBgn0003502	Btk29A	2L	8261943	8262073
S4864_SI	FBgn0003502	Btk29A	2L	8262139	8262219
S4865_SI	FBgn0003502	Btk29A	2L	8262285	8262401
S4866_SI	FBgn0003502	Btk29A	2L	8262475	8262680
S4867_SI	FBgn0003502	Btk29A	2L	8265195	8265793
S4869_SI	FBgn0003502	Btk29A	2L	8277371	8277702
S4870_SI	FBgn0003502	Btk29A	2L	8283409	8283555
S4871_SI	FBgn0003502	Btk29A	2L	8283869	8284064
S4872_SI	FBgn0003502	Btk29A	2L	8284125	8284220
S4875_SI	FBgn0003502	Btk29A	2L	8296441	8297124
S4876_SI	FBgn0003502	Btk29A	2L	8298071	8298340
F3008_SI	FBgn0031696	Bub1	2L	5282074	5283283
S3006_SI	FBgn0031696	Bub1	2L	5279053	5280271
S3007_SI	FBgn0031696	Bub1	2L	5280328	5281989
S62229_SI	FBgn0025457	Bub3	3R	25500839	25501143
S35081_SI	FBgn0263855	BubR1	2R	1856604	1857192
S35082_SI	FBgn0263855	BubR1	2R	1857253	1857500
S35083_SI	FBgn0263855	BubR1	2R	1857663	1860626
S35084_SI	FBgn0263855	BubR1	2R	1861003	1861398
S35085_SI	FBgn0263855	BubR1	2R	1861462	1861890
S39011_SI	FBgn0040491	Buffy	2R	7566997	7567091
S39016_SI	FBgn0040491	Buffy	2R	7574923	7575241
S39017_SI	FBgn0040491	Buffy	2R	7575318	7575464
S39018_SI	FBgn0040491	Buffy	2R	7575525	7575833
S39019_SI	FBgn0040491	Buffy	2R	7575895	7576062
F20141_SI	FBgn0265598	Bx	X	18428696	18429457
F20146_SI	FBgn0265598	Bx	X	18464597	18466842
S20137_SI	FBgn0265598	Bx	X	18414751	18415072
S20144_SI	FBgn0265598	Bx	X	18460729	18461171
S20145_SI	FBgn0265598	Bx	X	18461544	18461669
F15410_SI	FBgn0004856	Bx42	X	8998042	8999364
S15411_SI	FBgn0004856	Bx42	X	8999430	8999990
S15412_SI	FBgn0004856	Bx42	X	9000258	9000637
S12768_SI	FBgn0011566	Bzd	X	2501295	2501757
S12769_SI	FBgn0011566	Bzd	X	2502003	2502136
S12770_SI	FBgn0011566	Bzd	X	2502204	2502445
S12771_SI	FBgn0011566	Bzd	X	2502504	2502909
S57564_SI	FBgn0004863	C15	3R	17325708	17326152
S57565_SI	FBgn0004863	C15	3R	17327976	17328391
S57566_SI	FBgn0004863	C15	3R	17332853	17333081
S57567_SI	FBgn0004863	C15	3R	17337771	17338536
F5216_SI	FBgn0032078	C1GalTA	2L	8950770	8951216
S5212_SI	FBgn0032078	C1GalTA	2L	8943455	8944167
S5213_SI	FBgn0032078	C1GalTA	2L	8944233	8945122
S5214_SI	FBgn0032078	C1GalTA	2L	8945358	8945534
F14436_SI	FBgn0259228	C3G	X	6674822	6676519
F14445_SI	FBgn0259228	C3G	X	6681129	6681299
F14450_SI	FBgn0259228	C3G	X	6683745	6685194
S14437_SI	FBgn0259228	C3G	X	6676594	6676725
S14438_SI	FBgn0259228	C3G	X	6676803	6676928
S14439_SI	FBgn0259228	C3G	X	6676996	6677565
S14440_SI	FBgn0259228	C3G	X	6677643	6677811
S14441_SI	FBgn0259228	C3G	X	6677923	6678587
S14442_SI	FBgn0259228	C3G	X	6678657	6678768
S14443_SI	FBgn0259228	C3G	X	6679544	6679696
S14444_SI	FBgn0259228	C3G	X	6680189	6680845
S14446_SI	FBgn0259228	C3G	X	6681384	6681553
S14447_SI	FBgn0259228	C3G	X	6681623	6682158
S14448_SI	FBgn0259228	C3G	X	6682236	6682426
S14449_SI	FBgn0259228	C3G	X	6682494	6683084
S14454_SI	FBgn0259228	C3G	X	6694083	6694743
S14455_SI	FBgn0259228	C3G	X	6697140	6697626
S16208_SI	FBgn0021742	C901	X	10858152	10859099
S16212_SI	FBgn0021742	C901	X	10860024	10860182
S7893_SI	FBgn0027844	CAH1	2L	13803626	13803962
S28198_SI	FBgn0027843	CAH2	3L	12172976	12173255
S28199_SI	FBgn0027843	CAH2	3L	12174776	12175248
S28200_SI	FBgn0027843	CAH2	3L	12175310	12175537
S28201_SI	FBgn0027843	CAH2	3L	12175599	12176447
F50646_SI	FBgn0037646	CAHbeta	3R	4807553	4807889
S50645_SI	FBgn0037646	CAHbeta	3R	4806582	4806831
F38187_SI	FBgn0033504	CAP	2R	6166241	6172306
F38207_SI	FBgn0033504	CAP	2R	6190714	6192435
F38211_SI	FBgn0033504	CAP	2R	6193650	6194529
S38185_SI	FBgn0033504	CAP	2R	6159389	6159585
S38186_SI	FBgn0033504	CAP	2R	6163170	6164309
S38188_SI	FBgn0033504	CAP	2R	6172915	6173379
S38189_SI	FBgn0033504	CAP	2R	6174579	6174785
S38192_SI	FBgn0033504	CAP	2R	6180000	6180377
S38193_SI	FBgn0033504	CAP	2R	6180846	6180944
S38194_SI	FBgn0033504	CAP	2R	6181127	6181266
S38195_SI	FBgn0033504	CAP	2R	6181366	6181438
S38198_SI	FBgn0033504	CAP	2R	6182117	6182270
S38199_SI	FBgn0033504	CAP	2R	6182351	6182471
S38200_SI	FBgn0033504	CAP	2R	6182796	6182828
S38201_SI	FBgn0033504	CAP	2R	6183247	6183299
S38202_SI	FBgn0033504	CAP	2R	6183374	6183552
S38203_SI	FBgn0033504	CAP	2R	6183940	6187773
S38204_SI	FBgn0033504	CAP	2R	6187995	6188093
S38205_SI	FBgn0033504	CAP	2R	6188892	6189525
S38208_SI	FBgn0033504	CAP	2R	6192493	6192607
S38209_SI	FBgn0033504	CAP	2R	6192977	6193183
S38210_SI	FBgn0033504	CAP	2R	6193243	6193475
S62231_SI	FBgn0039680	CAP-D2	3R	25501656	25502127
S62232_SI	FBgn0039680	CAP-D2	3R	25502188	25503083
F57700_SI	FBgn0013759	CASK	3R	17609122	17612584
F57714_SI	FBgn0013759	CASK	3R	17633321	17633624
S57701_SI	FBgn0013759	CASK	3R	17612652	17612827
S57702_SI	FBgn0013759	CASK	3R	17612895	17613002
S57703_SI	FBgn0013759	CASK	3R	17613508	17613630
S57704_SI	FBgn0013759	CASK	3R	17613705	17613824
S57705_SI	FBgn0013759	CASK	3R	17614596	17614649
S57706_SI	FBgn0013759	CASK	3R	17615171	17615309
S57707_SI	FBgn0013759	CASK	3R	17615384	17615482
S57708_SI	FBgn0013759	CASK	3R	17616431	17616460
S57709_SI	FBgn0013759	CASK	3R	17617253	17617321
S57710_SI	FBgn0013759	CASK	3R	17617451	17617615
S57711_SI	FBgn0013759	CASK	3R	17617683	17617868
S57712_SI	FBgn0013759	CASK	3R	17629051	17629111
S57713_SI	FBgn0013759	CASK	3R	17629406	17630897
S57715_SI	FBgn0013759	CASK	3R	17634339	17634411
S57716_SI	FBgn0013759	CASK	3R	17642823	17643172
S57717_SI	FBgn0013759	CASK	3R	17643540	17643807
S57718_SI	FBgn0013759	CASK	3R	17643874	17644231
S57719_SI	FBgn0013759	CASK	3R	17644594	17644671
S57720_SI	FBgn0013759	CASK	3R	17644740	17644845
S57721_SI	FBgn0013759	CASK	3R	17645376	17645488
S57722_SI	FBgn0013759	CASK	3R	17646369	17646745
S57723_SI	FBgn0013759	CASK	3R	17648205	17648396
F14660_SI	FBgn0026144	CBP	X	7231385	7232283
S14663_SI	FBgn0026144	CBP	X	7235607	7236764
S53546_SI	FBgn0038199	CCHa1	3R	9918226	9918759
S53549_SI	FBgn0038199	CCHa1	3R	9922318	9922557
S43036_SI	FBgn0050106	CCHa1r	2R	13534353	13535253
S43037_SI	FBgn0050106	CCHa1r	2R	13535322	13535468
S43038_SI	FBgn0050106	CCHa1r	2R	13536569	13536706
S43040_SI	FBgn0050106	CCHa1r	2R	13538396	13538605
S43042_SI	FBgn0050106	CCHa1r	2R	13538846	13539072
S43043_SI	FBgn0050106	CCHa1r	2R	13541449	13541951
F53221_SI	FBgn0038147	CCHa2	3R	9218512	9218803
S53218_SI	FBgn0038147	CCHa2	3R	9214781	9215481
S53219_SI	FBgn0038147	CCHa2	3R	9215770	9216017
S53220_SI	FBgn0038147	CCHa2	3R	9217587	9217667
S53222_SI	FBgn0038147	CCHa2	3R	9220783	9220919
F35142_SI	FBgn0033058	CCHa2r	2R	1954805	1955830
S35137_SI	FBgn0033058	CCHa2r	2R	1950085	1950702
S35138_SI	FBgn0033058	CCHa2r	2R	1952129	1952348
S35139_SI	FBgn0033058	CCHa2r	2R	1952409	1952575
S35140_SI	FBgn0033058	CCHa2r	2R	1953380	1953573
S35141_SI	FBgn0033058	CCHa2r	2R	1953679	1953799
S20199_SI	FBgn0259231	CCKLR-17D1	X	18601527	18603114
S20200_SI	FBgn0259231	CCKLR-17D1	X	18603194	18603491
S20205_SI	FBgn0259231	CCKLR-17D1	X	18607390	18607728
S20206_SI	FBgn0259231	CCKLR-17D1	X	18607783	18607983
S20208_SI	FBgn0259231	CCKLR-17D1	X	18619770	18620518
S20213_SI	FBgn0030954	CCKLR-17D3	X	18658516	18659259
S20214_SI	FBgn0030954	CCKLR-17D3	X	18659340	18659526
S20215_SI	FBgn0030954	CCKLR-17D3	X	18659921	18660202
S20216_SI	FBgn0030954	CCKLR-17D3	X	18660265	18660465
S20217_SI	FBgn0030954	CCKLR-17D3	X	18667245	18668264
F50115_SI	FBgn0037533	CD98hc	3R	3803284	3803491
S50111_SI	FBgn0037533	CD98hc	3R	3800131	3800587
S50113_SI	FBgn0037533	CD98hc	3R	3800859	3802135
S50114_SI	FBgn0037533	CD98hc	3R	3802612	3802790
S11961_SI	FBgn0026143	CDC45L	X	923450	924614
F62805_SI	FBgn0039774	CDase	3R	26286189	26286630
S62807_SI	FBgn0039774	CDase	3R	26288537	26288691
S62808_SI	FBgn0039774	CDase	3R	26288754	26289077
S62809_SI	FBgn0039774	CDase	3R	26289137	26290003
S62810_SI	FBgn0039774	CDase	3R	26290429	26291039
S62811_SI	FBgn0039774	CDase	3R	26291100	26291458
S61785_SI	FBgn0039596	CG10000	3R	24575574	24575753
S52406_SI	FBgn0037972	CG10005	3R	7800878	7801035
S52407_SI	FBgn0037972	CG10005	3R	7801146	7801436
S52409_SI	FBgn0037972	CG10005	3R	7801821	7802217
S29351_SI	FBgn0036461	CG10006	3L	14985389	14985715
S29352_SI	FBgn0036461	CG10006	3L	14987683	14987965
S29353_SI	FBgn0036461	CG10006	3L	14989246	14989542
S29354_SI	FBgn0036461	CG10006	3L	14989600	14990917
S61718_SI	FBgn0039590	CG10011	3R	24435368	24435623
S61719_SI	FBgn0039590	CG10011	3R	24435684	24435867
S61720_SI	FBgn0039590	CG10011	3R	24435931	24436241
S61721_SI	FBgn0039590	CG10011	3R	24436324	24441890
S61722_SI	FBgn0039590	CG10011	3R	24460098	24460821
S52593_SI	FBgn0038012	CG10013	3R	8149243	8150932
S52544_SI	FBgn0038000	CG10014	3R	8048109	8048388
S52545_SI	FBgn0038000	CG10014	3R	8048456	8048934
S52546_SI	FBgn0038000	CG10014	3R	8048995	8049075
F2173_SI	FBgn0031568	CG10019	2L	3745394	3746046
F2184_SI	FBgn0031568	CG10019	2L	3751770	3754617
S2172_SI	FBgn0031568	CG10019	2L	3730466	3730792
S2174_SI	FBgn0031568	CG10019	2L	3746212	3746823
S2175_SI	FBgn0031568	CG10019	2L	3747117	3747289
S2176_SI	FBgn0031568	CG10019	2L	3747590	3747731
S2177_SI	FBgn0031568	CG10019	2L	3748606	3748779
S2178_SI	FBgn0031568	CG10019	2L	3749022	3749323
S2179_SI	FBgn0031568	CG10019	2L	3749416	3749571
S2180_SI	FBgn0031568	CG10019	2L	3749725	3749886
S2181_SI	FBgn0031568	CG10019	2L	3749998	3750169
S2182_SI	FBgn0031568	CG10019	2L	3750234	3750715
S2183_SI	FBgn0031568	CG10019	2L	3750798	3750961
F10217_SI	FBgn0032785	CG10026	2L	19454731	19454980
S10219_SI	FBgn0032785	CG10026	2L	19456409	19456568
S10220_SI	FBgn0032785	CG10026	2L	19456630	19456724
S10221_SI	FBgn0032785	CG10026	2L	19456824	19457168
S10222_SI	FBgn0032785	CG10026	2L	19457228	19457406
S10223_SI	FBgn0032785	CG10026	2L	19457476	19457723
F49830_SI	FBgn0037498	CG10029	3R	3141161	3142224
S2123_SI	FBgn0031563	CG10031	2L	3698451	3698761
S2124_SI	FBgn0031563	CG10031	2L	3698827	3699092
S52622_SI	FBgn0038028	CG10035	3R	8207373	8208073
F52598_SI	FBgn0038013	CG10038	3R	8176096	8176367
S52594_SI	FBgn0038013	CG10038	3R	8174709	8175086
S52595_SI	FBgn0038013	CG10038	3R	8175144	8175402
S52596_SI	FBgn0038013	CG10038	3R	8175517	8175704
S52597_SI	FBgn0038013	CG10038	3R	8175917	8176032
S52599_SI	FBgn0038014	CG10041	3R	8176537	8176818
S52600_SI	FBgn0038014	CG10041	3R	8177132	8177801
S49798_SI	FBgn0037492	CG10050	3R	3075517	3075679
F49792_SI	FBgn0037490	CG10053	3R	3072812	3073018
S49793_SI	FBgn0037490	CG10053	3R	3073088	3073862
S49738_SI	FBgn0037482	CG10055	3R	3009823	3011479
S49739_SI	FBgn0037482	CG10055	3R	3011536	3011932
S49740_SI	FBgn0037482	CG10055	3R	3012028	3012395
F44135_SI	FBgn0034439	CG10062	2R	15267366	15267679
S44125_SI	FBgn0034439	CG10062	2R	15262818	15263029
S44126_SI	FBgn0034439	CG10062	2R	15263100	15263419
S44128_SI	FBgn0034439	CG10062	2R	15264525	15265192
S44129_SI	FBgn0034439	CG10062	2R	15265267	15265624
S44130_SI	FBgn0034439	CG10062	2R	15265680	15266244
S44131_SI	FBgn0034439	CG10062	2R	15266307	15266491
S44132_SI	FBgn0034439	CG10062	2R	15266560	15266703
S44133_SI	FBgn0034439	CG10062	2R	15266766	15266865
S44134_SI	FBgn0034439	CG10062	2R	15266929	15267323
S25307_SI	FBgn0035727	CG10063	3L	6965392	6965567
S25295_SI	FBgn0035724	CG10064	3L	6958360	6959071
S25296_SI	FBgn0035724	CG10064	3L	6959135	6959351
S25297_SI	FBgn0035724	CG10064	3L	6959414	6959643
S25298_SI	FBgn0035724	CG10064	3L	6959716	6960420
S25299_SI	FBgn0035724	CG10064	3L	6960483	6960997
S49697_SI	FBgn0037473	CG10068	3R	2953295	2953749
S25287_SI	FBgn0035722	CG10075	3L	6950763	6950951
S25288_SI	FBgn0035722	CG10075	3L	6951065	6951208
F25282_SI	FBgn0035720	CG10077	3L	6944904	6948269
F25283_SI	FBgn0035720	CG10077	3L	6948481	6948612
F25284_SI	FBgn0035720	CG10077	3L	6948853	6949004
S25280_SI	FBgn0035720	CG10077	3L	6942591	6944302
S25281_SI	FBgn0035720	CG10077	3L	6944367	6944545
S45522_SI	FBgn0034644	CG10082	2R	17533682	17533996
S45523_SI	FBgn0034644	CG10082	2R	17537616	17538297
S45525_SI	FBgn0034644	CG10082	2R	17539942	17540068
S45526_SI	FBgn0034644	CG10082	2R	17541144	17541568
S45527_SI	FBgn0034644	CG10082	2R	17542280	17542412
S45528_SI	FBgn0034644	CG10082	2R	17542475	17542551
S45529_SI	FBgn0034644	CG10082	2R	17542626	17543007
S45530_SI	FBgn0034644	CG10082	2R	17543097	17543812
S28861_SI	FBgn0036372	CG10083	3L	13476633	13477346
S28862_SI	FBgn0036372	CG10083	3L	13477410	13477888
S28863_SI	FBgn0036372	CG10083	3L	13477951	13478127
S28864_SI	FBgn0036372	CG10083	3L	13478189	13478640
S28865_SI	FBgn0036372	CG10083	3L	13478703	13479380
S50006_SI	FBgn0037517	CG10086	3R	3617393	3618442
S50007_SI	FBgn0037517	CG10086	3R	3618601	3619205
F28848_SI	FBgn0036369	CG10089	3L	13458909	13459988
F28851_SI	FBgn0036369	CG10089	3L	13461120	13461994
F28855_SI	FBgn0036369	CG10089	3L	13467397	13467643
S28849_SI	FBgn0036369	CG10089	3L	13460044	13460239
S28850_SI	FBgn0036369	CG10089	3L	13460444	13460971
S28852_SI	FBgn0036369	CG10089	3L	13462053	13462169
S28854_SI	FBgn0036369	CG10089	3L	13462877	13462962
S50059_SI	FBgn0037526	CG10092	3R	3712930	3712999
S50060_SI	FBgn0037526	CG10092	3R	3713062	3714223
S50061_SI	FBgn0037526	CG10092	3R	3714285	3714651
S49694_SI	FBgn0037472	CG10098	3R	2950270	2950528
S49695_SI	FBgn0037472	CG10098	3R	2950597	2950784
S25253_SI	FBgn0035715	CG10103	3L	6747845	6747907
S25254_SI	FBgn0035715	CG10103	3L	6747913	6748036
S25255_SI	FBgn0035715	CG10103	3L	6748173	6748223
S25256_SI	FBgn0035715	CG10103	3L	6748520	6749258
S25257_SI	FBgn0035715	CG10103	3L	6749323	6749597
S40848_SI	FBgn0033933	CG10104	2R	10278201	10279714
S28830_SI	FBgn0036367	CG10116	3L	13449308	13450055
S52890_SI	FBgn0038088	CG10126	3R	8681266	8681489
S52891_SI	FBgn0038088	CG10126	3R	8681547	8681759
S52892_SI	FBgn0038088	CG10126	3R	8681852	8681909
S52893_SI	FBgn0038088	CG10126	3R	8681965	8682084
S52894_SI	FBgn0038088	CG10126	3R	8682179	8682327
S52895_SI	FBgn0038088	CG10126	3R	8683212	8683354
S40978_SI	FBgn0033949	CG10131	2R	10517415	10517836
S40979_SI	FBgn0033949	CG10131	2R	10517893	10518528
S10273_SI	FBgn0032798	CG10132	2L	19518786	19519159
S10274_SI	FBgn0032798	CG10132	2L	19520534	19520655
S10275_SI	FBgn0032798	CG10132	2L	19520713	19520915
S10276_SI	FBgn0032798	CG10132	2L	19521067	19522333
S10277_SI	FBgn0032798	CG10132	2L	19522399	19522504
S10278_SI	FBgn0032798	CG10132	2L	19522562	19523376
S10279_SI	FBgn0032798	CG10132	2L	19523437	19524175
S10280_SI	FBgn0032798	CG10132	2L	19524240	19524430
S10281_SI	FBgn0032798	CG10132	2L	19524491	19524966
S10285_SI	FBgn0032800	CG10137	2L	19526686	19526811
S10291_SI	FBgn0032800	CG10137	2L	19530914	19531028
S10292_SI	FBgn0032800	CG10137	2L	19531095	19532110
S10293_SI	FBgn0032800	CG10137	2L	19532167	19532312
S10294_SI	FBgn0032800	CG10137	2L	19532366	19532467
S10295_SI	FBgn0032800	CG10137	2L	19532528	19532992
F40985_SI	FBgn0033951	CG10139	2R	10532775	10533061
S40986_SI	FBgn0033951	CG10139	2R	10533119	10533656
S25133_SI	FBgn0035704	CG10144	3L	6484330	6485839
S25134_SI	FBgn0035704	CG10144	3L	6485897	6486754
S25135_SI	FBgn0035704	CG10144	3L	6486814	6488121
S25136_SI	FBgn0035704	CG10144	3L	6488189	6488397
F25124_SI	FBgn0035702	CG10147	3L	6479267	6480895
S25125_SI	FBgn0035702	CG10147	3L	6480956	6481524
F41023_SI	FBgn0033960	CG10151	2R	10641456	10643160
S41022_SI	FBgn0033960	CG10151	2R	10640842	10641395
S41028_SI	FBgn0033962	CG10153	2R	10644746	10645055
S41029_SI	FBgn0033962	CG10153	2R	10645111	10645351
S58748_SI	FBgn0039099	CG10157	3R	19504617	19504749
S58749_SI	FBgn0039099	CG10157	3R	19504816	19504980
S58750_SI	FBgn0039099	CG10157	3R	19505106	19505399
S58751_SI	FBgn0039099	CG10157	3R	19505458	19505577
F4003_SI	FBgn0031871	CG10158	2L	6943178	6945069
F4004_SI	FBgn0031871	CG10158	2L	6945134	6945289
F58677_SI	FBgn0039088	CG10164	3R	19380045	19381734
S58678_SI	FBgn0039088	CG10164	3R	19381955	19382495
S10286_SI	FBgn0032801	CG10165	2L	19527281	19527705
S10287_SI	FBgn0032801	CG10165	2L	19527761	19527953
S10288_SI	FBgn0032801	CG10165	2L	19528088	19528369
S10283_SI	FBgn0032799	CG10166	2L	19525953	19526163
S10284_SI	FBgn0032799	CG10166	2L	19526221	19526347
S58671_SI	FBgn0039085	CG10170	3R	19358667	19360124
F28773_SI	FBgn0036353	CG10171	3L	13379046	13379638
F28774_SI	FBgn0036353	CG10171	3L	13379701	13380710
F28775_SI	FBgn0036353	CG10171	3L	13380766	13381007
F58667_SI	FBgn0039084	CG10175	3R	19350575	19351322
F58669_SI	FBgn0039084	CG10175	3R	19354398	19354706
S58663_SI	FBgn0039084	CG10175	3R	19348425	19348986
S58664_SI	FBgn0039084	CG10175	3R	19349044	19349324
S58665_SI	FBgn0039084	CG10175	3R	19349390	19349559
S58666_SI	FBgn0039084	CG10175	3R	19349621	19350519
S9675_SI	FBgn0032682	CG10176	2L	18485417	18486202
S9676_SI	FBgn0032682	CG10176	2L	18486626	18486934
S58662_SI	FBgn0039083	CG10177	3R	19345868	19347305
F9689_SI	FBgn0032684	CG10178	2L	18509572	18509778
F9692_SI	FBgn0032684	CG10178	2L	18512448	18513513
S9690_SI	FBgn0032684	CG10178	2L	18511623	18511878
S9691_SI	FBgn0032684	CG10178	2L	18511939	18512385
S58685_SI	FBgn0039091	CG10182	3R	19412842	19413141
S58722_SI	FBgn0039094	CG10184	3R	19428229	19428640
S58723_SI	FBgn0039094	CG10184	3R	19428699	19428835
S58724_SI	FBgn0039094	CG10184	3R	19429076	19429484
S58725_SI	FBgn0039094	CG10184	3R	19429550	19429624
S58726_SI	FBgn0039094	CG10184	3R	19430536	19430749
S58727_SI	FBgn0039094	CG10184	3R	19431135	19431217
S54631_SI	FBgn0038397	CG10185	3R	11886409	11887295
S54632_SI	FBgn0038397	CG10185	3R	11887368	11888492
S54634_SI	FBgn0038397	CG10185	3R	11888729	11889042
S54636_SI	FBgn0038397	CG10185	3R	11889550	11890398
S54637_SI	FBgn0038397	CG10185	3R	11891097	11891297
S54638_SI	FBgn0038397	CG10185	3R	11891398	11891839
F10253_SI	FBgn0032797	CG10186	2L	19508953	19510730
F10259_SI	FBgn0032797	CG10186	2L	19511977	19512983
F10268_SI	FBgn0032797	CG10186	2L	19516441	19516858
S10254_SI	FBgn0032797	CG10186	2L	19510787	19510905
S10255_SI	FBgn0032797	CG10186	2L	19510968	19511082
S10256_SI	FBgn0032797	CG10186	2L	19511228	19511373
S10257_SI	FBgn0032797	CG10186	2L	19511428	19511738
S10258_SI	FBgn0032797	CG10186	2L	19511797	19511904
S10260_SI	FBgn0032797	CG10186	2L	19513044	19513251
S10261_SI	FBgn0032797	CG10186	2L	19513309	19514105
S10262_SI	FBgn0032797	CG10186	2L	19514168	19514350
S10263_SI	FBgn0032797	CG10186	2L	19514510	19514859
S10264_SI	FBgn0032797	CG10186	2L	19514931	19515107
S10265_SI	FBgn0032797	CG10186	2L	19515168	19515359
S10266_SI	FBgn0032797	CG10186	2L	19515419	19515598
S10267_SI	FBgn0032797	CG10186	2L	19515734	19516033
F10252_SI	FBgn0032796	CG10188	2L	19507490	19508760
S10251_SI	FBgn0032796	CG10188	2L	19502335	19506361
S10236_SI	FBgn0032790	CG10194	2L	19489300	19489642
S10237_SI	FBgn0032790	CG10194	2L	19489705	19489919
S10238_SI	FBgn0032790	CG10194	2L	19489979	19490104
F10226_SI	FBgn0032787	CG10195	2L	19482232	19483362
S10227_SI	FBgn0032787	CG10195	2L	19483427	19483634
S10228_SI	FBgn0032787	CG10195	2L	19483692	19483773
S10229_SI	FBgn0032787	CG10195	2L	19483889	19484146
S10230_SI	FBgn0032787	CG10195	2L	19484214	19484458
S10231_SI	FBgn0032787	CG10195	2L	19484512	19484705
F41056_SI	FBgn0033968	CG10200	2R	10695924	10696148
S41057_SI	FBgn0033968	CG10200	2R	10696779	10697028
S41058_SI	FBgn0033968	CG10200	2R	10697091	10697436
S41059_SI	FBgn0033969	CG10202	2R	10705362	10706420
S41060_SI	FBgn0033969	CG10202	2R	10706493	10707492
F41062_SI	FBgn0033970	CG10205	2R	10720677	10721456
S41061_SI	FBgn0033970	CG10205	2R	10720337	10720460
S58866_SI	FBgn0039118	CG10208	3R	19598720	19599541
S58867_SI	FBgn0039118	CG10208	3R	19599608	19599849
S41070_SI	FBgn0033971	CG10209	2R	10733569	10735269
S41071_SI	FBgn0033971	CG10209	2R	10735321	10735476
S41072_SI	FBgn0033971	CG10209	2R	10735705	10735871
F49440_SI	FBgn0037443	CG1021	3R	2217027	2218464
F49443_SI	FBgn0037443	CG1021	3R	2231100	2231617
S49433_SI	FBgn0037443	CG1021	3R	2214884	2215407
S49434_SI	FBgn0037443	CG1021	3R	2215480	2215655
S49435_SI	FBgn0037443	CG1021	3R	2215733	2215846
S49436_SI	FBgn0037443	CG1021	3R	2215924	2216028
S49437_SI	FBgn0037443	CG1021	3R	2216111	2216231
S49438_SI	FBgn0037443	CG1021	3R	2216310	2216815
S49439_SI	FBgn0037443	CG1021	3R	2216883	2216947
S49441_SI	FBgn0037443	CG1021	3R	2218602	2218681
S49442_SI	FBgn0037443	CG1021	3R	2219454	2219633
S9693_SI	FBgn0032685	CG10211	2L	18517493	18518218
S9694_SI	FBgn0032685	CG10211	2L	18526866	18527446
S9695_SI	FBgn0032685	CG10211	2L	18527514	18528249
S9696_SI	FBgn0032685	CG10211	2L	18528506	18528781
S9697_SI	FBgn0032685	CG10211	2L	18528841	18529058
S9698_SI	FBgn0032685	CG10211	2L	18529126	18530658
S9699_SI	FBgn0032685	CG10211	2L	18530728	18531136
S9700_SI	FBgn0032685	CG10211	2L	18531205	18531358
S9701_SI	FBgn0032685	CG10211	2L	18531420	18531782
F58853_SI	FBgn0039113	CG10217	3R	19588779	19588985
S58850_SI	FBgn0039113	CG10217	3R	19586459	19587282
S58851_SI	FBgn0039113	CG10217	3R	19587341	19588152
S58852_SI	FBgn0039113	CG10217	3R	19588271	19588689
S58847_SI	FBgn0039112	CG10219	3R	19585707	19585894
S58848_SI	FBgn0039112	CG10219	3R	19585967	19586082
S58849_SI	FBgn0039112	CG10219	3R	19586174	19586322
S28782_SI	FBgn0036356	CG10222	3L	13404480	13405553
S25051_SI	FBgn0035695	CG10226	3L	6227423	6227801
S25052_SI	FBgn0035695	CG10226	3L	6227862	6228218
S25053_SI	FBgn0035695	CG10226	3L	6228291	6228672
S25054_SI	FBgn0035695	CG10226	3L	6228728	6229288
S25055_SI	FBgn0035695	CG10226	3L	6229342	6230183
S25056_SI	FBgn0035695	CG10226	3L	6230241	6231125
S25057_SI	FBgn0035695	CG10226	3L	6231409	6231580
S25058_SI	FBgn0035695	CG10226	3L	6231636	6231881
S25060_SI	FBgn0035695	CG10226	3L	6232373	6233168
S58811_SI	FBgn0039108	CG10232	3R	19545065	19545597
S58812_SI	FBgn0039108	CG10232	3R	19545662	19546247
F10195_SI	FBgn0032783	CG10237	2L	19438294	19438966
F10197_SI	FBgn0032783	CG10237	2L	19441159	19441283
S10190_SI	FBgn0032783	CG10237	2L	19435850	19436633
S10191_SI	FBgn0032783	CG10237	2L	19436810	19436963
S10192_SI	FBgn0032783	CG10237	2L	19437032	19437126
S10193_SI	FBgn0032783	CG10237	2L	19437666	19437845
S10194_SI	FBgn0032783	CG10237	2L	19438009	19438133
S10196_SI	FBgn0032783	CG10237	2L	19440664	19440907
S10199_SI	FBgn0032783	CG10237	2L	19442339	19442727
F49417_SI	FBgn0027514	CG1024	3R	2204118	2205676
F49418_SI	FBgn0027514	CG1024	3R	2205740	2206050
F41121_SI	FBgn0027596	CG10249	2R	10790012	10790228
F41128_SI	FBgn0027596	CG10249	2R	10794530	10795476
F41129_SI	FBgn0027596	CG10249	2R	10797729	10798374
S41119_SI	FBgn0027596	CG10249	2R	10788980	10789645
S41120_SI	FBgn0027596	CG10249	2R	10789708	10789908
S41122_SI	FBgn0027596	CG10249	2R	10790290	10790536
S41123_SI	FBgn0027596	CG10249	2R	10790641	10791069
S41124_SI	FBgn0027596	CG10249	2R	10791136	10791321
S41125_SI	FBgn0027596	CG10249	2R	10791578	10792956
S41126_SI	FBgn0027596	CG10249	2R	10793019	10793458
S41130_SI	FBgn0027596	CG10249	2R	10798609	10798877
S41132_SI	FBgn0027596	CG10249	2R	10802353	10802396
S41134_SI	FBgn0027596	CG10249	2R	10813827	10814287
S41135_SI	FBgn0027596	CG10249	2R	10815433	10815930
S58776_SI	FBgn0039104	CG10252	3R	19520943	19521267
S58777_SI	FBgn0039104	CG10252	3R	19521339	19521525
S58778_SI	FBgn0039104	CG10252	3R	19521586	19521804
S58779_SI	FBgn0039104	CG10252	3R	19521866	19521967
F41136_SI	FBgn0033983	CG10253	2R	10817208	10818132
F41140_SI	FBgn0033983	CG10253	2R	10820360	10820830
S41137_SI	FBgn0033983	CG10253	2R	10818192	10818296
S41138_SI	FBgn0033983	CG10253	2R	10818657	10819845
S41139_SI	FBgn0033983	CG10253	2R	10819907	10819993
F58770_SI	FBgn0027512	CG10254	3R	19517793	19518534
S58766_SI	FBgn0027512	CG10254	3R	19514729	19515459
S58767_SI	FBgn0027512	CG10254	3R	19515514	19515732
S58768_SI	FBgn0027512	CG10254	3R	19515798	19516767
S58769_SI	FBgn0027512	CG10254	3R	19516831	19517734
S58771_SI	FBgn0027512	CG10254	3R	19518611	19518869
S58772_SI	FBgn0027512	CG10254	3R	19519057	19519261
S58773_SI	FBgn0027512	CG10254	3R	19519321	19519583
S41150_SI	FBgn0033985	CG10257	2R	10829903	10830594
S41151_SI	FBgn0033985	CG10257	2R	10830704	10830769
S41152_SI	FBgn0033985	CG10257	2R	10831276	10831563
S10342_SI	FBgn0032813	CG10262	2L	19582823	19583685
S10343_SI	FBgn0032813	CG10262	2L	19583820	19583990
F41186_SI	FBgn0033990	CG10265	2R	10879837	10880933
S41187_SI	FBgn0033990	CG10265	2R	10881017	10881340
S10339_SI	FBgn0032811	CG10268	2L	19580057	19580351
F24994_SI	FBgn0035690	CG10274	3L	6173281	6174929
F49423_SI	FBgn0037442	CG10277	3R	2208636	2209243
F49432_SI	FBgn0037442	CG10277	3R	2212692	2214026
S49424_SI	FBgn0037442	CG10277	3R	2210057	2210444
S49425_SI	FBgn0037442	CG10277	3R	2210703	2210980
S49426_SI	FBgn0037442	CG10277	3R	2211081	2211253
S49427_SI	FBgn0037442	CG10277	3R	2211313	2211404
S49428_SI	FBgn0037442	CG10277	3R	2211470	2211663
S49429_SI	FBgn0037442	CG10277	3R	2211725	2211920
S49430_SI	FBgn0037442	CG10277	3R	2212058	2212411
S49431_SI	FBgn0037442	CG10277	3R	2212476	2212623
F9670_SI	FBgn0032681	CG10283	2L	18475330	18476334
[truncated: 45,849 more rows]

## Sheet: Detected Male Input genes
Gene	Symbol	Chromosome
FBgn0010339	128up	2R	Detected Male Input Genes
FBgn0020238	14-3-3epsilon	3R	List of genes that were detected in the male input samples (12,145 genes)
FBgn0004907	14-3-3zeta	2R
FBgn0010340	140up	3R
FBgn0004364	18w	2R
FBgn0250848	26-29-p	3L
FBgn0260793	2mit	3R
FBgn0029514	312	3L
FBgn0053100	4EHP	3R
FBgn0004168	5-HT1A	2R
FBgn0263116	5-HT1B	2R
FBgn0087012	5-HT2	3R
FBgn0004573	5-HT7	3R
FBgn0259178	5PtaseI	3R
FBgn0053363	5SrRNA-Psi:CR33363	2R
FBgn0053395	5SrRNA:CR33395	2R
FBgn0041707	7B2	3R
FBgn0028965	A16	2L
FBgn0052062	A2bp1	3L
FBgn0035244	ABCB7	3L
FBgn0033246	ACC	2R
FBgn0040510	ACXA	2L
FBgn0040509	ACXB	2L
FBgn0040508	ACXC	2L
FBgn0040507	ACXD	3L
FBgn0053138	AGBE	2R
FBgn0262739	AGO1	2R
FBgn0087035	AGO2	3L
FBgn0250816	AGO3	3L
FBgn0031392	AIF	2L
FBgn0086346	ALiX	3R
FBgn0010380	AP-1-2beta	X
FBgn0030089	AP-1gamma	X
FBgn0024833	AP-1mu	3R
FBgn0039132	AP-1sigma	3R
FBgn0264855	AP-2alpha	2L
FBgn0263351	AP-2mu	3R
FBgn0043012	AP-2sigma	3R
FBgn0034231	APC10	2R
FBgn0052707	APC4	X
FBgn0029879	APC7	X
FBgn0261112	APP-BP1	3L
FBgn0033807	AQP	2R
FBgn0039595	AR-2	3R
FBgn0058064	ARY	3LHet
FBgn0034606	ASPP	2R
FBgn0030343	ATP7	X
FBgn0020236	ATPCL	2R
FBgn0016119	ATPsyn-Cf6	3R
FBgn0019644	ATPsyn-b	3L
FBgn0010217	ATPsyn-beta	4
FBgn0016120	ATPsyn-d	3R
FBgn0020235	ATPsyn-gamma	3R
FBgn0039946	ATbp	XHet
FBgn0027885	Aac11	2L
FBgn0027094	Aats-ala	2L
FBgn0028962	Aats-ala-m	3L
FBgn0027093	Aats-arg	X
FBgn0086443	Aats-asn	2L
FBgn0002069	Aats-asp	2R
FBgn0027091	Aats-cys	2R
FBgn0005674	Aats-glupro	3R
FBgn0027088	Aats-gly	3L
FBgn0027087	Aats-his	X
FBgn0027086	Aats-ile	3L
FBgn0027085	Aats-leu	3L
FBgn0027084	Aats-lys	X
FBgn0027083	Aats-met	3R
FBgn0020766	Aats-phe	2R
FBgn0027082	Aats-pro	3L
FBgn0027081	Aats-thr	2L
FBgn0010803	Aats-trp	3R
FBgn0027080	Aats-tyr	3L
FBgn0035064	Aats-tyr-m	2R
FBgn0027079	Aats-val	2R
FBgn0000015	Abd-B	3R
FBgn0020510	Abi	3R
FBgn0000017	Abl	3L
FBgn0022710	Ac13E	X
FBgn0023416	Ac3	2L
FBgn0004852	Ac76E	3L
FBgn0024150	Ac78C	3L
FBgn0012034	AcCoAS	3L
FBgn0000024	Ace	3R
FBgn0016122	Acer	2L
FBgn0027620	Acf1	3R
FBgn0028484	Ack	3L
FBgn0263998	Ack-like	2R
FBgn0263198	Acn	2L
FBgn0010100	Acon	2L
FBgn0034629	Acox57D-d	2R
FBgn0034628	Acox57D-p	2R
FBgn0014454	Acp1	2L
FBgn0051779	Acp24A4	2L
FBgn0002855	Acp26Aa	2L
FBgn0002856	Acp26Ab	2L
FBgn0023415	Acp32CD	2L
FBgn0011559	Acp36DE	2L
FBgn0034152	Acp53C14a	2R
FBgn0034153	Acp53C14b	2R
FBgn0053530	Acp53C14c	2R
FBgn0015584	Acp53Ea	2R
FBgn0083936	Acp54A1	2R
FBgn0020509	Acp62F	3L
FBgn0015585	Acp63F	3L
FBgn0020765	Acp65Aa	3L
FBgn0003034	Acp70A	3L
FBgn0015586	Acp76A	3L
FBgn0263597	Acp98AB	3R
FBgn0000032	Acph-1	3R
FBgn0263120	Acsl	2R
FBgn0000043	Act42A	2R
FBgn0000044	Act57B	2R
FBgn0000042	Act5C	X
FBgn0000045	Act79B	3L
FBgn0000046	Act87E	3R
FBgn0000047	Act88F	3R
FBgn0024913	Actbeta	4
FBgn0000667	Actn	X
FBgn0015008	Actn3	3R
FBgn0025115	Acyp	2L
FBgn0038363	Acyp2	3R
FBgn0037661	Ada	3R
FBgn0051865	Ada1-1	2L
FBgn0051866	Ada1-2	2L
FBgn0263738	Ada2a	3R
FBgn0037555	Ada2b	3R
FBgn0027619	Adam	2R
FBgn0026086	Adar	X
FBgn0000054	Adf1	2R
FBgn0036752	Adgf-A	3L
FBgn0036751	Adgf-B	3L
FBgn0038173	Adgf-C	3R
FBgn0038172	Adgf-D	3R
FBgn0033952	Adgf-E	2R
FBgn0022709	Adk1	3L
FBgn0022708	Adk2	2R
FBgn0042094	Adk3	3R
FBgn0039747	AdoR	3R
FBgn0026602	Ady43A	2R
FBgn0005694	Aef1	3L
FBgn0038223	Afti	3R
FBgn0015010	Ag5r	X
FBgn0020508	Ag5r2	X
FBgn0014455	Ahcy13	X
FBgn0015011	Ahcy89E	3R
FBgn0033754	Ak6	2R
FBgn0027932	Akap200	2L
FBgn0004552	Akh	3L
FBgn0025595	AkhR	2L
FBgn0010379	Akt1	3R
FBgn0036789	AlCR2	3L
FBgn0020764	Alas	2R
FBgn0000064	Ald	3R
FBgn0012036	Aldh	2L
FBgn0010548	Aldh-III	2R
FBgn0086378	Alg-2	3RHet
FBgn0052076	Alg10	3L
FBgn0261238	Alh	3R
FBgn0040505	Alk	2R
FBgn0065035	AlkB	X
FBgn0031068	Alr	X
FBgn0028961	AlstR	X
FBgn0000071	Ama	3R
FBgn0027356	Amph	2R
FBgn0030328	Amun	X
FBgn0000078	Amy-d	2R
FBgn0000079	Amy-p	2R
FBgn0012037	Ance	2L
FBgn0032535	Ance-2	2L
FBgn0032536	Ance-3	2L
FBgn0033366	Ance-4	2R
FBgn0035076	Ance-5	2R
FBgn0030898	Andorra	X
FBgn0011747	Ank	4
FBgn0261788	Ank2	3L
FBgn0000094	Anp	3R
FBgn0025111	Ant2	X
FBgn0260642	Antp	3R
FBgn0000084	AnxB10	X
FBgn0030749	AnxB11	X
FBgn0000083	AnxB9	3R
FBgn0029512	Aos1	3R
FBgn0015589	Apc	3R
FBgn0026598	Apc2	3R
FBgn0026150	ApepP	2L
FBgn0051713	Apf	2L
FBgn0016123	Aph-4	3R
FBgn0040281	Aplip1	3L
FBgn0032136	Apoltp	2L
FBgn0000108	Appl	X
FBgn0000109	Aprt	3L
FBgn0036111	Aps	3L
FBgn0033926	Arc1	2R
FBgn0033928	Arc2	2R
FBgn0038742	Arc42	3R
FBgn0013749	Arf102F	4
FBgn0013750	Arf51F	2R
FBgn0010348	Arf79F	3L
FBgn0020655	ArfGAP1	3L
FBgn0037182	ArfGAP3	3L
FBgn0037884	Arfip	3R
FBgn0000116	Argk	3L
FBgn0263864	Ark	2R
FBgn0000115	Arl1	3L
FBgn0004908	Arl2	3R
FBgn0011745	Arp1	3R
FBgn0031050	Arp10	X
FBgn0011742	Arp2	X
FBgn0262716	Arp3	3L
FBgn0011743	Arp53D	2R
FBgn0030877	Arp8	X
FBgn0001961	Arpc1	2L
FBgn0032859	Arpc2	2L
FBgn0038369	Arpc3A	3R
FBgn0065032	Arpc3B	X
FBgn0031781	Arpc4	2L
FBgn0031437	Arpc5	2L
FBgn0000120	Arr1	2L
FBgn0000121	Arr2	3L
FBgn0033062	Ars2	2R
FBgn0037834	Art1	3R
FBgn0031592	Art2	2L
FBgn0038306	Art3	3R
FBgn0037770	Art4	3R
FBgn0034817	Art7	2R
FBgn0032329	Art8	2L
FBgn0050372	Asap1	2R
FBgn0039908	Asator	4
FBgn0034075	Asph	2R
FBgn0015591	Ast	3R
FBgn0032336	Ast-C	2L
FBgn0032337	Ast-CC	2L
FBgn0261823	Asx	2R
FBgn0032691	Atac2	2L
FBgn0052343	Atac3	3L
FBgn0025720	Ate1	2R
FBgn0020762	Atet	2L
FBgn0265193	Atf-2	2R
FBgn0028550	Atf3	X
FBgn0033010	Atf6	2R
FBgn0260945	Atg1	3L
FBgn0036255	Atg12	3L
FBgn0261108	Atg13	3R
FBgn0039636	Atg14	3R
FBgn0039705	Atg16	3R
FBgn0035850	Atg18	3L
FBgn0044452	Atg2	3L
FBgn0031298	Atg4	2L
FBgn0029943	Atg5	X
FBgn0264325	Atg6	3R
FBgn0034366	Atg7	2R
FBgn0052672	Atg8a	X
FBgn0038539	Atg8b	3R
FBgn0034110	Atg9	2R
FBgn0052446	Atox1	3L
FBgn0002921	Atpalpha	3R
FBgn0012042	AttA	2R
FBgn0041581	AttB	2R
FBgn0041579	AttC	2R
FBgn0038530	AttD	3R
FBgn0019637	Atu	3R
FBgn0029907	Atx-1	X
FBgn0041188	Atx2	3R
FBgn0036813	Aut1	3L
FBgn0030410	Aven	X
FBgn0013751	Awh	3L
FBgn0026597	Axn	3R
FBgn0000152	Axs	X
FBgn0261647	Axud1	2L
FBgn0011758	B-H1	X
FBgn0004854	B-H2	X
FBgn0023407	B4	2L
FBgn0004587	B52	3R
FBgn0031255	BBS8	2L
FBgn0039558	BCAS2	3R
FBgn0026149	BCL7-like	X
FBgn0015602	BEAF-32	2R
FBgn0083938	BG642163	2L
FBgn0250831	BG642167	3R
FBgn0047334	BG642312	3L
FBgn0261111	BHD	3L
FBgn0035871	BI-1	3L
FBgn0026562	BM-40-SPARC	3R
FBgn0011785	BRWD3	3R
FBgn0030228	BTBD9	X
FBgn0031453	Bacc	2L
FBgn0032049	Bace	2L
FBgn0260960	Baldspot	3L
FBgn0042085	Bap170	2R
FBgn0025716	Bap55	2R
FBgn0025463	Bap60	X
FBgn0025109	Bem46	2L
FBgn0040238	Best1	3R
FBgn0035696	Best2	3L
FBgn0036492	Best3	3L
FBgn0260857	Bet1	3L
FBgn0260859	Bet3	3L
FBgn0260860	Bet5	3R
FBgn0013753	Bgb	3L
FBgn0000182	BicC	2L
FBgn0000183	BicD	2L
FBgn0039282	Bili	3R
FBgn0024491	Bin1	3R
FBgn0010520	Bka	2L
FBgn0035625	Blimp-1	3L
FBgn0002906	Blm	3R
FBgn0036199	Bmcp	3L
FBgn0037205	BoYb	3L
FBgn0033155	Br140	2R
FBgn0050169	Brca2	2R
FBgn0086694	Bre1	3L
FBgn0038499	Brf	3R
FBgn0037808	Bruce	3R
FBgn0261822	Bsg	2L
FBgn0000228	Bsg25D	2L
FBgn0263108	BtbVII	3L
FBgn0029848	Btd	X
FBgn0003502	Btk29A	2L
FBgn0031696	Bub1	2L
FBgn0025457	Bub3	3R
FBgn0263855	BubR1	2R
FBgn0040491	Buffy	2R
FBgn0265598	Bx	X
FBgn0004856	Bx42	X
FBgn0011566	Bzd	X
FBgn0004863	C15	3R
FBgn0032078	C1GalTA	2L
FBgn0259228	C3G	X
FBgn0021742	C901	X
FBgn0027844	CAH1	2L
FBgn0027843	CAH2	3L
FBgn0037646	CAHbeta	3R
FBgn0033504	CAP	2R
FBgn0039680	CAP-D2	3R
FBgn0013759	CASK	3R
FBgn0026144	CBP	X
FBgn0038199	CCHa1	3R
FBgn0050106	CCHa1r	2R
FBgn0038147	CCHa2	3R
FBgn0033058	CCHa2r	2R
FBgn0259231	CCKLR-17D1	X
FBgn0030954	CCKLR-17D3	X
FBgn0037533	CD98hc	3R
FBgn0026143	CDC45L	X
FBgn0039774	CDase	3R
FBgn0039596	CG10000	3R
FBgn0037972	CG10005	3R
FBgn0036461	CG10006	3L
FBgn0039590	CG10011	3R
FBgn0038012	CG10013	3R
FBgn0038000	CG10014	3R
FBgn0031568	CG10019	2L
FBgn0032785	CG10026	2L
FBgn0037498	CG10029	3R
FBgn0031563	CG10031	2L
FBgn0038028	CG10035	3R
FBgn0038013	CG10038	3R
FBgn0038014	CG10041	3R
FBgn0037492	CG10050	3R
FBgn0037490	CG10053	3R
FBgn0037482	CG10055	3R
FBgn0034439	CG10062	2R
FBgn0035727	CG10063	3L
FBgn0035724	CG10064	3L
FBgn0037473	CG10068	3R
FBgn0035722	CG10075	3L
FBgn0035720	CG10077	3L
FBgn0034644	CG10082	2R
FBgn0036372	CG10083	3L
FBgn0037517	CG10086	3R
FBgn0036369	CG10089	3L
FBgn0037526	CG10092	3R
FBgn0037472	CG10098	3R
FBgn0035715	CG10103	3L
FBgn0033933	CG10104	2R
FBgn0036367	CG10116	3L
FBgn0038088	CG10126	3R
FBgn0033949	CG10131	2R
FBgn0032798	CG10132	2L
FBgn0032800	CG10137	2L
FBgn0033951	CG10139	2R
FBgn0035704	CG10144	3L
FBgn0035702	CG10147	3L
FBgn0033960	CG10151	2R
FBgn0033962	CG10153	2R
FBgn0039099	CG10157	3R
FBgn0031871	CG10158	2L
FBgn0039088	CG10164	3R
FBgn0032801	CG10165	2L
FBgn0032799	CG10166	2L
FBgn0039085	CG10170	3R
FBgn0036353	CG10171	3L
FBgn0039084	CG10175	3R
FBgn0032682	CG10176	2L
FBgn0039083	CG10177	3R
FBgn0032684	CG10178	2L
FBgn0039091	CG10182	3R
FBgn0039094	CG10184	3R
FBgn0038397	CG10185	3R
FBgn0032797	CG10186	2L
FBgn0032796	CG10188	2L
FBgn0032790	CG10194	2L
FBgn0032787	CG10195	2L
FBgn0033968	CG10200	2R
FBgn0033969	CG10202	2R
FBgn0033970	CG10205	2R
FBgn0039118	CG10208	3R
FBgn0033971	CG10209	2R
FBgn0037443	CG1021	3R
FBgn0032685	CG10211	2L
FBgn0039113	CG10217	3R
FBgn0039112	CG10219	3R
FBgn0036356	CG10222	3L
FBgn0035695	CG10226	3L
FBgn0039108	CG10232	3R
FBgn0032783	CG10237	2L
FBgn0027514	CG1024	3R
FBgn0027596	CG10249	2R
FBgn0039104	CG10252	3R
FBgn0033983	CG10253	2R
FBgn0027512	CG10254	3R
FBgn0033985	CG10257	2R
FBgn0032813	CG10262	2L
FBgn0033990	CG10265	2R
FBgn0032811	CG10268	2L
FBgn0035690	CG10274	3L
FBgn0037442	CG10277	3R
FBgn0032681	CG10283	2L
FBgn0035688	CG10289	3L
FBgn0037432	CG10298	3R
FBgn0034654	CG10306	2R
FBgn0034655	CG10307	2R
FBgn0038420	CG10311	3R
FBgn0038423	CG10317	3R
FBgn0034645	CG10320	2R
FBgn0034643	CG10321	2R
FBgn0038454	CG10324	3R
FBgn0038453	CG10326	3R
FBgn0032690	CG10333	2L
FBgn0032805	CG10337	2L
FBgn0032700	CG10338	2L
FBgn0034972	CG10339	2R
FBgn0022344	CG10340	3R
FBgn0032701	CG10341	2L
FBgn0032703	CG10343	2L
FBgn0034729	CG10344	2R
FBgn0027562	CG10345	3R
FBgn0030342	CG10347	X
FBgn0032707	CG10348	2L
FBgn0030348	CG10352	X
FBgn0030349	CG10353	X
FBgn0035452	CG10359	3L
FBgn0036208	CG10361	3L
FBgn0030358	CG10362	X
FBgn0039109	CG10365	3R
FBgn0032814	CG10366	2L
FBgn0039116	CG10375	3R
FBgn0032699	CG10383	2L
FBgn0034731	CG10384	2R
FBgn0033019	CG10395	2R
FBgn0033020	CG10396	2R
FBgn0038395	CG10407	3R
FBgn0037440	CG1041	3R
FBgn0032689	CG10413	2L
FBgn0033021	CG10417	2R
FBgn0036277	CG10418	3L
FBgn0039296	CG10420	3R
FBgn0036848	CG10424	3L
FBgn0039304	CG10425	3R
FBgn0036273	CG10426	3L
FBgn0032724	CG10428	2L
FBgn0032730	CG10431	2L
FBgn0034638	CG10433	2R
FBgn0037539	CG10435	3R
FBgn0034636	CG10440	2R
FBgn0034494	CG10444	2R
FBgn0037531	CG10445	3R
FBgn0032815	CG10462	2L
FBgn0032819	CG10463	2L
FBgn0033017	CG10465	2R
FBgn0032822	CG10466	2L
FBgn0035678	CG10469	3L
FBgn0032746	CG10470	2L
FBgn0035670	CG10472	3L
FBgn0035656	CG10479	3L
FBgn0035649	CG10483	3L
FBgn0032748	CG10492	2L
FBgn0034634	CG10494	2R
FBgn0032750	CG10495	2L
FBgn0034631	CG10496	2R
FBgn0034612	CG10505	2R
FBgn0037060	CG10508	3L
FBgn0037059	CG10510	3L
FBgn0037057	CG10512	3L
FBgn0039311	CG10513	3R
FBgn0039312	CG10514	3R
FBgn0036549	CG10516	3L
FBgn0034583	CG10527	2R
FBgn0034570	CG10543	2R
FBgn0039321	CG10550	3R
FBgn0039324	CG10553	3R
FBgn0030034	CG10555	X
FBgn0039323	CG10559	3R
FBgn0039325	CG10560	3R
FBgn0002036	CG10561	2L
FBgn0039326	CG10562	3R
FBgn0037051	CG10565	3L
FBgn0037050	CG10566	3L
FBgn0035630	CG10576	3L
FBgn0037046	CG10581	3L
FBgn0037045	CG10584	3L
FBgn0037044	CG10585	3L
FBgn0037037	CG10588	3L
FBgn0035622	CG10590	3L
FBgn0035619	CG10592	3L
FBgn0032717	CG10600	2L
FBgn0032721	CG10602	2L
FBgn0036286	CG10616	3L
FBgn0032726	CG10621	2L
FBgn0032727	CG10623	2L
FBgn0035612	CG10625	3L
FBgn0032818	CG10628	2L
FBgn0032817	CG10631	2L
FBgn0035603	CG10635	3L
FBgn0036290	CG10638	3L
FBgn0032729	CG10639	2L
FBgn0032731	CG10641	2L
FBgn0036292	CG10646	3L
FBgn0046302	CG10650	2L
FBgn0036294	CG10654	3L
FBgn0036289	CG10657	3L
FBgn0032839	CG10659	2L
FBgn0036288	CG10660	3L
FBgn0036287	CG10663	3L
FBgn0039329	CG10669	3R
FBgn0035586	CG10671	3L
FBgn0035588	CG10672	3L
FBgn0035592	CG10674	3L
FBgn0032836	CG10680	2L
FBgn0036291	CG10681	3L
FBgn0039147	CG10694	3R
FBgn0032754	CG10700	2L
FBgn0032752	CG10702	2L
FBgn0037881	CG10703	3R
FBgn0036360	CG10713	3L
FBgn0032843	CG10730	2L
FBgn0036365	CG10732	3L
FBgn0034082	CG10734	2R
FBgn0034420	CG10737	2R
FBgn0036368	CG10738	3L
FBgn0037250	CG1074	3R
FBgn0036373	CG10741	3L
FBgn0032845	CG10747	2L
FBgn0036327	CG10748	3L
FBgn0036328	CG10749	3L
FBgn0032769	CG10750	2L
FBgn0036325	CG10752	3L
FBgn0037405	CG1077	3R
FBgn0029979	CG10777	X
FBgn0029980	CG10778	X
FBgn0029656	CG10793	X
FBgn0034626	CG10795	2R
FBgn0033821	CG10799	2R
FBgn0029660	CG10801	X
FBgn0029664	CG10802	X
FBgn0029666	CG10803	X
FBgn0029663	CG10804	X
FBgn0036052	CG10809	3L
FBgn0034478	CG10822	2R
FBgn0038865	CG10824	3R
FBgn0038845	CG10827	3R
FBgn0038839	CG10830	3R
FBgn0028858	CG10839	2L
FBgn0038163	CG10841	3R
FBgn0039246	CG10845	3R
FBgn0032520	CG10859	2L
FBgn0035455	CG10862	3L
FBgn0027552	CG10863	3L
FBgn0038621	CG10864	3R
FBgn0035475	CG10866	3L
FBgn0031347	CG10869	2L
FBgn0031395	CG10874	2L
FBgn0038804	CG10877	3R
FBgn0031398	CG10880	2L
FBgn0038796	CG10881	3R
FBgn0038773	CG10887	3R
FBgn0037911	CG10898	3R
FBgn0039235	CG10899	3R
FBgn0037238	CG1090	3R
FBgn0037543	CG10903	3R
FBgn0034945	CG10904	2R
FBgn0036207	CG10907	3L
FBgn0038090	CG10909	3R
FBgn0037470	CG1091	3R
FBgn0034289	CG10910	2R
FBgn0034295	CG10911	2R
FBgn0034307	CG10914	2R
FBgn0034308	CG10915	2R
FBgn0034312	CG10916	2R
FBgn0037514	CG10919	3R
FBgn0037228	CG1092	3R
FBgn0029963	CG10920	X
FBgn0034356	CG10924	2R
FBgn0029969	CG10932	X
FBgn0034253	CG10936	2R
FBgn0036320	CG10943	3L
FBgn0032857	CG10947	2L
FBgn0036317	CG10948	3L
FBgn0032858	CG10949	2L
FBgn0034205	CG10950	2R
FBgn0030004	CG10958	X
FBgn0030010	CG10959	X
FBgn0036316	CG10960	3L
FBgn0030073	CG10962	X
FBgn0036310	CG10969	3L
FBgn0030078	CG10970	X
FBgn0036306	CG10973	3L
FBgn0037379	CG10979	3R
FBgn0036305	CG10984	3L
FBgn0030524	CG10993	X
FBgn0030525	CG10996	X
FBgn0263353	CG11000	3R
FBgn0034455	CG11007	2R
FBgn0034464	CG11018	2R
FBgn0031208	CG11023	2L
FBgn0031735	CG11029	2L
FBgn0037235	CG1103	3R
FBgn0031736	CG11030	2L
FBgn0031741	CG11034	2L
FBgn0037467	CG1104	3R
FBgn0034481	CG11041	2R
FBgn0034484	CG11044	2R
FBgn0037465	CG1105	3R
FBgn0031836	CG11050	2L
FBgn0040524	CG11052	3R
FBgn0033149	CG11060	2R
FBgn0030536	CG11068	X
FBgn0039244	CG11069	3R
FBgn0028467	CG11070	2L
FBgn0034693	CG11073	2R
FBgn0039929	CG11076	4
FBgn0030408	CG11085	X
FBgn0046222	CG1109	3R
FBgn0030528	CG11095	X
FBgn0034485	CG11099	2R
FBgn0030522	CG11103	X
FBgn0030280	CG11106	X
FBgn0033160	CG11107	2R
FBgn0034535	CG11110	2R
FBgn0033164	CG11112	2R
FBgn0039250	CG11120	3R
FBgn0030266	CG11122	X
FBgn0033169	CG11123	2R
FBgn0033174	CG11125	2R
FBgn0033178	CG11127	2R
FBgn0037304	CG1113	3R
FBgn0030518	CG11134	X
FBgn0037199	CG11137	3L
FBgn0030400	CG11138	X
FBgn0033177	CG11141	2R
FBgn0033168	CG11145	2R
FBgn0031734	CG11147	2L
FBgn0039936	CG11148	4
FBgn0037299	CG1115	3R
FBgn0030519	CG11151	X
FBgn0039927	CG11155	4
FBgn0030511	CG11158	X
FBgn0034539	CG11159	2R
FBgn0037297	CG1116	3R
FBgn0030257	CG11160	X
FBgn0025693	CG11163	2R
FBgn0030507	CG11164	X
FBgn0039249	CG11168	3R
FBgn0030499	CG11178	X
FBgn0034528	CG11180	2R
FBgn0031851	CG11188	2L
FBgn0030035	CG11190	X
FBgn0033249	CG11191	2R
FBgn0034500	CG11200	2R
FBgn0034488	CG11208	2R
FBgn0033259	CG11210	2R
FBgn0033067	CG11211	2R
FBgn0031855	CG11221	2L
FBgn0037195	CG11226	3L
FBgn0031139	CG11227	X
FBgn0039939	CG11231	4
FBgn0031860	CG11236	2L
FBgn0037290	CG1124	3R
FBgn0037186	CG11241	3L
FBgn0037120	CG11247	3L
FBgn0037117	CG11248	3L
FBgn0037115	CG11249	3L
FBgn0036346	CG11251	3L
FBgn0036338	CG11253	3L
FBgn0036337	CG11255	3L
FBgn0034442	CG11257	2R
FBgn0037280	CG1126	3R
FBgn0036332	CG11261	3L
FBgn0036329	CG11262	3L
FBgn0036330	CG11263	3L
FBgn0031883	CG11266	2L
FBgn0036334	CG11267	3L
FBgn0034706	CG11275	2R
FBgn0036342	CG11279	3L
FBgn0030056	CG11284	X
FBgn0037516	CG11286	3R
FBgn0037279	CG1129	3R
FBgn0034713	CG11291	2R
FBgn0030058	CG11294	X
FBgn0034721	CG11298	2R
FBgn0037108	CG11306	3L
FBgn0037106	CG11307	3L
FBgn0037070	CG11309	3L
FBgn0039816	CG11317	3R
FBgn0039818	CG11318	3R
FBgn0031835	CG11319	2L
FBgn0031837	CG11320	2L
FBgn0031857	CG11321	2L
FBgn0031856	CG11322	2L
FBgn0031849	CG11327	2L
FBgn0031848	CG11329	2L
FBgn0039850	CG11333	3R
FBgn0039849	CG11334	3R
FBgn0039846	CG11337	3R
FBgn0039840	CG11340	3R
FBgn0035546	CG11345	3L
FBgn0035552	CG11350	3L
FBgn0035557	CG11353	3L
FBgn0035558	CG11357	3L
FBgn0035490	CG1136	3L
FBgn0039920	CG11360	4
FBgn0034737	CG11362	2R
FBgn0037185	CG11367	3L
FBgn0040923	CG11368	X
FBgn0029951	CG11369	X
FBgn0037454	CG1137	3R
FBgn0040679	CG11373	3R
FBgn0031214	CG11374	2L
FBgn0031217	CG11377	2L
FBgn0040364	CG11378	X
FBgn0040362	CG11379	X
FBgn0037456	CG1138	3R
FBgn0040359	CG11380	X
FBgn0040367	CG11382	X
FBgn0034959	CG11388	2R
FBgn0035300	CG1139	3L
FBgn0038732	CG11391	3R
FBgn0034200	CG11395	2R
FBgn0037022	CG11396	3L
FBgn0040366	CG11398	X
FBgn0037021	CG11399	3L
FBgn0035298	CG1140	3L
FBgn0034198	CG11400	2R
FBgn0026876	CG11403	X
FBgn0037169	CG11404	3L
FBgn0034990	CG11406	2R
FBgn0038733	CG11407	3R
FBgn0024366	CG11409	X
FBgn0024362	CG11412	X
FBgn0035024	CG11414	2R
FBgn0024364	CG11417	X
FBgn0024360	CG11418	X
FBgn0037504	CG1142	3R
FBgn0034251	CG11423	2R
FBgn0037167	CG11425	3L
FBgn0037166	CG11426	3L
FBgn0035359	CG1143	3L
FBgn0037165	CG11437	3L
FBgn0037164	CG11438	3L
FBgn0029715	CG11444	X
FBgn0024985	CG11448	X
FBgn0038734	CG11453	3R
FBgn0031224	CG11454	2L
FBgn0031228	CG11455	2L
FBgn0037031	CG11456	3L
FBgn0040637	CG11458	3L
FBgn0037396	CG11459	3R
FBgn0035346	CG1146	3L
FBgn0034688	CG11474	2R
FBgn0035397	CG11486	3L
FBgn0039749	CG11498	3R
FBgn0039733	CG11504	3R
FBgn0035424	CG11505	3L
FBgn0029584	CG11509	X
FBgn0035437	CG11526	3L
FBgn0036264	CG11529	3L
FBgn0046296	CG11534	3L
FBgn0035400	CG11537	3L
FBgn0039859	CG11539	3R
FBgn0039864	CG11550	3R
FBgn0036249	CG11560	3L
FBgn0031247	CG11562	2L
FBgn0039868	CG11563	3R
FBgn0039882	CG11576	3R
FBgn0036847	CG11577	3L
FBgn0035524	CG11583	3L
FBgn0030541	CG11584	X
FBgn0035520	CG11586	3L
FBgn0036221	CG11588	3L
FBgn0030545	CG11590	X
FBgn0025686	CG11592	2L
FBgn0035488	CG11593	3L
FBgn0035484	CG11594	3L
FBgn0023522	CG11596	X
FBgn0031244	CG11601	2L
FBgn0037313	CG1161	3R
FBgn0031232	CG11617	2L
FBgn0036836	CG11619	3L
FBgn0038705	CG11626	3R
FBgn0032965	CG11629	2L
FBgn0032968	CG11634	2L
FBgn0040351	CG11638	X
FBgn0036194	CG11652	3L
FBgn0030638	CG11655	X
FBgn0038109	CG11656	3R
FBgn0036196	CG11658	3L
FBgn0036187	CG11660	3L
FBgn0029539	CG11663	X
FBgn0040341	CG11664	X
FBgn0033028	CG11665	2R
FBgn0040648	CG11666	X
FBgn0038113	CG11668	3R
FBgn0037562	CG11671	3R
FBgn0037563	CG11672	3R
FBgn0030678	CG11679	X
FBgn0040551	CG11686	3R
FBgn0037570	CG11693	3R
FBgn0037571	CG11694	3R
FBgn0030316	CG11695	X
FBgn0030314	CG11696	X
FBgn0030313	CG11697	X
FBgn0037572	CG11698	3R
FBgn0029856	CG11700	X
FBgn0038690	CG11703	3R
FBgn0031115	CG11710	X
FBgn0036170	CG11714	3L
FBgn0264712	CG1172	3R
FBgn0037777	CG11722	3R
FBgn0031391	CG11723	2L
FBgn0036156	CG11726	3L
FBgn0037592	CG11737	3R
FBgn0037239	CG11739	3R
FBgn0040531	CG11741	3R
FBgn0030292	CG11752	X
FBgn0037603	CG11753	3R
FBgn0030290	CG11756	X
FBgn0037615	CG11760	3R
FBgn0039252	CG11771	3R
FBgn0033527	CG11777	2R
FBgn0038683	CG11779	3R
FBgn0039259	CG11781	3R
FBgn0039264	CG11786	3R
FBgn0034495	CG11788	2R
FBgn0039265	CG11790	3R
FBgn0039266	CG11791	3R
FBgn0036992	CG11796	3L
FBgn0030346	CG11802	X
FBgn0033996	CG11807	2R
FBgn0034000	CG11808	2R
FBgn0035299	CG11815	3L
FBgn0033519	CG11825	2R
FBgn0039616	CG11828	3R
FBgn0031264	CG11835	2L
FBgn0039272	CG11836	3R
FBgn0039627	CG11837	3R
FBgn0039271	CG11839	3R
FBgn0039628	CG11841	3R
FBgn0039629	CG11842	3R
FBgn0039630	CG11843	3R
FBgn0039293	CG11851	3R
FBgn0039297	CG11852	3R
FBgn0039299	CG11854	3R
FBgn0039303	CG11857	3R
FBgn0039305	CG11858	3R
FBgn0039306	CG11859	3R
FBgn0033486	CG11866	2R
FBgn0039633	CG11873	3R
FBgn0039635	CG11876	3R
FBgn0039310	CG11878	3R
FBgn0039637	CG11880	3R
FBgn0039642	CG11882	3R
FBgn0033538	CG11883	2R
FBgn0031253	CG11885	2L
FBgn0039313	CG11892	3R
FBgn0039316	CG11893	3R
FBgn0039644	CG11897	3R
FBgn0039645	CG11898	3R
FBgn0014427	CG11899	3R
FBgn0028647	CG11902	3R
FBgn0036678	CG11905	3L
FBgn0034425	CG11906	2R
FBgn0031249	CG11911	2L
FBgn0039331	CG11913	3R
FBgn0039274	CG11920	3R
FBgn0031640	CG11926	2L
FBgn0031620	CG11929	2L
FBgn0039656	CG11951	3R
FBgn0034436	CG11961	2R
FBgn0037644	CG11964	3R
FBgn0037645	CG11966	3R
FBgn0027503	CG11970	3R
FBgn0037648	CG11975	3R
FBgn0037652	CG11980	3R
FBgn0037653	CG11982	3R
FBgn0037654	CG11983	3R
FBgn0037655	CG11984	3R
FBgn0040534	CG11985	3R
FBgn0037656	CG11986	3R
FBgn0037662	CG11997	3R
FBgn0037312	CG11999	3R
FBgn0037265	CG12001	3R
FBgn0035234	CG12003	3L
FBgn0035236	CG12004	3L
FBgn0035464	CG12006	3L
FBgn0037293	CG12007	3R
FBgn0035430	CG12009	3L
FBgn0035443	CG12010	3L
FBgn0035444	CG12012	3L
FBgn0035445	CG12014	3L
FBgn0035429	CG12017	3L
FBgn0035273	CG12020	3L
FBgn0035283	CG12024	3L
FBgn0035285	CG12025	3L
FBgn0035585	CG12027	3L
FBgn0035421	CG12034	3L
FBgn0035263	CG12035	3L
FBgn0035179	CG12038	3L
FBgn0032915	CG12050	2L
FBgn0039831	CG12054	3R
FBgn0030099	CG12056	X
FBgn0030098	CG12057	X
FBgn0040031	CG12061	XHet
FBgn0030052	CG12065	X
FBgn0039796	CG12069	3R
FBgn0039808	CG12071	3R
FBgn0030065	CG12075	X
FBgn0035435	CG12077	3L
FBgn0035426	CG12078	3L
FBgn0035404	CG12079	3L
FBgn0037386	CG1208	3R
FBgn0035402	CG12082	3L
FBgn0043458	CG12084	3L
FBgn0035227	CG12090	3L
FBgn0035228	CG12091	3L
FBgn0035372	CG12093	3L
FBgn0030457	CG12096	X
FBgn0035232	CG12099	3L
FBgn0035238	CG12104	3L
FBgn0035241	CG12105	3L
FBgn0030100	CG12106	X
FBgn0033209	CG12107	2R
FBgn0030048	CG12112	X
FBgn0030041	CG12116	X
FBgn0030101	CG12118	X
FBgn0030102	CG12119	X
FBgn0030109	CG12121	X
FBgn0030039	CG12123	X
FBgn0030037	CG12125	X
FBgn0033280	CG12126	2R
FBgn0033473	CG12128	2R
FBgn0033475	CG12129	2R
FBgn0037387	CG1213	3R
FBgn0033471	CG12134	2R
FBgn0037325	CG12147	3R
FBgn0029957	CG12155	X
FBgn0040775	CG12158	2R
FBgn0033232	CG12159	2R
FBgn0037329	CG12162	3R
FBgn0260462	CG12163	3R
FBgn0033158	CG12164	2R
FBgn0037305	CG12173	3R
FBgn0030510	CG12177	X
FBgn0025388	CG12179	X
FBgn0028504	CG12182	3L
FBgn0025387	CG12184	X
FBgn0031636	CG12194	2L
FBgn0037970	CG12201	3R
FBgn0031021	CG12203	X
FBgn0029662	CG12206	X
FBgn0038220	CG12207	3R
FBgn0033498	CG12209	2R
FBgn0260742	CG12213	3R
FBgn0043796	CG12219	X
FBgn0037974	CG12224	3R
FBgn0031026	CG12231	X
FBgn0029822	CG12236	X
FBgn0031048	CG12237	X
FBgn0029810	CG12239	X
FBgn0038304	CG12241	3R
FBgn0026148	CG12253	2L
FBgn0039557	CG12259	3R
FBgn0035811	CG12262	3L
FBgn0034346	CG12263	2R
FBgn0038057	CG12267	3R
FBgn0039131	CG12268	3R
FBgn0038665	CG12269	3R
FBgn0037491	CG1227	3R
FBgn0036571	CG12272	3L
FBgn0038080	CG12279	3R
FBgn0032620	CG12288	2L
FBgn0036160	CG12289	3L
FBgn0039419	CG12290	3R
FBgn0032295	CG12299	2L
FBgn0036514	CG12301	3L
FBgn0036515	CG12304	3L
FBgn0032370	CG12307	2L
FBgn0033542	CG12309	2R
FBgn0035134	CG1231	3L
FBgn0036483	CG12316	3L
FBgn0033557	CG12325	2R
FBgn0035137	CG1233	3L
FBgn0038617	CG12333	3R
FBgn0033543	CG12338	2R
FBgn0037489	CG1234	3R
FBgn0033550	CG12341	2R
FBgn0033558	CG12344	2R
FBgn0038558	CG12347	3R
FBgn0040805	CG12355	3L
FBgn0037370	CG1236	3R
FBgn0038111	CG12360	3R
FBgn0036082	CG12362	3L
FBgn0033774	CG12374	2R
FBgn0031987	CG12375	2L
FBgn0033323	CG12376	2R
FBgn0030676	CG12379	X
FBgn0033624	CG12384	2R
FBgn0037368	CG1239	3R
FBgn0033581	CG12391	2R
FBgn0031768	CG12393	2L
FBgn0030722	CG12395	X
FBgn0030596	CG12398	X
FBgn0035370	CG1240	3L
FBgn0031505	CG12400	2L
FBgn0038202	CG12402	3R
FBgn0032465	CG12404	2L
FBgn0039588	CG12413	3R
FBgn0039552	CG12426	3R
FBgn0039543	CG12428	3R
FBgn0032065	CG12438	2L
FBgn0031201	CG12446	X
FBgn0028857	CG12448	2L
FBgn0035360	CG1246	3L
FBgn0033861	CG12464	2R
FBgn0040371	CG12470	X
FBgn0036809	CG12477	3L
FBgn0040871	CG12479	X
FBgn0040688	CG12483	3L
FBgn0086604	CG12484	2R
FBgn0035571	CG12493	3L
FBgn0040356	CG12498	X
FBgn0038968	CG12499	3R
FBgn0035171	CG12502	3L
FBgn0031276	CG12506	2L
FBgn0031729	CG12511	2L
FBgn0031703	CG12512	2L
FBgn0039577	CG12516	3R
FBgn0036324	CG12520	3L
FBgn0040816	CG12521	3L
FBgn0036102	CG12523	3L
FBgn0031064	CG12531	X
FBgn0029657	CG12535	X
FBgn0030586	CG12539	X
FBgn0029930	CG12541	X
FBgn0250830	CG12547	2R
FBgn0039599	CG12558	3R
FBgn0031974	CG12560	2L
FBgn0039958	CG12567	2LHet
FBgn0031190	CG12576	X
FBgn0037213	CG12581	3R
FBgn0037215	CG12582	3R
FBgn0040684	CG12589	3R
FBgn0037811	CG12592	3R
FBgn0037941	CG12594	3R
FBgn0035481	CG12605	3L
FBgn0035545	CG12607	3L
FBgn0030630	CG12608	X
FBgn0030952	CG12609	X
FBgn0040996	CG12617	2L
FBgn0032626	CG12620	2L
FBgn0030224	CG12637	X
FBgn0040942	CG12643	X
FBgn0030181	CG12645	X
FBgn0035517	CG1265	3L
FBgn0031080	CG12655	X
FBgn0040929	CG12659	X
FBgn0030071	CG12661	X
FBgn0030074	CG12662	X
FBgn0030886	CG12672	X
FBgn0031388	CG12674	2L
FBgn0031103	CG12679	X
FBgn0029730	CG12681	X
FBgn0029729	CG12682	X
FBgn0029717	CG12684	X
FBgn0029707	CG12688	X
FBgn0029952	CG12689	X
FBgn0029701	CG12691	X
FBgn0029703	CG12692	X
FBgn0029705	CG12693	X
FBgn0030721	CG12698	X
FBgn0046294	CG12699	2R
FBgn0031070	CG12702	X
FBgn0035392	CG1271	3L
FBgn0036536	CG12713	3L
FBgn0030443	CG12715	X
FBgn0030439	CG12716	X
FBgn0030420	CG12717	X
FBgn0030373	CG12721	X
FBgn0030459	CG12723	X
FBgn0030483	CG12725	X
FBgn0029825	CG12728	X
FBgn0029816	CG12729	X
FBgn0035522	CG1273	3L
FBgn0029771	CG12730	X
FBgn0033184	CG12736	2R
FBgn0033459	CG12744	2R
FBgn0037341	CG12746	3R
FBgn0035321	CG1275	3L
FBgn0035476	CG12766	3L
FBgn0037206	CG12768	3L
FBgn0033252	CG12769	2R
FBgn0030055	CG12772	X
FBgn0024365	CG12773	X
FBgn0033301	CG12780	2R
FBgn0034838	CG12782	2R
FBgn0038448	CG12783	3R
FBgn0038356	CG12784	3R
FBgn0031535	CG12795	2L
FBgn0029909	CG12796	X
FBgn0037779	CG12811	3R
FBgn0037796	CG12814	3R
FBgn0037798	CG12817	3R
FBgn0037809	CG12818	3R
FBgn0040780	CG12821	2R
FBgn0033229	CG12822	2R
FBgn0033222	CG12824	2R
FBgn0033221	CG12825	2R
FBgn0033207	CG12826	2R
FBgn0033145	CG12828	2R
FBgn0033141	CG12831	2R
FBgn0033140	CG12836	2R
FBgn0040666	CG12848	2R
FBgn0035086	CG12851	2R
FBgn0040747	CG12853	2R
FBgn0033963	CG12857	2R
FBgn0033958	CG12858	2R
FBgn0033961	CG12859	2R
FBgn0033954	CG12860	2R
FBgn0033953	CG12861	2R
FBgn0033948	CG12863	2R
FBgn0033955	CG12866	2R
FBgn0033945	CG12868	2R
FBgn0037506	CG1287	3R
FBgn0039544	CG12877	3R
FBgn0250845	CG1288	3R
FBgn0046258	CG12880	3R
FBgn0039538	CG12883	3R
FBgn0039523	CG12885	3R
FBgn0033523	CG12895	2R
FBgn0033521	CG12896	2R
FBgn0250840	CG12907	2R
FBgn0033507	CG12909	2R
FBgn0035401	CG1291	3L
FBgn0033502	CG12910	2R
FBgn0033501	CG12911	2R
FBgn0033500	CG12913	2R
FBgn0033499	CG12914	2R
FBgn0033490	CG12917	2R
FBgn0033437	CG12926	2R
FBgn0033429	CG12929	2R
FBgn0033547	CG12935	2R
FBgn0033569	CG12942	2R
FBgn0033572	CG12943	2R
FBgn0037755	CG12945	3R
FBgn0037739	CG12948	3R
FBgn0037736	CG12950	3R
FBgn0034031	CG12963	2R
FBgn0034022	CG12964	2R
FBgn0037078	CG12971	3L
FBgn0037065	CG12974	3L
FBgn0037061	CG12975	3L
FBgn0037040	CG12983	3L
FBgn0037042	CG12984	3L
FBgn0030881	CG12985	X
FBgn0035501	CG1299	3L
FBgn0030859	CG12990	X
FBgn0030847	CG12991	X
FBgn0030846	CG12992	X
FBgn0040877	CG12994	X
FBgn0030829	CG12998	X
FBgn0030806	CG13001	X
FBgn0030798	CG13003	X
FBgn0030797	CG13004	X
FBgn0030794	CG13005	X
FBgn0030780	CG13008	X
FBgn0030770	CG13010	X
FBgn0030769	CG13012	X
FBgn0030759	CG13014	X
FBgn0033899	CG13016	2R
FBgn0040751	CG13018	2R
FBgn0029669	CG13021	X
FBgn0036679	CG13022	3L
FBgn0036677	CG13023	3L
FBgn0036665	CG13024	3L
FBgn0036660	CG13025	3L
FBgn0036656	CG13026	3L
FBgn0036670	CG13029	3L
FBgn0036652	CG13032	3L
FBgn0036628	CG13035	3L
FBgn0036626	CG13036	3L
FBgn0040795	CG13038	3L
FBgn0036605	CG13041	3L
FBgn0036602	CG13042	3L
FBgn0036600	CG13043	3L
FBgn0036599	CG13044	3L
FBgn0036596	CG13045	3L
FBgn0036595	CG13046	3L
FBgn0040799	CG13051	3L
FBgn0036584	CG13054	3L
FBgn0036583	CG13055	3L
FBgn0040794	CG13056	3L
FBgn0036610	CG13058	3L
FBgn0036607	CG13059	3L
FBgn0036606	CG13060	3L
FBgn0036603	CG13062	3L
FBgn0036601	CG13063	3L
FBgn0036590	CG13065	3L
FBgn0036589	CG13067	3L
FBgn0036588	CG13068	3L
FBgn0026566	CG1307	3R
FBgn0036585	CG13071	3L
FBgn0036567	CG13074	3L
FBgn0036563	CG13075	3L
FBgn0032810	CG13077	2L
FBgn0032804	CG13081	2L
FBgn0032803	CG13082	2L
FBgn0032789	CG13083	2L
FBgn0032780	CG13085	2L
FBgn0032770	CG13086	2L
FBgn0032047	CG13088	2L
FBgn0032052	CG13089	2L
FBgn0035519	CG1309	3L
FBgn0032054	CG13090	2L
FBgn0032055	CG13091	2L
FBgn0032050	CG13096	2L
FBgn0032051	CG13097	2L
FBgn0032084	CG13101	2L
FBgn0032100	CG13108	2L
FBgn0035523	CG1311	3L
FBgn0032111	CG13110	2L
FBgn0032127	CG13114	2L
FBgn0032139	CG13116	2L
FBgn0032140	CG13117	2L
FBgn0032150	CG13123	2L
FBgn0032156	CG13124	2L
FBgn0032168	CG13126	2L
FBgn0032176	CG13127	2L
FBgn0040965	CG13130	2L
FBgn0032175	CG13131	2L
FBgn0032181	CG13133	2L
FBgn0031134	CG1314	X
FBgn0032251	CG13142	2L
FBgn0033767	CG13148	2R
FBgn0026565	CG1315	3R
FBgn0033723	CG13155	2R
FBgn0035526	CG1316	3L
FBgn0033712	CG13163	2R
FBgn0033705	CG13168	2R
FBgn0035333	CG1317	3L
FBgn0033701	CG13171	2R
FBgn0033685	CG13178	2R
FBgn0033667	CG13183	2R
FBgn0033661	CG13185	2R
FBgn0033680	CG13186	2R
FBgn0033668	CG13188	2R
FBgn0033665	CG13189	2R
FBgn0035529	CG1319	3L
FBgn0033653	CG13192	2R
FBgn0033645	CG13196	2R
FBgn0062449	CG13197	2R
FBgn0033623	CG13202	2R
FBgn0033628	CG13203	2R
FBgn0033627	CG13204	2R
FBgn0033608	CG13220	2R
FBgn0033579	CG13229	2R
FBgn0037197	CG13239	3L
FBgn0031129	CG1324	X
FBgn0028903	CG13243	2L
FBgn0032577	CG13244	2L
FBgn0036979	CG13247	3L
FBgn0036984	CG13248	3L
FBgn0037013	CG13250	3L
FBgn0037014	CG13251	3L
FBgn0037016	CG13252	3L
FBgn0040636	CG13255	3L
FBgn0032582	CG13258	2L
FBgn0086673	CG13272	2L
FBgn0032609	CG13280	2L
FBgn0032613	CG13283	2L
FBgn0032614	CG13284	2L
FBgn0035611	CG13285	3L
FBgn0035643	CG13287	3L
FBgn0035648	CG13288	3L
FBgn0035677	CG13293	3L
FBgn0035674	CG13295	3L
FBgn0035692	CG13298	3L
FBgn0035699	CG13300	3L
FBgn0035921	CG13305	3L
FBgn0035933	CG13309	3L
FBgn0040827	CG13315	3L
FBgn0037627	CG13318	3R
FBgn0033781	CG13319	2R
FBgn0033787	CG13321	2R
FBgn0033784	CG13322	2R
FBgn0033788	CG13323	2R
FBgn0033789	CG13324	2R
FBgn0033792	CG13325	2R
FBgn0033794	CG13326	2R
FBgn0033850	CG13331	2R
FBgn0033851	CG13332	2R
FBgn0033856	CG13334	2R
FBgn0033863	CG13337	2R
FBgn0033871	CG13339	2R
FBgn0033884	CG13344	2R
FBgn0026874	CG13358	X
FBgn0025620	CG13360	X
FBgn0029532	CG13361	X
FBgn0026879	CG13364	X
FBgn0029529	CG13365	X
FBgn0025633	CG13366	X
FBgn0025634	CG13367	X
FBgn0025640	CG13369	X
FBgn0040370	CG13375	X
FBgn0261446	CG13377	X
FBgn0032036	CG13384	2L
FBgn0032039	CG13385	2L
FBgn0032031	CG13390	2L
FBgn0032033	CG13392	2L
FBgn0014417	CG13397	2L
FBgn0032042	CG13398	2L
FBgn0039797	CG1340	3R
FBgn0030559	CG13404	X
FBgn0035097	CG13405	3L
FBgn0038929	CG13408	3R
FBgn0038926	CG13409	3R
FBgn0034511	CG13422	2R
FBgn0034513	CG13423	2R
FBgn0034515	CG13428	2R
FBgn0034532	CG13436	2R
FBgn0034541	CG13437	2R
FBgn0027507	CG1344	2R
FBgn0034546	CG13442	2R
FBgn0036520	CG13449	3L
FBgn0036498	CG13455	3L
FBgn0036482	CG13457	3L
FBgn0036479	CG13458	3L
FBgn0037363	CG1347	3R
FBgn0036443	CG13471	3L
FBgn0036450	CG13472	3L
FBgn0036442	CG13473	3L
FBgn0036441	CG13476	3L
FBgn0036438	CG13477	3L
FBgn0036421	CG13481	3L
FBgn0036419	CG13482	3L
FBgn0034670	CG13488	2R
FBgn0034662	CG13492	2R
FBgn0034671	CG13494	2R
FBgn0034683	CG13500	2R
FBgn0034684	CG13501	2R
FBgn0034692	CG13502	2R
FBgn0034723	CG13506	2R
FBgn0034758	CG13510	2R
FBgn0034759	CG13511	2R
FBgn0040658	CG13516	2R
FBgn0034774	CG13526	2R
FBgn0034776	CG13527	2R
FBgn0034786	CG13531	2R
FBgn0034788	CG13532	2R
FBgn0034820	CG13538	2R
FBgn0034833	CG13539	2R
FBgn0030151	CG1354	X
FBgn0034839	CG13540	2R
FBgn0034841	CG13541	2R
FBgn0034826	CG13544	2R
FBgn0034828	CG13545	2R
FBgn0040660	CG13551	2R
FBgn0034869	CG13558	2R
FBgn0034870	CG13559	2R
FBgn0034928	CG13562	2R
FBgn0034966	CG13563	2R
FBgn0034973	CG13564	2R
FBgn0034935	CG13565	2R
FBgn0034942	CG13566	2R
FBgn0034963	CG13567	2R
FBgn0034996	CG13575	2R
FBgn0034998	CG13577	2R
FBgn0035000	CG13578	2R
FBgn0035010	CG13579	2R
FBgn0033196	CG1358	2R
FBgn0035014	CG13581	2R
FBgn0035020	CG13585	2R
FBgn0035041	CG13594	2R
FBgn0033195	CG1360	2R
FBgn0039126	CG13601	3R
FBgn0039135	CG13603	3R
FBgn0039137	CG13604	3R
FBgn0039150	CG13605	3R
FBgn0039161	CG13606	3R
FBgn0039151	CG13607	3R
FBgn0039177	CG13611	3R
FBgn0039201	CG13617	3R
FBgn0039203	CG13618	3R
FBgn0039202	CG13622	3R
FBgn0039205	CG13623	3R
FBgn0039209	CG13624	3R
FBgn0039210	CG13625	3R
FBgn0039217	CG13627	3R
FBgn0039219	CG13630	3R
FBgn0040600	CG13631	3R
FBgn0265266	CG13639	3R
FBgn0039237	CG13640	3R
FBgn0040601	CG13643	3R
FBgn0039255	CG13646	3R
FBgn0039277	CG13650	3R
FBgn0039290	CG13654	3R
FBgn0039315	CG13658	3R
FBgn0039319	CG13659	3R
FBgn0039291	CG13663	3R
FBgn0035873	CG13670	3L
FBgn0035867	CG13671	3L
FBgn0035845	CG13675	3L
FBgn0035844	CG13676	3L
FBgn0035859	CG13678	3L
FBgn0035856	CG13679	3L
FBgn0030539	CG1368	X
FBgn0035816	CG13685	3L
FBgn0031270	CG13689	2L
FBgn0031254	CG13692	2L
FBgn0031235	CG13693	2L
FBgn0031219	CG13694	2L
FBgn0036773	CG13698	3L
FBgn0036781	CG13699	3L
FBgn0036785	CG13700	3L
FBgn0035583	CG13704	3L
FBgn0035578	CG13707	3L
FBgn0035577	CG13708	3L
FBgn0033482	CG1371	2R
FBgn0035563	CG13716	3L
FBgn0035555	CG13720	3L
FBgn0035554	CG13721	3L
FBgn0035553	CG13722	3L
FBgn0036705	CG13723	3L
FBgn0036708	CG13725	3L
FBgn0036717	CG13731	3L
FBgn0036729	CG13733	3L
FBgn0036382	CG13737	3L
FBgn0036390	CG13738	3L
FBgn0033403	CG13739	2R
FBgn0033374	CG13741	2R
FBgn0033368	CG13743	2R
FBgn0033364	CG13747	2R
FBgn0033353	CG13749	2R
FBgn0040376	CG13759	X
FBgn0040375	CG13760	X
FBgn0031844	CG13771	2L
FBgn0042092	CG13773	2L
FBgn0031874	CG13775	2L
FBgn0040954	CG13779	2L
FBgn0031897	CG13784	2L
FBgn0031935	CG13793	2L
FBgn0031936	CG13794	2L
FBgn0031937	CG13795	2L
FBgn0031939	CG13796	2L
FBgn0035338	CG13800	3L
FBgn0035323	CG13807	3L
FBgn0039098	CG13822	3R
FBgn0039068	CG13827	3R
FBgn0039059	CG13829	3R
FBgn0039054	CG13830	3R
FBgn0039040	CG13833	3R
FBgn0039041	CG13838	3R
FBgn0039028	CG13840	3R
FBgn0040588	CG13841	3R
FBgn0039009	CG13842	3R
FBgn0038993	CG13843	3R
FBgn0038967	CG13847	3R
FBgn0038961	CG13850	3R
FBgn0038960	CG13855	3R
FBgn0038959	CG13856	3R
FBgn0038958	CG13857	3R
FBgn0039965	CG13865	X
FBgn0034501	CG13868	2R
FBgn0030033	CG1387	X
FBgn0034506	CG13870	2R
FBgn0034502	CG13871	2R
FBgn0034477	CG13872	2R
FBgn0035104	CG13875	3L
FBgn0035109	CG13876	3L
FBgn0035165	CG13887	3L
FBgn0035168	CG13889	3L
FBgn0035169	CG13890	3L
FBgn0035139	CG13891	3L
FBgn0035146	CG13893	3L
FBgn0035157	CG13894	3L
FBgn0035158	CG13895	3L
FBgn0035159	CG13896	3L
FBgn0035160	CG13897	3L
FBgn0035161	CG13898	3L
FBgn0035162	CG13900	3L
FBgn0035166	CG13902	3L
FBgn0035176	CG13905	3L
FBgn0035173	CG13907	3L
FBgn0035186	CG13912	3L
FBgn0035237	CG13917	3L
FBgn0025712	CG13920	3L
FBgn0035267	CG13921	3L
FBgn0035286	CG13924	3L
FBgn0035243	CG13926	3L
FBgn0035246	CG13928	3L
FBgn0035258	CG13931	3L
FBgn0035270	CG13933	3L
FBgn0035282	CG13936	3L
FBgn0035287	CG13937	3L
FBgn0030277	CG1394	X
FBgn0031288	CG13949	2L
FBgn0031289	CG13950	2L
FBgn0033405	CG13954	2R
FBgn0030739	CG13957	X
FBgn0032834	CG13965	2L
FBgn0032851	CG13970	2L
FBgn0039518	CG13978	3R
FBgn0031811	CG13982	2L
FBgn0260452	CG13984	2L
FBgn0031786	CG13989	2L
FBgn0033212	CG1399	2R
FBgn0031785	CG13991	2L
FBgn0031756	CG13992	2L
FBgn0031776	CG13993	2L
FBgn0031772	CG13994	2L
FBgn0031770	CG13995	2L
FBgn0031763	CG13996	2L
FBgn0031753	CG13999	2L
FBgn0031739	CG14005	2L
FBgn0031733	CG14006	2L
FBgn0031725	CG14010	2L
FBgn0031722	CG14011	2L
FBgn0031720	CG14013	2L
FBgn0031716	CG14015	2L
FBgn0031721	CG14017	2L
FBgn0029962	CG1402	X
FBgn0031700	CG14022	2L
FBgn0031697	CG14024	2L
FBgn0250847	CG14034	2L
FBgn0031677	CG14036	2L
FBgn0031676	CG14040	2L
FBgn0031659	CG14043	2L
FBgn0031650	CG14044	2L
FBgn0040392	CG14050	X
FBgn0029606	CG14052	X
FBgn0029603	CG14053	X
FBgn0029596	CG14054	X
FBgn0036696	CG14057	3L
FBgn0039598	CG14061	3R
FBgn0039592	CG14062	3R
FBgn0033474	CG1407	2R
FBgn0032313	CG14070	2L
FBgn0032312	CG14071	2L
FBgn0032318	CG14072	2L
FBgn0036814	CG14073	3L
FBgn0036818	CG14074	3L
FBgn0036835	CG14075	3L
FBgn0036830	CG14077	3L
FBgn0036849	CG14079	3L
FBgn0036851	CG14082	3L
FBgn0036860	CG14086	3L
FBgn0036868	CG14087	3L
FBgn0029964	CG1409	X
FBgn0036889	CG14100	3L
FBgn0036905	CG14101	3L
FBgn0036906	CG14102	3L
FBgn0036908	CG14103	3L
FBgn0036359	CG14105	3L
FBgn0260459	CG14106	3L
FBgn0036364	CG14109	3L
FBgn0040814	CG14113	3L
FBgn0036331	CG14117	3L
FBgn0036323	CG14118	3L
FBgn0036321	CG14120	3L
FBgn0036232	CG14125	3L
FBgn0036223	CG14126	3L
FBgn0036218	CG14128	3L
FBgn0036210	CG14130	3L
FBgn0036205	CG14131	3L
FBgn0040817	CG14132	3L
FBgn0036193	CG14135	3L
FBgn0036178	CG14137	3L
FBgn0036146	CG14141	3L
FBgn0036143	CG14142	3L
FBgn0036138	CG14143	3L
FBgn0036089	CG14151	3L
FBgn0036094	CG14153	3L
FBgn0036093	CG14154	3L
FBgn0032961	CG1416	2L
FBgn0036044	CG14168	3L
FBgn0036036	CG14174	3L
FBgn0033468	CG1418	2R
FBgn0036003	CG14180	3L
FBgn0036922	CG14182	3L
FBgn0036931	CG14183	3L
FBgn0036932	CG14184	3L
FBgn0036936	CG14185	3L
FBgn0036935	CG14186	3L
FBgn0030979	CG14190	X
FBgn0030981	CG14191	X
FBgn0030996	CG14194	X
FBgn0030998	CG14195	X
FBgn0031002	CG14196	X
FBgn0031023	CG14200	X
FBgn0031037	CG14207	X
FBgn0032966	CG1421	2L
FBgn0031040	CG14210	X
FBgn0031052	CG14215	X
FBgn0031031	CG14218	X
FBgn0031036	CG14220	X
FBgn0031042	CG14221	X
FBgn0031053	CG14223	X
FBgn0031058	CG14227	X
FBgn0031059	CG14229	X
FBgn0031062	CG14230	X
FBgn0031060	CG14231	X
FBgn0031061	CG14232	X
FBgn0031065	CG14234	X
FBgn0039428	CG14237	3R
FBgn0039429	CG14238	3R
FBgn0039424	CG14239	3R
FBgn0040607	CG14244	3R
FBgn0039452	CG14245	3R
FBgn0040608	CG14246	3R
FBgn0039454	CG14247	3R
FBgn0039462	CG14252	3R
FBgn0039467	CG14253	3R
FBgn0039479	CG14257	3R
FBgn0039482	CG14258	3R
FBgn0039483	CG14259	3R
FBgn0039504	CG14260	3R
FBgn0039503	CG14262	3R
FBgn0029658	CG14269	X
FBgn0037347	CG1427	3R
FBgn0029665	CG14270	X
FBgn0032024	CG14273	2L
FBgn0032023	CG14274	2L
FBgn0032022	CG14275	2L
FBgn0032008	CG14277	2L
FBgn0032967	CG1428	2L
FBgn0038695	CG14280	3R
FBgn0038685	CG14282	3R
FBgn0038674	CG14285	3R
FBgn0038673	CG14286	3R
FBgn0038660	CG14291	3R
FBgn0038658	CG14292	3R
FBgn0038656	CG14294	3R
FBgn0038655	CG14297	3R
FBgn0038654	CG14298	3R
FBgn0038651	CG14299	3R
FBgn0038632	CG14301	3R
FBgn0038647	CG14302	3R
FBgn0038629	CG14304	3R
FBgn0038630	CG14305	3R
FBgn0038596	CG14312	3R
FBgn0038579	CG14313	3R
FBgn0038581	CG14314	3R
FBgn0038567	CG14316	3R
FBgn0038540	CG14321	3R
FBgn0038532	CG14322	3R
FBgn0038526	CG14327	3R
FBgn0038525	CG14329	3R
FBgn0038510	CG14331	3R
FBgn0031301	CG14339	2L
FBgn0030554	CG1434	X
FBgn0031302	CG14340	2L
FBgn0031315	CG14341	2L
FBgn0031337	CG14346	2L
FBgn0031351	CG14352	2L
FBgn0036771	CG14353	3L
FBgn0039376	CG14354	3R
FBgn0038208	CG14355	3R
FBgn0038170	CG14367	3R
FBgn0038158	CG14370	3R
FBgn0038156	CG14372	3R
FBgn0040553	CG14374	3R
FBgn0038124	CG14380	3R
FBgn0038097	CG14384	3R
FBgn0038073	CG14395	3R
FBgn0030038	CG1440	X
FBgn0032900	CG14401	2L
FBgn0032894	CG14402	2L
FBgn0030595	CG14406	X
FBgn0030584	CG14407	X
FBgn0030581	CG14408	X
FBgn0033464	CG1441	2R
FBgn0030583	CG14410	X
FBgn0030582	CG14411	X
FBgn0030571	CG14414	X
FBgn0040352	CG14416	X
FBgn0040354	CG14418	X
FBgn0029639	CG14419	X
FBgn0029644	CG14421	X
FBgn0029646	CG14423	X
FBgn0039620	CG1443	3R
FBgn0029922	CG14431	X
FBgn0029915	CG14434	X
FBgn0029911	CG14435	X
FBgn0029899	CG14438	X
FBgn0029898	CG14439	X
FBgn0029975	CG1444	X
FBgn0029894	CG14440	X
FBgn0029895	CG14441	X
FBgn0029893	CG14442	X
FBgn0029880	CG14443	X
FBgn0029851	CG14445	X
FBgn0262730	CG14446	X
FBgn0037184	CG14450	3L
FBgn0037183	CG14451	3L
FBgn0037176	CG14456	3L
FBgn0037174	CG14457	3L
FBgn0037171	CG14459	3L
FBgn0037535	CG14463	3R
FBgn0033000	CG14464	2R
FBgn0027588	CG14476	X
FBgn0028953	CG14478	2R
FBgn0034242	CG14480	2R
FBgn0034245	CG14482	2R
FBgn0034248	CG14483	2R
FBgn0034278	CG14488	2R
FBgn0034281	CG14490	2R
FBgn0034293	CG14495	2R
FBgn0034318	CG14500	2R
FBgn0034321	CG14502	2R
FBgn0034327	CG14505	2R
FBgn0039659	CG14506	3R
FBgn0039655	CG14507	3R
FBgn0039651	CG14508	3R
FBgn0039647	CG14509	3R
FBgn0039648	CG14515	3R
FBgn0039640	CG14516	3R
FBgn0039621	CG14518	3R
FBgn0039617	CG14521	3R
FBgn0039612	CG14523	3R
FBgn0027578	CG14526	3R
FBgn0039613	CG14527	3R
FBgn0039611	CG14528	3R
FBgn0039609	CG14529	3R
FBgn0031955	CG14535	2L
FBgn0031954	CG14537	2L
FBgn0039398	CG14540	3R
FBgn0039404	CG14543	3R
FBgn0039407	CG14544	3R
FBgn0039413	CG14556	3R
FBgn0037149	CG14561	3L
FBgn0037142	CG14562	3L
FBgn0037131	CG14564	3L
FBgn0037129	CG14565	3L
FBgn0037127	CG14566	3L
FBgn0037126	CG14567	3L
FBgn0037128	CG14572	3L
FBgn0031163	CG14579	X
FBgn0062442	CG1458	3R
FBgn0033063	CG14589	2R
FBgn0033061	CG14590	2R
FBgn0033054	CG14591	2R
FBgn0037503	CG14598	3R
FBgn0037486	CG14605	3R
FBgn0037488	CG14607	3R
FBgn0037487	CG14608	3R
FBgn0037483	CG14609	3R
FBgn0030558	CG1461	X
FBgn0031188	CG14613	X
FBgn0031186	CG14614	X
FBgn0031184	CG14615	X
FBgn0031189	CG14618	X
FBgn0031187	CG14619	X
FBgn0031183	CG14621	X
FBgn0040358	CG14625	X
FBgn0040360	CG14626	X
FBgn0040361	CG14627	X
FBgn0040365	CG14628	X
FBgn0040398	CG14629	X
FBgn0030406	CG1463	X
FBgn0014903	CG14630	X
FBgn0029552	CG14631	X
FBgn0029535	CG14635	X
FBgn0037217	CG14636	3R
FBgn0037220	CG14641	3R
FBgn0037222	CG14642	3R
FBgn0250821	CG14644	3R
FBgn0037241	CG14646	3R
FBgn0037244	CG14647	3R
FBgn0037252	CG14650	3R
FBgn0037254	CG14651	3R
FBgn0037275	CG14655	3R
FBgn0037282	CG14657	3R
FBgn0037283	CG14658	3R
FBgn0037288	CG14661	3R
FBgn0040682	CG14664	3R
FBgn0037317	CG14667	3R
FBgn0037320	CG14668	3R
FBgn0037326	CG14669	3R
FBgn0037340	CG14671	3R
FBgn0037388	CG14676	3R
FBgn0030157	CG1468	X
FBgn0037822	CG14683	3R
FBgn0037835	CG14687	3R
FBgn0037819	CG14688	3R
FBgn0037826	CG14689	3R
FBgn0037829	CG14691	3R
FBgn0037836	CG14692	3R
FBgn0037837	CG14693	3R
FBgn0037845	CG14694	3R
FBgn0037853	CG14696	3R
FBgn0037883	CG14701	3R
FBgn0037910	CG14708	3R
FBgn0037920	CG14710	3R
FBgn0037924	CG14712	3R
FBgn0037930	CG14715	3R
FBgn0265271	CG14717	3R
FBgn0037939	CG14718	3R
FBgn0037942	CG14721	3R
FBgn0037943	CG14722	3R
FBgn0037964	CG14731	3R
FBgn0037986	CG14736	3R
FBgn0037987	CG14739	3R
FBgn0037988	CG14740	3R
FBgn0037989	CG14741	3R
FBgn0033326	CG14743	2R
FBgn0033316	CG14749	2R
FBgn0033307	CG14752	2R
FBgn0033274	CG14757	2R
FBgn0033278	CG14759	2R
FBgn0033277	CG14760	2R
FBgn0033250	CG14762	2R
FBgn0033243	CG14763	2R
FBgn0033236	CG14764	2R
FBgn0040777	CG14767	2R
FBgn0029573	CG14770	X
FBgn0026872	CG14777	X
FBgn0029580	CG14778	X
FBgn0025383	CG14780	X
FBgn0027795	CG14785	X
FBgn0027794	CG14786	X
FBgn0027793	CG14787	X
FBgn0029587	CG14797	X
FBgn0029588	CG14798	X
FBgn0023513	CG14803	X
FBgn0023514	CG14805	X
FBgn0029594	CG14806	X
FBgn0029589	CG14810	X
FBgn0029590	CG14811	X
FBgn0026090	CG14812	X
FBgn0023515	CG14814	X
FBgn0026089	CG14817	X
FBgn0026088	CG14818	X
FBgn0035718	CG14820	3L
FBgn0035734	CG14823	3L
FBgn0035755	CG14830	3L
FBgn0035768	CG14834	3L
FBgn0035782	CG14835	3L
FBgn0035797	CG14837	3L
FBgn0035799	CG14838	3L
FBgn0038217	CG14840	3R
FBgn0038218	CG14841	3R
FBgn0038240	CG14851	3R
FBgn0038246	CG14853	3R
FBgn0038238	CG14854	3R
FBgn0038260	CG14855	3R
FBgn0038261	CG14856	3R
FBgn0038262	CG14857	3R
FBgn0031174	CG1486	X
FBgn0038280	CG14861	3R
FBgn0038315	CG14866	3R
FBgn0038330	CG14868	3R
FBgn0038341	CG14869	3R
FBgn0038342	CG14870	3R
FBgn0038419	CG14879	3R
FBgn0038422	CG14880	3R
FBgn0038425	CG14881	3R
FBgn0038429	CG14882	3R
FBgn0038432	CG14883	3R
FBgn0038445	CG14891	3R
FBgn0038447	CG14892	3R
FBgn0038451	CG14893	3R
FBgn0038428	CG14894	3R
FBgn0038437	CG14898	3R
FBgn0038446	CG14903	3R
FBgn0038452	CG14905	3R
FBgn0015351	CG14906	3R
FBgn0038455	CG14907	3R
FBgn0030361	CG1492	X
FBgn0032345	CG14921	2L
FBgn0032360	CG14926	2L
FBgn0032374	CG14931	2L
FBgn0032375	CG14932	2L
FBgn0032377	CG14937	2L
FBgn0031169	CG1494	X
FBgn0032402	CG14945	2L
FBgn0032405	CG14946	2L
FBgn0032406	CG14947	2L
FBgn0035358	CG14949	3L
FBgn0035399	CG14955	3L
FBgn0035439	CG14961	3L
FBgn0035410	CG14964	3L
FBgn0035420	CG14967	3L
FBgn0035431	CG14968	3L
FBgn0035440	CG14969	3L
FBgn0035449	CG14971	3L
FBgn0040694	CG14974	3L
FBgn0035469	CG14977	3L
FBgn0035470	CG14980	3L
FBgn0035477	CG14982	3L
FBgn0035479	CG14983	3L
FBgn0035480	CG14984	3L
FBgn0035482	CG14985	3L
FBgn0035495	CG14989	3L
FBgn0035496	CG14990	3L
FBgn0035497	CG14995	3L
FBgn0035515	CG14997	3L
FBgn0035518	CG15011	3L
FBgn0035528	CG15012	3L
FBgn0035541	CG15019	3L
FBgn0035543	CG15020	3L
FBgn0035544	CG15021	3L
FBgn0035548	CG15023	3L
FBgn0040699	CG15024	3L
FBgn0038709	CG15025	3R
FBgn0030611	CG15027	X
FBgn0031157	CG1503	X
FBgn0029946	CG15034	X
FBgn0029949	CG15035	X
FBgn0031100	CG1504	X
FBgn0030940	CG15040	X
FBgn0030929	CG15043	X
FBgn0030927	CG15046	X
FBgn0030918	CG15056	X
FBgn0030905	CG15059	X
FBgn0040734	CG15065	2R
FBgn0034331	CG15067	2R
FBgn0040733	CG15068	2R
FBgn0034379	CG15073	2R
FBgn0034391	CG15080	2R
FBgn0034397	CG15082	2R
FBgn0034399	CG15083	2R
FBgn0034380	CG15087	2R
FBgn0034394	CG15096	2R
FBgn0034396	CG15097	2R
FBgn0034398	CG15098	2R
FBgn0034400	CG15099	2R
FBgn0034401	CG15100	2R
FBgn0041702	CG15107	2R
FBgn0034416	CG15109	2R
FBgn0034419	CG15111	2R
FBgn0034417	CG15117	2R
FBgn0034418	CG15118	2R
FBgn0034454	CG15120	2R
FBgn0034461	CG15124	2R
FBgn0034463	CG15125	2R
FBgn0034467	CG15128	2R
FBgn0033463	CG1513	2R
FBgn0032860	CG15130	2L
FBgn0032625	CG15136	2L
FBgn0032631	CG15140	2L
FBgn0032635	CG15141	2L
FBgn0032645	CG15142	2L
FBgn0032647	CG15143	2L
FBgn0032648	CG15144	2L
FBgn0032649	CG15145	2L
FBgn0032654	CG15147	2L
FBgn0032665	CG15152	2L
FBgn0032669	CG15155	2L
FBgn0027580	CG1516	2R
FBgn0032688	CG15160	2L
FBgn0032692	CG15161	2L
FBgn0032709	CG15167	2L
FBgn0032732	CG15168	2L
FBgn0032740	CG15172	2L
FBgn0037461	CG15177	3R
FBgn0031149	CG1518	X
FBgn0037449	CG15185	3R
FBgn0037448	CG15186	3R
FBgn0030296	CG15196	X
FBgn0030283	CG15198	X
FBgn0030278	CG15200	X
FBgn0030272	CG15201	X
FBgn0030271	CG15202	X
FBgn0030261	CG15203	X
FBgn0030247	CG15208	X
FBgn0040850	CG15210	X
FBgn0030234	CG15211	X
FBgn0040842	CG15212	3L
FBgn0040843	CG15213	3L
FBgn0040519	CG15219	2L
[truncated: 10,146 more rows]

## Sheet: Detected Female Input exons
Exon ID	Gene	Symbol	Chromosome	Start	End
S39208_SI	FBgn0010339	128up	2R	7924803	7924969		Detetected Female Input Exons
S39209_SI	FBgn0010339	128up	2R	7925102	7925222		List of exons that were detetected in the female input samples (45,686 exons)
S39210_SI	FBgn0010339	128up	2R	7925276	7926116
S39211_SI	FBgn0010339	128up	2R	7926182	7926356
F55768_SI	FBgn0020238	14-3-3epsilon	3R	14068253	14068631
F55771_SI	FBgn0020238	14-3-3epsilon	3R	14073937	14075030
S55769_SI	FBgn0020238	14-3-3epsilon	3R	14073155	14073624
S55770_SI	FBgn0020238	14-3-3epsilon	3R	14073693	14073873
F38045_SI	FBgn0004907	14-3-3zeta	2R	5987182	5987355
F38046_SI	FBgn0004907	14-3-3zeta	2R	5988541	5988682
F38056_SI	FBgn0004907	14-3-3zeta	2R	5994972	5997192
S38049_SI	FBgn0004907	14-3-3zeta	2R	5991761	5991914
S38050_SI	FBgn0004907	14-3-3zeta	2R	5992222	5992335
S38051_SI	FBgn0004907	14-3-3zeta	2R	5992446	5992572
S38052_SI	FBgn0004907	14-3-3zeta	2R	5993207	5993330
S38053_SI	FBgn0004907	14-3-3zeta	2R	5993446	5993609
S38054_SI	FBgn0004907	14-3-3zeta	2R	5993794	5993957
S38055_SI	FBgn0004907	14-3-3zeta	2R	5994139	5994302
S53581_SI	FBgn0010340	140up	3R	9950647	9950735
S53582_SI	FBgn0010340	140up	3R	9950797	9950962
S53583_SI	FBgn0010340	140up	3R	9951026	9951270
S44575_SI	FBgn0004364	18w	2R	15999016	16004437
S29007_SI	FBgn0250848	26-29-p	3L	13987331	13987500
S29008_SI	FBgn0250848	26-29-p	3L	13987891	13988880
S29009_SI	FBgn0250848	26-29-p	3L	13988960	13989671
S53073_SI	FBgn0260793	2mit	3R	8947673	8954289
S53074_SI	FBgn0260793	2mit	3R	8957089	8958815
S53075_SI	FBgn0260793	2mit	3R	8980090	8980471
S53076_SI	FBgn0260793	2mit	3R	8981231	8981386
F22305_SI	FBgn0029514	312	3L	1351853	1352853
S22303_SI	FBgn0029514	312	3L	1351116	1351471
S22304_SI	FBgn0029514	312	3L	1351529	1351789
F59094_SI	FBgn0053100	4EHP	3R	19890199	19893786
S59091_SI	FBgn0053100	4EHP	3R	19888799	19889553
S59093_SI	FBgn0053100	4EHP	3R	19889904	19890052
S59097_SI	FBgn0053100	4EHP	3R	19932547	19933006
S59099_SI	FBgn0053100	4EHP	3R	19934192	19934682
S43912_SI	FBgn0004168	5-HT1A	2R	14954660	14955045
S43913_SI	FBgn0004168	5-HT1A	2R	14977359	14978053
S43914_SI	FBgn0004168	5-HT1A	2R	14978262	14978963
S43915_SI	FBgn0004168	5-HT1A	2R	14981545	14981678
S43918_SI	FBgn0004168	5-HT1A	2R	14983905	14984014
S43919_SI	FBgn0004168	5-HT1A	2R	14996257	14996446
S43920_SI	FBgn0004168	5-HT1A	2R	14996516	14996653
S43921_SI	FBgn0004168	5-HT1A	2R	15001425	15001655
S43922_SI	FBgn0004168	5-HT1A	2R	15005624	15006499
S43923_SI	FBgn0004168	5-HT1A	2R	15006867	15006988
S43924_SI	FBgn0004168	5-HT1A	2R	15008029	15009463
F43895_SI	FBgn0263116	5-HT1B	2R	14909830	14911188
F43897_SI	FBgn0263116	5-HT1B	2R	14912150	14912494
S43896_SI	FBgn0263116	5-HT1B	2R	14911367	14911885
S43898_SI	FBgn0263116	5-HT1B	2R	14913383	14913520
S43899_SI	FBgn0263116	5-HT1B	2R	14913838	14914027
S43900_SI	FBgn0263116	5-HT1B	2R	14914113	14914222
S43901_SI	FBgn0263116	5-HT1B	2R	14914679	14914812
S43902_SI	FBgn0263116	5-HT1B	2R	14916123	14916750
S43904_SI	FBgn0263116	5-HT1B	2R	14919545	14920147
F48453_SI	FBgn0087012	5-HT2	3R	448224	449346
F48456_SI	FBgn0087012	5-HT2	3R	453628	454784
F48457_SI	FBgn0087012	5-HT2	3R	455851	456243
F48458_SI	FBgn0087012	5-HT2	3R	457530	459030
S48451_SI	FBgn0087012	5-HT2	3R	438592	439072
S48452_SI	FBgn0087012	5-HT2	3R	444975	445316
S48454_SI	FBgn0087012	5-HT2	3R	452695	452919
S48455_SI	FBgn0087012	5-HT2	3R	452981	453179
F63078_SI	FBgn0004573	5-HT7	3R	26793958	26797669
S63082_SI	FBgn0004573	5-HT7	3R	26841898	26842597
F59885_SI	FBgn0259178	5PtaseI	3R	20866788	20868403
S59886_SI	FBgn0259178	5PtaseI	3R	20868948	20869187
S59887_SI	FBgn0259178	5PtaseI	3R	20869245	20869400
S59888_SI	FBgn0259178	5PtaseI	3R	20869457	20869544
S59889_SI	FBgn0259178	5PtaseI	3R	20869603	20869775
S59890_SI	FBgn0259178	5PtaseI	3R	20869832	20870011
S59891_SI	FBgn0259178	5PtaseI	3R	20870248	20870478
S59892_SI	FBgn0259178	5PtaseI	3R	20870694	20870873
S44495_SI	FBgn0053363	5SrRNA-Psi:CR33363	2R	15649932	15650075
S44463_SI	FBgn0053395	5SrRNA:CR33395	2R	15638125	15638259
S44451_SI	FBgn0053407	5SrRNA:CR33407	2R	15633706	15633840
F48789_SI	FBgn0041707	7B2	3R	1202721	1203701
S48788_SI	FBgn0041707	7B2	3R	1202476	1202672
S7535_SI	FBgn0028965	A16	2L	13019575	13019729
S7536_SI	FBgn0028965	A16	2L	13019798	13019926
S7537_SI	FBgn0028965	A16	2L	13020231	13021312
F27346_SI	FBgn0052062	A2bp1	3L	10509103	10509277
F27364_SI	FBgn0052062	A2bp1	3L	10583220	10583490
F27365_SI	FBgn0052062	A2bp1	3L	10583621	10587112
S27343_SI	FBgn0052062	A2bp1	3L	10474512	10475045
S27345_SI	FBgn0052062	A2bp1	3L	10499170	10499663
S27347_SI	FBgn0052062	A2bp1	3L	10511062	10511406
S27350_SI	FBgn0052062	A2bp1	3L	10561229	10561705
S27351_SI	FBgn0052062	A2bp1	3L	10564149	10564346
S27352_SI	FBgn0052062	A2bp1	3L	10566550	10567254
S27353_SI	FBgn0052062	A2bp1	3L	10567535	10567588
S27354_SI	FBgn0052062	A2bp1	3L	10568419	10568511
S27355_SI	FBgn0052062	A2bp1	3L	10569521	10569575
S27356_SI	FBgn0052062	A2bp1	3L	10570383	10570424
S27358_SI	FBgn0052062	A2bp1	3L	10574942	10575218
S27359_SI	FBgn0052062	A2bp1	3L	10577916	10578639
S27360_SI	FBgn0052062	A2bp1	3L	10580727	10580787
S27361_SI	FBgn0052062	A2bp1	3L	10580943	10580996
S27362_SI	FBgn0052062	A2bp1	3L	10581760	10581831
S27363_SI	FBgn0052062	A2bp1	3L	10582456	10582616
F22481_SI	FBgn0035244	ABCB7	3L	1620817	1621042
S22480_SI	FBgn0035244	ABCB7	3L	1620428	1620554
S22482_SI	FBgn0035244	ABCB7	3L	1621103	1621257
S22483_SI	FBgn0035244	ABCB7	3L	1621317	1622665
F36463_SI	FBgn0033246	ACC	2R	3874454	3874742
S36449_SI	FBgn0033246	ACC	2R	3861620	3862126
S36450_SI	FBgn0033246	ACC	2R	3862195	3862329
S36451_SI	FBgn0033246	ACC	2R	3862391	3862738
S36452_SI	FBgn0033246	ACC	2R	3862809	3863678
S36453_SI	FBgn0033246	ACC	2R	3863800	3864228
S36454_SI	FBgn0033246	ACC	2R	3864291	3864461
S36455_SI	FBgn0033246	ACC	2R	3864527	3864829
S36456_SI	FBgn0033246	ACC	2R	3864894	3868627
S36457_SI	FBgn0033246	ACC	2R	3868689	3868977
S36458_SI	FBgn0033246	ACC	2R	3870146	3870512
S36459_SI	FBgn0033246	ACC	2R	3870981	3871568
S36460_SI	FBgn0033246	ACC	2R	3872386	3872507
S36461_SI	FBgn0033246	ACC	2R	3872571	3872956
S36462_SI	FBgn0033246	ACC	2R	3873107	3873283
S36466_SI	FBgn0033246	ACC	2R	3877021	3877219
F7452_SI	FBgn0040508	ACXC	2L	12914013	12914512
S7451_SI	FBgn0040508	ACXC	2L	12913167	12913950
S7453_SI	FBgn0040508	ACXC	2L	12914623	12915073
S7458_SI	FBgn0040508	ACXC	2L	12916171	12916774
S22894_SI	FBgn0040507	ACXD	3L	2239093	2239916
S22896_SI	FBgn0040507	ACXD	3L	2240759	2241044
S22898_SI	FBgn0040507	ACXD	3L	2241348	2241563
S22899_SI	FBgn0040507	ACXD	3L	2241619	2241943
S22900_SI	FBgn0040507	ACXD	3L	2242005	2242273
S22902_SI	FBgn0040507	ACXD	3L	2242484	2242635
S22903_SI	FBgn0040507	ACXD	3L	2242882	2243719
S40064_SI	FBgn0053138	AGBE	2R	9058906	9059104
S40065_SI	FBgn0053138	AGBE	2R	9060056	9060225
S40066_SI	FBgn0053138	AGBE	2R	9060287	9061227
S40067_SI	FBgn0053138	AGBE	2R	9061290	9062301
F40528_SI	FBgn0262739	AGO1	2R	9830892	9835615
S40529_SI	FBgn0262739	AGO1	2R	9835682	9837292
S40530_SI	FBgn0262739	AGO1	2R	9837355	9837577
S40531_SI	FBgn0262739	AGO1	2R	9837637	9838422
S40532_SI	FBgn0262739	AGO1	2R	9839119	9839193
S40533_SI	FBgn0262739	AGO1	2R	9840554	9840780
S40534_SI	FBgn0262739	AGO1	2R	9841417	9841530
S40539_SI	FBgn0262739	AGO1	2R	9844678	9844855
S40540_SI	FBgn0262739	AGO1	2R	9845467	9845594
F29579_SI	FBgn0087035	AGO2	3L	15547213	15547572
F29580_SI	FBgn0087035	AGO2	3L	15549923	15551217
S29581_SI	FBgn0087035	AGO2	3L	15551350	15551438
S29582_SI	FBgn0087035	AGO2	3L	15551494	15552103
S29583_SI	FBgn0087035	AGO2	3L	15552200	15553216
S29584_SI	FBgn0087035	AGO2	3L	15553308	15553678
F33499_SI	FBgn0250816	AGO3	3L	23642224	23642556
S33494_SI	FBgn0250816	AGO3	3L	23559939	23560314
S33497_SI	FBgn0250816	AGO3	3L	23611574	23611739
S33498_SI	FBgn0250816	AGO3	3L	23627350	23627482
S33500_SI	FBgn0250816	AGO3	3L	23682585	23682740
F1207_SI	FBgn0031392	AIF	2L	2152233	2152465
F1212_SI	FBgn0031392	AIF	2L	2154473	2155389
S1206_SI	FBgn0031392	AIF	2L	2151754	2152146
S1208_SI	FBgn0031392	AIF	2L	2152663	2152944
S1209_SI	FBgn0031392	AIF	2L	2153003	2153105
S1210_SI	FBgn0031392	AIF	2L	2153282	2153531
S1211_SI	FBgn0031392	AIF	2L	2153596	2154410
S61422_SI	FBgn0086346	ALiX	3R	23522188	23522553
S61423_SI	FBgn0086346	ALiX	3R	23522611	23522796
S61424_SI	FBgn0086346	ALiX	3R	23522857	23524452
S61425_SI	FBgn0086346	ALiX	3R	23524808	23525089
S61426_SI	FBgn0086346	ALiX	3R	23525157	23525275
S61427_SI	FBgn0086346	ALiX	3R	23525490	23525832
S20740_SI	FBgn0010380	AP-1-2beta	X	19625037	19625122
S20741_SI	FBgn0010380	AP-1-2beta	X	19625408	19626857
S20742_SI	FBgn0010380	AP-1-2beta	X	19626923	19628614
F15417_SI	FBgn0030089	AP-1gamma	X	9003583	9004020
F15418_SI	FBgn0030089	AP-1gamma	X	9004651	9005038
F15432_SI	FBgn0030089	AP-1gamma	X	9010179	9011777
S15416_SI	FBgn0030089	AP-1gamma	X	9002724	9003019
S15419_SI	FBgn0030089	AP-1gamma	X	9005115	9005176
S15420_SI	FBgn0030089	AP-1gamma	X	9005420	9005561
S15421_SI	FBgn0030089	AP-1gamma	X	9005631	9005819
S15422_SI	FBgn0030089	AP-1gamma	X	9005887	9006125
S15423_SI	FBgn0030089	AP-1gamma	X	9006196	9006272
S15425_SI	FBgn0030089	AP-1gamma	X	9007676	9007932
S15426_SI	FBgn0030089	AP-1gamma	X	9008008	9008603
S15427_SI	FBgn0030089	AP-1gamma	X	9008667	9008805
S15428_SI	FBgn0030089	AP-1gamma	X	9008871	9009159
S15429_SI	FBgn0030089	AP-1gamma	X	9009229	9009744
S15430_SI	FBgn0030089	AP-1gamma	X	9009798	9009941
S15431_SI	FBgn0030089	AP-1gamma	X	9010004	9010111
S50977_SI	FBgn0024833	AP-1mu	3R	5384150	5385247
F58994_SI	FBgn0039132	AP-1sigma	3R	19786620	19787226
S58989_SI	FBgn0039132	AP-1sigma	3R	19784373	19784520
S58990_SI	FBgn0039132	AP-1sigma	3R	19784754	19784932
S58991_SI	FBgn0039132	AP-1sigma	3R	19785002	19785110
S58992_SI	FBgn0039132	AP-1sigma	3R	19785178	19785315
S58993_SI	FBgn0039132	AP-1sigma	3R	19785615	19785954
S58995_SI	FBgn0039132	AP-1sigma	3R	19787773	19788277
F415_SI	FBgn0264855	AP-2alpha	2L	408030	409465
S416_SI	FBgn0264855	AP-2alpha	2L	409532	409736
S417_SI	FBgn0264855	AP-2alpha	2L	409790	410073
S418_SI	FBgn0264855	AP-2alpha	2L	410127	411060
S419_SI	FBgn0264855	AP-2alpha	2L	411129	411718
S420_SI	FBgn0264855	AP-2alpha	2L	411782	412237
S421_SI	FBgn0264855	AP-2alpha	2L	412447	412658
S422_SI	FBgn0264855	AP-2alpha	2L	412725	412885
S423_SI	FBgn0264855	AP-2alpha	2L	413396	413654
S424_SI	FBgn0264855	AP-2alpha	2L	414443	414777
F58042_SI	FBgn0263351	AP-2mu	3R	18288177	18288501
F58044_SI	FBgn0263351	AP-2mu	3R	18289065	18290325
S58043_SI	FBgn0263351	AP-2mu	3R	18288570	18289008
S57462_SI	FBgn0043012	AP-2sigma	3R	17094931	17095406
S57463_SI	FBgn0043012	AP-2sigma	3R	17095467	17095616
S57464_SI	FBgn0043012	AP-2sigma	3R	17095673	17095797
S42911_SI	FBgn0034231	APC10	2R	13405476	13405691
F15380_SI	FBgn0052707	APC4	X	8976964	8977198
F15383_SI	FBgn0052707	APC4	X	8978032	8978208
F15385_SI	FBgn0052707	APC4	X	8978481	8979900
S15381_SI	FBgn0052707	APC4	X	8977274	8977516
S15382_SI	FBgn0052707	APC4	X	8977575	8977974
S15384_SI	FBgn0052707	APC4	X	8978270	8978432
S14326_SI	FBgn0029879	APC7	X	6493059	6493732
S27570_SI	FBgn0261112	APP-BP1	3L	11091910	11092074
S27571_SI	FBgn0261112	APP-BP1	3L	11092131	11092776
S27572_SI	FBgn0261112	APP-BP1	3L	11092843	11093176
S27573_SI	FBgn0261112	APP-BP1	3L	11093239	11093487
S27574_SI	FBgn0261112	APP-BP1	3L	11093547	11093678
F40111_SI	FBgn0033807	AQP	2R	9099910	9100467
S40112_SI	FBgn0033807	AQP	2R	9100528	9100941
F61779_SI	FBgn0039595	AR-2	3R	24562831	24563368
S61781_SI	FBgn0039595	AR-2	3R	24566194	24566352
S61782_SI	FBgn0039595	AR-2	3R	24566428	24566706
S61783_SI	FBgn0039595	AR-2	3R	24569208	24570504
F45265_SI	FBgn0034606	ASPP	2R	17138043	17138655
S45257_SI	FBgn0034606	ASPP	2R	17105361	17106499
S45258_SI	FBgn0034606	ASPP	2R	17106604	17106806
S45259_SI	FBgn0034606	ASPP	2R	17106880	17107097
S45260_SI	FBgn0034606	ASPP	2R	17107178	17109252
S45261_SI	FBgn0034606	ASPP	2R	17109325	17109545
S45262_SI	FBgn0034606	ASPP	2R	17110522	17110789
S45263_SI	FBgn0034606	ASPP	2R	17111112	17111359
S45264_SI	FBgn0034606	ASPP	2R	17126346	17126404
S16680_SI	FBgn0030343	ATP7	X	11749055	11750354
S16681_SI	FBgn0030343	ATP7	X	11754796	11756042
S16682_SI	FBgn0030343	ATP7	X	11756113	11756904
F41781_SI	FBgn0020236	ATPCL	2R	11883672	11883870
S41779_SI	FBgn0020236	ATPCL	2R	11881967	11882307
S41780_SI	FBgn0020236	ATPCL	2R	11882370	11883603
S41782_SI	FBgn0020236	ATPCL	2R	11884400	11884723
S41783_SI	FBgn0020236	ATPCL	2R	11884782	11885508
S41784_SI	FBgn0020236	ATPCL	2R	11885572	11885757
S41785_SI	FBgn0020236	ATPCL	2R	11887310	11887475
S41786_SI	FBgn0020236	ATPCL	2R	11887600	11887792
F58609_SI	FBgn0016119	ATPsyn-Cf6	3R	19180942	19181291
F58611_SI	FBgn0016119	ATPsyn-Cf6	3R	19181585	19181786
S58610_SI	FBgn0016119	ATPsyn-Cf6	3R	19181356	19181507
S27085_SI	FBgn0019644	ATPsyn-b	3L	9723099	9723195
S27086_SI	FBgn0019644	ATPsyn-b	3L	9723412	9723740
S27087_SI	FBgn0019644	ATPsyn-b	3L	9723833	9724324
F34245_SI	FBgn0010217	ATPsyn-beta	4	1052429	1052579
F34246_SI	FBgn0010217	ATPsyn-beta	4	1053515	1055183
F56154_SI	FBgn0016120	ATPsyn-d	3R	14920709	14920796
F56155_SI	FBgn0016120	ATPsyn-d	3R	14921119	14921790
F62299_SI	FBgn0020235	ATPsyn-gamma	3R	25573426	25574885
S33615_SI	FBgn0039946	ATbp	XHet	84843	85101
S33616_SI	FBgn0039946	ATbp	XHet	85162	87149
S9332_SI	FBgn0027885	Aac11	2L	17474912	17475842
S9333_SI	FBgn0027885	Aac11	2L	17475910	17476096
S9334_SI	FBgn0027885	Aac11	2L	17476159	17476361
S9335_SI	FBgn0027885	Aac11	2L	17476417	17476617
S9336_SI	FBgn0027885	Aac11	2L	17476693	17477226
S9337_SI	FBgn0027885	Aac11	2L	17477399	17477560
S9338_SI	FBgn0027885	Aac11	2L	17477649	17477888
F4965_SI	FBgn0027094	Aats-ala	2L	8380448	8381588
S4964_SI	FBgn0027094	Aats-ala	2L	8378262	8380324
S4966_SI	FBgn0027094	Aats-ala	2L	8381680	8381764
S24481_SI	FBgn0028962	Aats-ala-m	3L	5139198	5139462
S24482_SI	FBgn0028962	Aats-ala-m	3L	5139525	5139698
S24484_SI	FBgn0028962	Aats-ala-m	3L	5139958	5140161
S24485_SI	FBgn0028962	Aats-ala-m	3L	5140222	5140506
S24486_SI	FBgn0028962	Aats-ala-m	3L	5140562	5141556
S24487_SI	FBgn0028962	Aats-ala-m	3L	5141615	5141771
S24488_SI	FBgn0028962	Aats-ala-m	3L	5141830	5142115
S24489_SI	FBgn0028962	Aats-ala-m	3L	5142178	5142398
S18565_SI	FBgn0027093	Aats-arg	X	15735802	15737024
S18566_SI	FBgn0027093	Aats-arg	X	15737088	15737417
S18567_SI	FBgn0027093	Aats-arg	X	15737476	15737822
S18568_SI	FBgn0027093	Aats-arg	X	15737886	15738014
S18569_SI	FBgn0027093	Aats-arg	X	15738073	15738178
F10072_SI	FBgn0086443	Aats-asn	2L	19129469	19131685
S10073_SI	FBgn0086443	Aats-asn	2L	19131797	19131954
S39912_SI	FBgn0002069	Aats-asp	2R	8768275	8768375
S39913_SI	FBgn0002069	Aats-asp	2R	8768455	8768780
S39914_SI	FBgn0002069	Aats-asp	2R	8769013	8770037
S39915_SI	FBgn0002069	Aats-asp	2R	8770247	8770673
S41946_SI	FBgn0027091	Aats-cys	2R	12030652	12030919
S41947_SI	FBgn0027091	Aats-cys	2R	12030987	12031476
S41948_SI	FBgn0027091	Aats-cys	2R	12031532	12032218
S41949_SI	FBgn0027091	Aats-cys	2R	12032278	12032422
S41950_SI	FBgn0027091	Aats-cys	2R	12032485	12033083
S58982_SI	FBgn0005674	Aats-glupro	3R	19777858	19779100
S58983_SI	FBgn0005674	Aats-glupro	3R	19779168	19781027
S58985_SI	FBgn0005674	Aats-glupro	3R	19781428	19782490
S58986_SI	FBgn0005674	Aats-glupro	3R	19782548	19782719
S58987_SI	FBgn0005674	Aats-glupro	3R	19782868	19783785
F29418_SI	FBgn0027088	Aats-gly	3L	15088242	15090786
F20132_SI	FBgn0027087	Aats-his	X	18411501	18411772
S20133_SI	FBgn0027087	Aats-his	X	18411844	18412059
S20134_SI	FBgn0027087	Aats-his	X	18412858	18413286
S20135_SI	FBgn0027087	Aats-his	X	18413348	18413968
S20136_SI	FBgn0027087	Aats-his	X	18414022	18414478
F33220_SI	FBgn0027086	Aats-ile	3L	22281765	22282039
S33221_SI	FBgn0027086	Aats-ile	3L	22282104	22283355
S33222_SI	FBgn0027086	Aats-ile	3L	22283413	22284263
S33223_SI	FBgn0027086	Aats-ile	3L	22284329	22284821
S33224_SI	FBgn0027086	Aats-ile	3L	22284883	22285910
S24362_SI	FBgn0027085	Aats-leu	3L	4825853	4826042
S24363_SI	FBgn0027085	Aats-leu	3L	4826095	4827886
S24364_SI	FBgn0027085	Aats-leu	3L	4827945	4828186
S24365_SI	FBgn0027085	Aats-leu	3L	4828243	4829038
F15669_SI	FBgn0027084	Aats-lys	X	9502455	9502917
S15666_SI	FBgn0027084	Aats-lys	X	9500396	9500586
S15667_SI	FBgn0027084	Aats-lys	X	9500653	9501600
S15668_SI	FBgn0027084	Aats-lys	X	9501662	9502325
F53629_SI	FBgn0027083	Aats-met	3R	10077105	10077733
S53630_SI	FBgn0027083	Aats-met	3R	10078353	10078550
S53634_SI	FBgn0027083	Aats-met	3R	10084353	10084617
S53635_SI	FBgn0027083	Aats-met	3R	10084685	10085107
S53636_SI	FBgn0027083	Aats-met	3R	10085189	10085469
S53637_SI	FBgn0027083	Aats-met	3R	10085536	10085713
S40551_SI	FBgn0020766	Aats-phe	2R	9855813	9857107
S40552_SI	FBgn0020766	Aats-phe	2R	9857177	9857407
F23117_SI	FBgn0027082	Aats-pro	3L	2651334	2651593
S23116_SI	FBgn0027082	Aats-pro	3L	2651019	2651280
S23118_SI	FBgn0027082	Aats-pro	3L	2651656	2651850
F7192_SI	FBgn0027081	Aats-thr	2L	12103751	12104056
S7194_SI	FBgn0027081	Aats-thr	2L	12104492	12104552
S7195_SI	FBgn0027081	Aats-thr	2L	12104688	12105121
S7196_SI	FBgn0027081	Aats-thr	2L	12105176	12106894
S50785_SI	FBgn0010803	Aats-trp	3R	5090749	5091130
S50786_SI	FBgn0010803	Aats-trp	3R	5091202	5091781
S50787_SI	FBgn0010803	Aats-trp	3R	5091840	5092251
S50788_SI	FBgn0010803	Aats-trp	3R	5092318	5092626
S30171_SI	FBgn0027080	Aats-tyr	3L	16410449	16410829
S30172_SI	FBgn0027080	Aats-tyr	3L	16410889	16411212
S30173_SI	FBgn0027080	Aats-tyr	3L	16411275	16411641
S30174_SI	FBgn0027080	Aats-tyr	3L	16411704	16412402
S47817_SI	FBgn0035064	Aats-tyr-m	2R	20669542	20669730
S47818_SI	FBgn0035064	Aats-tyr-m	2R	20669789	20670363
S47819_SI	FBgn0035064	Aats-tyr-m	2R	20670416	20670748
S47820_SI	FBgn0035064	Aats-tyr-m	2R	20670816	20671023
F40084_SI	FBgn0027079	Aats-val	2R	9086445	9086689
S40083_SI	FBgn0027079	Aats-val	2R	9086355	9086424
S40085_SI	FBgn0027079	Aats-val	2R	9086841	9087008
S40086_SI	FBgn0027079	Aats-val	2R	9087067	9088329
S40088_SI	FBgn0027079	Aats-val	2R	9088503	9089532
S40089_SI	FBgn0027079	Aats-val	2R	9089597	9090214
S55059_SI	FBgn0000015	Abd-B	3R	12758093	12760298
F53573_SI	FBgn0020510	Abi	3R	9946417	9946507
F53575_SI	FBgn0020510	Abi	3R	9947468	9947971
F53576_SI	FBgn0020510	Abi	3R	9948000	9948142
S53570_SI	FBgn0020510	Abi	3R	9944984	9945950
S53571_SI	FBgn0020510	Abi	3R	9946007	9946194
S53574_SI	FBgn0020510	Abi	3R	9946569	9947191
F30303_SI	FBgn0000017	Abl	3L	16615470	16618374
F30304_SI	FBgn0000017	Abl	3L	16619373	16619716
S30305_SI	FBgn0000017	Abl	3L	16619843	16619963
S30306_SI	FBgn0000017	Abl	3L	16620022	16620292
S30307_SI	FBgn0000017	Abl	3L	16620602	16621188
S30308_SI	FBgn0000017	Abl	3L	16621274	16621689
S30309_SI	FBgn0000017	Abl	3L	16621763	16622306
S30310_SI	FBgn0000017	Abl	3L	16624477	16624530
S30311_SI	FBgn0000017	Abl	3L	16639910	16640982
F18326_SI	FBgn0022710	Ac13E	X	15404910	15410305
S18327_SI	FBgn0022710	Ac13E	X	15410366	15410466
S18328_SI	FBgn0022710	Ac13E	X	15410536	15411726
S18329_SI	FBgn0022710	Ac13E	X	15413949	15414226
S18331_SI	FBgn0022710	Ac13E	X	15433439	15433959
S18333_SI	FBgn0022710	Ac13E	X	15447874	15448311
F11315_SI	FBgn0023416	Ac3	2L	21639241	21639620
S11305_SI	FBgn0023416	Ac3	2L	21632587	21632705
S11306_SI	FBgn0023416	Ac3	2L	21633266	21633305
S11307_SI	FBgn0023416	Ac3	2L	21633374	21633915
S11308_SI	FBgn0023416	Ac3	2L	21634420	21634609
S11309_SI	FBgn0023416	Ac3	2L	21634726	21635035
S11310_SI	FBgn0023416	Ac3	2L	21635092	21635210
S11311_SI	FBgn0023416	Ac3	2L	21635620	21635731
S11312_SI	FBgn0023416	Ac3	2L	21637659	21637786
S11313_SI	FBgn0023416	Ac3	2L	21637958	21638116
S11314_SI	FBgn0023416	Ac3	2L	21638230	21638368
S11316_SI	FBgn0023416	Ac3	2L	21639642	21640005
S11317_SI	FBgn0023416	Ac3	2L	21640728	21641013
S11318_SI	FBgn0023416	Ac3	2L	21641073	21641145
S11319_SI	FBgn0023416	Ac3	2L	21641249	21641324
S11320_SI	FBgn0023416	Ac3	2L	21641379	21641604
S11321_SI	FBgn0023416	Ac3	2L	21643170	21643252
S11322_SI	FBgn0023416	Ac3	2L	21643764	21644219
S11323_SI	FBgn0023416	Ac3	2L	21646595	21647964
S31870_SI	FBgn0004852	Ac76E	3L	19932387	19932642
S31871_SI	FBgn0004852	Ac76E	3L	19942362	19942705
S31894_SI	FBgn0004852	Ac76E	3L	19957368	19957501
S31895_SI	FBgn0004852	Ac76E	3L	19957722	19957919
S31896_SI	FBgn0004852	Ac76E	3L	19957980	19958102
S31897_SI	FBgn0004852	Ac76E	3L	19958827	19959021
S31898_SI	FBgn0004852	Ac76E	3L	19959329	19959556
S31899_SI	FBgn0004852	Ac76E	3L	19959834	19959961
S31900_SI	FBgn0004852	Ac76E	3L	19962182	19962340
S31901_SI	FBgn0004852	Ac76E	3L	19963960	19964711
S31902_SI	FBgn0004852	Ac76E	3L	19965024	19965122
S31903_SI	FBgn0004852	Ac76E	3L	19965953	19966071
S31904_SI	FBgn0004852	Ac76E	3L	19966441	19966667
S31905_SI	FBgn0004852	Ac76E	3L	19966736	19966943
S31906_SI	FBgn0004852	Ac76E	3L	19967368	19967681
S31907_SI	FBgn0004852	Ac76E	3L	19967769	19967931
S31908_SI	FBgn0004852	Ac76E	3L	19967990	19968202
S31909_SI	FBgn0004852	Ac76E	3L	19968471	19968575
S31911_SI	FBgn0004852	Ac76E	3L	19969191	19969433
S31912_SI	FBgn0004852	Ac76E	3L	19969964	19971060
F32634_SI	FBgn0024150	Ac78C	3L	21140234	21140531
S32614_SI	FBgn0024150	Ac78C	3L	21129547	21130320
S32615_SI	FBgn0024150	Ac78C	3L	21130458	21130603
S32616_SI	FBgn0024150	Ac78C	3L	21130666	21130894
S32617_SI	FBgn0024150	Ac78C	3L	21130954	21131357
S32618_SI	FBgn0024150	Ac78C	3L	21131431	21131611
S32619_SI	FBgn0024150	Ac78C	3L	21131753	21131848
S32620_SI	FBgn0024150	Ac78C	3L	21131904	21132670
S32621_SI	FBgn0024150	Ac78C	3L	21132767	21132921
S32622_SI	FBgn0024150	Ac78C	3L	21133050	21133189
S32623_SI	FBgn0024150	Ac78C	3L	21133252	21133347
S32624_SI	FBgn0024150	Ac78C	3L	21133410	21133962
S32626_SI	FBgn0024150	Ac78C	3L	21135464	21135600
S32627_SI	FBgn0024150	Ac78C	3L	21137284	21137445
S32629_SI	FBgn0024150	Ac78C	3L	21137908	21138041
S32630_SI	FBgn0024150	Ac78C	3L	21138820	21139021
S32631_SI	FBgn0024150	Ac78C	3L	21139092	21139273
S32632_SI	FBgn0024150	Ac78C	3L	21139407	21139548
S32633_SI	FBgn0024150	Ac78C	3L	21139686	21139990
S32635_SI	FBgn0024150	Ac78C	3L	21140595	21141033
S32636_SI	FBgn0024150	Ac78C	3L	21143311	21143743
S32637_SI	FBgn0024150	Ac78C	3L	21153738	21154102
F32707_SI	FBgn0012034	AcCoAS	3L	21263822	21265253
F32713_SI	FBgn0012034	AcCoAS	3L	21272575	21273343
S32708_SI	FBgn0012034	AcCoAS	3L	21265348	21265537
S32709_SI	FBgn0012034	AcCoAS	3L	21265599	21265767
S32710_SI	FBgn0012034	AcCoAS	3L	21265823	21265977
S32711_SI	FBgn0012034	AcCoAS	3L	21266051	21266789
F53098_SI	FBgn0000024	Ace	3R	9050347	9055492
F53107_SI	FBgn0000024	Ace	3R	9084025	9084499
S53097_SI	FBgn0000024	Ace	3R	9048673	9049100
S53099_SI	FBgn0000024	Ace	3R	9058401	9058564
S53100_SI	FBgn0000024	Ace	3R	9058683	9058846
S53101_SI	FBgn0000024	Ace	3R	9062851	9063000
S53102_SI	FBgn0000024	Ace	3R	9063779	9063921
S53103_SI	FBgn0000024	Ace	3R	9068941	9069148
S53104_SI	FBgn0000024	Ace	3R	9069308	9069853
S53105_SI	FBgn0000024	Ace	3R	9069983	9070121
S53106_SI	FBgn0000024	Ace	3R	9071532	9072376
S53108_SI	FBgn0000024	Ace	3R	9085175	9085239
S5073_SI	FBgn0016122	Acer	2L	8521933	8522325
S5074_SI	FBgn0016122	Acer	2L	8522402	8522966
S5075_SI	FBgn0016122	Acer	2L	8523443	8524684
S63548_SI	FBgn0027620	Acf1	3R	27619703	27620211
S63549_SI	FBgn0027620	Acf1	3R	27620704	27621934
S63550_SI	FBgn0027620	Acf1	3R	27621993	27624355
S63551_SI	FBgn0027620	Acf1	3R	27624415	27624590
S63552_SI	FBgn0027620	Acf1	3R	27624657	27625095
S23904_SI	FBgn0028484	Ack	3L	4108186	4108983
S23905_SI	FBgn0028484	Ack	3L	4110498	4111639
S23906_SI	FBgn0028484	Ack	3L	4111705	4114157
F40026_SI	FBgn0263998	Ack-like	2R	9030880	9032196
F40027_SI	FBgn0263998	Ack-like	2R	9032567	9035959
S40025_SI	FBgn0263998	Ack-like	2R	9030339	9030822
S40028_SI	FBgn0263998	Ack-like	2R	9036176	9036395
S40029_SI	FBgn0263998	Ack-like	2R	9036458	9037188
S40030_SI	FBgn0263998	Ack-like	2R	9037255	9038337
S40031_SI	FBgn0263998	Ack-like	2R	9038394	9038793
S40032_SI	FBgn0263998	Ack-like	2R	9038872	9038941
F10005_SI	FBgn0263198	Acn	2L	19045355	19047047
F10009_SI	FBgn0263198	Acn	2L	19047914	19048817
S10006_SI	FBgn0263198	Acn	2L	19047152	19047362
S10007_SI	FBgn0263198	Acn	2L	19047420	19047654
S10008_SI	FBgn0263198	Acn	2L	19047716	19047825
F11020_SI	FBgn0010100	Acon	2L	21172460	21173017
S11017_SI	FBgn0010100	Acon	2L	21168616	21168804
S11018_SI	FBgn0010100	Acon	2L	21170191	21171828
S11019_SI	FBgn0010100	Acon	2L	21171895	21172398
S45399_SI	FBgn0034629	Acox57D-d	2R	17276910	17277145
S45400_SI	FBgn0034629	Acox57D-d	2R	17277564	17277726
S45401_SI	FBgn0034629	Acox57D-d	2R	17277788	17278080
S45402_SI	FBgn0034629	Acox57D-d	2R	17278143	17278548
S45403_SI	FBgn0034629	Acox57D-d	2R	17278603	17279109
S45404_SI	FBgn0034629	Acox57D-d	2R	17279166	17279271
S45405_SI	FBgn0034629	Acox57D-d	2R	17279345	17279500
F45392_SI	FBgn0034628	Acox57D-p	2R	17273814	17274328
S45393_SI	FBgn0034628	Acox57D-p	2R	17274420	17274582
S45394_SI	FBgn0034628	Acox57D-p	2R	17274647	17274939
S45395_SI	FBgn0034628	Acox57D-p	2R	17275003	17275408
S45396_SI	FBgn0034628	Acox57D-p	2R	17275470	17276082
S45397_SI	FBgn0034628	Acox57D-p	2R	17276156	17276311
S45398_SI	FBgn0034628	Acox57D-p	2R	17276376	17276781
S4462_SI	FBgn0014454	Acp1	2L	7740552	7741357
S4463_SI	FBgn0014454	Acp1	2L	7741476	7741542
S42373_SI	FBgn0034153	Acp53C14b	2R	12636411	12636828
S42377_SI	FBgn0053530	Acp53C14c	2R	12638281	12638640
S42375_SI	FBgn0015584	Acp53Ea	2R	12637308	12637681
S24962_SI	FBgn0020765	Acp65Aa	3L	6145150	6145686
S24963_SI	FBgn0020765	Acp65Aa	3L	6145768	6145845
S61420_SI	FBgn0263597	Acp98AB	3R	23520605	23520773
F62512_SI	FBgn0000032	Acph-1	3R	25818708	25819133
S62508_SI	FBgn0000032	Acph-1	3R	25816866	25817415
S62509_SI	FBgn0000032	Acph-1	3R	25817476	25817734
S62510_SI	FBgn0000032	Acph-1	3R	25817805	25818494
S62511_SI	FBgn0000032	Acph-1	3R	25818551	25818649
F36893_SI	FBgn0263120	Acsl	2R	4559561	4559911
F36896_SI	FBgn0263120	Acsl	2R	4563582	4563839
F36908_SI	FBgn0263120	Acsl	2R	4568956	4570527
S36890_SI	FBgn0263120	Acsl	2R	4553676	4553816
S36892_SI	FBgn0263120	Acsl	2R	4558228	4558325
S36894_SI	FBgn0263120	Acsl	2R	4562152	4562376
S36897_SI	FBgn0263120	Acsl	2R	4563977	4564112
S36900_SI	FBgn0263120	Acsl	2R	4565935	4566373
S36901_SI	FBgn0263120	Acsl	2R	4566433	4566639
S36904_SI	FBgn0263120	Acsl	2R	4567517	4567991
S36905_SI	FBgn0263120	Acsl	2R	4568054	4568226
S36906_SI	FBgn0263120	Acsl	2R	4568290	4568553
S36907_SI	FBgn0263120	Acsl	2R	4568615	4568890
S35103_SI	FBgn0000043	Act42A	2R	1901415	1902927
S35104_SI	FBgn0000043	Act42A	2R	1903082	1903194
S44999_SI	FBgn0000044	Act57B	2R	16831526	16831661
F13945_SI	FBgn0000042	Act5C	X	5796723	5799261
S13943_SI	FBgn0000042	Act5C	X	5794894	5795046
S13944_SI	FBgn0000042	Act5C	X	5796015	5796129
F33160_SI	FBgn0000045	Act79B	3L	21978310	21979375
S33161_SI	FBgn0000045	Act79B	3L	21979738	21980290
F53244_SI	FBgn0000046	Act87E	3R	9252169	9253811
S54298_SI	FBgn0000047	Act88F	3R	11266322	11267262
S54299_SI	FBgn0000047	Act88F	3R	11267324	11267899
S34281_SI	FBgn0024913	Actbeta	4	1097957	1098455
S34282_SI	FBgn0024913	Actbeta	4	1098512	1099145
S34283_SI	FBgn0024913	Actbeta	4	1099199	1099455
S34284_SI	FBgn0024913	Actbeta	4	1100883	1101833
S34285_SI	FBgn0024913	Actbeta	4	1102753	1103899
S34286_SI	FBgn0024913	Actbeta	4	1105240	1105422
F12390_SI	FBgn0000667	Actn	X	1918789	1919732
F12397_SI	FBgn0000667	Actn	X	1923808	1923959
F12400_SI	FBgn0000667	Actn	X	1928988	1929444
S12391_SI	FBgn0000667	Actn	X	1919808	1920942
S12393_SI	FBgn0000667	Actn	X	1921317	1921495
S12394_SI	FBgn0000667	Actn	X	1921554	1921904
S12395_SI	FBgn0000667	Actn	X	1921968	1922060
S12396_SI	FBgn0000667	Actn	X	1922698	1922783
S12398_SI	FBgn0000667	Actn	X	1924248	1924401
S12399_SI	FBgn0000667	Actn	X	1924476	1924892
S12401_SI	FBgn0000667	Actn	X	1930440	1930499
F54427_SI	FBgn0038363	Acyp2	3R	11618932	11619209
S54424_SI	FBgn0038363	Acyp2	3R	11618410	11618623
S54426_SI	FBgn0038363	Acyp2	3R	11618764	11618873
S50723_SI	FBgn0037661	Ada	3R	4890905	4892025
S7108_SI	FBgn0051865	Ada1-1	2L	11996811	11997703
S7103_SI	FBgn0051866	Ada1-2	2L	11992902	11993792
F55776_SI	FBgn0263738	Ada2a	3R	14080097	14080958
F50244_SI	FBgn0037555	Ada2b	3R	4063825	4063974
S50245_SI	FBgn0037555	Ada2b	3R	4064453	4065328
S50246_SI	FBgn0037555	Ada2b	3R	4066032	4066237
F37934_SI	FBgn0027619	Adam	2R	5856434	5856740
S37935_SI	FBgn0027619	Adam	2R	5856966	5857057
S37936_SI	FBgn0027619	Adam	2R	5857246	5857359
S37937_SI	FBgn0027619	Adam	2R	5857424	5857712
S37938_SI	FBgn0027619	Adam	2R	5857777	5857913
S37939_SI	FBgn0027619	Adam	2R	5857979	5858402
F12248_SI	FBgn0026086	Adar	X	1669639	1669771
F12249_SI	FBgn0026086	Adar	X	1672403	1672732
F12251_SI	FBgn0026086	Adar	X	1673123	1674277
F12253_SI	FBgn0026086	Adar	X	1674708	1675233
F12257_SI	FBgn0026086	Adar	X	1677689	1682098
S12247_SI	FBgn0026086	Adar	X	1668560	1669136
S12250_SI	FBgn0026086	Adar	X	1672848	1672993
S12252_SI	FBgn0026086	Adar	X	1674364	1674644
S12254_SI	FBgn0026086	Adar	X	1675751	1675916
S12255_SI	FBgn0026086	Adar	X	1676969	1677068
S12256_SI	FBgn0026086	Adar	X	1677142	1677621
F35302_SI	FBgn0000054	Adf1	2R	2549770	2550262
S35303_SI	FBgn0000054	Adf1	2R	2554225	2554518
S35304_SI	FBgn0000054	Adf1	2R	2554578	2555590
F30836_SI	FBgn0036752	Adgf-A	3L	17746567	17747525
S30834_SI	FBgn0036752	Adgf-A	3L	17744831	17746179
S30835_SI	FBgn0036752	Adgf-A	3L	17746235	17746417
S53386_SI	FBgn0038173	Adgf-C	3R	9532479	9532725
S53387_SI	FBgn0038173	Adgf-C	3R	9533146	9533643
S53388_SI	FBgn0038173	Adgf-C	3R	9533699	9533868
S53389_SI	FBgn0038173	Adgf-C	3R	9533923	9534104
S53390_SI	FBgn0038173	Adgf-C	3R	9534157	9534293
S53391_SI	FBgn0038173	Adgf-C	3R	9534349	9534851
S53381_SI	FBgn0038172	Adgf-D	3R	9529349	9529485
S53382_SI	FBgn0038172	Adgf-D	3R	9529594	9529775
S53383_SI	FBgn0038172	Adgf-D	3R	9529832	9530001
S53384_SI	FBgn0038172	Adgf-D	3R	9530055	9530540
S53385_SI	FBgn0038172	Adgf-D	3R	9530974	9531124
F28212_SI	FBgn0022709	Adk1	3L	12193422	12193738
F28216_SI	FBgn0022709	Adk1	3L	12196819	12197182
S28213_SI	FBgn0022709	Adk1	3L	12193812	12194189
S28214_SI	FBgn0022709	Adk1	3L	12194474	12194596
S28215_SI	FBgn0022709	Adk1	3L	12194879	12194962
S47236_SI	FBgn0022708	Adk2	2R	19911721	19911943
S47237_SI	FBgn0022708	Adk2	2R	19912423	19912659
S47238_SI	FBgn0022708	Adk2	2R	19912723	19912890
S47239_SI	FBgn0022708	Adk2	2R	19912955	19913400
F51864_SI	FBgn0042094	Adk3	3R	6713067	6714065
F51865_SI	FBgn0042094	Adk3	3R	6714788	6715310
F62634_SI	FBgn0039747	AdoR	3R	25962208	25962703
S62633_SI	FBgn0039747	AdoR	3R	25960578	25962141
S62635_SI	FBgn0039747	AdoR	3R	25962796	25963007
S62636_SI	FBgn0039747	AdoR	3R	25963776	25964584
S62637_SI	FBgn0039747	AdoR	3R	25974883	25975328
S35752_SI	FBgn0026602	Ady43A	2R	3130529	3132020
S35753_SI	FBgn0026602	Ady43A	2R	3132493	3132648
S35754_SI	FBgn0026602	Ady43A	2R	3132727	3133281
F32802_SI	FBgn0005694	Aef1	3L	21426522	21426801
F32804_SI	FBgn0005694	Aef1	3L	21428125	21429109
S53684_SI	FBgn0038223	Afti	3R	10150282	10150420
S53685_SI	FBgn0038223	Afti	3R	10150479	10151800
S53686_SI	FBgn0038223	Afti	3R	10151859	10152411
F17944_SI	FBgn0015010	Ag5r	X	14678697	14679998
F17945_SI	FBgn0015010	Ag5r	X	14680127	14680584
S18284_SI	FBgn0014455	Ahcy13	X	15344294	15344448
S18285_SI	FBgn0014455	Ahcy13	X	15344700	15344890
S18286_SI	FBgn0014455	Ahcy13	X	15345428	15346679
F55069_SI	FBgn0015011	Ahcy89E	3R	12804161	12804432
F55075_SI	FBgn0015011	Ahcy89E	3R	12807545	12807880
S55070_SI	FBgn0015011	Ahcy89E	3R	12804502	12804745
S55071_SI	FBgn0015011	Ahcy89E	3R	12804809	12805127
S55072_SI	FBgn0015011	Ahcy89E	3R	12805199	12805865
S55073_SI	FBgn0015011	Ahcy89E	3R	12806016	12806085
S39676_SI	FBgn0033754	Ak6	2R	8456966	8457117
S39677_SI	FBgn0033754	Ak6	2R	8457186	8457352
F5003_SI	FBgn0027932	Akap200	2L	8415690	8415886
F5005_SI	FBgn0027932	Akap200	2L	8426773	8427093
F5007_SI	FBgn0027932	Akap200	2L	8427615	8429462
S5004_SI	FBgn0027932	Akap200	2L	8419872	8420064
S5006_SI	FBgn0027932	Akap200	2L	8427158	8427553
S23933_SI	FBgn0004552	Akh	3L	4141467	4141654
S23934_SI	FBgn0004552	Akh	3L	4141723	4142070
F3827_SI	FBgn0025595	AkhR	2L	6711286	6712675
F3831_SI	FBgn0025595	AkhR	2L	6714555	6715323
S3828_SI	FBgn0025595	AkhR	2L	6712740	6713228
S3829_SI	FBgn0025595	AkhR	2L	6713366	6713465
S3830_SI	FBgn0025595	AkhR	2L	6713575	6713847
S3832_SI	FBgn0025595	AkhR	2L	6716026	6716186
F54669_SI	FBgn0010379	Akt1	3R	11924938	11925382
S54670_SI	FBgn0010379	Akt1	3R	11926622	11927448
S54671_SI	FBgn0010379	Akt1	3R	11927517	11927714
S54672_SI	FBgn0010379	Akt1	3R	11927780	11928169
S54673_SI	FBgn0010379	Akt1	3R	11928233	11928466
S54674_SI	FBgn0010379	Akt1	3R	11928535	11928681
S54675_SI	FBgn0010379	Akt1	3R	11928753	11930239
F31100_SI	FBgn0036789	AlCR2	3L	18478237	18480341
S31102_SI	FBgn0036789	AlCR2	3L	18480816	18482054
S31103_SI	FBgn0036789	AlCR2	3L	18495315	18495657
S47132_SI	FBgn0020764	Alas	2R	19852290	19853650
S47133_SI	FBgn0020764	Alas	2R	19853795	19854280
F60648_SI	FBgn0000064	Ald	3R	22079791	22081153
F60652_SI	FBgn0000064	Ald	3R	22082947	22084001
S60649_SI	FBgn0000064	Ald	3R	22081688	22082029
S60650_SI	FBgn0000064	Ald	3R	22082196	22082345
S60651_SI	FBgn0000064	Ald	3R	22082655	22082854
S60653_SI	FBgn0000064	Ald	3R	22084709	22084935
S60654_SI	FBgn0000064	Ald	3R	22085524	22085557
F5381_SI	FBgn0012036	Aldh	2L	9387389	9387890
S5382_SI	FBgn0012036	Aldh	2L	9389829	9389977
S5383_SI	FBgn0012036	Aldh	2L	9390040	9390136
S5384_SI	FBgn0012036	Aldh	2L	9390246	9391567
F35974_SI	FBgn0010548	Aldh-III	2R	3354384	3354821
F35975_SI	FBgn0010548	Aldh-III	2R	3354979	3355138
F35985_SI	FBgn0010548	Aldh-III	2R	3361227	3361635
F35986_SI	FBgn0010548	Aldh-III	2R	3362077	3362164
F35987_SI	FBgn0010548	Aldh-III	2R	3362847	3362885
F35989_SI	FBgn0010548	Aldh-III	2R	3363752	3364667
S35976_SI	FBgn0010548	Aldh-III	2R	3355196	3355331
S35977_SI	FBgn0010548	Aldh-III	2R	3355927	3356042
S35978_SI	FBgn0010548	Aldh-III	2R	3356615	3356730
S35979_SI	FBgn0010548	Aldh-III	2R	3356865	3357062
S35980_SI	FBgn0010548	Aldh-III	2R	3357120	3357350
S35981_SI	FBgn0010548	Aldh-III	2R	3357414	3357577
S35982_SI	FBgn0010548	Aldh-III	2R	3357899	3358120
S35983_SI	FBgn0010548	Aldh-III	2R	3358207	3358387
S35984_SI	FBgn0010548	Aldh-III	2R	3360793	3360851
S35988_SI	FBgn0010548	Aldh-III	2R	3362945	3363064
F63665_SI	FBgn0086378	Alg-2	3RHet	1896444	1898929
S63664_SI	FBgn0086378	Alg-2	3RHet	1894569	1895349
S63666_SI	FBgn0086378	Alg-2	3RHet	1898984	1899122
S27638_SI	FBgn0052076	Alg10	3L	11158071	11158328
S27639_SI	FBgn0052076	Alg10	3L	11158386	11158856
F49676_SI	FBgn0261238	Alh	3R	2922014	2922542
F49677_SI	FBgn0261238	Alh	3R	2922609	2923068
F49678_SI	FBgn0261238	Alh	3R	2923405	2924205
F49680_SI	FBgn0261238	Alh	3R	2924548	2926267
F49689_SI	FBgn0261238	Alh	3R	2945157	2946604
S49675_SI	FBgn0261238	Alh	3R	2921302	2921565
S49679_SI	FBgn0261238	Alh	3R	2924277	2924454
S49681_SI	FBgn0261238	Alh	3R	2926859	2927219
S49682_SI	FBgn0261238	Alh	3R	2927321	2927819
S49683_SI	FBgn0261238	Alh	3R	2932800	2934146
S49688_SI	FBgn0261238	Alh	3R	2944680	2944770
S49690_SI	FBgn0261238	Alh	3R	2946664	2946860
S49691_SI	FBgn0261238	Alh	3R	2946997	2947475
S49693_SI	FBgn0261238	Alh	3R	2949626	2949907
F42310_SI	FBgn0040505	Alk	2R	12512798	12518093
S42311_SI	FBgn0040505	Alk	2R	12518157	12518364
S42312_SI	FBgn0040505	Alk	2R	12518424	12519457
S42313_SI	FBgn0040505	Alk	2R	12519524	12519701
S42314_SI	FBgn0040505	Alk	2R	12519768	12519955
S42315_SI	FBgn0040505	Alk	2R	12520023	12520515
S42316_SI	FBgn0040505	Alk	2R	12520586	12521279
S42317_SI	FBgn0040505	Alk	2R	12521364	12522408
S42318_SI	FBgn0040505	Alk	2R	12525153	12525480
S18591_SI	FBgn0065035	AlkB	X	15752167	15752570
S18592_SI	FBgn0065035	AlkB	X	15752633	15753174
S18593_SI	FBgn0065035	AlkB	X	15753226	15753412
F20758_SI	FBgn0031068	Alr	X	19642937	19643341
F20760_SI	FBgn0031068	Alr	X	19643722	19644204
S20759_SI	FBgn0031068	Alr	X	19643421	19643662
S13094_SI	FBgn0028961	AlstR	X	3468569	3468953
S13095_SI	FBgn0028961	AlstR	X	3526040	3526088
S13096_SI	FBgn0028961	AlstR	X	3539337	3539795
S13097_SI	FBgn0028961	AlstR	X	3549614	3549803
S13098_SI	FBgn0028961	AlstR	X	3549883	3549978
S13099_SI	FBgn0028961	AlstR	X	3550700	3550850
S13100_SI	FBgn0028961	AlstR	X	3556193	3556311
S13101_SI	FBgn0028961	AlstR	X	3557489	3557564
S13102_SI	FBgn0028961	AlstR	X	3558367	3558522
S13103_SI	FBgn0028961	AlstR	X	3558594	3558702
S13104_SI	FBgn0028961	AlstR	X	3558844	3560757
S49587_SI	FBgn0000071	Ama	3R	2589555	2590983
F39715_SI	FBgn0027356	Amph	2R	8496674	8497381
F39717_SI	FBgn0027356	Amph	2R	8498493	8499573
S39707_SI	FBgn0027356	Amph	2R	8481109	8481573
S39709_SI	FBgn0027356	Amph	2R	8494420	8494555
S39710_SI	FBgn0027356	Amph	2R	8494629	8494819
S39711_SI	FBgn0027356	Amph	2R	8494883	8494987
S39712_SI	FBgn0027356	Amph	2R	8495049	8495219
S39713_SI	FBgn0027356	Amph	2R	8495421	8495502
S39714_SI	FBgn0027356	Amph	2R	8495561	8495683
S39716_SI	FBgn0027356	Amph	2R	8498084	8498226
F16589_SI	FBgn0030328	Amun	X	11604153	11606399
F16590_SI	FBgn0030328	Amun	X	11606802	11607841
F16593_SI	FBgn0030328	Amun	X	11608508	11609063
S16591_SI	FBgn0030328	Amun	X	11608055	11608244
S42717_SI	FBgn0000078	Amy-d	2R	13012267	13013874
S42714_SI	FBgn0000079	Amy-p	2R	13006214	13007808
F7954_SI	FBgn0012037	Ance	2L	13906507	13907172
S7955_SI	FBgn0012037	Ance	2L	13907599	13907962
S7956_SI	FBgn0012037	Ance	2L	13908024	13908590
S7957_SI	FBgn0012037	Ance	2L	13908648	13908788
S7958_SI	FBgn0012037	Ance	2L	13908856	13909028
S7959_SI	FBgn0012037	Ance	2L	13909093	13909172
S7961_SI	FBgn0032535	Ance-2	2L	13909717	13910663
S7962_SI	FBgn0032535	Ance-2	2L	13910716	13911276
S7963_SI	FBgn0032535	Ance-2	2L	13911334	13911640
S7965_SI	FBgn0032536	Ance-3	2L	13914725	13915250
S7966_SI	FBgn0032536	Ance-3	2L	13915399	13915905
S7967_SI	FBgn0032536	Ance-3	2L	13916406	13916564
S7968_SI	FBgn0032536	Ance-3	2L	13916621	13916861
S7969_SI	FBgn0032536	Ance-3	2L	13916926	13917650
S7970_SI	FBgn0032536	Ance-3	2L	13917977	13918080
S7971_SI	FBgn0032536	Ance-3	2L	13918147	13918245
S7982_SI	FBgn0032536	Ance-3	2L	13954717	13954857
S7983_SI	FBgn0032536	Ance-3	2L	13955265	13955757
S37194_SI	FBgn0033366	Ance-4	2R	4927233	4927306
S37195_SI	FBgn0033366	Ance-4	2R	4927364	4927542
S37196_SI	FBgn0033366	Ance-4	2R	4927601	4927723
S37197_SI	FBgn0033366	Ance-4	2R	4927778	4927995
S37198_SI	FBgn0033366	Ance-4	2R	4928060	4929316
S37199_SI	FBgn0033366	Ance-4	2R	4929377	4929436
S37200_SI	FBgn0033366	Ance-4	2R	4929551	4929647
S47869_SI	FBgn0035076	Ance-5	2R	20776151	20776284
S47870_SI	FBgn0035076	Ance-5	2R	20776345	20776658
S47871_SI	FBgn0035076	Ance-5	2R	20776718	20777284
S47872_SI	FBgn0035076	Ance-5	2R	20777446	20778545
F33689_SI	FBgn0011747	Ank	4	149948	150078
S33678_SI	FBgn0011747	Ank	4	135700	135828
S33679_SI	FBgn0011747	Ank	4	135884	136630
S33680_SI	FBgn0011747	Ank	4	137015	137256
S33681_SI	FBgn0011747	Ank	4	137312	139127
S33682_SI	FBgn0011747	Ank	4	139181	139405
S33683_SI	FBgn0011747	Ank	4	139464	139557
S33684_SI	FBgn0011747	Ank	4	140514	140838
S33685_SI	FBgn0011747	Ank	4	141484	142425
S33686_SI	FBgn0011747	Ank	4	142479	142582
S33687_SI	FBgn0011747	Ank	4	142935	144048
S33688_SI	FBgn0011747	Ank	4	144411	144518
F25728_SI	FBgn0261788	Ank2	3L	7655081	7655398
F25734_SI	FBgn0261788	Ank2	3L	7689611	7689824
F25740_SI	FBgn0261788	Ank2	3L	7697918	7699014
F25745_SI	FBgn0261788	Ank2	3L	7702020	7702450
F25749_SI	FBgn0261788	Ank2	3L	7706238	7706750
S25726_SI	FBgn0261788	Ank2	3L	7648489	7649303
S25732_SI	FBgn0261788	Ank2	3L	7659266	7686955
S25735_SI	FBgn0261788	Ank2	3L	7689880	7689978
S25736_SI	FBgn0261788	Ank2	3L	7690038	7692473
S25737_SI	FBgn0261788	Ank2	3L	7692586	7693424
S25738_SI	FBgn0261788	Ank2	3L	7693489	7693648
S25739_SI	FBgn0261788	Ank2	3L	7696946	7697150
S25741_SI	FBgn0261788	Ank2	3L	7699073	7699479
S25742_SI	FBgn0261788	Ank2	3L	7699561	7699843
S25743_SI	FBgn0261788	Ank2	3L	7700728	7700820
S25744_SI	FBgn0261788	Ank2	3L	7700989	7701916
S25746_SI	FBgn0261788	Ank2	3L	7702619	7703383
S25747_SI	FBgn0261788	Ank2	3L	7703449	7703901
S25748_SI	FBgn0261788	Ank2	3L	7703968	7704069
S25750_SI	FBgn0261788	Ank2	3L	7709268	7709424
S25751_SI	FBgn0261788	Ank2	3L	7710467	7711495
F16102_SI	FBgn0025111	Ant2	X	10674230	10674694
S16101_SI	FBgn0025111	Ant2	X	10674026	10674153
F49613_SI	FBgn0260642	Antp	3R	2721975	2724260
F49616_SI	FBgn0260642	Antp	3R	2732740	2734460
S49618_SI	FBgn0260642	Antp	3R	2735012	2735788
S49622_SI	FBgn0260642	Antp	3R	2823928	2824950
S20904_SI	FBgn0000084	AnxB10	X	20066074	20066255
S20905_SI	FBgn0000084	AnxB10	X	20066338	20067049
S20906_SI	FBgn0000084	AnxB10	X	20067402	20067547
F19039_SI	FBgn0030749	AnxB11	X	16314083	16314158
F19041_SI	FBgn0030749	AnxB11	X	16315814	16316275
S19034_SI	FBgn0030749	AnxB11	X	16311989	16312057
S19035_SI	FBgn0030749	AnxB11	X	16312114	16312323
S19036_SI	FBgn0030749	AnxB11	X	16312393	16312622
S19037_SI	FBgn0030749	AnxB11	X	16312701	16313082
S19038_SI	FBgn0030749	AnxB11	X	16313237	16313803
S57286_SI	FBgn0000083	AnxB9	3R	16893168	16893221
S57287_SI	FBgn0000083	AnxB9	3R	16893791	16894499
S57288_SI	FBgn0000083	AnxB9	3R	16894560	16894741
S57289_SI	FBgn0000083	AnxB9	3R	16895035	16895476
S57290_SI	FBgn0000083	AnxB9	3R	16896000	16896261
S52688_SI	FBgn0029512	Aos1	3R	8258851	8259279
S52689_SI	FBgn0029512	Aos1	3R	8259347	8259544
S61824_SI	FBgn0015589	Apc	3R	24658023	24662208
S61825_SI	FBgn0015589	Apc	3R	24662269	24662407
S61826_SI	FBgn0015589	Apc	3R	24662621	24666547
S61828_SI	FBgn0015589	Apc	3R	24670282	24670470
S59178_SI	FBgn0026598	Apc2	3R	19989688	19990531
S59179_SI	FBgn0026598	Apc2	3R	19990595	19992808
F9177_SI	FBgn0026150	ApepP	2L	16908229	16910418
S5718_SI	FBgn0051713	Apf	2L	9938178	9938510
S5719_SI	FBgn0051713	Apf	2L	9938569	9938790
S63103_SI	FBgn0016123	Aph-4	3R	26874651	26875041
S63105_SI	FBgn0016123	Aph-4	3R	26876374	26876615
S63106_SI	FBgn0016123	Aph-4	3R	26876683	26877646
S63107_SI	FBgn0016123	Aph-4	3R	26877707	26878262
F22167_SI	FBgn0040281	Aplip1	3L	1197509	1198230
S22165_SI	FBgn0040281	Aplip1	3L	1196317	1196655
S22166_SI	FBgn0040281	Aplip1	3L	1196937	1197313
S22168_SI	FBgn0040281	Aplip1	3L	1198299	1198486
S22169_SI	FBgn0040281	Aplip1	3L	1198555	1199339
S5512_SI	FBgn0032136	Apoltp	2L	9634179	9634328
S5513_SI	FBgn0032136	Apoltp	2L	9641681	9641818
S5514_SI	FBgn0032136	Apoltp	2L	9641913	9642646
S5515_SI	FBgn0032136	Apoltp	2L	9642717	9642876
S5516_SI	FBgn0032136	Apoltp	2L	9642934	9643177
S5517_SI	FBgn0032136	Apoltp	2L	9643249	9645790
S5518_SI	FBgn0032136	Apoltp	2L	9645858	9646201
S5519_SI	FBgn0032136	Apoltp	2L	9646265	9646475
S5520_SI	FBgn0032136	Apoltp	2L	9646538	9646896
S5521_SI	FBgn0032136	Apoltp	2L	9646955	9648917
S5522_SI	FBgn0032136	Apoltp	2L	9648989	9649147
S5523_SI	FBgn0032136	Apoltp	2L	9649205	9650751
S5524_SI	FBgn0032136	Apoltp	2L	9650809	9651433
S5525_SI	FBgn0032136	Apoltp	2L	9651492	9653760
S5526_SI	FBgn0032136	Apoltp	2L	9653822	9653991
S5527_SI	FBgn0032136	Apoltp	2L	9654045	9654131
S5528_SI	FBgn0032136	Apoltp	2L	9654194	9654753
S5529_SI	FBgn0032136	Apoltp	2L	9654811	9655011
S5530_SI	FBgn0032136	Apoltp	2L	9655079	9655769
S5531_SI	FBgn0032136	Apoltp	2L	9655851	9656026
F11766_SI	FBgn0000108	Appl	X	465164	465385
F11767_SI	FBgn0000108	Appl	X	465460	466103
F11768_SI	FBgn0000108	Appl	X	466170	466322
F11769_SI	FBgn0000108	Appl	X	467886	468035
F11771_SI	FBgn0000108	Appl	X	468975	469122
F11772_SI	FBgn0000108	Appl	X	469201	469395
F11773_SI	FBgn0000108	Appl	X	469504	473077
S11763_SI	FBgn0000108	Appl	X	425660	425909
S11764_SI	FBgn0000108	Appl	X	454639	454809
S11765_SI	FBgn0000108	Appl	X	464895	465033
S11770_SI	FBgn0000108	Appl	X	468229	468911
S22689_SI	FBgn0000109	Aprt	3L	1883892	1884248
S22690_SI	FBgn0000109	Aprt	3L	1884323	1884560
S22691_SI	FBgn0000109	Aprt	3L	1884691	1884885
F27479_SI	FBgn0036111	Aps	3L	10887876	10889509
F27482_SI	FBgn0036111	Aps	3L	10890998	10892223
S27480_SI	FBgn0036111	Aps	3L	10889569	10889724
S27481_SI	FBgn0036111	Aps	3L	10889879	10889977
S40790_SI	FBgn0033926	Arc1	2R	10245432	10247802
S40792_SI	FBgn0033928	Arc2	2R	10249429	10250330
S56562_SI	FBgn0038742	Arc42	3R	15703470	15703633
S56563_SI	FBgn0038742	Arc42	3R	15703721	15703930
S56564_SI	FBgn0038742	Arc42	3R	15703999	15705034
F34317_SI	FBgn0013749	Arf102F	4	1145576	1145951
S34314_SI	FBgn0013749	Arf102F	4	1144793	1144957
S34315_SI	FBgn0013749	Arf102F	4	1145062	1145324
S34316_SI	FBgn0013749	Arf102F	4	1145394	1145519
F41354_SI	FBgn0013750	Arf51F	2R	11210006	11210246
F41359_SI	FBgn0013750	Arf51F	2R	11211707	11212995
S41355_SI	FBgn0013750	Arf51F	2R	11210308	11210535
S41357_SI	FBgn0013750	Arf51F	2R	11210954	11211070
S41358_SI	FBgn0013750	Arf51F	2R	11211350	11211652
F33366_SI	FBgn0010348	Arf79F	3L	22861479	22862346
F33370_SI	FBgn0010348	Arf79F	3L	22862942	22863250
F33373_SI	FBgn0010348	Arf79F	3L	22864420	22864824
S33367_SI	FBgn0010348	Arf79F	3L	22862446	22862571
S33369_SI	FBgn0010348	Arf79F	3L	22862765	22862874
S33371_SI	FBgn0010348	Arf79F	3L	22863315	22863394
S33372_SI	FBgn0010348	Arf79F	3L	22863947	22864187
S33374_SI	FBgn0010348	Arf79F	3L	22865024	22865152
S28326_SI	FBgn0020655	ArfGAP1	3L	12408126	12408969
S28327_SI	FBgn0020655	ArfGAP1	3L	12409045	12409104
S28328_SI	FBgn0020655	ArfGAP1	3L	12409375	12409579
S28329_SI	FBgn0020655	ArfGAP1	3L	12409640	12410187
S28330_SI	FBgn0020655	ArfGAP1	3L	12410253	12410680
F33296_SI	FBgn0037182	ArfGAP3	3L	22707413	22708189
F33298_SI	FBgn0037182	ArfGAP3	3L	22709156	22709305
F33299_SI	FBgn0037182	ArfGAP3	3L	22709398	22709514
F33301_SI	FBgn0037182	ArfGAP3	3L	22710071	22710463
S33297_SI	FBgn0037182	ArfGAP3	3L	22708255	22709098
S33300_SI	FBgn0037182	ArfGAP3	3L	22709669	22709992
S51979_SI	FBgn0037884	Arfip	3R	7058939	7059046
S51980_SI	FBgn0037884	Arfip	3R	7059124	7059292
S51981_SI	FBgn0037884	Arfip	3R	7059644	7060166
S51982_SI	FBgn0037884	Arfip	3R	7060230	7060735
F26632_SI	FBgn0000116	Argk	3L	9044230	9045001
S26631_SI	FBgn0000116	Argk	3L	9041980	9043459
S26635_SI	FBgn0000116	Argk	3L	9055007	9055567
S26637_SI	FBgn0000116	Argk	3L	9057564	9057617
S26638_SI	FBgn0000116	Argk	3L	9058808	9059127
F42616_SI	FBgn0263864	Ark	2R	12910590	12911083
S42611_SI	FBgn0263864	Ark	2R	12907532	12907746
S42612_SI	FBgn0263864	Ark	2R	12908895	12909295
S42613_SI	FBgn0263864	Ark	2R	12909417	12910054
S42614_SI	FBgn0263864	Ark	2R	12910108	12910231
S42615_SI	FBgn0263864	Ark	2R	12910295	12910485
S29818_SI	FBgn0000115	Arl1	3L	15976235	15976380
S29819_SI	FBgn0000115	Arl1	3L	15976478	15976694
S50338_SI	FBgn0004908	Arl2	3R	4166822	4166965
S50339_SI	FBgn0004908	Arl2	3R	4167025	4167379
S52833_SI	FBgn0011745	Arp1	3R	8518365	8518429
S52834_SI	FBgn0011745	Arp1	3R	8518492	8518666
S52835_SI	FBgn0011745	Arp1	3R	8518726	8518877
S52836_SI	FBgn0011745	Arp1	3R	8518937	8519483
S20666_SI	FBgn0031050	Arp10	X	19538564	19539615
S20667_SI	FBgn0031050	Arp10	X	19539666	19539818
S20668_SI	FBgn0031050	Arp10	X	19539879	19540047
F19111_SI	FBgn0011742	Arp2	X	16442323	16443445
F19117_SI	FBgn0011742	Arp2	X	16447377	16448001
S19112_SI	FBgn0011742	Arp2	X	16443511	16443939
S19113_SI	FBgn0011742	Arp2	X	16444010	16444219
S19114_SI	FBgn0011742	Arp2	X	16444283	16444498
S19116_SI	FBgn0011742	Arp2	X	16446373	16446483
S25936_SI	FBgn0262716	Arp3	3L	8107213	8107296
S25937_SI	FBgn0262716	Arp3	3L	8107357	8107893
S25938_SI	FBgn0262716	Arp3	3L	8108130	8108444
S25939_SI	FBgn0262716	Arp3	3L	8108508	8108688
S25940_SI	FBgn0262716	Arp3	3L	8108782	8109002
S19779_SI	FBgn0030877	Arp8	X	17754101	17754686
F7914_SI	FBgn0001961	Arpc1	2L	13829346	13829690
S7913_SI	FBgn0001961	Arpc1	2L	13827941	13829276
S10606_SI	FBgn0032859	Arpc2	2L	20417061	20417667
S10618_SI	FBgn0032859	Arpc2	2L	20420319	20420412
S10619_SI	FBgn0032859	Arpc2	2L	20420490	20420589
S10620_SI	FBgn0032859	Arpc2	2L	20420648	20420834
S10621_SI	FBgn0032859	Arpc2	2L	20420897	20421117
S10628_SI	FBgn0032859	Arpc2	2L	20422145	20422236
S10629_SI	FBgn0032859	Arpc2	2L	20422302	20422411
S10630_SI	FBgn0032859	Arpc2	2L	20422469	20423027
F54460_SI	FBgn0038369	Arpc3A	3R	11660919	11661743
S54458_SI	FBgn0038369	Arpc3A	3R	11660370	11660493
S54459_SI	FBgn0038369	Arpc3A	3R	11660635	11660808
F19437_SI	FBgn0065032	Arpc3B	X	16999516	16999885
S19436_SI	FBgn0065032	Arpc3B	X	16998604	16999019
S3482_SI	FBgn0031781	Arpc4	2L	6125132	6125755
S1458_SI	FBgn0031437	Arpc5	2L	2580292	2580581
F9539_SI	FBgn0000120	Arr1	2L	18080147	18081187
S9535_SI	FBgn0000120	Arr1	2L	18078269	18078496
S9536_SI	FBgn0000120	Arr1	2L	18078649	18078797
S9537_SI	FBgn0000120	Arr1	2L	18078916	18079723
S9538_SI	FBgn0000120	Arr1	2L	18079957	18080086
S26384_SI	FBgn0000121	Arr2	3L	8640361	8640745
S26385_SI	FBgn0000121	Arr2	3L	8640808	8641002
S26386_SI	FBgn0000121	Arr2	3L	8641070	8642036
F35153_SI	FBgn0033062	Ars2	2R	1968333	1968920
F35159_SI	FBgn0033062	Ars2	2R	1972352	1972536
F35160_SI	FBgn0033062	Ars2	2R	1972591	1972941
S35154_SI	FBgn0033062	Ars2	2R	1969241	1969345
S35155_SI	FBgn0033062	Ars2	2R	1969417	1971389
S35156_SI	FBgn0033062	Ars2	2R	1971446	1971512
S35157_SI	FBgn0033062	Ars2	2R	1971674	1971895
S35158_SI	FBgn0033062	Ars2	2R	1972013	1972292
S35161_SI	FBgn0033062	Ars2	2R	1973055	1973130
S51768_SI	FBgn0037834	Art1	3R	6612203	6613109
S51769_SI	FBgn0037834	Art1	3R	6613197	6613426
S51770_SI	FBgn0037834	Art1	3R	6613495	6613770
S2358_SI	FBgn0031592	Art2	2L	4277696	4278669
S2359_SI	FBgn0031592	Art2	2L	4278796	4279025
S2360_SI	FBgn0031592	Art2	2L	4279084	4279315
F54080_SI	FBgn0038306	Art3	3R	11053327	11055130
F51314_SI	FBgn0037770	Art4	3R	5808538	5809720
S51315_SI	FBgn0037770	Art4	3R	5809779	5810189
S51316_SI	FBgn0037770	Art4	3R	5810244	5811137
S51317_SI	FBgn0037770	Art4	3R	5811200	5811782
S46493_SI	FBgn0034817	Art7	2R	18964614	18964765
S46494_SI	FBgn0034817	Art7	2R	18964832	18966599
S6700_SI	FBgn0032329	Art8	2L	11010954	11011086
F36577_SI	FBgn0050372	Asap1	2R	4001791	4002968
F36581_SI	FBgn0050372	Asap1	2R	4003772	4004609
S36578_SI	FBgn0050372	Asap1	2R	4003035	4003220
S36579_SI	FBgn0050372	Asap1	2R	4003483	4003530
S36580_SI	FBgn0050372	Asap1	2R	4003637	4003713
S36582_SI	FBgn0050372	Asap1	2R	4004670	4004789
S36583_SI	FBgn0050372	Asap1	2R	4004850	4005330
S36584_SI	FBgn0050372	Asap1	2R	4005393	4005828
S36585_SI	FBgn0050372	Asap1	2R	4005914	4006356
S36586_SI	FBgn0050372	Asap1	2R	4006419	4006759
S36587_SI	FBgn0050372	Asap1	2R	4006828	4006973
S36588_SI	FBgn0050372	Asap1	2R	4007053	4007125
S36589_SI	FBgn0050372	Asap1	2R	4009762	4010506
F33921_SI	FBgn0039908	Asator	4	493521	494345
F33922_SI	FBgn0039908	Asator	4	495079	495730
S33920_SI	FBgn0039908	Asator	4	493204	493303
S33923_SI	FBgn0039908	Asator	4	497589	497728
S33924_SI	FBgn0039908	Asator	4	497918	498709
S33925_SI	FBgn0039908	Asator	4	499164	499364
S33926_SI	FBgn0039908	Asator	4	499426	499494
S33927_SI	FBgn0039908	Asator	4	500661	500864
S33928_SI	FBgn0039908	Asator	4	500928	501317
S33929_SI	FBgn0039908	Asator	4	501402	501767
S33930_SI	FBgn0039908	Asator	4	501835	502330
S33931_SI	FBgn0039908	Asator	4	502437	502596
S33932_SI	FBgn0039908	Asator	4	504127	504429
S33933_SI	FBgn0039908	Asator	4	505836	506659
F41897_SI	FBgn0034075	Asph	2R	11997836	11998176
F41901_SI	FBgn0034075	Asph	2R	11999701	12000035
F41902_SI	FBgn0034075	Asph	2R	12000094	12000219
F41906_SI	FBgn0034075	Asph	2R	12001540	12002138
F41908_SI	FBgn0034075	Asph	2R	12002445	12003099
F41909_SI	FBgn0034075	Asph	2R	12003158	12003267
S41899_SI	FBgn0034075	Asph	2R	11999246	11999431
S41900_SI	FBgn0034075	Asph	2R	11999488	11999646
S41903_SI	FBgn0034075	Asph	2R	12000294	12000474
S41907_SI	FBgn0034075	Asph	2R	12002277	12002371
S41910_SI	FBgn0034075	Asph	2R	12003316	12004041
S41911_SI	FBgn0034075	Asph	2R	12004098	12004501
S59639_SI	FBgn0015591	Ast	3R	20586252	20587050
S59640_SI	FBgn0015591	Ast	3R	20587112	20587552
S59641_SI	FBgn0015591	Ast	3R	20590575	20590793
F6718_SI	FBgn0032336	Ast-C	2L	11076165	11076864
S6719_SI	FBgn0032336	Ast-C	2L	11076927	11077066
S6720_SI	FBgn0032336	Ast-C	2L	11077123	11077238
S6721_SI	FBgn0032336	Ast-C	2L	11081154	11081402
S6722_SI	FBgn0032337	Ast-CC	2L	11083459	11083924
S6724_SI	FBgn0032337	Ast-CC	2L	11084167	11084347
S6725_SI	FBgn0032337	Ast-CC	2L	11084811	11085243
F40876_SI	FBgn0261823	Asx	2R	10391463	10392075
F40877_SI	FBgn0261823	Asx	2R	10392590	10392987
F40881_SI	FBgn0261823	Asx	2R	10394918	10394986
F40885_SI	FBgn0261823	Asx	2R	10397728	10398205
S40878_SI	FBgn0261823	Asx	2R	10393056	10393986
S40879_SI	FBgn0261823	Asx	2R	10394047	10394650
S40880_SI	FBgn0261823	Asx	2R	10394762	10394854
S40882_SI	FBgn0261823	Asx	2R	10395045	10395817
S40883_SI	FBgn0261823	Asx	2R	10395891	10397288
S40884_SI	FBgn0261823	Asx	2R	10397345	10397665
S40886_SI	FBgn0261823	Asx	2R	10398510	10399998
S9741_SI	FBgn0032691	Atac2	2L	18609572	18609962
S9742_SI	FBgn0032691	Atac2	2L	18610029	18611260
S9743_SI	FBgn0032691	Atac2	2L	18611327	18611501
S9744_SI	FBgn0032691	Atac2	2L	18611557	18611708
S9745_SI	FBgn0032691	Atac2	2L	18611769	18612242
F21796_SI	FBgn0052343	Atac3	3L	327546	327992
S21788_SI	FBgn0052343	Atac3	3L	324985	325694
S21789_SI	FBgn0052343	Atac3	3L	325755	325824
S21790_SI	FBgn0052343	Atac3	3L	325880	325974
S21791_SI	FBgn0052343	Atac3	3L	326033	326358
S21792_SI	FBgn0052343	Atac3	3L	326422	326539
S21794_SI	FBgn0052343	Atac3	3L	326867	327079
S21795_SI	FBgn0052343	Atac3	3L	327135	327488
F44629_SI	FBgn0025720	Ate1	2R	16143941	16144134
S44623_SI	FBgn0025720	Ate1	2R	16142471	16142643
S44624_SI	FBgn0025720	Ate1	2R	16142702	16142853
S44625_SI	FBgn0025720	Ate1	2R	16142913	16143076
S44626_SI	FBgn0025720	Ate1	2R	16143133	16143314
S44627_SI	FBgn0025720	Ate1	2R	16143391	16143540
S44628_SI	FBgn0025720	Ate1	2R	16143588	16143740
S44630_SI	FBgn0025720	Ate1	2R	16144195	16144629
S44631_SI	FBgn0025720	Ate1	2R	16144703	16144895
F2382_SI	FBgn0020762	Atet	2L	4333913	4334439
F2390_SI	FBgn0020762	Atet	2L	4344269	4345776
S2383_SI	FBgn0020762	Atet	2L	4336450	4336957
S2385_SI	FBgn0020762	Atet	2L	4341501	4341804
S2386_SI	FBgn0020762	Atet	2L	4341884	4342198
S2387_SI	FBgn0020762	Atet	2L	4342398	4343695
S2388_SI	FBgn0020762	Atet	2L	4343757	4343857
S2389_SI	FBgn0020762	Atet	2L	4343920	4344208
S47849_SI	FBgn0265193	Atf-2	2R	20757631	20758768
S12026_SI	FBgn0028550	Atf3	X	1136773	1138875
S12027_SI	FBgn0028550	Atf3	X	1139286	1142041
S12028_SI	FBgn0028550	Atf3	X	1145205	1145294
S12029_SI	FBgn0028550	Atf3	X	1145373	1146129
S12030_SI	FBgn0028550	Atf3	X	1153992	1154041
S12031_SI	FBgn0028550	Atf3	X	1168459	1168682
F34852_SI	FBgn0033010	Atf6	2R	1034671	1036661
F34853_SI	FBgn0033010	Atf6	2R	1040294	1042261
S34851_SI	FBgn0033010	Atf6	2R	1032238	1032363
F28548_SI	FBgn0260945	Atg1	3L	12777529	12778513
F28552_SI	FBgn0260945	Atg1	3L	12780487	12780833
S28549_SI	FBgn0260945	Atg1	3L	12778571	12778706
S28550_SI	FBgn0260945	Atg1	3L	12778772	12778908
S28551_SI	FBgn0260945	Atg1	3L	12778971	12780128
S28553_SI	FBgn0260945	Atg1	3L	12780893	12781053
S28554_SI	FBgn0260945	Atg1	3L	12781116	12781189
S28555_SI	FBgn0260945	Atg1	3L	12781349	12781474
S28556_SI	FBgn0260945	Atg1	3L	12781641	12781728
S28565_SI	FBgn0260945	Atg1	3L	12790783	12790956
S28566_SI	FBgn0260945	Atg1	3L	12797455	12798216
S28159_SI	FBgn0036255	Atg12	3L	12130067	12130191
S28160_SI	FBgn0036255	Atg12	3L	12130259	12130395
S50350_SI	FBgn0261108	Atg13	3R	4175537	4178539
S61991_SI	FBgn0039636	Atg14	3R	24942113	24942494
S61992_SI	FBgn0039636	Atg14	3R	24942567	24943618
F62364_SI	FBgn0039705	Atg16	3R	25657637	25658094
F62365_SI	FBgn0039705	Atg16	3R	25658915	25659102
S62359_SI	FBgn0039705	Atg16	3R	25653003	25653375
S62360_SI	FBgn0039705	Atg16	3R	25653572	25653715
S62361_SI	FBgn0039705	Atg16	3R	25653795	25653879
S62362_SI	FBgn0039705	Atg16	3R	25653948	25654248
S62363_SI	FBgn0039705	Atg16	3R	25657412	25657554
S62367_SI	FBgn0039705	Atg16	3R	25659655	25659817
S62368_SI	FBgn0039705	Atg16	3R	25660083	25660344
S62369_SI	FBgn0039705	Atg16	3R	25660468	25660823
F26016_SI	FBgn0035850	Atg18	3L	8180095	8180676
F26018_SI	FBgn0035850	Atg18	3L	8182387	8182545
F26019_SI	FBgn0035850	Atg18	3L	8182942	8184065
S26017_SI	FBgn0035850	Atg18	3L	8180913	8181680
F23169_SI	FBgn0044452	Atg2	3L	2774338	2774493
S23170_SI	FBgn0044452	Atg2	3L	2774568	2780677
S697_SI	FBgn0031298	Atg4	2L	1080911	1081427
S698_SI	FBgn0031298	Atg4	2L	1081578	1081920
S699_SI	FBgn0031298	Atg4	2L	1081977	1082056
S700_SI	FBgn0031298	Atg4	2L	1082120	1082665
S14645_SI	FBgn0029943	Atg5	X	7208655	7209283
S14646_SI	FBgn0029943	Atg5	X	7216400	7216505
S14647_SI	FBgn0029943	Atg5	X	7216590	7216815
S14648_SI	FBgn0029943	Atg5	X	7217191	7217296
S14649_SI	FBgn0029943	Atg5	X	7217379	7217478
S14650_SI	FBgn0029943	Atg5	X	7217553	7217803
S59075_SI	FBgn0264325	Atg6	3R	19874902	19875086
S59076_SI	FBgn0264325	Atg6	3R	19875141	19876188
S43630_SI	FBgn0034366	Atg7	2R	14507971	14508279
S43631_SI	FBgn0034366	Atg7	2R	14508344	14508460
S43632_SI	FBgn0034366	Atg7	2R	14508544	14508837
S43636_SI	FBgn0034366	Atg7	2R	14510510	14510674
S43637_SI	FBgn0034366	Atg7	2R	14510735	14511082
S43638_SI	FBgn0034366	Atg7	2R	14511144	14511288
S43639_SI	FBgn0034366	Atg7	2R	14511420	14511632
S43640_SI	FBgn0034366	Atg7	2R	14511690	14512211
S43641_SI	FBgn0034366	Atg7	2R	14512268	14512549
S16090_SI	FBgn0052672	Atg8a	X	10658911	10659568
S16091_SI	FBgn0052672	Atg8a	X	10659638	10659835
S16092_SI	FBgn0052672	Atg8a	X	10662014	10662368
S55535_SI	FBgn0038539	Atg8b	3R	13550146	13550766
S42099_SI	FBgn0034110	Atg9	2R	12181905	12184737
S32994_SI	FBgn0052446	Atox1	3L	21634095	21634295
S32995_SI	FBgn0052446	Atox1	3L	21634387	21634462
S32996_SI	FBgn0052446	Atox1	3L	21635074	21635699
F57180_SI	FBgn0002921	Atpalpha	3R	16783456	16783889
F57187_SI	FBgn0002921	Atpalpha	3R	16792120	16792621
F57193_SI	FBgn0002921	Atpalpha	3R	16799533	16801961
S57179_SI	FBgn0002921	Atpalpha	3R	16774436	16774551
S57181_SI	FBgn0002921	Atpalpha	3R	16784959	16785102
S57182_SI	FBgn0002921	Atpalpha	3R	16786448	16786547
S57183_SI	FBgn0002921	Atpalpha	3R	16787937	16788017
S57184_SI	FBgn0002921	Atpalpha	3R	16789447	16789578
S57185_SI	FBgn0002921	Atpalpha	3R	16789649	16789915
S57186_SI	FBgn0002921	Atpalpha	3R	16789980	16791761
S57188_SI	FBgn0002921	Atpalpha	3R	16792830	16792924
S57189_SI	FBgn0002921	Atpalpha	3R	16794114	16794208
S57190_SI	FBgn0002921	Atpalpha	3R	16796605	16796699
S57191_SI	FBgn0002921	Atpalpha	3R	16798895	16799069
S57192_SI	FBgn0002921	Atpalpha	3R	16799228	16799460
S41012_SI	FBgn0012042	AttA	2R	10634867	10635158
S41013_SI	FBgn0012042	AttA	2R	10635223	10635720
S41014_SI	FBgn0041581	AttB	2R	10636728	10637013
S40205_SI	FBgn0041579	AttC	2R	9281210	9281591
S55459_SI	FBgn0038530	AttD	3R	13451284	13451808
S49022_SI	FBgn0019637	Atu	3R	1439080	1439214
S49023_SI	FBgn0019637	Atu	3R	1439282	1439345
S49024_SI	FBgn0019637	Atu	3R	1439410	1440196
S49025_SI	FBgn0019637	Atu	3R	1440297	1441661
S14493_SI	FBgn0029907	Atx-1	X	6717725	6718236
F54290_SI	FBgn0041188	Atx2	3R	11239291	11242999
S54286_SI	FBgn0041188	Atx2	3R	11234158	11234911
S54287_SI	FBgn0041188	Atx2	3R	11235173	11235256
S54288_SI	FBgn0041188	Atx2	3R	11237843	11238243
S54289_SI	FBgn0041188	Atx2	3R	11238301	11239234
S31219_SI	FBgn0036813	Aut1	3L	18741787	18741989
S31220_SI	FBgn0036813	Aut1	3L	18742444	18742579
S31221_SI	FBgn0036813	Aut1	3L	18742648	18742838
S31222_SI	FBgn0036813	Aut1	3L	18742893	18743583
S17050_SI	FBgn0030410	Aven	X	12523508	12523631
F23714_SI	FBgn0013751	Awh	3L	3860190	3860423
F23715_SI	FBgn0013751	Awh	3L	3860636	3860761
S23711_SI	FBgn0013751	Awh	3L	3846206	3846747
S23712_SI	FBgn0013751	Awh	3L	3857942	3858123
S23713_SI	FBgn0013751	Awh	3L	3859167	3859384
S23716_SI	FBgn0013751	Awh	3L	3860891	3861692
F62570_SI	FBgn0026597	Axn	3R	25856834	25857834
F62576_SI	FBgn0026597	Axn	3R	25859527	25859847
S62565_SI	FBgn0026597	Axn	3R	25848564	25849562
S62566_SI	FBgn0026597	Axn	3R	25850149	25850344
S62567_SI	FBgn0026597	Axn	3R	25851188	25851261
S62568_SI	FBgn0026597	Axn	3R	25853083	25853298
S62569_SI	FBgn0026597	Axn	3R	25856486	25856768
S62571_SI	FBgn0026597	Axn	3R	25858396	25858533
S62572_SI	FBgn0026597	Axn	3R	25858653	25858749
S62573_SI	FBgn0026597	Axn	3R	25858807	25858938
S62574_SI	FBgn0026597	Axn	3R	25859003	25859261
S62575_SI	FBgn0026597	Axn	3R	25859321	25859465
S19195_SI	FBgn0000152	Axs	X	16575943	16576155
S19196_SI	FBgn0000152	Axs	X	16576234	16576504
S19197_SI	FBgn0000152	Axs	X	16577060	16577166
S19198_SI	FBgn0000152	Axs	X	16577242	16577390
S19199_SI	FBgn0000152	Axs	X	16577455	16577928
F1359_SI	FBgn0261647	Axud1	2L	2365345	2365901
S1360_SI	FBgn0261647	Axud1	2L	2366275	2368213
S1361_SI	FBgn0261647	Axud1	2L	2368316	2370137
F19566_SI	FBgn0011758	B-H1	X	17291511	17292554
S19567_SI	FBgn0011758	B-H1	X	17295498	17295726
S19568_SI	FBgn0011758	B-H1	X	17295861	17297311
S19561_SI	FBgn0004854	B-H2	X	17208614	17209944
S19563_SI	FBgn0004854	B-H2	X	17214872	17215124
S19564_SI	FBgn0004854	B-H2	X	17216691	17218208
F7780_SI	FBgn0023407	B4	2L	13500624	13506683
F7801_SI	FBgn0023407	B4	2L	13546911	13547303
S7781_SI	FBgn0023407	B4	2L	13508621	13509104
S7782_SI	FBgn0023407	B4	2L	13509467	13509792
S7783_SI	FBgn0023407	B4	2L	13512960	13513473
S7796_SI	FBgn0023407	B4	2L	13534907	13535026
S7803_SI	FBgn0023407	B4	2L	13549132	13549328
F53319_SI	FBgn0004587	B52	3R	9487033	9487581
F53322_SI	FBgn0004587	B52	3R	9488677	9491248
F53325_SI	FBgn0004587	B52	3R	9492078	9492613
S53320_SI	FBgn0004587	B52	3R	9487883	9487953
S53321_SI	FBgn0004587	B52	3R	9488019	9488126
S53323_SI	FBgn0004587	B52	3R	9491312	9491623
S53324_SI	FBgn0004587	B52	3R	9491806	9491970
S25395_SI	FBgn0035741	BBS1	3L	7119369	7120436
S38625_SI	FBgn0033578	BBS4	2R	7024327	7024617
S38626_SI	FBgn0033578	BBS4	2R	7024682	7024838
S38630_SI	FBgn0033578	BBS4	2R	7026215	7026426
S436_SI	FBgn0031255	BBS8	2L	425073	425321
S61480_SI	FBgn0039558	BCAS2	3R	23747005	23747853
S61481_SI	FBgn0039558	BCAS2	3R	23747921	23748078
S15597_SI	FBgn0026149	BCL7-like	X	9250667	9251298
S15598_SI	FBgn0026149	BCL7-like	X	9251596	9252627
S41041_SI	FBgn0015602	BEAF-32	2R	10659305	10660135
S25045_SI	FBgn0047334	BG642312	3L	6225569	6225872
S25450_SI	FBgn0261111	BHD	3L	7231642	7232893
S25451_SI	FBgn0261111	BHD	3L	7232983	7233085
S26119_SI	FBgn0035871	BI-1	3L	8300245	8300480
S26120_SI	FBgn0035871	BI-1	3L	8300693	8300832
S26121_SI	FBgn0035871	BI-1	3L	8300894	8301064
S26122_SI	FBgn0035871	BI-1	3L	8301192	8301645
S26123_SI	FBgn0035871	BI-1	3L	8301796	8302041
S60866_SI	FBgn0026562	BM-40-SPARC	3R	22694960	22695852
S60867_SI	FBgn0026562	BM-40-SPARC	3R	22695915	22696094
S60868_SI	FBgn0026562	BM-40-SPARC	3R	22696232	22696289
S60869_SI	FBgn0026562	BM-40-SPARC	3R	22697648	22697717
S59320_SI	FBgn0011785	BRWD3	3R	20144722	20144879
S59321_SI	FBgn0011785	BRWD3	3R	20145131	20145189
S59323_SI	FBgn0011785	BRWD3	3R	20145739	20145798
S59324_SI	FBgn0011785	BRWD3	3R	20146390	20146636
S59325_SI	FBgn0011785	BRWD3	3R	20146698	20147505
S59326_SI	FBgn0011785	BRWD3	3R	20147585	20147681
S59327_SI	FBgn0011785	BRWD3	3R	20147746	20148060
S59328_SI	FBgn0011785	BRWD3	3R	20148119	20150125
S59329_SI	FBgn0011785	BRWD3	3R	20150181	20150440
S59330_SI	FBgn0011785	BRWD3	3R	20150499	20150669
S59331_SI	FBgn0011785	BRWD3	3R	20150727	20151000
S59332_SI	FBgn0011785	BRWD3	3R	20151472	20152617
S59333_SI	FBgn0011785	BRWD3	3R	20152679	20152859
F16093_SI	FBgn0030228	BTBD9	X	10662570	10663326
F16096_SI	FBgn0030228	BTBD9	X	10664596	10666187
S16094_SI	FBgn0030228	BTBD9	X	10663381	10664019
S16095_SI	FBgn0030228	BTBD9	X	10664088	10664534
F1530_SI	FBgn0031453	Bacc	2L	2752445	2752840
F1532_SI	FBgn0031453	Bacc	2L	2753233	2753660
S1533_SI	FBgn0031453	Bacc	2L	2756008	2756170
S5054_SI	FBgn0032049	Bace	2L	8495108	8496307
F30312_SI	FBgn0260960	Baldspot	3L	16641542	16643682
F30317_SI	FBgn0260960	Baldspot	3L	16654511	16654715
S30313_SI	FBgn0260960	Baldspot	3L	16644233	16644355
S30314_SI	FBgn0260960	Baldspot	3L	16644498	16644635
S30316_SI	FBgn0260960	Baldspot	3L	16652330	16652566
S35280_SI	FBgn0042085	Bap170	2R	2524017	2524435
S35281_SI	FBgn0042085	Bap170	2R	2524500	2525515
S35282_SI	FBgn0042085	Bap170	2R	2525686	2528492
S35283_SI	FBgn0042085	Bap170	2R	2528790	2529863
S42808_SI	FBgn0025716	Bap55	2R	13316858	13317165
S42809_SI	FBgn0025716	Bap55	2R	13317225	13318067
S42810_SI	FBgn0025716	Bap55	2R	13318147	13318468
S17264_SI	FBgn0025463	Bap60	X	13051478	13051886
S17265_SI	FBgn0025463	Bap60	X	13051947	13053230
S17266_SI	FBgn0025463	Bap60	X	13053299	13053541
S1688_SI	FBgn0025109	Bem46	2L	2988116	2988383
S1689_SI	FBgn0025109	Bem46	2L	2988437	2988678
S1690_SI	FBgn0025109	Bem46	2L	2988740	2989081
S1691_SI	FBgn0025109	Bem46	2L	2989159	2989337
F51461_SI	FBgn0040238	Best1	3R	5987186	5988032
F51464_SI	FBgn0040238	Best1	3R	5990297	5990683
S51462_SI	FBgn0040238	Best1	3R	5988755	5988799
S51463_SI	FBgn0040238	Best1	3R	5988921	5989578
S51465_SI	FBgn0040238	Best1	3R	5990741	5991497
S51466_SI	FBgn0040238	Best1	3R	5991846	5991956
S51467_SI	FBgn0040238	Best1	3R	5992971	5993183
S51468_SI	FBgn0040238	Best1	3R	5995914	5996209
S25073_SI	FBgn0035696	Best2	3L	6239033	6240306
S25074_SI	FBgn0035696	Best2	3L	6240458	6240700
S25075_SI	FBgn0035696	Best2	3L	6240771	6240863
S25076_SI	FBgn0035696	Best2	3L	6241007	6241316
S25077_SI	FBgn0035696	Best2	3L	6241646	6241885
S25078_SI	FBgn0035696	Best2	3L	6243710	6243817
S25079_SI	FBgn0035696	Best2	3L	6244471	6244599
S25080_SI	FBgn0035696	Best2	3L	6244680	6245048
S25081_SI	FBgn0035696	Best2	3L	6245108	6245294
S25082_SI	FBgn0035696	Best2	3L	6245359	6245469
S25083_SI	FBgn0035696	Best2	3L	6246600	6246963
S25084_SI	FBgn0035696	Best2	3L	6249647	6249765
S29499_SI	FBgn0036491	Best4	3L	15292385	15293132
F31414_SI	FBgn0260857	Bet1	3L	19254494	19254755
F31415_SI	FBgn0260857	Bet1	3L	19254813	19255355
S26856_SI	FBgn0260859	Bet3	3L	9432250	9432660
S62671_SI	FBgn0260860	Bet5	3R	26005954	26006176
S62672_SI	FBgn0260860	Bet5	3R	26006231	26006373
S62673_SI	FBgn0260860	Bet5	3R	26006524	26007208
S22503_SI	FBgn0013753	Bgb	3L	1639711	1640952
F9322_SI	FBgn0000183	BicD	2L	17459605	17461843
F9323_SI	FBgn0000183	BicD	2L	17462031	17462342
S9324_SI	FBgn0000183	BicD	2L	17462429	17462683
S9325_SI	FBgn0000183	BicD	2L	17462738	17462955
S9326_SI	FBgn0000183	BicD	2L	17463032	17463882
S9327_SI	FBgn0000183	BicD	2L	17463988	17464125
S9328_SI	FBgn0000183	BicD	2L	17464190	17464555
S9330_SI	FBgn0000183	BicD	2L	17472097	17473215
F60000_SI	FBgn0039282	Bili	3R	20957028	20957181
F60002_SI	FBgn0039282	Bili	3R	20958043	20958223
S60001_SI	FBgn0039282	Bili	3R	20957335	20957531
S60003_SI	FBgn0039282	Bili	3R	20958314	20958675
S60004_SI	FBgn0039282	Bili	3R	20958738	20959489
S60005_SI	FBgn0039282	Bili	3R	20959552	20959718
S60006_SI	FBgn0039282	Bili	3R	20959774	20960120
S60007_SI	FBgn0039282	Bili	3R	20960185	20960346
S60008_SI	FBgn0039282	Bili	3R	20960414	20960602
S60009_SI	FBgn0039282	Bili	3R	20960669	20960798
S60010_SI	FBgn0039282	Bili	3R	20960872	20960970
S60011_SI	FBgn0039282	Bili	3R	20961030	20961180
S60012_SI	FBgn0039282	Bili	3R	20961248	20962431
S54717_SI	FBgn0024491	Bin1	3R	12012434	12012615
S5657_SI	FBgn0010520	Bka	2L	9895287	9895380
S5658_SI	FBgn0010520	Bka	2L	9895441	9896104
S24645_SI	FBgn0035625	Blimp-1	3L	5624083	5624581
S24647_SI	FBgn0035625	Blimp-1	3L	5635103	5635434
S24648_SI	FBgn0035625	Blimp-1	3L	5636747	5636815
S24649_SI	FBgn0035625	Blimp-1	3L	5637187	5637732
S24650_SI	FBgn0035625	Blimp-1	3L	5637835	5637951
S24651_SI	FBgn0035625	Blimp-1	3L	5638366	5638404
S24652_SI	FBgn0035625	Blimp-1	3L	5638775	5641337
S24653_SI	FBgn0035625	Blimp-1	3L	5641403	5642036
S52238_SI	FBgn0002906	Blm	3R	7564041	7564863
S52239_SI	FBgn0002906	Blm	3R	7564927	7567235
F27905_SI	FBgn0036199	Bmcp	3L	11715689	11716425
S27901_SI	FBgn0036199	Bmcp	3L	11714034	11714291
S27902_SI	FBgn0036199	Bmcp	3L	11714417	11714564
S27903_SI	FBgn0036199	Bmcp	3L	11715105	11715518
S27904_SI	FBgn0036199	Bmcp	3L	11715572	11715632
S27906_SI	FBgn0036199	Bmcp	3L	11720982	11721218
S33394_SI	FBgn0037205	BoYb	3L	22895012	22898570
S35757_SI	FBgn0033155	Br140	2R	3160038	3162394
S35758_SI	FBgn0033155	Br140	2R	3162591	3162862
S35759_SI	FBgn0033155	Br140	2R	3162919	3164177
S35760_SI	FBgn0033155	Br140	2R	3164244	3165606
S47610_SI	FBgn0050169	Brca2	2R	20413724	20414568
S24759_SI	FBgn0086694	Bre1	3L	5783292	5784743
S24760_SI	FBgn0086694	Bre1	3L	5784796	5785685
S24761_SI	FBgn0086694	Bre1	3L	5785800	5786952
S24762_SI	FBgn0086694	Bre1	3L	5787156	5787292
F55290_SI	FBgn0038499	Brf	3R	13200555	13201502
S55291_SI	FBgn0038499	Brf	3R	13201566	13202493
S55292_SI	FBgn0038499	Brf	3R	13202549	13202775
S55293_SI	FBgn0038499	Brf	3R	13202839	13202988
S55303_SI	FBgn0038499	Brf	3R	13216218	13216322
S55304_SI	FBgn0038499	Brf	3R	13216382	13216750
S55305_SI	FBgn0038499	Brf	3R	13216812	13217059
F51555_SI	FBgn0037808	Bruce	3R	6141518	6141796
F51568_SI	FBgn0037808	Bruce	3R	6147930	6148105
S51550_SI	FBgn0037808	Bruce	3R	6137757	6138860
S51551_SI	FBgn0037808	Bruce	3R	6138932	6139360
S51552_SI	FBgn0037808	Bruce	3R	6139435	6139903
S51553_SI	FBgn0037808	Bruce	3R	6139961	6140792
S51554_SI	FBgn0037808	Bruce	3R	6140847	6141461
S51556_SI	FBgn0037808	Bruce	3R	6141924	6143270
S51557_SI	FBgn0037808	Bruce	3R	6143330	6143793
S51558_SI	FBgn0037808	Bruce	3R	6143861	6144396
S51559_SI	FBgn0037808	Bruce	3R	6144454	6144638
S51560_SI	FBgn0037808	Bruce	3R	6144696	6144926
S51561_SI	FBgn0037808	Bruce	3R	6144984	6145101
S51562_SI	FBgn0037808	Bruce	3R	6145159	6145382
S51563_SI	FBgn0037808	Bruce	3R	6145442	6145700
S51564_SI	FBgn0037808	Bruce	3R	6145768	6146552
S51565_SI	FBgn0037808	Bruce	3R	6146877	6146948
S51566_SI	FBgn0037808	Bruce	3R	6147187	6147304
S51567_SI	FBgn0037808	Bruce	3R	6147384	6147869
S51569_SI	FBgn0037808	Bruce	3R	6148169	6148437
S51570_SI	FBgn0037808	Bruce	3R	6148493	6149918
S51571_SI	FBgn0037808	Bruce	3R	6150008	6150131
S51572_SI	FBgn0037808	Bruce	3R	6150188	6150420
S51573_SI	FBgn0037808	Bruce	3R	6150480	6150901
S51574_SI	FBgn0037808	Bruce	3R	6150964	6151378
S51576_SI	FBgn0037808	Bruce	3R	6151983	6152204
S51577_SI	FBgn0037808	Bruce	3R	6152265	6152485
S51578_SI	FBgn0037808	Bruce	3R	6152551	6153385
S51579_SI	FBgn0037808	Bruce	3R	6153451	6154200
S51580_SI	FBgn0037808	Bruce	3R	6154293	6155355
S51581_SI	FBgn0037808	Bruce	3R	6155413	6155723
S51582_SI	FBgn0037808	Bruce	3R	6156690	6157075
F4666_SI	FBgn0261822	Bsg	2L	8083420	8083636
F4667_SI	FBgn0261822	Bsg	2L	8088304	8088516
F4669_SI	FBgn0261822	Bsg	2L	8089185	8089736
F4676_SI	FBgn0261822	Bsg	2L	8107748	8116531
S4668_SI	FBgn0261822	Bsg	2L	8088610	8088705
S4670_SI	FBgn0261822	Bsg	2L	8102300	8102518
S4671_SI	FBgn0261822	Bsg	2L	8102598	8103503
S4672_SI	FBgn0261822	Bsg	2L	8105692	8105809
S4673_SI	FBgn0261822	Bsg	2L	8106840	8107000
S4674_SI	FBgn0261822	Bsg	2L	8107066	8107173
S4675_SI	FBgn0261822	Bsg	2L	8107238	8107438
F2999_SI	FBgn0000228	Bsg25D	2L	5273161	5273590
F3000_SI	FBgn0000228	Bsg25D	2L	5273827	5275780
F3005_SI	FBgn0000228	Bsg25D	2L	5277934	5278548
S2997_SI	FBgn0000228	Bsg25D	2L	5271728	5272928
S2998_SI	FBgn0000228	Bsg25D	2L	5272986	5273097
S3002_SI	FBgn0000228	Bsg25D	2L	5276512	5276731
S3003_SI	FBgn0000228	Bsg25D	2L	5276936	5277180
F23364_SI	FBgn0263108	BtbVII	3L	3149628	3150153
F23365_SI	FBgn0263108	BtbVII	3L	3150215	3150857
F23366_SI	FBgn0263108	BtbVII	3L	3150928	3151184
F23368_SI	FBgn0263108	BtbVII	3L	3152455	3155678
S23367_SI	FBgn0263108	BtbVII	3L	3151264	3151372
S23369_SI	FBgn0263108	BtbVII	3L	3155958	3157141
S23370_SI	FBgn0263108	BtbVII	3L	3157200	3158408
S14118_SI	FBgn0029848	Btd	X	6111513	6113114
S17496_SI	FBgn0030501	BthD	X	13506294	13506746
F4859_SI	FBgn0003502	Btk29A	2L	8258755	8260636
F4868_SI	FBgn0003502	Btk29A	2L	8271936	8274224
F4877_SI	FBgn0003502	Btk29A	2L	8300506	8301079
S4860_SI	FBgn0003502	Btk29A	2L	8260698	8260831
S4861_SI	FBgn0003502	Btk29A	2L	8260909	8261681
S4862_SI	FBgn0003502	Btk29A	2L	8261740	8261868
S4863_SI	FBgn0003502	Btk29A	2L	8261943	8262073
S4864_SI	FBgn0003502	Btk29A	2L	8262139	8262219
S4865_SI	FBgn0003502	Btk29A	2L	8262285	8262401
S4866_SI	FBgn0003502	Btk29A	2L	8262475	8262680
S4869_SI	FBgn0003502	Btk29A	2L	8277371	8277702
S4870_SI	FBgn0003502	Btk29A	2L	8283409	8283555
S4871_SI	FBgn0003502	Btk29A	2L	8283869	8284064
S4872_SI	FBgn0003502	Btk29A	2L	8284125	8284220
S4875_SI	FBgn0003502	Btk29A	2L	8296441	8297124
S4876_SI	FBgn0003502	Btk29A	2L	8298071	8298340
F3008_SI	FBgn0031696	Bub1	2L	5282074	5283283
S3006_SI	FBgn0031696	Bub1	2L	5279053	5280271
S3007_SI	FBgn0031696	Bub1	2L	5280328	5281989
S62229_SI	FBgn0025457	Bub3	3R	25500839	25501143
S35081_SI	FBgn0263855	BubR1	2R	1856604	1857192
S35082_SI	FBgn0263855	BubR1	2R	1857253	1857500
S35083_SI	FBgn0263855	BubR1	2R	1857663	1860626
S35084_SI	FBgn0263855	BubR1	2R	1861003	1861398
S39011_SI	FBgn0040491	Buffy	2R	7566997	7567091
S39016_SI	FBgn0040491	Buffy	2R	7574923	7575241
S39017_SI	FBgn0040491	Buffy	2R	7575318	7575464
S39018_SI	FBgn0040491	Buffy	2R	7575525	7575833
S39019_SI	FBgn0040491	Buffy	2R	7575895	7576062
F20141_SI	FBgn0265598	Bx	X	18428696	18429457
F20146_SI	FBgn0265598	Bx	X	18464597	18466842
S20137_SI	FBgn0265598	Bx	X	18414751	18415072
S20144_SI	FBgn0265598	Bx	X	18460729	18461171
S20145_SI	FBgn0265598	Bx	X	18461544	18461669
F15410_SI	FBgn0004856	Bx42	X	8998042	8999364
S15411_SI	FBgn0004856	Bx42	X	8999430	8999990
S15412_SI	FBgn0004856	Bx42	X	9000258	9000637
S12768_SI	FBgn0011566	Bzd	X	2501295	2501757
S12769_SI	FBgn0011566	Bzd	X	2502003	2502136
S12770_SI	FBgn0011566	Bzd	X	2502204	2502445
S12771_SI	FBgn0011566	Bzd	X	2502504	2502909
S57564_SI	FBgn0004863	C15	3R	17325708	17326152
S57565_SI	FBgn0004863	C15	3R	17327976	17328391
S57566_SI	FBgn0004863	C15	3R	17332853	17333081
S57567_SI	FBgn0004863	C15	3R	17337771	17338536
F5216_SI	FBgn0032078	C1GalTA	2L	8950770	8951216
S5212_SI	FBgn0032078	C1GalTA	2L	8943455	8944167
S5213_SI	FBgn0032078	C1GalTA	2L	8944233	8945122
S5214_SI	FBgn0032078	C1GalTA	2L	8945358	8945534
S5215_SI	FBgn0032078	C1GalTA	2L	8946463	8946613
F14436_SI	FBgn0259228	C3G	X	6674822	6676519
F14445_SI	FBgn0259228	C3G	X	6681129	6681299
F14450_SI	FBgn0259228	C3G	X	6683745	6685194
S14437_SI	FBgn0259228	C3G	X	6676594	6676725
S14438_SI	FBgn0259228	C3G	X	6676803	6676928
S14439_SI	FBgn0259228	C3G	X	6676996	6677565
S14440_SI	FBgn0259228	C3G	X	6677643	6677811
S14441_SI	FBgn0259228	C3G	X	6677923	6678587
S14442_SI	FBgn0259228	C3G	X	6678657	6678768
S14443_SI	FBgn0259228	C3G	X	6679544	6679696
S14444_SI	FBgn0259228	C3G	X	6680189	6680845
S14446_SI	FBgn0259228	C3G	X	6681384	6681553
S14447_SI	FBgn0259228	C3G	X	6681623	6682158
S14448_SI	FBgn0259228	C3G	X	6682236	6682426
S14449_SI	FBgn0259228	C3G	X	6682494	6683084
S14451_SI	FBgn0259228	C3G	X	6685801	6685924
S14454_SI	FBgn0259228	C3G	X	6694083	6694743
S14455_SI	FBgn0259228	C3G	X	6697140	6697626
S16208_SI	FBgn0021742	C901	X	10858152	10859099
S16209_SI	FBgn0021742	C901	X	10859158	10859288
S7893_SI	FBgn0027844	CAH1	2L	13803626	13803962
S28198_SI	FBgn0027843	CAH2	3L	12172976	12173255
S28199_SI	FBgn0027843	CAH2	3L	12174776	12175248
S28200_SI	FBgn0027843	CAH2	3L	12175310	12175537
S28201_SI	FBgn0027843	CAH2	3L	12175599	12176447
F50646_SI	FBgn0037646	CAHbeta	3R	4807553	4807889
S50645_SI	FBgn0037646	CAHbeta	3R	4806582	4806831
F38187_SI	FBgn0033504	CAP	2R	6166241	6172306
F38207_SI	FBgn0033504	CAP	2R	6190714	6192435
F38211_SI	FBgn0033504	CAP	2R	6193650	6194529
S38183_SI	FBgn0033504	CAP	2R	6156767	6156867
S38185_SI	FBgn0033504	CAP	2R	6159389	6159585
S38186_SI	FBgn0033504	CAP	2R	6163170	6164309
S38188_SI	FBgn0033504	CAP	2R	6172915	6173379
S38189_SI	FBgn0033504	CAP	2R	6174579	6174785
S38192_SI	FBgn0033504	CAP	2R	6180000	6180377
S38193_SI	FBgn0033504	CAP	2R	6180846	6180944
S38194_SI	FBgn0033504	CAP	2R	6181127	6181266
S38195_SI	FBgn0033504	CAP	2R	6181366	6181438
S38197_SI	FBgn0033504	CAP	2R	6181899	6182022
S38198_SI	FBgn0033504	CAP	2R	6182117	6182270
S38199_SI	FBgn0033504	CAP	2R	6182351	6182471
S38201_SI	FBgn0033504	CAP	2R	6183247	6183299
S38202_SI	FBgn0033504	CAP	2R	6183374	6183552
S38203_SI	FBgn0033504	CAP	2R	6183940	6187773
S38204_SI	FBgn0033504	CAP	2R	6187995	6188093
S38205_SI	FBgn0033504	CAP	2R	6188892	6189525
S38208_SI	FBgn0033504	CAP	2R	6192493	6192607
S38209_SI	FBgn0033504	CAP	2R	6192977	6193183
S38210_SI	FBgn0033504	CAP	2R	6193243	6193475
S62231_SI	FBgn0039680	CAP-D2	3R	25501656	25502127
S62232_SI	FBgn0039680	CAP-D2	3R	25502188	25503083
F57700_SI	FBgn0013759	CASK	3R	17609122	17612584
F57714_SI	FBgn0013759	CASK	3R	17633321	17633624
S57701_SI	FBgn0013759	CASK	3R	17612652	17612827
S57702_SI	FBgn0013759	CASK	3R	17612895	17613002
S57703_SI	FBgn0013759	CASK	3R	17613508	17613630
S57704_SI	FBgn0013759	CASK	3R	17613705	17613824
S57705_SI	FBgn0013759	CASK	3R	17614596	17614649
S57706_SI	FBgn0013759	CASK	3R	17615171	17615309
S57707_SI	FBgn0013759	CASK	3R	17615384	17615482
S57708_SI	FBgn0013759	CASK	3R	17616431	17616460
S57709_SI	FBgn0013759	CASK	3R	17617253	17617321
S57710_SI	FBgn0013759	CASK	3R	17617451	17617615
S57711_SI	FBgn0013759	CASK	3R	17617683	17617868
S57713_SI	FBgn0013759	CASK	3R	17629406	17630897
S57715_SI	FBgn0013759	CASK	3R	17634339	17634411
S57716_SI	FBgn0013759	CASK	3R	17642823	17643172
S57717_SI	FBgn0013759	CASK	3R	17643540	17643807
S57718_SI	FBgn0013759	CASK	3R	17643874	17644231
S57719_SI	FBgn0013759	CASK	3R	17644594	17644671
S57720_SI	FBgn0013759	CASK	3R	17644740	17644845
S57721_SI	FBgn0013759	CASK	3R	17645376	17645488
S57722_SI	FBgn0013759	CASK	3R	17646369	17646745
S57723_SI	FBgn0013759	CASK	3R	17648205	17648396
F14660_SI	FBgn0026144	CBP	X	7231385	7232283
S14661_SI	FBgn0026144	CBP	X	7234337	7234549
S14662_SI	FBgn0026144	CBP	X	7235228	7235536
S14663_SI	FBgn0026144	CBP	X	7235607	7236764
S53546_SI	FBgn0038199	CCHa1	3R	9918226	9918759
S43036_SI	FBgn0050106	CCHa1r	2R	13534353	13535253
S43037_SI	FBgn0050106	CCHa1r	2R	13535322	13535468
S43038_SI	FBgn0050106	CCHa1r	2R	13536569	13536706
S43040_SI	FBgn0050106	CCHa1r	2R	13538396	13538605
S43043_SI	FBgn0050106	CCHa1r	2R	13541449	13541951
F53221_SI	FBgn0038147	CCHa2	3R	9218512	9218803
S53218_SI	FBgn0038147	CCHa2	3R	9214781	9215481
S53219_SI	FBgn0038147	CCHa2	3R	9215770	9216017
S53220_SI	FBgn0038147	CCHa2	3R	9217587	9217667
S53222_SI	FBgn0038147	CCHa2	3R	9220783	9220919
F35142_SI	FBgn0033058	CCHa2r	2R	1954805	1955830
S35135_SI	FBgn0033058	CCHa2r	2R	1938454	1938868
S35137_SI	FBgn0033058	CCHa2r	2R	1950085	1950702
S35138_SI	FBgn0033058	CCHa2r	2R	1952129	1952348
S35139_SI	FBgn0033058	CCHa2r	2R	1952409	1952575
S35140_SI	FBgn0033058	CCHa2r	2R	1953380	1953573
S35141_SI	FBgn0033058	CCHa2r	2R	1953679	1953799
S35143_SI	FBgn0033058	CCHa2r	2R	1956012	1956185
S20199_SI	FBgn0259231	CCKLR-17D1	X	18601527	18603114
S20200_SI	FBgn0259231	CCKLR-17D1	X	18603194	18603491
S20205_SI	FBgn0259231	CCKLR-17D1	X	18607390	18607728
S20208_SI	FBgn0259231	CCKLR-17D1	X	18619770	18620518
S20213_SI	FBgn0030954	CCKLR-17D3	X	18658516	18659259
S20214_SI	FBgn0030954	CCKLR-17D3	X	18659340	18659526
S20215_SI	FBgn0030954	CCKLR-17D3	X	18659921	18660202
S20216_SI	FBgn0030954	CCKLR-17D3	X	18660265	18660465
S20217_SI	FBgn0030954	CCKLR-17D3	X	18667245	18668264
F50115_SI	FBgn0037533	CD98hc	3R	3803284	3803491
S50111_SI	FBgn0037533	CD98hc	3R	3800131	3800587
S50113_SI	FBgn0037533	CD98hc	3R	3800859	3802135
S50114_SI	FBgn0037533	CD98hc	3R	3802612	3802790
S11961_SI	FBgn0026143	CDC45L	X	923450	924614
F62805_SI	FBgn0039774	CDase	3R	26286189	26286630
S62807_SI	FBgn0039774	CDase	3R	26288537	26288691
S62808_SI	FBgn0039774	CDase	3R	26288754	26289077
S62809_SI	FBgn0039774	CDase	3R	26289137	26290003
S62810_SI	FBgn0039774	CDase	3R	26290429	26291039
S62811_SI	FBgn0039774	CDase	3R	26291100	26291458
S52406_SI	FBgn0037972	CG10005	3R	7800878	7801035
S52409_SI	FBgn0037972	CG10005	3R	7801821	7802217
S52410_SI	FBgn0037972	CG10005	3R	7802711	7802919
S29351_SI	FBgn0036461	CG10006	3L	14985389	14985715
S29352_SI	FBgn0036461	CG10006	3L	14987683	14987965
S29353_SI	FBgn0036461	CG10006	3L	14989246	14989542
S29354_SI	FBgn0036461	CG10006	3L	14989600	14990917
S61718_SI	FBgn0039590	CG10011	3R	24435368	24435623
S61719_SI	FBgn0039590	CG10011	3R	24435684	24435867
S61720_SI	FBgn0039590	CG10011	3R	24435931	24436241
S61721_SI	FBgn0039590	CG10011	3R	24436324	24441890
S61722_SI	FBgn0039590	CG10011	3R	24460098	24460821
F2173_SI	FBgn0031568	CG10019	2L	3745394	3746046
F2184_SI	FBgn0031568	CG10019	2L	3751770	3754617
S2172_SI	FBgn0031568	CG10019	2L	3730466	3730792
S2174_SI	FBgn0031568	CG10019	2L	3746212	3746823
S2175_SI	FBgn0031568	CG10019	2L	3747117	3747289
S2177_SI	FBgn0031568	CG10019	2L	3748606	3748779
S2178_SI	FBgn0031568	CG10019	2L	3749022	3749323
S2180_SI	FBgn0031568	CG10019	2L	3749725	3749886
S2181_SI	FBgn0031568	CG10019	2L	3749998	3750169
S2182_SI	FBgn0031568	CG10019	2L	3750234	3750715
S2183_SI	FBgn0031568	CG10019	2L	3750798	3750961
F10217_SI	FBgn0032785	CG10026	2L	19454731	19454980
F10218_SI	FBgn0032785	CG10026	2L	19455678	19456183
S10219_SI	FBgn0032785	CG10026	2L	19456409	19456568
S10220_SI	FBgn0032785	CG10026	2L	19456630	19456724
S10221_SI	FBgn0032785	CG10026	2L	19456824	19457168
S10222_SI	FBgn0032785	CG10026	2L	19457228	19457406
S10223_SI	FBgn0032785	CG10026	2L	19457476	19457723
S2123_SI	FBgn0031563	CG10031	2L	3698451	3698761
S2124_SI	FBgn0031563	CG10031	2L	3698827	3699092
S52622_SI	FBgn0038028	CG10035	3R	8207373	8208073
S52623_SI	FBgn0038028	CG10035	3R	8208143	8208412
F52598_SI	FBgn0038013	CG10038	3R	8176096	8176367
S52594_SI	FBgn0038013	CG10038	3R	8174709	8175086
S52595_SI	FBgn0038013	CG10038	3R	8175144	8175402
S52596_SI	FBgn0038013	CG10038	3R	8175517	8175704
S52597_SI	FBgn0038013	CG10038	3R	8175917	8176032
S52599_SI	FBgn0038014	CG10041	3R	8176537	8176818
S52600_SI	FBgn0038014	CG10041	3R	8177132	8177801
S49798_SI	FBgn0037492	CG10050	3R	3075517	3075679
F49792_SI	FBgn0037490	CG10053	3R	3072812	3073018
S49793_SI	FBgn0037490	CG10053	3R	3073088	3073862
S49738_SI	FBgn0037482	CG10055	3R	3009823	3011479
S49739_SI	FBgn0037482	CG10055	3R	3011536	3011932
S49740_SI	FBgn0037482	CG10055	3R	3012028	3012395
F44135_SI	FBgn0034439	CG10062	2R	15267366	15267679
S44125_SI	FBgn0034439	CG10062	2R	15262818	15263029
S44126_SI	FBgn0034439	CG10062	2R	15263100	15263419
S44128_SI	FBgn0034439	CG10062	2R	15264525	15265192
S44129_SI	FBgn0034439	CG10062	2R	15265267	15265624
S44130_SI	FBgn0034439	CG10062	2R	15265680	15266244
S44131_SI	FBgn0034439	CG10062	2R	15266307	15266491
S44132_SI	FBgn0034439	CG10062	2R	15266560	15266703
S44133_SI	FBgn0034439	CG10062	2R	15266766	15266865
S44134_SI	FBgn0034439	CG10062	2R	15266929	15267323
S25307_SI	FBgn0035727	CG10063	3L	6965392	6965567
S25295_SI	FBgn0035724	CG10064	3L	6958360	6959071
S25296_SI	FBgn0035724	CG10064	3L	6959135	6959351
S25298_SI	FBgn0035724	CG10064	3L	6959716	6960420
S25299_SI	FBgn0035724	CG10064	3L	6960483	6960997
S49697_SI	FBgn0037473	CG10068	3R	2953295	2953749
S25287_SI	FBgn0035722	CG10075	3L	6950763	6950951
S25288_SI	FBgn0035722	CG10075	3L	6951065	6951208
F25282_SI	FBgn0035720	CG10077	3L	6944904	6948269
F25283_SI	FBgn0035720	CG10077	3L	6948481	6948612
F25284_SI	FBgn0035720	CG10077	3L	6948853	6949004
S25280_SI	FBgn0035720	CG10077	3L	6942591	6944302
S25281_SI	FBgn0035720	CG10077	3L	6944367	6944545
S45522_SI	FBgn0034644	CG10082	2R	17533682	17533996
S45523_SI	FBgn0034644	CG10082	2R	17537616	17538297
S45525_SI	FBgn0034644	CG10082	2R	17539942	17540068
S45526_SI	FBgn0034644	CG10082	2R	17541144	17541568
S45527_SI	FBgn0034644	CG10082	2R	17542280	17542412
S45528_SI	FBgn0034644	CG10082	2R	17542475	17542551
S45529_SI	FBgn0034644	CG10082	2R	17542626	17543007
S45530_SI	FBgn0034644	CG10082	2R	17543097	17543812
S28861_SI	FBgn0036372	CG10083	3L	13476633	13477346
S28862_SI	FBgn0036372	CG10083	3L	13477410	13477888
S28863_SI	FBgn0036372	CG10083	3L	13477951	13478127
S28864_SI	FBgn0036372	CG10083	3L	13478189	13478640
S28865_SI	FBgn0036372	CG10083	3L	13478703	13479380
F28848_SI	FBgn0036369	CG10089	3L	13458909	13459988
F28851_SI	FBgn0036369	CG10089	3L	13461120	13461994
F28855_SI	FBgn0036369	CG10089	3L	13467397	13467643
S28849_SI	FBgn0036369	CG10089	3L	13460044	13460239
S28850_SI	FBgn0036369	CG10089	3L	13460444	13460971
S28852_SI	FBgn0036369	CG10089	3L	13462053	13462169
S28854_SI	FBgn0036369	CG10089	3L	13462877	13462962
S50058_SI	FBgn0037526	CG10092	3R	3712767	3712860
S50059_SI	FBgn0037526	CG10092	3R	3712930	3712999
S50060_SI	FBgn0037526	CG10092	3R	3713062	3714223
S50061_SI	FBgn0037526	CG10092	3R	3714285	3714651
S49694_SI	FBgn0037472	CG10098	3R	2950270	2950528
S49695_SI	FBgn0037472	CG10098	3R	2950597	2950784
S25253_SI	FBgn0035715	CG10103	3L	6747845	6747907
S25254_SI	FBgn0035715	CG10103	3L	6747913	6748036
S25255_SI	FBgn0035715	CG10103	3L	6748173	6748223
S25256_SI	FBgn0035715	CG10103	3L	6748520	6749258
S25257_SI	FBgn0035715	CG10103	3L	6749323	6749597
S28830_SI	FBgn0036367	CG10116	3L	13449308	13450055
S52890_SI	FBgn0038088	CG10126	3R	8681266	8681489
S52891_SI	FBgn0038088	CG10126	3R	8681547	8681759
S52892_SI	FBgn0038088	CG10126	3R	8681852	8681909
S52893_SI	FBgn0038088	CG10126	3R	8681965	8682084
S52894_SI	FBgn0038088	CG10126	3R	8682179	8682327
S52895_SI	FBgn0038088	CG10126	3R	8683212	8683354
S40978_SI	FBgn0033949	CG10131	2R	10517415	10517836
S40979_SI	FBgn0033949	CG10131	2R	10517893	10518528
S10273_SI	FBgn0032798	CG10132	2L	19518786	19519159
S10274_SI	FBgn0032798	CG10132	2L	19520534	19520655
S10275_SI	FBgn0032798	CG10132	2L	19520713	19520915
S10276_SI	FBgn0032798	CG10132	2L	19521067	19522333
S10277_SI	FBgn0032798	CG10132	2L	19522399	19522504
S10278_SI	FBgn0032798	CG10132	2L	19522562	19523376
S10279_SI	FBgn0032798	CG10132	2L	19523437	19524175
S10280_SI	FBgn0032798	CG10132	2L	19524240	19524430
S10281_SI	FBgn0032798	CG10132	2L	19524491	19524966
S10285_SI	FBgn0032800	CG10137	2L	19526686	19526811
S10291_SI	FBgn0032800	CG10137	2L	19530914	19531028
S10292_SI	FBgn0032800	CG10137	2L	19531095	19532110
S10293_SI	FBgn0032800	CG10137	2L	19532167	19532312
S10294_SI	FBgn0032800	CG10137	2L	19532366	19532467
S10295_SI	FBgn0032800	CG10137	2L	19532528	19532992
F40985_SI	FBgn0033951	CG10139	2R	10532775	10533061
S40986_SI	FBgn0033951	CG10139	2R	10533119	10533656
S25133_SI	FBgn0035704	CG10144	3L	6484330	6485839
S25134_SI	FBgn0035704	CG10144	3L	6485897	6486754
S25135_SI	FBgn0035704	CG10144	3L	6486814	6488121
S25136_SI	FBgn0035704	CG10144	3L	6488189	6488397
F25124_SI	FBgn0035702	CG10147	3L	6479267	6480895
S25125_SI	FBgn0035702	CG10147	3L	6480956	6481524
F41023_SI	FBgn0033960	CG10151	2R	10641456	10643160
S41022_SI	FBgn0033960	CG10151	2R	10640842	10641395
S41028_SI	FBgn0033962	CG10153	2R	10644746	10645055
S41029_SI	FBgn0033962	CG10153	2R	10645111	10645351
S58748_SI	FBgn0039099	CG10157	3R	19504617	19504749
S58749_SI	FBgn0039099	CG10157	3R	19504816	19504980
S58750_SI	FBgn0039099	CG10157	3R	19505106	19505399
S58751_SI	FBgn0039099	CG10157	3R	19505458	19505577
F4003_SI	FBgn0031871	CG10158	2L	6943178	6945069
F4004_SI	FBgn0031871	CG10158	2L	6945134	6945289
S10286_SI	FBgn0032801	CG10165	2L	19527281	19527705
S10287_SI	FBgn0032801	CG10165	2L	19527761	19527953
S10288_SI	FBgn0032801	CG10165	2L	19528088	19528369
S10283_SI	FBgn0032799	CG10166	2L	19525953	19526163
S10284_SI	FBgn0032799	CG10166	2L	19526221	19526347
F28773_SI	FBgn0036353	CG10171	3L	13379046	13379638
F28774_SI	FBgn0036353	CG10171	3L	13379701	13380710
F28775_SI	FBgn0036353	CG10171	3L	13380766	13381007
F58667_SI	FBgn0039084	CG10175	3R	19350575	19351322
F58669_SI	FBgn0039084	CG10175	3R	19354398	19354706
S58663_SI	FBgn0039084	CG10175	3R	19348425	19348986
S58664_SI	FBgn0039084	CG10175	3R	19349044	19349324
S58665_SI	FBgn0039084	CG10175	3R	19349390	19349559
S58666_SI	FBgn0039084	CG10175	3R	19349621	19350519
S9675_SI	FBgn0032682	CG10176	2L	18485417	18486202
S9676_SI	FBgn0032682	CG10176	2L	18486626	18486934
S58662_SI	FBgn0039083	CG10177	3R	19345868	19347305
F9689_SI	FBgn0032684	CG10178	2L	18509572	18509778
F9692_SI	FBgn0032684	CG10178	2L	18512448	18513513
S9690_SI	FBgn0032684	CG10178	2L	18511623	18511878
S9691_SI	FBgn0032684	CG10178	2L	18511939	18512385
S58685_SI	FBgn0039091	CG10182	3R	19412842	19413141
S58722_SI	FBgn0039094	CG10184	3R	19428229	19428640
S58723_SI	FBgn0039094	CG10184	3R	19428699	19428835
S58724_SI	FBgn0039094	CG10184	3R	19429076	19429484
S58725_SI	FBgn0039094	CG10184	3R	19429550	19429624
S58726_SI	FBgn0039094	CG10184	3R	19430536	19430749
S58727_SI	FBgn0039094	CG10184	3R	19431135	19431217
S54631_SI	FBgn0038397	CG10185	3R	11886409	11887295
S54632_SI	FBgn0038397	CG10185	3R	11887368	11888492
S54634_SI	FBgn0038397	CG10185	3R	11888729	11889042
S54636_SI	FBgn0038397	CG10185	3R	11889550	11890398
S54637_SI	FBgn0038397	CG10185	3R	11891097	11891297
S54638_SI	FBgn0038397	CG10185	3R	11891398	11891839
S54639_SI	FBgn0038397	CG10185	3R	11891934	11892159
S54640_SI	FBgn0038397	CG10185	3R	11892216	11892360
F10253_SI	FBgn0032797	CG10186	2L	19508953	19510730
F10259_SI	FBgn0032797	CG10186	2L	19511977	19512983
F10268_SI	FBgn0032797	CG10186	2L	19516441	19516858
S10254_SI	FBgn0032797	CG10186	2L	19510787	19510905
S10255_SI	FBgn0032797	CG10186	2L	19510968	19511082
S10256_SI	FBgn0032797	CG10186	2L	19511228	19511373
S10257_SI	FBgn0032797	CG10186	2L	19511428	19511738
S10258_SI	FBgn0032797	CG10186	2L	19511797	19511904
S10260_SI	FBgn0032797	CG10186	2L	19513044	19513251
S10261_SI	FBgn0032797	CG10186	2L	19513309	19514105
S10262_SI	FBgn0032797	CG10186	2L	19514168	19514350
S10263_SI	FBgn0032797	CG10186	2L	19514510	19514859
S10264_SI	FBgn0032797	CG10186	2L	19514931	19515107
S10265_SI	FBgn0032797	CG10186	2L	19515168	19515359
S10266_SI	FBgn0032797	CG10186	2L	19515419	19515598
S10267_SI	FBgn0032797	CG10186	2L	19515734	19516033
F10252_SI	FBgn0032796	CG10188	2L	19507490	19508760
S10251_SI	FBgn0032796	CG10188	2L	19502335	19506361
S10236_SI	FBgn0032790	CG10194	2L	19489300	19489642
S10237_SI	FBgn0032790	CG10194	2L	19489705	19489919
S10238_SI	FBgn0032790	CG10194	2L	19489979	19490104
F10226_SI	FBgn0032787	CG10195	2L	19482232	19483362
S10227_SI	FBgn0032787	CG10195	2L	19483427	19483634
S10228_SI	FBgn0032787	CG10195	2L	19483692	19483773
S10229_SI	FBgn0032787	CG10195	2L	19483889	19484146
S10230_SI	FBgn0032787	CG10195	2L	19484214	19484458
S10231_SI	FBgn0032787	CG10195	2L	19484512	19484705
F41056_SI	FBgn0033968	CG10200	2R	10695924	10696148
S41057_SI	FBgn0033968	CG10200	2R	10696779	10697028
S41058_SI	FBgn0033968	CG10200	2R	10697091	10697436
F41062_SI	FBgn0033970	CG10205	2R	10720677	10721456
S41061_SI	FBgn0033970	CG10205	2R	10720337	10720460
S58866_SI	FBgn0039118	CG10208	3R	19598720	19599541
S58867_SI	FBgn0039118	CG10208	3R	19599608	19599849
S41070_SI	FBgn0033971	CG10209	2R	10733569	10735269
S41071_SI	FBgn0033971	CG10209	2R	10735321	10735476
S41072_SI	FBgn0033971	CG10209	2R	10735705	10735871
F49440_SI	FBgn0037443	CG1021	3R	2217027	2218464
F49443_SI	FBgn0037443	CG1021	3R	2231100	2231617
S49433_SI	FBgn0037443	CG1021	3R	2214884	2215407
S49434_SI	FBgn0037443	CG1021	3R	2215480	2215655
S49435_SI	FBgn0037443	CG1021	3R	2215733	2215846
S49436_SI	FBgn0037443	CG1021	3R	2215924	2216028
S49437_SI	FBgn0037443	CG1021	3R	2216111	2216231
S49438_SI	FBgn0037443	CG1021	3R	2216310	2216815
S49439_SI	FBgn0037443	CG1021	3R	2216883	2216947
S49441_SI	FBgn0037443	CG1021	3R	2218602	2218681
S49442_SI	FBgn0037443	CG1021	3R	2219454	2219633
S9693_SI	FBgn0032685	CG10211	2L	18517493	18518218
S9694_SI	FBgn0032685	CG10211	2L	18526866	18527446
S9695_SI	FBgn0032685	CG10211	2L	18527514	18528249
S9696_SI	FBgn0032685	CG10211	2L	18528506	18528781
S9697_SI	FBgn0032685	CG10211	2L	18528841	18529058
S9698_SI	FBgn0032685	CG10211	2L	18529126	18530658
S9699_SI	FBgn0032685	CG10211	2L	18530728	18531136
S9700_SI	FBgn0032685	CG10211	2L	18531205	18531358
S9701_SI	FBgn0032685	CG10211	2L	18531420	18531782
F58853_SI	FBgn0039113	CG10217	3R	19588779	19588985
S58850_SI	FBgn0039113	CG10217	3R	19586459	19587282
S58851_SI	FBgn0039113	CG10217	3R	19587341	19588152
S58852_SI	FBgn0039113	CG10217	3R	19588271	19588689
S58847_SI	FBgn0039112	CG10219	3R	19585707	19585894
S58848_SI	FBgn0039112	CG10219	3R	19585967	19586082
S58849_SI	FBgn0039112	CG10219	3R	19586174	19586322
S28782_SI	FBgn0036356	CG10222	3L	13404480	13405553
S25051_SI	FBgn0035695	CG10226	3L	6227423	6227801
S25052_SI	FBgn0035695	CG10226	3L	6227862	6228218
S25053_SI	FBgn0035695	CG10226	3L	6228291	6228672
S25054_SI	FBgn0035695	CG10226	3L	6228728	6229288
S25055_SI	FBgn0035695	CG10226	3L	6229342	6230183
S25056_SI	FBgn0035695	CG10226	3L	6230241	6231125
S25057_SI	FBgn0035695	CG10226	3L	6231409	6231580
S25058_SI	FBgn0035695	CG10226	3L	6231636	6231881
S25060_SI	FBgn0035695	CG10226	3L	6232373	6233168
S58811_SI	FBgn0039108	CG10232	3R	19545065	19545597
S58812_SI	FBgn0039108	CG10232	3R	19545662	19546247
F10195_SI	FBgn0032783	CG10237	2L	19438294	19438966
F10197_SI	FBgn0032783	CG10237	2L	19441159	19441283
S10190_SI	FBgn0032783	CG10237	2L	19435850	19436633
S10191_SI	FBgn0032783	CG10237	2L	19436810	19436963
S10192_SI	FBgn0032783	CG10237	2L	19437032	19437126
S10193_SI	FBgn0032783	CG10237	2L	19437666	19437845
S10194_SI	FBgn0032783	CG10237	2L	19438009	19438133
S10196_SI	FBgn0032783	CG10237	2L	19440664	19440907
S10199_SI	FBgn0032783	CG10237	2L	19442339	19442727
F49417_SI	FBgn0027514	CG1024	3R	2204118	2205676
F49418_SI	FBgn0027514	CG1024	3R	2205740	2206050
F41121_SI	FBgn0027596	CG10249	2R	10790012	10790228
F41128_SI	FBgn0027596	CG10249	2R	10794530	10795476
F41129_SI	FBgn0027596	CG10249	2R	10797729	10798374
S41119_SI	FBgn0027596	CG10249	2R	10788980	10789645
S41120_SI	FBgn0027596	CG10249	2R	10789708	10789908
S41122_SI	FBgn0027596	CG10249	2R	10790290	10790536
S41123_SI	FBgn0027596	CG10249	2R	10790641	10791069
S41124_SI	FBgn0027596	CG10249	2R	10791136	10791321
S41125_SI	FBgn0027596	CG10249	2R	10791578	10792956
S41126_SI	FBgn0027596	CG10249	2R	10793019	10793458
S41130_SI	FBgn0027596	CG10249	2R	10798609	10798877
S41132_SI	FBgn0027596	CG10249	2R	10802353	10802396
S41133_SI	FBgn0027596	CG10249	2R	10804379	10804877
S41134_SI	FBgn0027596	CG10249	2R	10813827	10814287
S41135_SI	FBgn0027596	CG10249	2R	10815433	10815930
S58776_SI	FBgn0039104	CG10252	3R	19520943	19521267
F41136_SI	FBgn0033983	CG10253	2R	10817208	10818132
F41140_SI	FBgn0033983	CG10253	2R	10820360	10820830
S41137_SI	FBgn0033983	CG10253	2R	10818192	10818296
S41138_SI	FBgn0033983	CG10253	2R	10818657	10819845
S41139_SI	FBgn0033983	CG10253	2R	10819907	10819993
F58770_SI	FBgn0027512	CG10254	3R	19517793	19518534
S58766_SI	FBgn0027512	CG10254	3R	19514729	19515459
S58767_SI	FBgn0027512	CG10254	3R	19515514	19515732
S58768_SI	FBgn0027512	CG10254	3R	19515798	19516767
S58769_SI	FBgn0027512	CG10254	3R	19516831	19517734
S58771_SI	FBgn0027512	CG10254	3R	19518611	19518869
S58772_SI	FBgn0027512	CG10254	3R	19519057	19519261
S58773_SI	FBgn0027512	CG10254	3R	19519321	19519583
S41150_SI	FBgn0033985	CG10257	2R	10829903	10830594
S41151_SI	FBgn0033985	CG10257	2R	10830704	10830769
S41152_SI	FBgn0033985	CG10257	2R	10831276	10831563
S10342_SI	FBgn0032813	CG10262	2L	19582823	19583685
S10343_SI	FBgn0032813	CG10262	2L	19583820	19583990
F41186_SI	FBgn0033990	CG10265	2R	10879837	10880933
S41187_SI	FBgn0033990	CG10265	2R	10881017	10881340
S10339_SI	FBgn0032811	CG10268	2L	19580057	19580351
F24994_SI	FBgn0035690	CG10274	3L	6173281	6174929
F49423_SI	FBgn0037442	CG10277	3R	2208636	2209243
F49432_SI	FBgn0037442	CG10277	3R	2212692	2214026
S49425_SI	FBgn0037442	CG10277	3R	2210703	2210980
S49426_SI	FBgn0037442	CG10277	3R	2211081	2211253
S49427_SI	FBgn0037442	CG10277	3R	2211313	2211404
S49428_SI	FBgn0037442	CG10277	3R	2211470	2211663
S49429_SI	FBgn0037442	CG10277	3R	2211725	2211920
S49430_SI	FBgn0037442	CG10277	3R	2212058	2212411
S49431_SI	FBgn0037442	CG10277	3R	2212476	2212623
F9670_SI	FBgn0032681	CG10283	2L	18475330	18476334
F9674_SI	FBgn0032681	CG10283	2L	18483894	18484513
S9666_SI	FBgn0032681	CG10283	2L	18473396	18473496
S9667_SI	FBgn0032681	CG10283	2L	18474119	18474582
S9668_SI	FBgn0032681	CG10283	2L	18474903	18474956
S9669_SI	FBgn0032681	CG10283	2L	18475154	18475273
S9671_SI	FBgn0032681	CG10283	2L	18476394	18476508
S9672_SI	FBgn0032681	CG10283	2L	18476775	18476913
S9673_SI	FBgn0032681	CG10283	2L	18476976	18477038
F24973_SI	FBgn0035688	CG10289	3L	6158016	6163042
F24974_SI	FBgn0035688	CG10289	3L	6163217	6164269
S24975_SI	FBgn0035688	CG10289	3L	6164328	6164392
S24976_SI	FBgn0035688	CG10289	3L	6164448	6165021
S24977_SI	FBgn0035688	CG10289	3L	6165082	6165200
S24978_SI	FBgn0035688	CG10289	3L	6165256	6165394
S24979_SI	FBgn0035688	CG10289	3L	6165457	6165770
S24980_SI	FBgn0035688	CG10289	3L	6165832	6166156
S24981_SI	FBgn0035688	CG10289	3L	6166211	6166410
S24982_SI	FBgn0035688	CG10289	3L	6166477	6166636
S24983_SI	FBgn0035688	CG10289	3L	6166860	6166980
S49382_SI	FBgn0037432	CG10298	3R	2168926	2169521
S58803_SI	FBgn0039106	CG10301	3R	19536239	19536611
S45559_SI	FBgn0034654	CG10306	2R	17572788	17572951
S45564_SI	FBgn0034655	CG10307	2R	17576417	17576727
S45565_SI	FBgn0034655	CG10307	2R	17576789	17577373
S54808_SI	FBgn0038420	CG10311	3R	12176628	12176952
S54809_SI	FBgn0038420	CG10311	3R	12177600	12177753
S54810_SI	FBgn0038420	CG10311	3R	12177811	12178081
S54811_SI	FBgn0038420	CG10311	3R	12182522	12182737
F45534_SI	FBgn0034645	CG10320	2R	17545802	17545985
S45533_SI	FBgn0034645	CG10320	2R	17545629	17545780
S45520_SI	FBgn0034643	CG10321	2R	17522184	17522486
S45521_SI	FBgn0034643	CG10321	2R	17522886	17525904
S55003_SI	FBgn0038454	CG10324	3R	12471742	12472463
S55004_SI	FBgn0038454	CG10324	3R	12472513	12472726
F55000_SI	FBgn0038453	CG10326	3R	12469327	12469630
F55001_SI	FBgn0038453	CG10326	3R	12469740	12470105
S9739_SI	FBgn0032690	CG10333	2L	18606833	18607090
S9740_SI	FBgn0032690	CG10333	2L	18607154	18609558
S10309_SI	FBgn0032805	CG10337	2L	19546203	19546425
S10310_SI	FBgn0032805	CG10337	2L	19546647	19546959
F9791_SI	FBgn0032700	CG10338	2L	18695664	18696208
S9792_SI	FBgn0032700	CG10338	2L	18696568	18697358
S9793_SI	FBgn0032700	CG10338	2L	18697421	18697754
S9794_SI	FBgn0032700	CG10338	2L	18697824	18698571
S47333_SI	FBgn0034972	CG10339	2R	19965757	19967256
S47334_SI	FBgn0034972	CG10339	2R	19967588	19967999
S54962_SI	FBgn0022344	CG10340	3R	12439826	12440113
S9795_SI	FBgn0032701	CG10341	2L	18698714	18698976
S9797_SI	FBgn0032703	CG10343	2L	18703473	18703660
S9798_SI	FBgn0032703	CG10343	2L	18703728	18703837
S9799_SI	FBgn0032703	CG10343	2L	18703910	18704454
F45977_SI	FBgn0034729	CG10344	2R	18313238	18314131
S45978_SI	FBgn0034729	CG10344	2R	18314187	18314482
S54946_SI	FBgn0027562	CG10345	3R	12423537	12423655
S54947_SI	FBgn0027562	CG10345	3R	12423720	12424000
S54948_SI	FBgn0027562	CG10345	3R	12424060	12424220
S54949_SI	FBgn0027562	CG10345	3R	12424278	12424790
S54950_SI	FBgn0027562	CG10345	3R	12425373	12425464
S54951_SI	FBgn0027562	CG10345	3R	12430010	12430583
F16677_SI	FBgn0030342	CG10347	X	11746725	11747374
F16678_SI	FBgn0030342	CG10347	X	11747434	11748804
[truncated: 43,687 more rows]

## Sheet: Detected Female Input genes
Gene	Symbol	Chromosome
FBgn0010339	128up	2R	Detected Female Input Genes
FBgn0020238	14-3-3epsilon	3R	List of genes that were detected in the female input samples (10,902 genes)
FBgn0004907	14-3-3zeta	2R
FBgn0010340	140up	3R
FBgn0004364	18w	2R
FBgn0250848	26-29-p	3L
FBgn0260793	2mit	3R
FBgn0029514	312	3L
FBgn0053100	4EHP	3R
FBgn0004168	5-HT1A	2R
FBgn0263116	5-HT1B	2R
FBgn0087012	5-HT2	3R
FBgn0004573	5-HT7	3R
FBgn0259178	5PtaseI	3R
FBgn0053363	5SrRNA-Psi:CR33363	2R
FBgn0053395	5SrRNA:CR33395	2R
FBgn0053407	5SrRNA:CR33407	2R
FBgn0041707	7B2	3R
FBgn0028965	A16	2L
FBgn0052062	A2bp1	3L
FBgn0035244	ABCB7	3L
FBgn0033246	ACC	2R
FBgn0040508	ACXC	2L
FBgn0040507	ACXD	3L
FBgn0053138	AGBE	2R
FBgn0262739	AGO1	2R
FBgn0087035	AGO2	3L
FBgn0250816	AGO3	3L
FBgn0031392	AIF	2L
FBgn0086346	ALiX	3R
FBgn0010380	AP-1-2beta	X
FBgn0030089	AP-1gamma	X
FBgn0024833	AP-1mu	3R
FBgn0039132	AP-1sigma	3R
FBgn0264855	AP-2alpha	2L
FBgn0263351	AP-2mu	3R
FBgn0043012	AP-2sigma	3R
FBgn0034231	APC10	2R
FBgn0052707	APC4	X
FBgn0029879	APC7	X
FBgn0261112	APP-BP1	3L
FBgn0033807	AQP	2R
FBgn0039595	AR-2	3R
FBgn0034606	ASPP	2R
FBgn0030343	ATP7	X
FBgn0020236	ATPCL	2R
FBgn0016119	ATPsyn-Cf6	3R
FBgn0019644	ATPsyn-b	3L
FBgn0010217	ATPsyn-beta	4
FBgn0016120	ATPsyn-d	3R
FBgn0020235	ATPsyn-gamma	3R
FBgn0039946	ATbp	XHet
FBgn0027885	Aac11	2L
FBgn0027094	Aats-ala	2L
FBgn0028962	Aats-ala-m	3L
FBgn0027093	Aats-arg	X
FBgn0086443	Aats-asn	2L
FBgn0002069	Aats-asp	2R
FBgn0027091	Aats-cys	2R
FBgn0005674	Aats-glupro	3R
FBgn0027088	Aats-gly	3L
FBgn0027087	Aats-his	X
FBgn0027086	Aats-ile	3L
FBgn0027085	Aats-leu	3L
FBgn0027084	Aats-lys	X
FBgn0027083	Aats-met	3R
FBgn0020766	Aats-phe	2R
FBgn0027082	Aats-pro	3L
FBgn0027081	Aats-thr	2L
FBgn0010803	Aats-trp	3R
FBgn0027080	Aats-tyr	3L
FBgn0035064	Aats-tyr-m	2R
FBgn0027079	Aats-val	2R
FBgn0000015	Abd-B	3R
FBgn0020510	Abi	3R
FBgn0000017	Abl	3L
FBgn0022710	Ac13E	X
FBgn0023416	Ac3	2L
FBgn0004852	Ac76E	3L
FBgn0024150	Ac78C	3L
FBgn0012034	AcCoAS	3L
FBgn0000024	Ace	3R
FBgn0016122	Acer	2L
FBgn0027620	Acf1	3R
FBgn0028484	Ack	3L
FBgn0263998	Ack-like	2R
FBgn0263198	Acn	2L
FBgn0010100	Acon	2L
FBgn0034629	Acox57D-d	2R
FBgn0034628	Acox57D-p	2R
FBgn0014454	Acp1	2L
FBgn0034153	Acp53C14b	2R
FBgn0053530	Acp53C14c	2R
FBgn0015584	Acp53Ea	2R
FBgn0020765	Acp65Aa	3L
FBgn0263597	Acp98AB	3R
FBgn0000032	Acph-1	3R
FBgn0263120	Acsl	2R
FBgn0000043	Act42A	2R
FBgn0000044	Act57B	2R
FBgn0000042	Act5C	X
FBgn0000045	Act79B	3L
FBgn0000046	Act87E	3R
FBgn0000047	Act88F	3R
FBgn0024913	Actbeta	4
FBgn0000667	Actn	X
FBgn0038363	Acyp2	3R
FBgn0037661	Ada	3R
FBgn0051865	Ada1-1	2L
FBgn0051866	Ada1-2	2L
FBgn0263738	Ada2a	3R
FBgn0037555	Ada2b	3R
FBgn0027619	Adam	2R
FBgn0026086	Adar	X
FBgn0000054	Adf1	2R
FBgn0036752	Adgf-A	3L
FBgn0038173	Adgf-C	3R
FBgn0038172	Adgf-D	3R
FBgn0022709	Adk1	3L
FBgn0022708	Adk2	2R
FBgn0042094	Adk3	3R
FBgn0039747	AdoR	3R
FBgn0026602	Ady43A	2R
FBgn0005694	Aef1	3L
FBgn0038223	Afti	3R
FBgn0015010	Ag5r	X
FBgn0014455	Ahcy13	X
FBgn0015011	Ahcy89E	3R
FBgn0033754	Ak6	2R
FBgn0027932	Akap200	2L
FBgn0004552	Akh	3L
FBgn0025595	AkhR	2L
FBgn0010379	Akt1	3R
FBgn0036789	AlCR2	3L
FBgn0020764	Alas	2R
FBgn0000064	Ald	3R
FBgn0012036	Aldh	2L
FBgn0010548	Aldh-III	2R
FBgn0086378	Alg-2	3RHet
FBgn0052076	Alg10	3L
FBgn0261238	Alh	3R
FBgn0040505	Alk	2R
FBgn0065035	AlkB	X
FBgn0031068	Alr	X
FBgn0028961	AlstR	X
FBgn0000071	Ama	3R
FBgn0027356	Amph	2R
FBgn0030328	Amun	X
FBgn0000078	Amy-d	2R
FBgn0000079	Amy-p	2R
FBgn0012037	Ance	2L
FBgn0032535	Ance-2	2L
FBgn0032536	Ance-3	2L
FBgn0033366	Ance-4	2R
FBgn0035076	Ance-5	2R
FBgn0011747	Ank	4
FBgn0261788	Ank2	3L
FBgn0025111	Ant2	X
FBgn0260642	Antp	3R
FBgn0000084	AnxB10	X
FBgn0030749	AnxB11	X
FBgn0000083	AnxB9	3R
FBgn0029512	Aos1	3R
FBgn0015589	Apc	3R
FBgn0026598	Apc2	3R
FBgn0026150	ApepP	2L
FBgn0051713	Apf	2L
FBgn0016123	Aph-4	3R
FBgn0040281	Aplip1	3L
FBgn0032136	Apoltp	2L
FBgn0000108	Appl	X
FBgn0000109	Aprt	3L
FBgn0036111	Aps	3L
FBgn0033926	Arc1	2R
FBgn0033928	Arc2	2R
FBgn0038742	Arc42	3R
FBgn0013749	Arf102F	4
FBgn0013750	Arf51F	2R
FBgn0010348	Arf79F	3L
FBgn0020655	ArfGAP1	3L
FBgn0037182	ArfGAP3	3L
FBgn0037884	Arfip	3R
FBgn0000116	Argk	3L
FBgn0263864	Ark	2R
FBgn0000115	Arl1	3L
FBgn0004908	Arl2	3R
FBgn0011745	Arp1	3R
FBgn0031050	Arp10	X
FBgn0011742	Arp2	X
FBgn0262716	Arp3	3L
FBgn0030877	Arp8	X
FBgn0001961	Arpc1	2L
FBgn0032859	Arpc2	2L
FBgn0038369	Arpc3A	3R
FBgn0065032	Arpc3B	X
FBgn0031781	Arpc4	2L
FBgn0031437	Arpc5	2L
FBgn0000120	Arr1	2L
FBgn0000121	Arr2	3L
FBgn0033062	Ars2	2R
FBgn0037834	Art1	3R
FBgn0031592	Art2	2L
FBgn0038306	Art3	3R
FBgn0037770	Art4	3R
FBgn0034817	Art7	2R
FBgn0032329	Art8	2L
FBgn0050372	Asap1	2R
FBgn0039908	Asator	4
FBgn0034075	Asph	2R
FBgn0015591	Ast	3R
FBgn0032336	Ast-C	2L
FBgn0032337	Ast-CC	2L
FBgn0261823	Asx	2R
FBgn0032691	Atac2	2L
FBgn0052343	Atac3	3L
FBgn0025720	Ate1	2R
FBgn0020762	Atet	2L
FBgn0265193	Atf-2	2R
FBgn0028550	Atf3	X
FBgn0033010	Atf6	2R
FBgn0260945	Atg1	3L
FBgn0036255	Atg12	3L
FBgn0261108	Atg13	3R
FBgn0039636	Atg14	3R
FBgn0039705	Atg16	3R
FBgn0035850	Atg18	3L
FBgn0044452	Atg2	3L
FBgn0031298	Atg4	2L
FBgn0029943	Atg5	X
FBgn0264325	Atg6	3R
FBgn0034366	Atg7	2R
FBgn0052672	Atg8a	X
FBgn0038539	Atg8b	3R
FBgn0034110	Atg9	2R
FBgn0052446	Atox1	3L
FBgn0002921	Atpalpha	3R
FBgn0012042	AttA	2R
FBgn0041581	AttB	2R
FBgn0041579	AttC	2R
FBgn0038530	AttD	3R
FBgn0019637	Atu	3R
FBgn0029907	Atx-1	X
FBgn0041188	Atx2	3R
FBgn0036813	Aut1	3L
FBgn0030410	Aven	X
FBgn0013751	Awh	3L
FBgn0026597	Axn	3R
FBgn0000152	Axs	X
FBgn0261647	Axud1	2L
FBgn0011758	B-H1	X
FBgn0004854	B-H2	X
FBgn0023407	B4	2L
FBgn0004587	B52	3R
FBgn0035741	BBS1	3L
FBgn0033578	BBS4	2R
FBgn0031255	BBS8	2L
FBgn0039558	BCAS2	3R
FBgn0026149	BCL7-like	X
FBgn0015602	BEAF-32	2R
FBgn0047334	BG642312	3L
FBgn0261111	BHD	3L
FBgn0035871	BI-1	3L
FBgn0026562	BM-40-SPARC	3R
FBgn0011785	BRWD3	3R
FBgn0030228	BTBD9	X
FBgn0031453	Bacc	2L
FBgn0032049	Bace	2L
FBgn0260960	Baldspot	3L
FBgn0042085	Bap170	2R
FBgn0025716	Bap55	2R
FBgn0025463	Bap60	X
FBgn0025109	Bem46	2L
FBgn0040238	Best1	3R
FBgn0035696	Best2	3L
FBgn0036491	Best4	3L
FBgn0260857	Bet1	3L
FBgn0260859	Bet3	3L
FBgn0260860	Bet5	3R
FBgn0013753	Bgb	3L
FBgn0000183	BicD	2L
FBgn0039282	Bili	3R
FBgn0024491	Bin1	3R
FBgn0010520	Bka	2L
FBgn0035625	Blimp-1	3L
FBgn0002906	Blm	3R
FBgn0036199	Bmcp	3L
FBgn0037205	BoYb	3L
FBgn0033155	Br140	2R
FBgn0050169	Brca2	2R
FBgn0086694	Bre1	3L
FBgn0038499	Brf	3R
FBgn0037808	Bruce	3R
FBgn0261822	Bsg	2L
FBgn0000228	Bsg25D	2L
FBgn0263108	BtbVII	3L
FBgn0029848	Btd	X
FBgn0030501	BthD	X
FBgn0003502	Btk29A	2L
FBgn0031696	Bub1	2L
FBgn0025457	Bub3	3R
FBgn0263855	BubR1	2R
FBgn0040491	Buffy	2R
FBgn0265598	Bx	X
FBgn0004856	Bx42	X
FBgn0011566	Bzd	X
FBgn0004863	C15	3R
FBgn0032078	C1GalTA	2L
FBgn0259228	C3G	X
FBgn0021742	C901	X
FBgn0027844	CAH1	2L
FBgn0027843	CAH2	3L
FBgn0037646	CAHbeta	3R
FBgn0033504	CAP	2R
FBgn0039680	CAP-D2	3R
FBgn0013759	CASK	3R
FBgn0026144	CBP	X
FBgn0038199	CCHa1	3R
FBgn0050106	CCHa1r	2R
FBgn0038147	CCHa2	3R
FBgn0033058	CCHa2r	2R
FBgn0259231	CCKLR-17D1	X
FBgn0030954	CCKLR-17D3	X
FBgn0037533	CD98hc	3R
FBgn0026143	CDC45L	X
FBgn0039774	CDase	3R
FBgn0037972	CG10005	3R
FBgn0036461	CG10006	3L
FBgn0039590	CG10011	3R
FBgn0031568	CG10019	2L
FBgn0032785	CG10026	2L
FBgn0031563	CG10031	2L
FBgn0038028	CG10035	3R
FBgn0038013	CG10038	3R
FBgn0038014	CG10041	3R
FBgn0037492	CG10050	3R
FBgn0037490	CG10053	3R
FBgn0037482	CG10055	3R
FBgn0034439	CG10062	2R
FBgn0035727	CG10063	3L
FBgn0035724	CG10064	3L
FBgn0037473	CG10068	3R
FBgn0035722	CG10075	3L
FBgn0035720	CG10077	3L
FBgn0034644	CG10082	2R
FBgn0036372	CG10083	3L
FBgn0036369	CG10089	3L
FBgn0037526	CG10092	3R
FBgn0037472	CG10098	3R
FBgn0035715	CG10103	3L
FBgn0036367	CG10116	3L
FBgn0038088	CG10126	3R
FBgn0033949	CG10131	2R
FBgn0032798	CG10132	2L
FBgn0032800	CG10137	2L
FBgn0033951	CG10139	2R
FBgn0035704	CG10144	3L
FBgn0035702	CG10147	3L
FBgn0033960	CG10151	2R
FBgn0033962	CG10153	2R
FBgn0039099	CG10157	3R
FBgn0031871	CG10158	2L
FBgn0032801	CG10165	2L
FBgn0032799	CG10166	2L
FBgn0036353	CG10171	3L
FBgn0039084	CG10175	3R
FBgn0032682	CG10176	2L
FBgn0039083	CG10177	3R
FBgn0032684	CG10178	2L
FBgn0039091	CG10182	3R
FBgn0039094	CG10184	3R
FBgn0038397	CG10185	3R
FBgn0032797	CG10186	2L
FBgn0032796	CG10188	2L
FBgn0032790	CG10194	2L
FBgn0032787	CG10195	2L
FBgn0033968	CG10200	2R
FBgn0033970	CG10205	2R
FBgn0039118	CG10208	3R
FBgn0033971	CG10209	2R
FBgn0037443	CG1021	3R
FBgn0032685	CG10211	2L
FBgn0039113	CG10217	3R
FBgn0039112	CG10219	3R
FBgn0036356	CG10222	3L
FBgn0035695	CG10226	3L
FBgn0039108	CG10232	3R
FBgn0032783	CG10237	2L
FBgn0027514	CG1024	3R
FBgn0027596	CG10249	2R
FBgn0039104	CG10252	3R
FBgn0033983	CG10253	2R
FBgn0027512	CG10254	3R
FBgn0033985	CG10257	2R
FBgn0032813	CG10262	2L
FBgn0033990	CG10265	2R
FBgn0032811	CG10268	2L
FBgn0035690	CG10274	3L
FBgn0037442	CG10277	3R
FBgn0032681	CG10283	2L
FBgn0035688	CG10289	3L
FBgn0037432	CG10298	3R
FBgn0039106	CG10301	3R
FBgn0034654	CG10306	2R
FBgn0034655	CG10307	2R
FBgn0038420	CG10311	3R
FBgn0034645	CG10320	2R
FBgn0034643	CG10321	2R
FBgn0038454	CG10324	3R
FBgn0038453	CG10326	3R
FBgn0032690	CG10333	2L
FBgn0032805	CG10337	2L
FBgn0032700	CG10338	2L
FBgn0034972	CG10339	2R
FBgn0022344	CG10340	3R
FBgn0032701	CG10341	2L
FBgn0032703	CG10343	2L
FBgn0034729	CG10344	2R
FBgn0027562	CG10345	3R
FBgn0030342	CG10347	X
FBgn0032707	CG10348	2L
FBgn0030348	CG10352	X
FBgn0030349	CG10353	X
FBgn0035452	CG10359	3L
FBgn0036208	CG10361	3L
FBgn0030358	CG10362	X
FBgn0039109	CG10365	3R
FBgn0032814	CG10366	2L
FBgn0039116	CG10375	3R
FBgn0032699	CG10383	2L
FBgn0034731	CG10384	2R
FBgn0033019	CG10395	2R
FBgn0033020	CG10396	2R
FBgn0038395	CG10407	3R
FBgn0037440	CG1041	3R
FBgn0032689	CG10413	2L
FBgn0033021	CG10417	2R
FBgn0036277	CG10418	3L
FBgn0039296	CG10420	3R
FBgn0036848	CG10424	3L
FBgn0039304	CG10425	3R
FBgn0036273	CG10426	3L
FBgn0032724	CG10428	2L
FBgn0032730	CG10431	2L
FBgn0034638	CG10433	2R
FBgn0037539	CG10435	3R
FBgn0034636	CG10440	2R
FBgn0034494	CG10444	2R
FBgn0037531	CG10445	3R
FBgn0032815	CG10462	2L
FBgn0032819	CG10463	2L
FBgn0033017	CG10465	2R
FBgn0032822	CG10466	2L
FBgn0035678	CG10469	3L
FBgn0032746	CG10470	2L
FBgn0035670	CG10472	3L
FBgn0035656	CG10479	3L
FBgn0035649	CG10483	3L
FBgn0032748	CG10492	2L
FBgn0034634	CG10494	2R
FBgn0032750	CG10495	2L
FBgn0034631	CG10496	2R
FBgn0034612	CG10505	2R
FBgn0037060	CG10508	3L
FBgn0037057	CG10512	3L
FBgn0039311	CG10513	3R
FBgn0039312	CG10514	3R
FBgn0036549	CG10516	3L
FBgn0034583	CG10527	2R
FBgn0034570	CG10543	2R
FBgn0039321	CG10550	3R
FBgn0039324	CG10553	3R
FBgn0030034	CG10555	X
FBgn0039323	CG10559	3R
FBgn0039325	CG10560	3R
FBgn0002036	CG10561	2L
FBgn0039326	CG10562	3R
FBgn0037051	CG10565	3L
FBgn0037050	CG10566	3L
FBgn0035630	CG10576	3L
FBgn0037046	CG10581	3L
FBgn0037045	CG10584	3L
FBgn0037044	CG10585	3L
FBgn0037037	CG10588	3L
FBgn0035622	CG10590	3L
FBgn0032717	CG10600	2L
FBgn0032721	CG10602	2L
FBgn0036286	CG10616	3L
FBgn0032726	CG10621	2L
FBgn0032727	CG10623	2L
FBgn0035612	CG10625	3L
FBgn0032818	CG10628	2L
FBgn0032817	CG10631	2L
FBgn0035603	CG10635	3L
FBgn0036290	CG10638	3L
FBgn0032729	CG10639	2L
FBgn0032731	CG10641	2L
FBgn0036292	CG10646	3L
FBgn0046302	CG10650	2L
FBgn0036294	CG10654	3L
FBgn0036289	CG10657	3L
FBgn0036288	CG10660	3L
FBgn0036287	CG10663	3L
FBgn0039329	CG10669	3R
FBgn0035586	CG10671	3L
FBgn0035588	CG10672	3L
FBgn0035592	CG10674	3L
FBgn0032836	CG10680	2L
FBgn0036291	CG10681	3L
FBgn0032754	CG10700	2L
FBgn0032752	CG10702	2L
FBgn0037881	CG10703	3R
FBgn0036377	CG10710	3L
FBgn0036360	CG10713	3L
FBgn0032843	CG10730	2L
FBgn0036365	CG10732	3L
FBgn0034082	CG10734	2R
FBgn0034420	CG10737	2R
FBgn0036368	CG10738	3L
FBgn0037250	CG1074	3R
FBgn0036373	CG10741	3L
FBgn0032845	CG10747	2L
FBgn0034221	CG10764	2R
FBgn0037405	CG1077	3R
FBgn0029979	CG10777	X
FBgn0029980	CG10778	X
FBgn0029656	CG10793	X
FBgn0034626	CG10795	2R
FBgn0033821	CG10799	2R
FBgn0029660	CG10801	X
FBgn0029664	CG10802	X
FBgn0029666	CG10803	X
FBgn0029663	CG10804	X
FBgn0036052	CG10809	3L
FBgn0033830	CG10814	2R
FBgn0038865	CG10824	3R
FBgn0038839	CG10830	3R
FBgn0038163	CG10841	3R
FBgn0027552	CG10863	3L
FBgn0038621	CG10864	3R
FBgn0035475	CG10866	3L
FBgn0031347	CG10869	2L
FBgn0031395	CG10874	2L
FBgn0038804	CG10877	3R
FBgn0031398	CG10880	2L
FBgn0037911	CG10898	3R
FBgn0039235	CG10899	3R
FBgn0037238	CG1090	3R
FBgn0037543	CG10903	3R
FBgn0034945	CG10904	2R
FBgn0036207	CG10907	3L
FBgn0037470	CG1091	3R
FBgn0034289	CG10910	2R
FBgn0034307	CG10914	2R
FBgn0034308	CG10915	2R
FBgn0034312	CG10916	2R
FBgn0037228	CG1092	3R
FBgn0034356	CG10924	2R
FBgn0029969	CG10932	X
FBgn0034264	CG10933	2R
FBgn0034253	CG10936	2R
FBgn0032857	CG10947	2L
FBgn0036317	CG10948	3L
FBgn0032858	CG10949	2L
FBgn0034204	CG10953	2R
FBgn0030004	CG10958	X
FBgn0030010	CG10959	X
FBgn0036316	CG10960	3L
FBgn0030073	CG10962	X
FBgn0030078	CG10970	X
FBgn0036306	CG10973	3L
FBgn0037379	CG10979	3R
FBgn0036305	CG10984	3L
FBgn0030525	CG10996	X
FBgn0263353	CG11000	3R
FBgn0034455	CG11007	2R
FBgn0031735	CG11029	2L
FBgn0037235	CG1103	3R
FBgn0031736	CG11030	2L
FBgn0031741	CG11034	2L
FBgn0037467	CG1104	3R
FBgn0034481	CG11041	2R
FBgn0034484	CG11044	2R
FBgn0037465	CG1105	3R
FBgn0031836	CG11050	2L
FBgn0040524	CG11052	3R
FBgn0033149	CG11060	2R
FBgn0030536	CG11068	X
FBgn0039244	CG11069	3R
FBgn0028467	CG11070	2L
FBgn0034693	CG11073	2R
FBgn0039929	CG11076	4
FBgn0030408	CG11085	X
FBgn0046222	CG1109	3R
FBgn0030528	CG11095	X
FBgn0034485	CG11099	2R
FBgn0030522	CG11103	X
FBgn0030280	CG11106	X
FBgn0033160	CG11107	2R
FBgn0034535	CG11110	2R
FBgn0039250	CG11120	3R
FBgn0030266	CG11122	X
FBgn0033169	CG11123	2R
FBgn0033174	CG11125	2R
FBgn0033178	CG11127	2R
FBgn0037304	CG1113	3R
FBgn0030518	CG11134	X
FBgn0037199	CG11137	3L
FBgn0030400	CG11138	X
FBgn0033177	CG11141	2R
FBgn0031734	CG11147	2L
FBgn0039936	CG11148	4
FBgn0037299	CG1115	3R
FBgn0030519	CG11151	X
FBgn0039927	CG11155	4
FBgn0030511	CG11158	X
FBgn0034539	CG11159	2R
FBgn0037297	CG1116	3R
FBgn0030257	CG11160	X
FBgn0025693	CG11163	2R
FBgn0030507	CG11164	X
FBgn0039249	CG11168	3R
FBgn0030499	CG11178	X
FBgn0034528	CG11180	2R
FBgn0031851	CG11188	2L
FBgn0030035	CG11190	X
FBgn0033249	CG11191	2R
FBgn0034500	CG11200	2R
FBgn0034488	CG11208	2R
FBgn0033259	CG11210	2R
FBgn0033067	CG11211	2R
FBgn0031855	CG11221	2L
FBgn0037195	CG11226	3L
FBgn0031860	CG11236	2L
FBgn0037290	CG1124	3R
FBgn0037186	CG11241	3L
FBgn0037120	CG11247	3L
FBgn0037117	CG11248	3L
FBgn0036338	CG11253	3L
FBgn0036337	CG11255	3L
FBgn0034442	CG11257	2R
FBgn0037280	CG1126	3R
FBgn0036332	CG11261	3L
FBgn0036330	CG11263	3L
FBgn0031883	CG11266	2L
FBgn0036334	CG11267	3L
FBgn0034706	CG11275	2R
FBgn0036342	CG11279	3L
FBgn0030056	CG11284	X
FBgn0037279	CG1129	3R
FBgn0030058	CG11294	X
FBgn0037108	CG11306	3L
FBgn0037106	CG11307	3L
FBgn0037070	CG11309	3L
FBgn0039816	CG11317	3R
FBgn0039818	CG11318	3R
FBgn0031835	CG11319	2L
FBgn0031837	CG11320	2L
FBgn0031857	CG11321	2L
FBgn0031856	CG11322	2L
FBgn0031849	CG11327	2L
FBgn0031848	CG11329	2L
FBgn0039849	CG11334	3R
FBgn0039846	CG11337	3R
FBgn0039840	CG11340	3R
FBgn0035546	CG11345	3L
FBgn0035552	CG11350	3L
FBgn0035557	CG11353	3L
FBgn0035558	CG11357	3L
FBgn0035490	CG1136	3L
FBgn0039920	CG11360	4
FBgn0034737	CG11362	2R
FBgn0037185	CG11367	3L
FBgn0040923	CG11368	X
FBgn0037454	CG1137	3R
FBgn0037181	CG11370	3L
FBgn0031214	CG11374	2L
FBgn0031217	CG11377	2L
FBgn0040364	CG11378	X
FBgn0040359	CG11380	X
FBgn0040367	CG11382	X
FBgn0040363	CG11384	X
FBgn0034959	CG11388	2R
FBgn0038732	CG11391	3R
FBgn0034200	CG11395	2R
FBgn0037022	CG11396	3L
FBgn0040366	CG11398	X
FBgn0037021	CG11399	3L
FBgn0035298	CG1140	3L
FBgn0034198	CG11400	2R
FBgn0026876	CG11403	X
FBgn0034990	CG11406	2R
FBgn0038733	CG11407	3R
FBgn0024366	CG11409	X
FBgn0024362	CG11412	X
FBgn0035024	CG11414	2R
FBgn0024364	CG11417	X
FBgn0024360	CG11418	X
FBgn0037504	CG1142	3R
FBgn0034251	CG11423	2R
FBgn0037167	CG11425	3L
FBgn0037166	CG11426	3L
FBgn0035359	CG1143	3L
FBgn0037165	CG11437	3L
FBgn0037164	CG11438	3L
FBgn0029715	CG11444	X
FBgn0024985	CG11448	X
FBgn0038734	CG11453	3R
FBgn0031224	CG11454	2L
FBgn0031228	CG11455	2L
FBgn0037031	CG11456	3L
FBgn0040637	CG11458	3L
FBgn0037396	CG11459	3R
FBgn0035346	CG1146	3L
FBgn0034688	CG11474	2R
FBgn0035397	CG11486	3L
FBgn0039749	CG11498	3R
FBgn0039733	CG11504	3R
FBgn0035424	CG11505	3L
FBgn0029584	CG11509	X
FBgn0035437	CG11526	3L
FBgn0036264	CG11529	3L
FBgn0046296	CG11534	3L
FBgn0035400	CG11537	3L
FBgn0039864	CG11550	3R
FBgn0036249	CG11560	3L
FBgn0031247	CG11562	2L
FBgn0039868	CG11563	3R
FBgn0039882	CG11576	3R
FBgn0036847	CG11577	3L
FBgn0035524	CG11583	3L
FBgn0030541	CG11584	X
FBgn0030543	CG11585	X
FBgn0035520	CG11586	3L
FBgn0030545	CG11590	X
FBgn0025686	CG11592	2L
FBgn0035488	CG11593	3L
FBgn0035484	CG11594	3L
FBgn0023522	CG11596	X
FBgn0031244	CG11601	2L
FBgn0037313	CG1161	3R
FBgn0031232	CG11617	2L
FBgn0036836	CG11619	3L
FBgn0038705	CG11626	3R
FBgn0040351	CG11638	X
FBgn0036194	CG11652	3L
FBgn0030638	CG11655	X
FBgn0038109	CG11656	3R
FBgn0036196	CG11658	3L
FBgn0036187	CG11660	3L
FBgn0033028	CG11665	2R
FBgn0038113	CG11668	3R
FBgn0037562	CG11671	3R
FBgn0030551	CG11674	X
FBgn0030678	CG11679	X
FBgn0040551	CG11686	3R
FBgn0037570	CG11693	3R
FBgn0030316	CG11695	X
FBgn0030314	CG11696	X
FBgn0029856	CG11700	X
FBgn0031115	CG11710	X
FBgn0036170	CG11714	3L
FBgn0264712	CG1172	3R
FBgn0037777	CG11722	3R
FBgn0031391	CG11723	2L
FBgn0037592	CG11737	3R
FBgn0037239	CG11739	3R
FBgn0040531	CG11741	3R
FBgn0030292	CG11752	X
FBgn0037603	CG11753	3R
FBgn0037615	CG11760	3R
FBgn0039252	CG11771	3R
FBgn0033527	CG11777	2R
FBgn0038683	CG11779	3R
FBgn0039259	CG11781	3R
FBgn0039264	CG11786	3R
FBgn0034495	CG11788	2R
FBgn0039265	CG11790	3R
FBgn0039266	CG11791	3R
FBgn0036992	CG11796	3L
FBgn0030346	CG11802	X
FBgn0033996	CG11807	2R
FBgn0034000	CG11808	2R
FBgn0033519	CG11825	2R
FBgn0039616	CG11828	3R
FBgn0031264	CG11835	2L
FBgn0039272	CG11836	3R
FBgn0039627	CG11837	3R
FBgn0039271	CG11839	3R
FBgn0039628	CG11841	3R
FBgn0039629	CG11842	3R
FBgn0039630	CG11843	3R
FBgn0039293	CG11851	3R
FBgn0039297	CG11852	3R
FBgn0039299	CG11854	3R
FBgn0039303	CG11857	3R
FBgn0039305	CG11858	3R
FBgn0039306	CG11859	3R
FBgn0033486	CG11866	2R
FBgn0039633	CG11873	3R
FBgn0039635	CG11876	3R
FBgn0039637	CG11880	3R
FBgn0039642	CG11882	3R
FBgn0033538	CG11883	2R
FBgn0031253	CG11885	2L
FBgn0039313	CG11892	3R
FBgn0039316	CG11893	3R
FBgn0039644	CG11897	3R
FBgn0039645	CG11898	3R
FBgn0014427	CG11899	3R
FBgn0028647	CG11902	3R
FBgn0036678	CG11905	3L
FBgn0034425	CG11906	2R
FBgn0039274	CG11920	3R
FBgn0031640	CG11926	2L
FBgn0039656	CG11951	3R
FBgn0034436	CG11961	2R
FBgn0037644	CG11964	3R
FBgn0037645	CG11966	3R
FBgn0027503	CG11970	3R
FBgn0037648	CG11975	3R
FBgn0037650	CG11977	3R
FBgn0037652	CG11980	3R
FBgn0037653	CG11982	3R
FBgn0037654	CG11983	3R
FBgn0037655	CG11984	3R
FBgn0040534	CG11985	3R
FBgn0037656	CG11986	3R
FBgn0037662	CG11997	3R
FBgn0037312	CG11999	3R
FBgn0037265	CG12001	3R
FBgn0035234	CG12003	3L
FBgn0035236	CG12004	3L
FBgn0035464	CG12006	3L
FBgn0037293	CG12007	3R
FBgn0035430	CG12009	3L
FBgn0035443	CG12010	3L
FBgn0035257	CG12011	3L
FBgn0035444	CG12012	3L
FBgn0035445	CG12014	3L
FBgn0035429	CG12017	3L
FBgn0035283	CG12024	3L
FBgn0035285	CG12025	3L
FBgn0035421	CG12034	3L
FBgn0035263	CG12035	3L
FBgn0035179	CG12038	3L
FBgn0032915	CG12050	2L
FBgn0039831	CG12054	3R
FBgn0030099	CG12056	X
FBgn0030098	CG12057	X
FBgn0030052	CG12065	X
FBgn0039808	CG12071	3R
FBgn0030065	CG12075	X
FBgn0035435	CG12077	3L
FBgn0035404	CG12079	3L
FBgn0037386	CG1208	3R
FBgn0035402	CG12082	3L
FBgn0043458	CG12084	3L
FBgn0035227	CG12090	3L
FBgn0035228	CG12091	3L
FBgn0035372	CG12093	3L
FBgn0030457	CG12096	X
FBgn0035232	CG12099	3L
FBgn0035238	CG12104	3L
FBgn0035241	CG12105	3L
FBgn0030100	CG12106	X
FBgn0033209	CG12107	2R
FBgn0030050	CG12111	X
FBgn0030048	CG12112	X
FBgn0030041	CG12116	X
FBgn0030101	CG12118	X
FBgn0030102	CG12119	X
FBgn0030109	CG12121	X
FBgn0030039	CG12123	X
FBgn0030037	CG12125	X
FBgn0033473	CG12128	2R
FBgn0033475	CG12129	2R
FBgn0037387	CG1213	3R
FBgn0033471	CG12134	2R
FBgn0029957	CG12155	X
FBgn0040775	CG12158	2R
FBgn0033232	CG12159	2R
FBgn0037329	CG12162	3R
FBgn0260462	CG12163	3R
FBgn0033158	CG12164	2R
FBgn0037305	CG12173	3R
FBgn0030510	CG12177	X
FBgn0025388	CG12179	X
FBgn0028504	CG12182	3L
FBgn0025387	CG12184	X
FBgn0031636	CG12194	2L
FBgn0031018	CG12200	X
FBgn0037970	CG12201	3R
FBgn0031021	CG12203	X
FBgn0029662	CG12206	X
FBgn0038220	CG12207	3R
FBgn0260742	CG12213	3R
FBgn0043796	CG12219	X
FBgn0037974	CG12224	3R
FBgn0029822	CG12236	X
FBgn0031048	CG12237	X
FBgn0029810	CG12239	X
FBgn0038304	CG12241	3R
FBgn0026148	CG12253	2L
FBgn0039557	CG12259	3R
FBgn0035811	CG12262	3L
FBgn0034346	CG12263	2R
FBgn0038057	CG12267	3R
FBgn0039131	CG12268	3R
FBgn0038665	CG12269	3R
FBgn0037491	CG1227	3R
FBgn0036571	CG12272	3L
FBgn0038080	CG12279	3R
FBgn0032620	CG12288	2L
FBgn0039419	CG12290	3R
FBgn0032295	CG12299	2L
FBgn0036514	CG12301	3L
FBgn0036515	CG12304	3L
FBgn0033542	CG12309	2R
FBgn0035134	CG1231	3L
FBgn0036483	CG12316	3L
FBgn0033557	CG12325	2R
FBgn0035137	CG1233	3L
FBgn0038617	CG12333	3R
FBgn0033543	CG12338	2R
FBgn0037489	CG1234	3R
FBgn0033550	CG12341	2R
FBgn0033558	CG12344	2R
FBgn0040805	CG12355	3L
FBgn0037370	CG1236	3R
FBgn0038111	CG12360	3R
FBgn0036082	CG12362	3L
FBgn0031987	CG12375	2L
FBgn0030676	CG12379	X
FBgn0033624	CG12384	2R
FBgn0037368	CG1239	3R
FBgn0033581	CG12391	2R
FBgn0031768	CG12393	2L
FBgn0030596	CG12398	X
FBgn0035370	CG1240	3L
FBgn0031505	CG12400	2L
FBgn0038202	CG12402	3R
FBgn0032465	CG12404	2L
FBgn0039588	CG12413	3R
FBgn0037797	CG12420	3R
FBgn0039543	CG12428	3R
FBgn0035360	CG1246	3L
FBgn0040371	CG12470	X
FBgn0040688	CG12483	3L
FBgn0086604	CG12484	2R
FBgn0038968	CG12499	3R
FBgn0035171	CG12502	3L
FBgn0031703	CG12512	2L
FBgn0036324	CG12520	3L
FBgn0036102	CG12523	3L
FBgn0031064	CG12531	X
FBgn0029657	CG12535	X
FBgn0030586	CG12539	X
FBgn0029930	CG12541	X
FBgn0250830	CG12547	2R
FBgn0031974	CG12560	2L
FBgn0039958	CG12567	2LHet
FBgn0031190	CG12576	X
FBgn0037213	CG12581	3R
FBgn0037215	CG12582	3R
FBgn0037811	CG12592	3R
FBgn0037941	CG12594	3R
FBgn0035481	CG12605	3L
FBgn0035545	CG12607	3L
FBgn0030630	CG12608	X
FBgn0030224	CG12637	X
FBgn0040942	CG12643	X
FBgn0030181	CG12645	X
FBgn0035517	CG1265	3L
FBgn0031080	CG12655	X
FBgn0040929	CG12659	X
FBgn0030071	CG12661	X
FBgn0030074	CG12662	X
FBgn0030886	CG12672	X
FBgn0029730	CG12681	X
FBgn0029707	CG12688	X
FBgn0029952	CG12689	X
FBgn0046294	CG12699	2R
FBgn0031070	CG12702	X
FBgn0035392	CG1271	3L
FBgn0036536	CG12713	3L
FBgn0030443	CG12715	X
FBgn0030439	CG12716	X
FBgn0030420	CG12717	X
FBgn0030459	CG12723	X
FBgn0030483	CG12725	X
FBgn0029825	CG12728	X
FBgn0035522	CG1273	3L
FBgn0029771	CG12730	X
FBgn0033184	CG12736	2R
FBgn0033459	CG12744	2R
FBgn0037341	CG12746	3R
FBgn0035321	CG1275	3L
FBgn0035476	CG12766	3L
FBgn0037206	CG12768	3L
FBgn0033252	CG12769	2R
FBgn0030055	CG12772	X
FBgn0024365	CG12773	X
FBgn0033301	CG12780	2R
FBgn0031535	CG12795	2L
FBgn0029909	CG12796	X
FBgn0037779	CG12811	3R
FBgn0037796	CG12814	3R
FBgn0037798	CG12817	3R
FBgn0037809	CG12818	3R
FBgn0040780	CG12821	2R
FBgn0033229	CG12822	2R
FBgn0033222	CG12824	2R
FBgn0033221	CG12825	2R
FBgn0033207	CG12826	2R
FBgn0033140	CG12836	2R
FBgn0040666	CG12848	2R
FBgn0035086	CG12851	2R
FBgn0040747	CG12853	2R
FBgn0033963	CG12857	2R
FBgn0033958	CG12858	2R
FBgn0033961	CG12859	2R
FBgn0033954	CG12860	2R
FBgn0033953	CG12861	2R
FBgn0033948	CG12863	2R
FBgn0033955	CG12866	2R
FBgn0033945	CG12868	2R
FBgn0039544	CG12877	3R
FBgn0250845	CG1288	3R
FBgn0046258	CG12880	3R
FBgn0039538	CG12883	3R
FBgn0039523	CG12885	3R
FBgn0033523	CG12895	2R
FBgn0033521	CG12896	2R
FBgn0250840	CG12907	2R
FBgn0033507	CG12909	2R
FBgn0035401	CG1291	3L
FBgn0033502	CG12910	2R
FBgn0033501	CG12911	2R
FBgn0033500	CG12913	2R
FBgn0033490	CG12917	2R
FBgn0033481	CG12920	2R
FBgn0033437	CG12926	2R
FBgn0033429	CG12929	2R
FBgn0033541	CG12934	2R
FBgn0033547	CG12935	2R
FBgn0033569	CG12942	2R
FBgn0037755	CG12945	3R
FBgn0037739	CG12948	3R
FBgn0037736	CG12950	3R
FBgn0034031	CG12963	2R
FBgn0034022	CG12964	2R
FBgn0037078	CG12971	3L
FBgn0037061	CG12975	3L
FBgn0037040	CG12983	3L
FBgn0030881	CG12985	X
FBgn0035501	CG1299	3L
FBgn0030859	CG12990	X
FBgn0030847	CG12991	X
FBgn0030846	CG12992	X
FBgn0040877	CG12994	X
FBgn0030829	CG12998	X
FBgn0030806	CG13001	X
FBgn0030798	CG13003	X
FBgn0030797	CG13004	X
FBgn0030794	CG13005	X
FBgn0030780	CG13008	X
FBgn0030770	CG13010	X
FBgn0030769	CG13012	X
FBgn0030759	CG13014	X
FBgn0033899	CG13016	2R
FBgn0040751	CG13018	2R
FBgn0036679	CG13022	3L
FBgn0036677	CG13023	3L
FBgn0036665	CG13024	3L
FBgn0036660	CG13025	3L
FBgn0036656	CG13026	3L
FBgn0036670	CG13029	3L
FBgn0036652	CG13032	3L
FBgn0036628	CG13035	3L
FBgn0036626	CG13036	3L
FBgn0040795	CG13038	3L
FBgn0036605	CG13041	3L
FBgn0036602	CG13042	3L
FBgn0036600	CG13043	3L
FBgn0036599	CG13044	3L
FBgn0036595	CG13046	3L
FBgn0040799	CG13051	3L
FBgn0040801	CG13053	3L
FBgn0036584	CG13054	3L
FBgn0036583	CG13055	3L
FBgn0040794	CG13056	3L
FBgn0036610	CG13058	3L
FBgn0036607	CG13059	3L
FBgn0036606	CG13060	3L
FBgn0036603	CG13062	3L
FBgn0036601	CG13063	3L
FBgn0036590	CG13065	3L
FBgn0036589	CG13067	3L
FBgn0036588	CG13068	3L
FBgn0026566	CG1307	3R
FBgn0036585	CG13071	3L
FBgn0036567	CG13074	3L
FBgn0032810	CG13077	2L
FBgn0032804	CG13081	2L
FBgn0032803	CG13082	2L
FBgn0032780	CG13085	2L
FBgn0032770	CG13086	2L
FBgn0032047	CG13088	2L
FBgn0032052	CG13089	2L
FBgn0035519	CG1309	3L
FBgn0032054	CG13090	2L
FBgn0032050	CG13096	2L
FBgn0032051	CG13097	2L
FBgn0032084	CG13101	2L
FBgn0032100	CG13108	2L
FBgn0035523	CG1311	3L
FBgn0032127	CG13114	2L
FBgn0032139	CG13116	2L
FBgn0032140	CG13117	2L
FBgn0032150	CG13123	2L
FBgn0032156	CG13124	2L
FBgn0032168	CG13126	2L
FBgn0040965	CG13130	2L
FBgn0032181	CG13133	2L
FBgn0032211	CG13138	2L
FBgn0031134	CG1314	X
FBgn0032251	CG13142	2L
FBgn0033767	CG13148	2R
FBgn0026565	CG1315	3R
FBgn0035526	CG1316	3L
FBgn0033712	CG13163	2R
FBgn0033705	CG13168	2R
FBgn0035333	CG1317	3L
FBgn0033685	CG13178	2R
FBgn0033667	CG13183	2R
FBgn0033661	CG13185	2R
FBgn0033668	CG13188	2R
FBgn0033665	CG13189	2R
FBgn0035529	CG1319	3L
FBgn0033653	CG13192	2R
FBgn0033645	CG13196	2R
FBgn0062449	CG13197	2R
FBgn0033640	CG13198	2R
FBgn0033628	CG13203	2R
FBgn0033627	CG13204	2R
FBgn0033608	CG13220	2R
FBgn0033579	CG13229	2R
FBgn0033580	CG13231	2R
FBgn0031129	CG1324	X
FBgn0036979	CG13247	3L
FBgn0036984	CG13248	3L
FBgn0037013	CG13250	3L
FBgn0037014	CG13251	3L
FBgn0037016	CG13252	3L
FBgn0040636	CG13255	3L
FBgn0032582	CG13258	2L
FBgn0086673	CG13272	2L
FBgn0032609	CG13280	2L
FBgn0032613	CG13283	2L
FBgn0032614	CG13284	2L
FBgn0035611	CG13285	3L
FBgn0035643	CG13287	3L
FBgn0035648	CG13288	3L
FBgn0035677	CG13293	3L
FBgn0035674	CG13295	3L
FBgn0035685	CG13297	3L
FBgn0035692	CG13298	3L
FBgn0035694	CG13299	3L
FBgn0035699	CG13300	3L
FBgn0035921	CG13305	3L
FBgn0035941	CG13313	3L
FBgn0040827	CG13315	3L
FBgn0037627	CG13318	3R
FBgn0033781	CG13319	2R
FBgn0033784	CG13322	2R
FBgn0033792	CG13325	2R
FBgn0033850	CG13331	2R
FBgn0033851	CG13332	2R
FBgn0033863	CG13337	2R
FBgn0033871	CG13339	2R
FBgn0033884	CG13344	2R
FBgn0026874	CG13358	X
FBgn0025620	CG13360	X
FBgn0029532	CG13361	X
FBgn0026879	CG13364	X
FBgn0029529	CG13365	X
FBgn0025633	CG13366	X
FBgn0025634	CG13367	X
FBgn0025640	CG13369	X
FBgn0040370	CG13375	X
FBgn0261446	CG13377	X
FBgn0032036	CG13384	2L
FBgn0033202	CG1339	2R
FBgn0032031	CG13390	2L
FBgn0032033	CG13392	2L
FBgn0014417	CG13397	2L
FBgn0032042	CG13398	2L
FBgn0030544	CG13403	X
FBgn0030559	CG13404	X
FBgn0035097	CG13405	3L
FBgn0038931	CG13407	3R
FBgn0038929	CG13408	3R
FBgn0038926	CG13409	3R
FBgn0034511	CG13422	2R
FBgn0034515	CG13428	2R
FBgn0034532	CG13436	2R
FBgn0034541	CG13437	2R
FBgn0027507	CG1344	2R
FBgn0036520	CG13449	3L
FBgn0036498	CG13455	3L
FBgn0036479	CG13458	3L
FBgn0037363	CG1347	3R
FBgn0036450	CG13472	3L
FBgn0036419	CG13482	3L
FBgn0034670	CG13488	2R
FBgn0034683	CG13500	2R
FBgn0034684	CG13501	2R
FBgn0034692	CG13502	2R
FBgn0034723	CG13506	2R
FBgn0034758	CG13510	2R
FBgn0034759	CG13511	2R
FBgn0040658	CG13516	2R
FBgn0034786	CG13531	2R
FBgn0034788	CG13532	2R
FBgn0030151	CG1354	X
FBgn0034828	CG13545	2R
FBgn0040660	CG13551	2R
FBgn0034870	CG13559	2R
FBgn0034928	CG13562	2R
FBgn0034966	CG13563	2R
FBgn0034973	CG13564	2R
FBgn0034935	CG13565	2R
FBgn0034942	CG13566	2R
FBgn0034963	CG13567	2R
FBgn0034996	CG13575	2R
FBgn0035000	CG13578	2R
FBgn0035010	CG13579	2R
FBgn0033196	CG1358	2R
FBgn0035020	CG13585	2R
FBgn0035041	CG13594	2R
FBgn0033195	CG1360	2R
FBgn0039126	CG13601	3R
FBgn0039135	CG13603	3R
FBgn0039137	CG13604	3R
FBgn0039150	CG13605	3R
FBgn0039161	CG13606	3R
FBgn0039151	CG13607	3R
FBgn0039177	CG13611	3R
FBgn0039200	CG13616	3R
FBgn0039201	CG13617	3R
FBgn0039203	CG13618	3R
FBgn0039202	CG13622	3R
FBgn0039205	CG13623	3R
FBgn0039209	CG13624	3R
FBgn0039210	CG13625	3R
FBgn0039217	CG13627	3R
FBgn0039219	CG13630	3R
FBgn0040600	CG13631	3R
FBgn0265266	CG13639	3R
FBgn0039237	CG13640	3R
FBgn0040601	CG13643	3R
FBgn0039255	CG13646	3R
FBgn0039277	CG13650	3R
FBgn0039290	CG13654	3R
FBgn0039315	CG13658	3R
FBgn0039319	CG13659	3R
FBgn0039291	CG13663	3R
FBgn0035873	CG13670	3L
FBgn0035867	CG13671	3L
FBgn0035858	CG13674	3L
FBgn0035845	CG13675	3L
FBgn0035844	CG13676	3L
FBgn0035859	CG13678	3L
FBgn0035856	CG13679	3L
FBgn0030539	CG1368	X
FBgn0035816	CG13685	3L
FBgn0031270	CG13689	2L
FBgn0031254	CG13692	2L
FBgn0031219	CG13694	2L
FBgn0036773	CG13698	3L
FBgn0036781	CG13699	3L
FBgn0035582	CG13705	3L
FBgn0035578	CG13707	3L
FBgn0035577	CG13708	3L
FBgn0033482	CG1371	2R
FBgn0042199	CG13713	3L
FBgn0035563	CG13716	3L
FBgn0035555	CG13720	3L
FBgn0035554	CG13721	3L
FBgn0035553	CG13722	3L
FBgn0036717	CG13731	3L
FBgn0036729	CG13733	3L
FBgn0036382	CG13737	3L
FBgn0036390	CG13738	3L
FBgn0033403	CG13739	2R
FBgn0033374	CG13741	2R
FBgn0033368	CG13743	2R
FBgn0033355	CG13748	2R
FBgn0033353	CG13749	2R
FBgn0040376	CG13759	X
FBgn0040375	CG13760	X
FBgn0042092	CG13773	2L
FBgn0031874	CG13775	2L
FBgn0040954	CG13779	2L
FBgn0031897	CG13784	2L
FBgn0031935	CG13793	2L
FBgn0031936	CG13794	2L
FBgn0031937	CG13795	2L
FBgn0031939	CG13796	2L
FBgn0035338	CG13800	3L
FBgn0035323	CG13807	3L
FBgn0036956	CG13813	3L
FBgn0039098	CG13822	3R
FBgn0039068	CG13827	3R
FBgn0039054	CG13830	3R
FBgn0039040	CG13833	3R
FBgn0039028	CG13840	3R
FBgn0040588	CG13841	3R
FBgn0038993	CG13843	3R
FBgn0038967	CG13847	3R
FBgn0038961	CG13850	3R
FBgn0038960	CG13855	3R
FBgn0038959	CG13856	3R
FBgn0038958	CG13857	3R
FBgn0039965	CG13865	X
FBgn0034501	CG13868	2R
FBgn0030033	CG1387	X
FBgn0034502	CG13871	2R
FBgn0035104	CG13875	3L
FBgn0035109	CG13876	3L
FBgn0035165	CG13887	3L
FBgn0035168	CG13889	3L
FBgn0035169	CG13890	3L
FBgn0035139	CG13891	3L
FBgn0035146	CG13893	3L
FBgn0035157	CG13894	3L
FBgn0035158	CG13895	3L
FBgn0035159	CG13896	3L
FBgn0035160	CG13897	3L
FBgn0035161	CG13898	3L
FBgn0035162	CG13900	3L
FBgn0035166	CG13902	3L
FBgn0035173	CG13907	3L
FBgn0035186	CG13912	3L
FBgn0035237	CG13917	3L
FBgn0025712	CG13920	3L
FBgn0035267	CG13921	3L
FBgn0035286	CG13924	3L
FBgn0035243	CG13926	3L
FBgn0035246	CG13928	3L
FBgn0035258	CG13931	3L
FBgn0035270	CG13933	3L
FBgn0035282	CG13936	3L
FBgn0035287	CG13937	3L
FBgn0031289	CG13950	2L
FBgn0033405	CG13954	2R
FBgn0033412	CG13955	2R
FBgn0030739	CG13957	X
FBgn0032834	CG13965	2L
FBgn0031811	CG13982	2L
FBgn0033212	CG1399	2R
FBgn0031756	CG13992	2L
FBgn0031776	CG13993	2L
FBgn0031772	CG13994	2L
FBgn0031770	CG13995	2L
FBgn0031763	CG13996	2L
FBgn0031753	CG13999	2L
FBgn0031739	CG14005	2L
FBgn0031733	CG14006	2L
FBgn0031725	CG14010	2L
FBgn0031716	CG14015	2L
FBgn0029962	CG1402	X
FBgn0031700	CG14022	2L
FBgn0031697	CG14024	2L
FBgn0250847	CG14034	2L
FBgn0031676	CG14040	2L
FBgn0031659	CG14043	2L
FBgn0031650	CG14044	2L
FBgn0040392	CG14050	X
FBgn0029606	CG14052	X
FBgn0029603	CG14053	X
FBgn0029596	CG14054	X
FBgn0036696	CG14057	3L
FBgn0039592	CG14062	3R
FBgn0033474	CG1407	2R
FBgn0036814	CG14073	3L
FBgn0036818	CG14074	3L
FBgn0036835	CG14075	3L
FBgn0036849	CG14079	3L
FBgn0036851	CG14082	3L
FBgn0036860	CG14086	3L
FBgn0036889	CG14100	3L
FBgn0036906	CG14102	3L
FBgn0036908	CG14103	3L
FBgn0036359	CG14105	3L
FBgn0036364	CG14109	3L
FBgn0036331	CG14117	3L
FBgn0036323	CG14118	3L
FBgn0036223	CG14126	3L
FBgn0036210	CG14130	3L
FBgn0036205	CG14131	3L
FBgn0040817	CG14132	3L
FBgn0036193	CG14135	3L
FBgn0036178	CG14137	3L
FBgn0036146	CG14141	3L
FBgn0036143	CG14142	3L
FBgn0036138	CG14143	3L
FBgn0036112	CG14147	3L
FBgn0036094	CG14153	3L
FBgn0032961	CG1416	2L
FBgn0036044	CG14168	3L
FBgn0036036	CG14174	3L
FBgn0033468	CG1418	2R
FBgn0036003	CG14180	3L
FBgn0036922	CG14182	3L
FBgn0036931	CG14183	3L
FBgn0036932	CG14184	3L
FBgn0036936	CG14185	3L
FBgn0036935	CG14186	3L
FBgn0030979	CG14190	X
FBgn0030981	CG14191	X
FBgn0030996	CG14194	X
FBgn0030998	CG14195	X
FBgn0031002	CG14196	X
FBgn0031023	CG14200	X
FBgn0031037	CG14207	X
FBgn0031040	CG14210	X
FBgn0031052	CG14215	X
FBgn0031031	CG14218	X
FBgn0031036	CG14220	X
FBgn0031042	CG14221	X
FBgn0031053	CG14223	X
FBgn0031058	CG14227	X
FBgn0031059	CG14229	X
FBgn0031062	CG14230	X
FBgn0031060	CG14231	X
FBgn0031061	CG14232	X
FBgn0031065	CG14234	X
FBgn0039428	CG14237	3R
FBgn0039429	CG14238	3R
FBgn0039424	CG14239	3R
FBgn0040608	CG14246	3R
FBgn0039454	CG14247	3R
FBgn0039462	CG14252	3R
FBgn0039467	CG14253	3R
FBgn0039479	CG14257	3R
FBgn0039482	CG14258	3R
FBgn0039483	CG14259	3R
FBgn0039503	CG14262	3R
FBgn0029658	CG14269	X
FBgn0037347	CG1427	3R
FBgn0029665	CG14270	X
FBgn0032024	CG14273	2L
FBgn0032023	CG14274	2L
FBgn0032022	CG14275	2L
FBgn0032008	CG14277	2L
FBgn0038695	CG14280	3R
FBgn0038685	CG14282	3R
FBgn0038674	CG14285	3R
FBgn0038673	CG14286	3R
FBgn0038660	CG14291	3R
FBgn0038658	CG14292	3R
FBgn0038655	CG14297	3R
FBgn0038654	CG14298	3R
FBgn0038651	CG14299	3R
FBgn0038632	CG14301	3R
FBgn0038629	CG14304	3R
FBgn0038630	CG14305	3R
FBgn0038596	CG14312	3R
FBgn0038579	CG14313	3R
FBgn0038581	CG14314	3R
FBgn0038540	CG14321	3R
FBgn0038532	CG14322	3R
FBgn0038526	CG14327	3R
FBgn0038525	CG14329	3R
FBgn0038510	CG14331	3R
FBgn0030554	CG1434	X
FBgn0031302	CG14340	2L
FBgn0031315	CG14341	2L
FBgn0031351	CG14352	2L
FBgn0036771	CG14353	3L
FBgn0039376	CG14354	3R
FBgn0038208	CG14355	3R
FBgn0038207	CG14356	3R
FBgn0038170	CG14367	3R
FBgn0038156	CG14372	3R
FBgn0032914	CG14397	2L
FBgn0030038	CG1440	X
FBgn0032900	CG14401	2L
FBgn0030595	CG14406	X
FBgn0030584	CG14407	X
FBgn0030581	CG14408	X
FBgn0033464	CG1441	2R
FBgn0030583	CG14410	X
FBgn0030582	CG14411	X
FBgn0030571	CG14414	X
FBgn0040352	CG14416	X
FBgn0029639	CG14419	X
FBgn0029643	CG14420	X
FBgn0029644	CG14421	X
FBgn0029646	CG14423	X
FBgn0039620	CG1443	3R
FBgn0029922	CG14431	X
FBgn0029915	CG14434	X
FBgn0029911	CG14435	X
FBgn0029899	CG14438	X
FBgn0029898	CG14439	X
FBgn0029975	CG1444	X
FBgn0029894	CG14440	X
FBgn0029895	CG14441	X
FBgn0029893	CG14442	X
FBgn0029880	CG14443	X
FBgn0029851	CG14445	X
FBgn0262730	CG14446	X
FBgn0037184	CG14450	3L
FBgn0037183	CG14451	3L
FBgn0037174	CG14457	3L
FBgn0037171	CG14459	3L
FBgn0037535	CG14463	3R
FBgn0033000	CG14464	2R
FBgn0027588	CG14476	X
FBgn0028953	CG14478	2R
FBgn0034242	CG14480	2R
FBgn0034245	CG14482	2R
FBgn0034248	CG14483	2R
FBgn0034281	CG14490	2R
FBgn0034293	CG14495	2R
FBgn0034321	CG14502	2R
FBgn0034327	CG14505	2R
FBgn0039655	CG14507	3R
FBgn0039651	CG14508	3R
FBgn0039647	CG14509	3R
FBgn0039648	CG14515	3R
FBgn0039640	CG14516	3R
FBgn0039621	CG14518	3R
FBgn0039617	CG14521	3R
FBgn0039612	CG14523	3R
FBgn0027578	CG14526	3R
FBgn0039613	CG14527	3R
FBgn0039611	CG14528	3R
FBgn0039609	CG14529	3R
FBgn0031955	CG14535	2L
FBgn0039398	CG14540	3R
FBgn0039404	CG14543	3R
FBgn0039407	CG14544	3R
FBgn0037149	CG14561	3L
FBgn0037142	CG14562	3L
FBgn0037131	CG14564	3L
FBgn0037129	CG14565	3L
FBgn0037127	CG14566	3L
FBgn0037126	CG14567	3L
FBgn0037128	CG14572	3L
FBgn0037125	CG14573	3L
FBgn0062442	CG1458	3R
FBgn0033063	CG14589	2R
FBgn0033061	CG14590	2R
FBgn0033054	CG14591	2R
FBgn0037503	CG14598	3R
FBgn0037488	CG14607	3R
FBgn0037487	CG14608	3R
FBgn0037483	CG14609	3R
FBgn0030558	CG1461	X
FBgn0031188	CG14613	X
FBgn0031186	CG14614	X
FBgn0031184	CG14615	X
FBgn0031189	CG14618	X
FBgn0031187	CG14619	X
FBgn0031183	CG14621	X
FBgn0040358	CG14625	X
FBgn0040360	CG14626	X
FBgn0040365	CG14628	X
FBgn0040398	CG14629	X
FBgn0030406	CG1463	X
FBgn0014903	CG14630	X
FBgn0029535	CG14635	X
FBgn0037220	CG14641	3R
FBgn0037222	CG14642	3R
FBgn0250821	CG14644	3R
FBgn0037241	CG14646	3R
FBgn0037244	CG14647	3R
FBgn0037252	CG14650	3R
FBgn0037275	CG14655	3R
FBgn0037282	CG14657	3R
FBgn0037288	CG14661	3R
FBgn0040682	CG14664	3R
FBgn0037317	CG14667	3R
FBgn0037326	CG14669	3R
FBgn0037340	CG14671	3R
FBgn0030157	CG1468	X
FBgn0037822	CG14683	3R
FBgn0037835	CG14687	3R
FBgn0037819	CG14688	3R
FBgn0037826	CG14689	3R
FBgn0037836	CG14692	3R
FBgn0037837	CG14693	3R
FBgn0037845	CG14694	3R
FBgn0037853	CG14696	3R
FBgn0037883	CG14701	3R
FBgn0037920	CG14710	3R
FBgn0037924	CG14712	3R
FBgn0037930	CG14715	3R
FBgn0265271	CG14717	3R
FBgn0037939	CG14718	3R
FBgn0037942	CG14721	3R
FBgn0037943	CG14722	3R
FBgn0037989	CG14741	3R
FBgn0033326	CG14743	2R
FBgn0033316	CG14749	2R
FBgn0033307	CG14752	2R
FBgn0033275	CG14756	2R
FBgn0033274	CG14757	2R
FBgn0033277	CG14760	2R
FBgn0033250	CG14762	2R
FBgn0033243	CG14763	2R
FBgn0033236	CG14764	2R
FBgn0040777	CG14767	2R
FBgn0029573	CG14770	X
FBgn0026872	CG14777	X
FBgn0029580	CG14778	X
FBgn0025383	CG14780	X
FBgn0027795	CG14785	X
FBgn0027794	CG14786	X
FBgn0027793	CG14787	X
FBgn0029588	CG14798	X
FBgn0023513	CG14803	X
FBgn0023514	CG14805	X
FBgn0029594	CG14806	X
FBgn0029590	CG14811	X
FBgn0026090	CG14812	X
FBgn0023515	CG14814	X
FBgn0026089	CG14817	X
FBgn0026088	CG14818	X
FBgn0035734	CG14823	3L
FBgn0035755	CG14830	3L
FBgn0035768	CG14834	3L
FBgn0035797	CG14837	3L
FBgn0035799	CG14838	3L
FBgn0038240	CG14851	3R
FBgn0038246	CG14853	3R
FBgn0038238	CG14854	3R
FBgn0038260	CG14855	3R
FBgn0038261	CG14856	3R
FBgn0038262	CG14857	3R
FBgn0031174	CG1486	X
FBgn0038273	CG14860	3R
FBgn0038315	CG14866	3R
FBgn0038330	CG14868	3R
FBgn0038341	CG14869	3R
FBgn0038342	CG14870	3R
FBgn0038380	CG14877	3R
FBgn0038419	CG14879	3R
FBgn0038422	CG14880	3R
FBgn0038425	CG14881	3R
FBgn0038429	CG14882	3R
FBgn0038432	CG14883	3R
FBgn0038447	CG14892	3R
FBgn0038428	CG14894	3R
FBgn0038437	CG14898	3R
FBgn0038446	CG14903	3R
FBgn0038452	CG14905	3R
FBgn0015351	CG14906	3R
FBgn0038455	CG14907	3R
FBgn0030361	CG1492	X
FBgn0032377	CG14937	2L
FBgn0031169	CG1494	X
FBgn0032402	CG14945	2L
FBgn0032405	CG14946	2L
FBgn0032406	CG14947	2L
FBgn0035358	CG14949	3L
FBgn0035399	CG14955	3L
FBgn0035439	CG14961	3L
FBgn0035410	CG14964	3L
FBgn0035420	CG14967	3L
FBgn0035431	CG14968	3L
FBgn0035440	CG14969	3L
FBgn0035449	CG14971	3L
FBgn0035469	CG14977	3L
FBgn0035470	CG14980	3L
FBgn0035477	CG14982	3L
FBgn0035480	CG14984	3L
FBgn0035482	CG14985	3L
FBgn0035495	CG14989	3L
FBgn0035496	CG14990	3L
FBgn0035497	CG14995	3L
FBgn0035515	CG14997	3L
FBgn0035518	CG15011	3L
FBgn0035528	CG15012	3L
FBgn0035541	CG15019	3L
FBgn0035543	CG15020	3L
FBgn0035544	CG15021	3L
FBgn0035548	CG15023	3L
FBgn0040699	CG15024	3L
FBgn0030611	CG15027	X
FBgn0031157	CG1503	X
FBgn0031100	CG1504	X
FBgn0030940	CG15040	X
FBgn0030937	CG15042	X
FBgn0030929	CG15043	X
FBgn0030927	CG15046	X
FBgn0030938	CG15047	X
FBgn0040734	CG15065	2R
FBgn0034331	CG15067	2R
FBgn0040733	CG15068	2R
FBgn0034377	CG15071	2R
FBgn0034379	CG15073	2R
FBgn0034391	CG15080	2R
FBgn0034397	CG15082	2R
FBgn0034399	CG15083	2R
FBgn0034380	CG15087	2R
FBgn0034394	CG15096	2R
FBgn0034396	CG15097	2R
FBgn0034398	CG15098	2R
FBgn0034400	CG15099	2R
FBgn0034401	CG15100	2R
FBgn0041702	CG15107	2R
FBgn0034419	CG15111	2R
FBgn0034417	CG15117	2R
FBgn0034418	CG15118	2R
FBgn0034454	CG15120	2R
FBgn0033463	CG1513	2R
FBgn0032635	CG15141	2L
FBgn0032647	CG15143	2L
FBgn0032648	CG15144	2L
FBgn0032649	CG15145	2L
FBgn0032654	CG15147	2L
FBgn0032665	CG15152	2L
FBgn0032663	CG15153	2L
FBgn0032669	CG15155	2L
FBgn0027580	CG1516	2R
FBgn0032688	CG15160	2L
FBgn0032692	CG15161	2L
FBgn0032732	CG15168	2L
FBgn0032734	CG15169	2L
FBgn0032740	CG15172	2L
FBgn0031149	CG1518	X
FBgn0037449	CG15185	3R
FBgn0037448	CG15186	3R
FBgn0030296	CG15196	X
FBgn0030278	CG15200	X
FBgn0030272	CG15201	X
FBgn0030271	CG15202	X
FBgn0030261	CG15203	X
FBgn0030247	CG15208	X
FBgn0040850	CG15210	X
FBgn0030234	CG15211	X
FBgn0040842	CG15212	3L
FBgn0040843	CG15213	3L
FBgn0030322	CG15220	X
FBgn0030331	CG15221	X
FBgn0039601	CG1523	3R
FBgn0033108	CG15236	2R
FBgn0033104	CG15237	2R
FBgn0029681	CG15239	X
FBgn0030156	CG15247	X
FBgn0030161	CG15249	X
FBgn0028878	CG15269	2L
FBgn0028879	CG15270	2L
FBgn0028886	CG15279	2L
FBgn0028855	CG15282	2L
FBgn0031144	CG1529	X
FBgn0028526	CG15293	2L
FBgn0040941	CG15308	X
FBgn0030183	CG15309	X
FBgn0030174	CG15312	X
FBgn0030137	CG15317	X
FBgn0031143	CG1532	X
FBgn0031088	CG15322	X
FBgn0030029	CG15343	X
FBgn0040928	CG15345	X
FBgn0030040	CG15347	X
FBgn0040718	CG15353	2L
FBgn0031377	CG15356	2L
FBgn0031378	CG15362	2L
FBgn0030077	CG15365	X
FBgn0030104	CG15368	X
FBgn0030105	CG15369	X
FBgn0030260	CG1537	X
FBgn0030107	CG15370	X
FBgn0031397	CG15385	2L
FBgn0031403	CG15387	2L
FBgn0031419	CG15390	2L
FBgn0250835	CG15394	2L
FBgn0031460	CG15399	2L
FBgn0031463	CG15400	2L
FBgn0031517	CG15406	2L
FBgn0031528	CG15412	2L
FBgn0031542	CG15414	2L
FBgn0039828	CG1542	3R
FBgn0031602	CG15431	2L
FBgn0031608	CG15435	2L
FBgn0031610	CG15436	2L
FBgn0031606	CG15439	2L
FBgn0039827	CG1544	3R
FBgn0031607	CG15440	2L
FBgn0031609	CG15443	2L
FBgn0031161	CG15445	X
FBgn0030259	CG1545	X
FBgn0040650	CG15456	X
FBgn0031108	CG15459	X
FBgn0040649	CG15461	X
FBgn0029748	CG15464	X
FBgn0029746	CG15465	X
FBgn0029719	CG15473	X
FBgn0032867	CG15475	2L
FBgn0029955	CG15478	X
FBgn0032493	CG15479	2L
FBgn0038894	CG15497	3R
FBgn0039686	CG15506	3R
FBgn0039712	CG15514	3R
FBgn0039719	CG15515	3R
FBgn0039718	CG15517	3R
FBgn0030258	CG1552	X
FBgn0039723	CG15522	3R
FBgn0039727	CG15523	3R
FBgn0039732	CG15525	3R
FBgn0039748	CG15529	3R
FBgn0039752	CG15530	3R
FBgn0039755	CG15531	3R
FBgn0039764	CG15535	3R
FBgn0039770	CG15537	3R
FBgn0039782	CG15539	3R
FBgn0039804	CG15544	3R
FBgn0039806	CG15545	3R
FBgn0039807	CG15546	3R
FBgn0039809	CG15547	3R
FBgn0039811	CG15550	3R
FBgn0039817	CG15553	3R
FBgn0039820	CG15554	3R
FBgn0039821	CG15556	3R
FBgn0039829	CG15561	3R
FBgn0039832	CG15563	3R
FBgn0040906	CG15579	X
FBgn0037398	CG15580	3R
FBgn0030673	CG15601	X
FBgn0030694	CG15602	X
FBgn0034196	CG15605	2R
FBgn0030317	CG1561	X
FBgn0034194	CG15611	2R
FBgn0034159	CG15615	2R
FBgn0034151	CG15617	2R
FBgn0031077	CG15618	X
FBgn0031644	CG15625	2L
FBgn0031635	CG15626	2L
FBgn0031632	CG15628	2L
FBgn0031630	CG15629	2L
FBgn0031627	CG15630	2L
FBgn0031626	CG15631	2L
FBgn0030642	CG15642	X
FBgn0030654	CG15643	X
FBgn0034567	CG15651	2R
FBgn0034578	CG15653	2R
FBgn0034595	CG15657	2R
FBgn0034605	CG15661	2R
FBgn0034622	CG15666	2R
FBgn0034639	CG15673	2R
FBgn0038832	CG15695	3R
FBgn0038833	CG15696	3R
FBgn0034095	CG15701	2R
FBgn0034103	CG15704	2R
FBgn0034093	CG15706	2R
FBgn0036538	CG15715	3L
FBgn0030309	CG1572	X
FBgn0030417	CG15725	X
FBgn0030390	CG15731	X
FBgn0030374	CG15734	X
FBgn0030364	CG15735	X
FBgn0030352	CG15738	X
FBgn0030347	CG15739	X
FBgn0030340	CG15740	X
FBgn0030465	CG15743	X
FBgn0030466	CG15744	X
FBgn0030469	CG15745	X
FBgn0030474	CG15747	X
FBgn0030508	CG15760	X
FBgn0029814	CG15765	X
FBgn0029813	CG15766	X
FBgn0029801	CG15771	X
FBgn0029799	CG15772	X
FBgn0029795	CG15773	X
FBgn0030336	CG1578	X
FBgn0029766	CG15784	X
FBgn0038606	CG15803	3R
FBgn0030873	CG15814	X
FBgn0028476	CG15817	3R
FBgn0031910	CG15818	2L
FBgn0030246	CG1582	X
FBgn0035308	CG15822	3L
FBgn0031292	CG15824	2L
FBgn0035743	CG15829	3L
FBgn0040034	CG15831	3RHet
FBgn0035084	CG15861	2R
FBgn0033467	CG15863	2R
FBgn0040528	CG15864	3R
FBgn0035337	CG15877	3L
FBgn0035316	CG15878	3L
FBgn0035309	CG15879	3L
FBgn0036909	CG15881	3L
FBgn0038132	CG15887	3R
FBgn0030576	CG15890	X
FBgn0029860	CG15891	X
FBgn0029859	CG15892	X
FBgn0029864	CG15894	X
FBgn0029858	CG15896	X
FBgn0033085	CG15908	2R
FBgn0030700	CG15914	X
FBgn0030704	CG15916	X
FBgn0040575	CG15922	3R
FBgn0038814	CG15923	3R
FBgn0030389	CG15927	X
FBgn0030289	CG1597	X
FBgn0033191	CG1598	2R
FBgn0033452	CG1599	2R
FBgn0033186	CG1602	2R
FBgn0033185	CG1603	2R
FBgn0039844	CG1607	3R
FBgn0033183	CG1620	2R
FBgn0030468	CG1622	X
FBgn0030218	CG1628	X
FBgn0030027	CG1632	X
FBgn0039854	CG1635	3R
FBgn0030030	CG1636	X
FBgn0030245	CG1637	X
FBgn0039855	CG1638	3R
FBgn0030478	CG1640	X
FBgn0039600	CG1646	3R
FBgn0039602	CG1647	3R
FBgn0033446	CG1648	2R
FBgn0030286	CG1657	X
FBgn0030481	CG1662	X
FBgn0033449	CG1663	2R
FBgn0033451	CG1665	2R
FBgn0033453	CG1667	2R
FBgn0030816	CG16700	X
FBgn0031558	CG16704	2L
FBgn0033454	CG1671	2R
FBgn0039101	CG16710	3R
FBgn0036032	CG16711	3L
FBgn0031561	CG16712	2L
FBgn0031560	CG16713	2L
FBgn0034459	CG16716	2R
FBgn0036028	CG16717	3L
FBgn0038721	CG16718	3R
FBgn0036029	CG16719	3L
FBgn0029820	CG16721	X
FBgn0039092	CG16723	3R
FBgn0030482	CG1673	X
FBgn0037667	CG16734	3R
FBgn0037668	CG16736	3R
FBgn0034505	CG16739	2R
FBgn0039897	CG1674	4
FBgn0034529	CG16742	2R
FBgn0032322	CG16743	2L
FBgn0037678	CG16749	3R
FBgn0035393	CG16753	3L
FBgn0029765	CG16756	X
FBgn0035348	CG16758	3L
FBgn0029941	CG1677	X
FBgn0032779	CG16771	2L
FBgn0032835	CG16772	2L
FBgn0003715	CG16778	2R
FBgn0037698	CG16779	3R
FBgn0029659	CG16782	X
FBgn0034974	CG16786	2R
FBgn0037712	CG16789	3R
FBgn0037713	CG16790	3R
FBgn0038881	CG16791	3R
FBgn0032856	CG16798	2L
FBgn0034538	CG16799	2R
FBgn0032488	CG16812	2L
FBgn0032491	CG16815	2L
FBgn0037728	CG16817	3R
FBgn0032495	CG16820	2L
FBgn0026147	CG16833	2L
FBgn0040735	CG16836	2R
FBgn0036574	CG16838	3L
FBgn0032338	CG16854	2L
FBgn0028482	CG16857	2L
FBgn0028931	CG16863	2L
FBgn0028919	CG16865	2L
FBgn0034498	CG16868	2R
FBgn0028904	CG16879	2L
FBgn0027589	CG1688	2R
FBgn0028544	CG16884	2L
FBgn0032538	CG16885	2L
FBgn0028938	CG16886	2L
FBgn0028932	CG16890	2L
FBgn0030122	CG16892	X
FBgn0035073	CG16896	2R
FBgn0034480	CG16898	2R
FBgn0033442	CG1690	2R
FBgn0040394	CG16903	X
FBgn0037741	CG16908	3R
FBgn0040732	CG16926	2R
FBgn0035111	CG16940	3L
FBgn0038464	CG16941	3R
FBgn0031816	CG16947	2L
FBgn0031116	CG1695	X
FBgn0030701	CG16952	X
FBgn0038809	CG16953	3R
[truncated: 8,903 more rows]

## Sheet: Only detected in Input 
Gene	Symbol	Chromosome
FBgn0010340	140up	3R	Only detected in Input
FBgn0040510	ACXA	2L	List of genes that are only detected in input samples and not in TRAP samples (3,412 genes)
FBgn0040509	ACXB	2L
FBgn0040508	ACXC	2L
FBgn0040507	ACXD	3L
FBgn0250816	AGO3	3L
FBgn0034231	Apc10	2R
FBgn0029879	Apc7	X
FBgn0033807	AQP	2R
FBgn0058064	ARY	3LHet
FBgn0051779	Acp24A4	2L
FBgn0002855	Acp26Aa	2L
FBgn0002856	Acp26Ab	2L
FBgn0034153	Acp53C14b	2R
FBgn0015584	Acp53Ea	2R
FBgn0020509	Acp62F	3L
FBgn0015585	Acp63F	3L
FBgn0003034	Acp70A	3L
FBgn0015586	Acp76A	3L
FBgn0015008	Actn3	3R
FBgn0025115	Acyp	2L
FBgn0051865	Ada1-1	2L
FBgn0051866	Ada1-2	2L
FBgn0036751	Adgf-B	3L
FBgn0033952	Adgf-E	2R
FBgn0015010	Ag5r	X
FBgn0020508	Ag5r2	X
FBgn0033754	Ak6	2R
FBgn0004552	Akh	3L
FBgn0052076	Alg10	3L
FBgn0032535	Ance-2	2L
FBgn0030898	Andorra	X
FBgn0000094	Anp	3R
FBgn0029512	Aos1	3R
FBgn0011743	Arp53D	2R
FBgn0030877	Arp8	X
FBgn0065032	Arpc3B	X
FBgn0032329	Art8	2L
FBgn0038539	Atg8b	3R
FBgn0038530	AttD	3R
FBgn0029907	Atx-1	X
FBgn0030410	Aven	X
FBgn0035741	BBS1	3L
FBgn0033578	BBS4	2R
FBgn0031255	BBS8	2L
FBgn0083938	BG642163	2L
FBgn0250831	BG642167	3R
FBgn0032049	Bace	2L
FBgn0036492	Best3	3L
FBgn0036491	Best4	3L
FBgn0037205	BoYb	3L
FBgn0050169	Brca2	2R
FBgn0029848	Btd	X
FBgn0030501	BthD	X
FBgn0021742	C901	X
FBgn0039680	CAP-D2	3R
FBgn0039596	CG10000	3R
FBgn0037972	CG10005	3R
FBgn0038012	CG10013	3R
FBgn0038000	CG10014	3R
FBgn0037498	CG10029	3R
FBgn0038028	CG10035	3R
FBgn0038014	CG10041	3R
FBgn0037492	CG10050	3R
FBgn0035727	CG10063	3L
FBgn0035724	CG10064	3L
FBgn0037517	CG10086	3R
FBgn0033933	CG10104	2R
FBgn0036367	CG10116	3L
FBgn0039085	CG10170	3R
FBgn0039091	CG10182	3R
FBgn0038397	CG10185	3R
FBgn0033969	CG10202	2R
FBgn0039108	CG10232	3R
FBgn0037432	CG10298	3R
FBgn0039106	CG10301	3R
FBgn0032805	CG10337	2L
FBgn0032701	CG10341	2L
FBgn0033019	CG10395	2R
FBgn0037531	CG10445	3R
FBgn0037059	CG10510	3L
FBgn0034583	CG10527	2R
FBgn0039323	CG10559	3R
FBgn0037046	CG10581	3L
FBgn0037037	CG10588	3L
FBgn0035619	CG10592	3L
FBgn0036292	CG10646	3L
FBgn0032839	CG10659	2L
FBgn0036287	CG10663	3L
FBgn0035586	CG10671	3L
FBgn0036291	CG10681	3L
FBgn0039147	CG10694	3R
FBgn0032754	CG10700	2L
FBgn0036377	CG10710	3L
FBgn0032845	CG10747	2L
FBgn0036327	CG10748	3L
FBgn0032769	CG10750	2L
FBgn0036325	CG10752	3L
FBgn0034221	CG10764	2R
FBgn0037405	CG1077	3R
FBgn0029656	CG10793	X
FBgn0029660	CG10801	X
FBgn0033830	CG10814	2R
FBgn0034478	CG10822	2R
FBgn0038845	CG10827	3R
FBgn0028858	CG10839	2L
FBgn0038163	CG10841	3R
FBgn0039246	CG10845	3R
FBgn0032520	CG10859	2L
FBgn0035455	CG10862	3L
FBgn0038621	CG10864	3R
FBgn0038773	CG10887	3R
FBgn0039235	CG10899	3R
FBgn0038090	CG10909	3R
FBgn0034289	CG10910	2R
FBgn0034295	CG10911	2R
FBgn0037514	CG10919	3R
FBgn0029963	CG10920	X
FBgn0034264	CG10933	2R
FBgn0036320	CG10943	3L
FBgn0034205	CG10950	2R
FBgn0034204	CG10953	2R
FBgn0036310	CG10969	3L
FBgn0030078	CG10970	X
FBgn0030524	CG10993	X
FBgn0030525	CG10996	X
FBgn0031208	CG11023	2L
FBgn0031735	CG11029	2L
FBgn0034481	CG11041	2R
FBgn0034484	CG11044	2R
FBgn0040524	CG11052	3R
FBgn0030280	CG11106	X
FBgn0033164	CG11112	2R
FBgn0039250	CG11120	3R
FBgn0033169	CG11123	2R
FBgn0033174	CG11125	2R
FBgn0033168	CG11145	2R
FBgn0034528	CG11180	2R
FBgn0037195	CG11226	3L
FBgn0031139	CG11227	X
FBgn0039939	CG11231	4
FBgn0037115	CG11249	3L
FBgn0036346	CG11251	3L
FBgn0036338	CG11253	3L
FBgn0037280	CG1126	3R
FBgn0036330	CG11263	3L
FBgn0037516	CG11286	3R
FBgn0034713	CG11291	2R
FBgn0034721	CG11298	2R
FBgn0039818	CG11318	3R
FBgn0031837	CG11320	2L
FBgn0031856	CG11322	2L
FBgn0031848	CG11329	2L
FBgn0039850	CG11333	3R
FBgn0039840	CG11340	3R
FBgn0035552	CG11350	3L
FBgn0035557	CG11353	3L
FBgn0029951	CG11369	X
FBgn0037181	CG11370	3L
FBgn0040679	CG11373	3R
FBgn0040362	CG11379	X
FBgn0037456	CG1138	3R
FBgn0040363	CG11384	X
FBgn0035300	CG1139	3L
FBgn0038732	CG11391	3R
FBgn0037169	CG11404	3L
FBgn0034990	CG11406	2R
FBgn0034251	CG11423	2R
FBgn0031228	CG11455	2L
FBgn0039859	CG11539	3R
FBgn0035524	CG11583	3L
FBgn0030541	CG11584	X
FBgn0030543	CG11585	X
FBgn0036221	CG11588	3L
FBgn0038705	CG11626	3R
FBgn0032965	CG11629	2L
FBgn0032968	CG11634	2L
FBgn0038109	CG11656	3R
FBgn0040341	CG11664	X
FBgn0040648	CG11666	X
FBgn0037562	CG11671	3R
FBgn0037563	CG11672	3R
FBgn0030551	CG11674	X
FBgn0037570	CG11693	3R
FBgn0037571	CG11694	3R
FBgn0030313	CG11697	X
FBgn0037572	CG11698	3R
FBgn0038690	CG11703	3R
FBgn0036156	CG11726	3L
FBgn0030290	CG11756	X
FBgn0037615	CG11760	3R
FBgn0039252	CG11771	3R
FBgn0039264	CG11786	3R
FBgn0035299	CG11815	3L
FBgn0039272	CG11836	3R
FBgn0039630	CG11843	3R
FBgn0039299	CG11854	3R
FBgn0039310	CG11878	3R
FBgn0039645	CG11898	3R
FBgn0036678	CG11905	3L
FBgn0031249	CG11911	2L
FBgn0031620	CG11929	2L
FBgn0037645	CG11966	3R
FBgn0037650	CG11977	3R
FBgn0035430	CG12009	3L
FBgn0035257	CG12011	3L
FBgn0035429	CG12017	3L
FBgn0035273	CG12020	3L
FBgn0035585	CG12027	3L
FBgn0035263	CG12035	3L
FBgn0030098	CG12057	X
FBgn0040031	CG12061	XHet
FBgn0039796	CG12069	3R
FBgn0035435	CG12077	3L
FBgn0035238	CG12104	3L
FBgn0030100	CG12106	X
FBgn0030050	CG12111	X
FBgn0030102	CG12119	X
FBgn0033280	CG12126	2R
FBgn0037325	CG12147	3R
FBgn0033158	CG12164	2R
FBgn0025387	CG12184	X
FBgn0031018	CG12200	X
FBgn0033498	CG12209	2R
FBgn0031026	CG12231	X
FBgn0038304	CG12241	3R
FBgn0036160	CG12289	3L
FBgn0032370	CG12307	2L
FBgn0033542	CG12309	2R
FBgn0033558	CG12344	2R
FBgn0038558	CG12347	3R
FBgn0036082	CG12362	3L
FBgn0033323	CG12376	2R
FBgn0030676	CG12379	X
FBgn0030722	CG12395	X
FBgn0030596	CG12398	X
FBgn0037797	CG12420	3R
FBgn0039552	CG12426	3R
FBgn0032065	CG12438	2L
FBgn0031201	CG12446	X
FBgn0028857	CG12448	2L
FBgn0035360	CG1246	3L
FBgn0033861	CG12464	2R
FBgn0036809	CG12477	3L
FBgn0040871	CG12479	X
FBgn0035571	CG12493	3L
FBgn0040356	CG12498	X
FBgn0031276	CG12506	2L
FBgn0031729	CG12511	2L
FBgn0039577	CG12516	3R
FBgn0036324	CG12520	3L
FBgn0040816	CG12521	3L
FBgn0036102	CG12523	3L
FBgn0029657	CG12535	X
FBgn0030586	CG12539	X
FBgn0039599	CG12558	3R
FBgn0040684	CG12589	3R
FBgn0037811	CG12592	3R
FBgn0035545	CG12607	3L
FBgn0030952	CG12609	X
FBgn0040996	CG12617	2L
FBgn0032626	CG12620	2L
FBgn0030181	CG12645	X
FBgn0031080	CG12655	X
FBgn0030071	CG12661	X
FBgn0031388	CG12674	2L
FBgn0029729	CG12682	X
FBgn0029717	CG12684	X
FBgn0029707	CG12688	X
FBgn0029701	CG12691	X
FBgn0029703	CG12692	X
FBgn0029705	CG12693	X
FBgn0030721	CG12698	X
FBgn0031070	CG12702	X
FBgn0036536	CG12713	3L
FBgn0030443	CG12715	X
FBgn0030373	CG12721	X
FBgn0030459	CG12723	X
FBgn0030483	CG12725	X
FBgn0029816	CG12729	X
FBgn0033459	CG12744	2R
FBgn0033301	CG12780	2R
FBgn0034838	CG12782	2R
FBgn0038448	CG12783	3R
FBgn0038356	CG12784	3R
FBgn0029909	CG12796	X
FBgn0040780	CG12821	2R
FBgn0033222	CG12824	2R
FBgn0033207	CG12826	2R
FBgn0033145	CG12828	2R
FBgn0040666	CG12848	2R
FBgn0033955	CG12866	2R
FBgn0033501	CG12911	2R
FBgn0033499	CG12914	2R
FBgn0033490	CG12917	2R
FBgn0033481	CG12920	2R
FBgn0033429	CG12929	2R
FBgn0033541	CG12934	2R
FBgn0033572	CG12943	2R
FBgn0034022	CG12964	2R
FBgn0037078	CG12971	3L
FBgn0037065	CG12974	3L
FBgn0037040	CG12983	3L
FBgn0037042	CG12984	3L
FBgn0030881	CG12985	X
FBgn0030859	CG12990	X
FBgn0030846	CG12992	X
FBgn0030770	CG13010	X
FBgn0029669	CG13021	X
FBgn0036670	CG13029	3L
FBgn0036628	CG13035	3L
FBgn0036626	CG13036	3L
FBgn0036605	CG13041	3L
FBgn0036602	CG13042	3L
FBgn0036596	CG13045	3L
FBgn0036595	CG13046	3L
FBgn0040799	CG13051	3L
FBgn0036610	CG13058	3L
FBgn0036606	CG13060	3L
FBgn0036601	CG13063	3L
FBgn0036588	CG13068	3L
FBgn0036567	CG13074	3L
FBgn0036563	CG13075	3L
FBgn0032804	CG13081	2L
FBgn0032789	CG13083	2L
FBgn0032780	CG13085	2L
FBgn0032111	CG13110	2L
FBgn0032127	CG13114	2L
FBgn0032176	CG13127	2L
FBgn0032175	CG13131	2L
FBgn0032211	CG13138	2L
FBgn0031134	CG1314	X
FBgn0033767	CG13148	2R
FBgn0026565	CG1315	3R
FBgn0033723	CG13155	2R
FBgn0033701	CG13171	2R
FBgn0033685	CG13178	2R
FBgn0033680	CG13186	2R
FBgn0033640	CG13198	2R
FBgn0033623	CG13202	2R
FBgn0033580	CG13231	2R
FBgn0037197	CG13239	3L
FBgn0028903	CG13243	2L
FBgn0032577	CG13244	2L
FBgn0036979	CG13247	3L
FBgn0037013	CG13250	3L
FBgn0037014	CG13251	3L
FBgn0032582	CG13258	2L
FBgn0035611	CG13285	3L
FBgn0035648	CG13288	3L
FBgn0035685	CG13297	3L
FBgn0035694	CG13299	3L
FBgn0035933	CG13309	3L
FBgn0035941	CG13313	3L
FBgn0033787	CG13321	2R
FBgn0033788	CG13323	2R
FBgn0033789	CG13324	2R
FBgn0033794	CG13326	2R
FBgn0033850	CG13331	2R
FBgn0033856	CG13334	2R
FBgn0026874	CG13358	X
FBgn0029532	CG13361	X
FBgn0026879	CG13364	X
FBgn0261446	CG13377	X
FBgn0032039	CG13385	2L
FBgn0033202	CG1339	2R
FBgn0032031	CG13390	2L
FBgn0030544	CG13403	X
FBgn0038931	CG13407	3R
FBgn0034513	CG13423	2R
FBgn0034515	CG13428	2R
FBgn0034546	CG13442	2R
FBgn0036520	CG13449	3L
FBgn0036498	CG13455	3L
FBgn0036482	CG13457	3L
FBgn0036443	CG13471	3L
FBgn0036442	CG13473	3L
FBgn0036441	CG13476	3L
FBgn0036438	CG13477	3L
FBgn0036421	CG13481	3L
FBgn0036419	CG13482	3L
FBgn0034670	CG13488	2R
FBgn0034683	CG13500	2R
FBgn0034759	CG13511	2R
FBgn0034774	CG13526	2R
FBgn0034820	CG13538	2R
FBgn0034833	CG13539	2R
FBgn0034839	CG13540	2R
FBgn0034841	CG13541	2R
FBgn0034826	CG13544	2R
FBgn0034828	CG13545	2R
FBgn0034869	CG13558	2R
FBgn0034928	CG13562	2R
FBgn0034966	CG13563	2R
FBgn0034973	CG13564	2R
FBgn0034998	CG13577	2R
FBgn0035000	CG13578	2R
FBgn0035014	CG13581	2R
FBgn0039177	CG13611	3R
FBgn0039200	CG13616	3R
FBgn0039201	CG13617	3R
FBgn0039203	CG13618	3R
FBgn0039202	CG13622	3R
FBgn0039217	CG13627	3R
FBgn0039255	CG13646	3R
FBgn0039315	CG13658	3R
FBgn0035845	CG13675	3L
FBgn0035859	CG13678	3L
FBgn0035856	CG13679	3L
FBgn0030539	CG1368	X
FBgn0031254	CG13692	2L
FBgn0031235	CG13693	2L
FBgn0035583	CG13704	3L
FBgn0035582	CG13705	3L
FBgn0042199	CG13713	3L
FBgn0035555	CG13720	3L
FBgn0036705	CG13723	3L
FBgn0036708	CG13725	3L
FBgn0036717	CG13731	3L
FBgn0036390	CG13738	3L
FBgn0033374	CG13741	2R
FBgn0033364	CG13747	2R
FBgn0033353	CG13749	2R
FBgn0040376	CG13759	X
FBgn0031844	CG13771	2L
FBgn0031874	CG13775	2L
FBgn0036956	CG13813	3L
FBgn0039059	CG13829	3R
FBgn0039041	CG13838	3R
FBgn0039009	CG13842	3R
FBgn0038993	CG13843	3R
FBgn0038967	CG13847	3R
FBgn0038960	CG13855	3R
FBgn0038958	CG13857	3R
FBgn0030033	CG1387	X
FBgn0034506	CG13870	2R
FBgn0034502	CG13871	2R
FBgn0035104	CG13875	3L
FBgn0035139	CG13891	3L
FBgn0035176	CG13905	3L
FBgn0035258	CG13931	3L
FBgn0031288	CG13949	2L
FBgn0031289	CG13950	2L
FBgn0033412	CG13955	2R
FBgn0032851	CG13970	2L
FBgn0039518	CG13978	3R
FBgn0031811	CG13982	2L
FBgn0260452	CG13984	2L
FBgn0031786	CG13989	2L
FBgn0031785	CG13991	2L
FBgn0031756	CG13992	2L
FBgn0031763	CG13996	2L
FBgn0031733	CG14006	2L
FBgn0031722	CG14011	2L
FBgn0031720	CG14013	2L
FBgn0031721	CG14017	2L
FBgn0250847	CG14034	2L
FBgn0031677	CG14036	2L
FBgn0029606	CG14052	X
FBgn0029596	CG14054	X
FBgn0039598	CG14061	3R
FBgn0039592	CG14062	3R
FBgn0032313	CG14070	2L
FBgn0032312	CG14071	2L
FBgn0032318	CG14072	2L
FBgn0036830	CG14077	3L
FBgn0036849	CG14079	3L
FBgn0036868	CG14087	3L
FBgn0029964	CG1409	X
FBgn0036905	CG14101	3L
FBgn0260459	CG14106	3L
FBgn0040814	CG14113	3L
FBgn0036331	CG14117	3L
FBgn0036321	CG14120	3L
FBgn0036232	CG14125	3L
FBgn0036218	CG14128	3L
FBgn0036178	CG14137	3L
FBgn0036138	CG14143	3L
FBgn0036112	CG14147	3L
FBgn0036089	CG14151	3L
FBgn0036093	CG14154	3L
FBgn0036036	CG14174	3L
FBgn0036936	CG14185	3L
FBgn0030979	CG14190	X
FBgn0030998	CG14195	X
FBgn0032966	CG1421	2L
FBgn0031040	CG14210	X
FBgn0031031	CG14218	X
FBgn0031058	CG14227	X
FBgn0031060	CG14231	X
FBgn0039428	CG14237	3R
FBgn0039429	CG14238	3R
FBgn0039424	CG14239	3R
FBgn0040607	CG14244	3R
FBgn0039452	CG14245	3R
FBgn0040608	CG14246	3R
FBgn0039454	CG14247	3R
FBgn0039479	CG14257	3R
FBgn0039482	CG14258	3R
FBgn0039504	CG14260	3R
FBgn0039503	CG14262	3R
FBgn0029658	CG14269	X
FBgn0032024	CG14273	2L
FBgn0032967	CG1428	2L
FBgn0038695	CG14280	3R
FBgn0038685	CG14282	3R
FBgn0038656	CG14294	3R
FBgn0038655	CG14297	3R
FBgn0038654	CG14298	3R
FBgn0038647	CG14302	3R
FBgn0038579	CG14313	3R
FBgn0038567	CG14316	3R
FBgn0038526	CG14327	3R
FBgn0038525	CG14329	3R
FBgn0031301	CG14339	2L
FBgn0031337	CG14346	2L
FBgn0039376	CG14354	3R
FBgn0038207	CG14356	3R
FBgn0038170	CG14367	3R
FBgn0038158	CG14370	3R
FBgn0040553	CG14374	3R
FBgn0038124	CG14380	3R
FBgn0038097	CG14384	3R
FBgn0038073	CG14395	3R
FBgn0032914	CG14397	2L
FBgn0032894	CG14402	2L
FBgn0030595	CG14406	X
FBgn0040352	CG14416	X
FBgn0040354	CG14418	X
FBgn0029643	CG14420	X
FBgn0029644	CG14421	X
FBgn0029646	CG14423	X
FBgn0029851	CG14445	X
FBgn0037184	CG14450	3L
FBgn0037183	CG14451	3L
FBgn0037176	CG14456	3L
FBgn0034278	CG14488	2R
FBgn0034281	CG14490	2R
FBgn0034318	CG14500	2R
FBgn0034327	CG14505	2R
FBgn0039659	CG14506	3R
FBgn0039655	CG14507	3R
FBgn0039648	CG14515	3R
FBgn0039621	CG14518	3R
FBgn0031954	CG14537	2L
FBgn0039407	CG14544	3R
FBgn0039413	CG14556	3R
FBgn0037131	CG14564	3L
FBgn0037129	CG14565	3L
FBgn0037127	CG14566	3L
FBgn0037125	CG14573	3L
FBgn0031163	CG14579	X
FBgn0037503	CG14598	3R
FBgn0037488	CG14607	3R
FBgn0031184	CG14615	X
FBgn0040358	CG14625	X
FBgn0040361	CG14627	X
FBgn0040365	CG14628	X
FBgn0029552	CG14631	X
FBgn0029535	CG14635	X
FBgn0037217	CG14636	3R
FBgn0250821	CG14644	3R
FBgn0037254	CG14651	3R
FBgn0037283	CG14658	3R
FBgn0040682	CG14664	3R
FBgn0037320	CG14668	3R
FBgn0037388	CG14676	3R
FBgn0037829	CG14691	3R
FBgn0037910	CG14708	3R
FBgn0265271	CG14717	3R
FBgn0037964	CG14731	3R
FBgn0037986	CG14736	3R
FBgn0037987	CG14739	3R
FBgn0037988	CG14740	3R
FBgn0033326	CG14743	2R
FBgn0033275	CG14756	2R
FBgn0033278	CG14759	2R
FBgn0033277	CG14760	2R
FBgn0033243	CG14763	2R
FBgn0025383	CG14780	X
FBgn0029587	CG14797	X
FBgn0023513	CG14803	X
FBgn0029589	CG14810	X
FBgn0029590	CG14811	X
FBgn0035718	CG14820	3L
FBgn0035799	CG14838	3L
FBgn0038217	CG14840	3R
FBgn0038218	CG14841	3R
FBgn0038240	CG14851	3R
FBgn0038238	CG14854	3R
FBgn0038262	CG14857	3R
FBgn0038273	CG14860	3R
FBgn0038315	CG14866	3R
FBgn0038342	CG14870	3R
FBgn0038380	CG14877	3R
FBgn0038429	CG14882	3R
FBgn0038445	CG14891	3R
FBgn0038451	CG14893	3R
FBgn0038452	CG14905	3R
FBgn0032345	CG14921	2L
FBgn0032374	CG14931	2L
FBgn0032375	CG14932	2L
FBgn0031169	CG1494	X
FBgn0032406	CG14947	2L
FBgn0035399	CG14955	3L
FBgn0035439	CG14961	3L
FBgn0040694	CG14974	3L
FBgn0035479	CG14983	3L
FBgn0035496	CG14990	3L
FBgn0035543	CG15020	3L
FBgn0035548	CG15023	3L
FBgn0040699	CG15024	3L
FBgn0029946	CG15034	X
FBgn0029949	CG15035	X
FBgn0030940	CG15040	X
FBgn0030937	CG15042	X
FBgn0030929	CG15043	X
FBgn0030938	CG15047	X
FBgn0030918	CG15056	X
FBgn0030905	CG15059	X
FBgn0034377	CG15071	2R
FBgn0034454	CG15120	2R
FBgn0034461	CG15124	2R
FBgn0034467	CG15128	2R
FBgn0032860	CG15130	2L
FBgn0032625	CG15136	2L
FBgn0032631	CG15140	2L
FBgn0032645	CG15142	2L
FBgn0032647	CG15143	2L
FBgn0032649	CG15145	2L
FBgn0032654	CG15147	2L
FBgn0032665	CG15152	2L
FBgn0032663	CG15153	2L
FBgn0032692	CG15161	2L
FBgn0032709	CG15167	2L
FBgn0032734	CG15169	2L
FBgn0032740	CG15172	2L
FBgn0037461	CG15177	3R
FBgn0037449	CG15185	3R
FBgn0030283	CG15198	X
FBgn0030278	CG15200	X
FBgn0030234	CG15211	X
FBgn0040842	CG15212	3L
FBgn0040843	CG15213	3L
FBgn0033076	CG15233	2R
FBgn0029681	CG15239	X
FBgn0030161	CG15249	X
FBgn0028950	CG15255	2L
FBgn0028880	CG15256	2L
FBgn0028850	CG15260	2L
FBgn0028852	CG15262	2L
FBgn0028878	CG15269	2L
FBgn0032554	CG15278	2L
FBgn0028844	CG15283	2L
FBgn0030215	CG15296	X
FBgn0031088	CG15322	X
FBgn0029987	CG15330	X
FBgn0029989	CG15333	X
FBgn0030014	CG15337	X
FBgn0030040	CG15347	X
FBgn0040719	CG15357	2L
FBgn0030105	CG15369	X
FBgn0030107	CG15370	X
FBgn0029694	CG15375	X
FBgn0031460	CG15399	2L
FBgn0031504	CG15403	2L
FBgn0031517	CG15406	2L
FBgn0031523	CG15408	2L
FBgn0031579	CG15422	2L
FBgn0031580	CG15423	2L
FBgn0265269	CG15425	2L
FBgn0031596	CG15429	2L
FBgn0040705	CG15434	2L
FBgn0031608	CG15435	2L
FBgn0031155	CG15446	X
FBgn0031130	CG15452	X
FBgn0040651	CG15458	X
FBgn0040649	CG15461	X
FBgn0029726	CG15471	X
FBgn0032457	CG15483	2L
FBgn0038894	CG15497	3R
FBgn0038892	CG15498	3R
FBgn0039718	CG15517	3R
FBgn0039744	CG15526	3R
FBgn0039752	CG15530	3R
FBgn0039769	CG15534	3R
FBgn0039782	CG15539	3R
FBgn0039799	CG15543	3R
FBgn0039812	CG15548	3R
FBgn0039810	CG15549	3R
FBgn0039832	CG15563	3R
FBgn0029702	CG15572	X
FBgn0029700	CG15576	X
FBgn0040905	CG15578	X
FBgn0040906	CG15579	X
FBgn0037398	CG15580	3R
FBgn0030667	CG15599	X
FBgn0034196	CG15605	2R
FBgn0034159	CG15615	2R
FBgn0034151	CG15617	2R
FBgn0031626	CG15631	2L
FBgn0031621	CG15634	2L
FBgn0031617	CG15635	2L
FBgn0028943	CG15638	2L
FBgn0030642	CG15642	X
FBgn0034563	CG15649	2R
FBgn0034651	CG15676	2R
FBgn0038833	CG15696	3R
FBgn0034104	CG15705	2R
FBgn0034099	CG15708	2R
FBgn0029993	CG1571	X
FBgn0034120	CG15710	2R
FBgn0034122	CG15711	2R
FBgn0030440	CG15719	X
FBgn0030390	CG15731	X
FBgn0030374	CG15734	X
FBgn0030340	CG15740	X
FBgn0030462	CG15742	X
FBgn0029817	CG15764	X
FBgn0029813	CG15766	X
FBgn0029795	CG15773	X
FBgn0034904	CG15800	2R
FBgn0031910	CG15818	2L
FBgn0035743	CG15829	3L
FBgn0040034	CG15831	3RHet
FBgn0015336	CG15865	X
FBgn0035003	CG15873	2R
FBgn0035569	CG15876	3L
FBgn0035337	CG15877	3L
FBgn0035316	CG15878	3L
FBgn0038132	CG15887	3R
FBgn0030700	CG15914	X
FBgn0038814	CG15923	3R
FBgn0034129	CG15925	2R
FBgn0030389	CG15927	X
FBgn0031101	CG1631	X
FBgn0039602	CG1647	3R
FBgn0039101	CG16710	3R
FBgn0034459	CG16716	2R
FBgn0039092	CG16723	3R
FBgn0038719	CG16727	3R
FBgn0037668	CG16736	3R
FBgn0042198	CG16741	2R
FBgn0034529	CG16742	2R
FBgn0032462	CG16800	2L
FBgn0032491	CG16815	2L
FBgn0040973	CG16824	2L
FBgn0035009	CG16837	2R
FBgn0032522	CG16848	2L
FBgn0028942	CG16852	2L
FBgn0028904	CG16879	2L
FBgn0034483	CG16894	2R
FBgn0037763	CG16904	3R
FBgn0032519	CG16957	2L
FBgn0032385	CG16964	2L
FBgn0031082	CG17003	X
FBgn0033167	CG1701	2R
FBgn0036552	CG17028	3L
FBgn0035584	CG17030	3L
FBgn0032449	CG17036	2L
FBgn0033827	CG17047	2R
FBgn0039051	CG17109	3R
FBgn0039050	CG17110	3R
FBgn0039020	CG17141	3R
FBgn0035581	CG17150	3L
FBgn0036246	CG17154	3L
FBgn0039944	CG17162	XHet
FBgn0036440	CG17177	3L
FBgn0039472	CG17192	3R
FBgn0039369	CG17195	3R
FBgn0038775	CG17199	3R
FBgn0032419	CG17217	2L
FBgn0031494	CG17219	2L
FBgn0031164	CG1724	X
FBgn0250841	CG17242	2L
FBgn0031490	CG17264	2L
FBgn0038821	CG17267	3R
FBgn0038850	CG17279	3R
FBgn0034202	CG17287	2R
FBgn0036345	CG17300	3L
FBgn0028895	CG17328	2L
FBgn0036393	CG17362	3L
FBgn0031861	CG17375	2L
FBgn0037276	CG17387	3R
FBgn0038001	CG17404	3R
FBgn0030120	CG17440	X
FBgn0040028	CG17450	X
FBgn0032868	CG17472	2L
FBgn0038481	CG17475	3R
FBgn0038462	CG17556	3R
FBgn0038450	CG17560	3R
FBgn0038449	CG17562	3R
FBgn0032768	CG17564	2L
FBgn0259998	CG17571	2L
FBgn0250842	CG17575	2R
FBgn0040755	CG17580	2R
FBgn0032715	CG17597	2L
FBgn0031196	CG17599	X
FBgn0025837	CG17636	X
FBgn0037004	CG17637	3L
FBgn0031364	CG17648	2L
FBgn0031365	CG17650	2L
FBgn0034883	CG17664	2R
FBgn0083978	CG17672	3L
FBgn0032668	CG17681	2L
FBgn0029877	CG17717	X
FBgn0033439	CG1773	2R
FBgn0036923	CG17732	3L
FBgn0038009	CG17738	3R
FBgn0035730	CG17744	3L
FBgn0038717	CG17751	3R
FBgn0038718	CG17752	3R
FBgn0039195	CG17782	3R
FBgn0038550	CG17801	3R
FBgn0038915	CG17819	3R
FBgn0034383	CG17821	2R
FBgn0038919	CG17843	3R
FBgn0039576	CG17856	3R
FBgn0037431	CG17917	3R
FBgn0037500	CG17944	3R
FBgn0034624	CG17974	2R
FBgn0033072	CG17994	2R
FBgn0031171	CG1801	X
FBgn0028856	CG18063	2L
FBgn0032791	CG18094	2L
FBgn0028901	CG18109	2L
FBgn0034898	CG18128	2R
FBgn0030359	CG18130	X
FBgn0031343	CG18131	2L
FBgn0031345	CG18132	2L
FBgn0036839	CG18136	3L
FBgn0035265	CG18173	3L
FBgn0036023	CG18179	3L
FBgn0036024	CG18180	3L
FBgn0037579	CG18193	3R
FBgn0265267	CG18258	X
FBgn0030956	CG18259	X
FBgn0037520	CG18268	3R
FBgn0033836	CG18278	2R
FBgn0037003	CG18281	3L
FBgn0043825	CG18284	2L
FBgn0032265	CG18301	2L
FBgn0034460	CG18367	2R
FBgn0033893	CG18371	2R
FBgn0039761	CG18404	3R
FBgn0035780	CG18417	3L
FBgn0035568	CG18418	3L
FBgn0028866	CG18420	2L
FBgn0033285	CG18449	2R
FBgn0034206	CG18469	2R
FBgn0039463	CG18472	3R
FBgn0028518	CG18480	2L
FBgn0038701	CG18493	3R
FBgn0033154	CG1850	2R
FBgn0028900	CG18518	2L
FBgn0038348	CG18519	3R
FBgn0042207	CG18530	3R
FBgn0034322	CG18536	2R
FBgn0037812	CG18545	3R
FBgn0031470	CG18557	2L
FBgn0031469	CG18558	2L
FBgn0033888	CG18568	2R
FBgn0034411	CG18605	2R
FBgn0034429	CG18607	2R
FBgn0034382	CG18609	2R
FBgn0034279	CG18635	2R
FBgn0032551	CG18636	2L
FBgn0040967	CG18666	2L
FBgn0040696	CG18675	3L
FBgn0042101	CG18744	3R
FBgn0042102	CG18745	3R
FBgn0042106	CG18754	3R
FBgn0042110	CG18765	3R
FBgn0042133	CG18810	2L
FBgn0042137	CG18814	3L
FBgn0039585	CG1894	3R
FBgn0033214	CG1941	2R
FBgn0033215	CG1942	2R
FBgn0029940	CG1958	X
FBgn0029947	CG1999	X
FBgn0039669	CG2014	3R
FBgn0039887	CG2053	3R
FBgn0033203	CG2070	2R
FBgn0037365	CG2104	3R
FBgn0030223	CG2111	X
FBgn0030005	CG2120	X
FBgn0003065	CG2150	3R
FBgn0030244	CG2157	X
FBgn0030441	CG2209	X
FBgn0033279	CG2291	2R
FBgn0033479	CG2292	2R
FBgn0039663	CG2321	3R
FBgn0030326	CG2444	X
FBgn0030319	CG2533	X
FBgn0030386	CG2574	X
FBgn0037323	CG2663	3R
FBgn0024977	CG2709	X
FBgn0031646	CG2837	2L
FBgn0029728	CG2861	X
FBgn0030207	CG2887	X
FBgn0030195	CG2898	X
FBgn0029679	CG2901	X
FBgn0030177	CG2972	X
FBgn0031468	CG2975	2L
FBgn0030170	CG2990	X
FBgn0050001	CG30001	2R
FBgn0050016	CG30016	2R
FBgn0050039	CG30039	2R
FBgn0050047	CG30047	2R
FBgn0050048	CG30048	2R
FBgn0050056	CG30056	2R
FBgn0265272	CG30060	2R
FBgn0050065	CG30065	2R
FBgn0050075	CG30075	2R
FBgn0050076	CG30076	2R
FBgn0050082	CG30082	2R
FBgn0050090	CG30090	2R
FBgn0050091	CG30091	2R
FBgn0050093	CG30093	2R
FBgn0050098	CG30098	2R
FBgn0050105	CG30105	2R
FBgn0029823	CG3011	X
FBgn0050110	CG30110	2R
FBgn0050157	CG30157	2R
FBgn0050161	CG30161	2R
FBgn0050177	CG30177	2R
FBgn0050192	CG30192	2R
FBgn0050195	CG30195	2R
FBgn0050196	CG30196	2R
FBgn0050222	CG30222	2R
FBgn0050268	CG30268	2R
FBgn0050274	CG30274	2R
FBgn0050275	CG30275	2R
FBgn0050278	CG30278	2R
FBgn0050280	CG30280	2R
FBgn0050284	CG30284	2R
FBgn0050286	CG30286	2R
FBgn0050287	CG30287	2R
FBgn0050288	CG30288	2R
FBgn0050289	CG30289	2R
FBgn0050323	CG30323	2R
FBgn0050325	CG30325	2R
FBgn0050334	CG30334	2R
FBgn0050339	CG30339	2R
FBgn0050340	CG30340	2R
FBgn0050354	CG30354	2R
FBgn0050369	CG30369	2R
FBgn0050371	CG30371	2R
FBgn0050377	CG30377	2R
FBgn0050379	CG30379	2R
FBgn0050381	CG30381	2R
FBgn0050391	CG30391	2R
FBgn0050393	CG30393	2R
FBgn0050401	CG30401	2R
FBgn0050416	CG30416	2R
FBgn0050429	CG30429	2R
FBgn0050430	CG30430	2R
FBgn0050432	CG30432	2R
FBgn0050447	CG30447	2R
FBgn0050472	CG30472	2R
FBgn0050484	CG30484	2R
FBgn0050486	CG30486	2R
FBgn0050487	CG30487	2R
FBgn0025612	CG3062	X
FBgn0023527	CG3071	X
FBgn0025613	CG3081	X
FBgn0051007	CG31007	3R
FBgn0051010	CG31010	3R
FBgn0051013	CG31013	3R
FBgn0051019	CG31019	3R
FBgn0051021	CG31021	3R
FBgn0051041	CG31041	3R
FBgn0051053	CG31053	3R
FBgn0051055	CG31055	3R
FBgn0030148	CG3106	X
FBgn0051065	CG31065	3R
FBgn0051076	CG31076	3R
FBgn0029807	CG3108	X
FBgn0051087	CG31087	3R
FBgn0051088	CG31088	3R
FBgn0051091	CG31091	3R
FBgn0051093	CG31093	3R
FBgn0051097	CG31097	3R
FBgn0051099	CG31099	3R
FBgn0051106	CG31106	3R
FBgn0051128	CG31128	3R
FBgn0051139	CG31139	3R
FBgn0051141	CG31141	3R
FBgn0047114	CG31142	3R
FBgn0051148	CG31148	3R
FBgn0031471	CG3117	2L
FBgn0051174	CG31174	3R
FBgn0031466	CG3119	2L
FBgn0051206	CG31206	3R
FBgn0034957	CG3121	2R
FBgn0051213	CG31213	3R
FBgn0051220	CG31220	3R
FBgn0051230	CG31230	3R
FBgn0051231	CG31231	3R
FBgn0051244	CG31244	3R
FBgn0051245	CG31245	3R
FBgn0051262	CG31262	3R
FBgn0051265	CG31265	3R
FBgn0051272	CG31272	3R
FBgn0063261	CG31275	3R
FBgn0051286	CG31286	3R
FBgn0051291	CG31291	3R
FBgn0051296	CG31296	3R
FBgn0051323	CG31323	3R
FBgn0051337	CG31337	3R
FBgn0051371	CG31371	3R
FBgn0051373	CG31373	3R
FBgn0051391	CG31391	3R
FBgn0051404	CG31404	3R
FBgn0051406	CG31406	3R
FBgn0051413	CG31413	3R
FBgn0051418	CG31418	3R
FBgn0051454	CG31454	3R
FBgn0051459	CG31459	3R
FBgn0051465	CG31465	3R
FBgn0047351	CG31468	3R
FBgn0051473	CG31473	3R
FBgn0051482	CG31482	3R
FBgn0051493	CG31493	3R
FBgn0051516	CG31516	3R
FBgn0051525	CG31525	3R
FBgn0051526	CG31526	3R
FBgn0051533	CG31533	3R
FBgn0051551	CG31551	3R
FBgn0051600	CG31600	2L
FBgn0051601	CG31601	2L
FBgn0051609	CG31609	2L
FBgn0051624	CG31624	2L
FBgn0051642	CG31642	2L
FBgn0051644	CG31644	2L
FBgn0051659	CG31659	2L
FBgn0051675	CG31675	2L
FBgn0051677	CG31677	2L
FBgn0051680	CG31680	2L
FBgn0051693	CG31693	2L
[truncated: 2,372 more rows]

## Sheet: Only detected in Male Input 
Gene	Symbol	Chromosome
[truncated: 1,537 more rows]

[truncated: 8 more sheets: Detected in Input inboth Sexes , Only detected in Female Input , Genes detected in TRAP samples, Genes detected in male TRAP, Genes detected in Female TRAP, Genes det. in male&female TRAP, Male&Female TRAP mixed, Male&Female TRAP same exon]
