# Supplementary material for: Neurons That Underlie Drosophila melanogaster Reproductive Behaviors: Detection of a Large Male-Bias in Gene Expression in fruitless-Expressing Neurons
Source: G3 (Bethesda). 2016 May 31;6(8):2455–65. doi: 10.1534/g3.115.019265 (PMC4978899; doi:10.1534/g3.115.019265)
Supplement: Supplemental Material [file supp_g3.115.019265_TableS4.xlsx]

## Sheet: ReadMe
Table S4: Differentially expressed exons (and genes) between Male Input and Female Input
Sheets:
List	# in list	List Description
Differential Expression Summary		Table of number of exons and genes with differential expression at multiple FDR values for each list.
MaleInputvsFemaleInput_all	3667	All of the exons that are differentially expressed between Male Input and Female Input using a FDR corrected p-value cut-off of <0.20
Male Bias Exon Input	1956	The list of exons that are differentially expressed between Male Input and Female Input using a FDR corrected p-value cut-off of <0.20 and mean RPKM for Male Input was greater than mean RPKM for Female Input
Male Bias Gene Input	1438	The list of genes that were uniquely male-biased in the input
Female Bias Exon Input	1710	The list of exons that are differentially expressed between Male Input and Female Input using a FDR corrected p-value cut-off of <0.20 and mean RPKM for Female Input was greater than mean RPKM for Male Input
Female Bias Gene Input	1125	The list of genes that were uniquely female-biased in the input
Mixed Bias Gene Input	20	The list of genes that had at least one exon higher in Male Input over Female Input and another exon that was higher in Female Input over Male Input for the same gene
Overlap w/ Chang male-biased	250	The list of genes that are male-bias in this study and previously found to be male-biased in Chang et al. 2011
Overlap w/ Chang female-biased	214	The list of genes that are female-bias in this study and previously found to be female-biased in Chang et al. 2011

## Sheet: Differential expression summary
Gene/exon significant expression differences between male and female TRAP and between male and female input
	FDR .20	FDR .20	FDR .10	FDR .05
Description	Exons	Genes	Genes	Genes
Male-biased TRAP	1420	1210	549	244
Female-biased TRAP	415	331	149	71
Differences in isoforms between male and female TRAP		16	0	0
Male-biased input	1956	1438	778	432
Female-biased input	1710	1125	764	573
Differences in isoforms between male and female input		20	2	0
Gene/exon expression differences between male and female TRAP and between male and female input (no significance test)
Description	Exons	Genes
Male-biased TRAP	14451	5262
Female-biased TRAP	7357	2627
Male-biased input	13291	4587
Female-biased input	8517	3302

## Sheet: MaleInputvsFemaleInput_all
Exon ID	Gene	Symbol	Chrom	Start	End	Input Female Mean RPKM	Input Male Mean RPKM
S36715_SI	FBgn0033287	CG8701	2R	4258578	4259647	0.061856	50.7423
F42235_SI	FBgn0259795	loopin-1	2R	12422448	12424591	0.0959884	40.9511
S2043_SI	FBgn0031545	CG3213	2L	3517273	3519651	0.0788515	31.5474
S42292_SI	FBgn0034144	CG5089	2R	12486253	12487916	0.0895026	31.7945
S52461_SI	FBgn0037985	ssp5	3R	7858864	7861247	0.0272495	8.64364
S27344_SI	FBgn0052064	S-Lap4	3L	10483961	10486034	0.118606	36.1788
S40989_SI	FBgn0033953	CG12861	2R	10551751	10552861	0.142523	42.3999
S3189_SI	FBgn0031728	Hsp60C	2L	5668943	5670838	0.0781036	21.6048
S42754_SI	FBgn0046294	CG12699	2R	13134035	13134733	0.246364	67.5629
F40402_SI	FBgn0033868	S-Lap7	2R	9665629	9667750	0.122107	32.9873
S382_SI	FBgn0051921	CG31921	2L	329910	332335	0.0418518	9.74505
S53030_SI	FBgn0001217	Hsc70-2	3R	8871307	8873112	0.0926105	12.5669
F38265_SI	FBgn0250840	CG12907	2R	6240873	6241889	0.153688	20.3551
S61420_SI	FBgn0263597	Acp98AB	3R	23520605	23520773	1.17992	149.9
S56646_SI	FBgn0038762	CG4836	3R	15842800	15843580	0.452279	44.0573
F16501_SI	FBgn0019660	roX2	X	11473098	11474465	0.221965	21.3024
S5797_SI	FBgn0011823	Pen	2L	10058847	10060095	0.517653	49.565
F44091_SI	FBgn0034435	CG9975	2R	15231729	15233259	0.200245	17.0306
S11702_SI	FBgn0010019	Cyp4g1	X	361090	363368	0.353143	25.4547
F13178_SI	FBgn0019661	roX1	X	3752310	3756730	0.501831	32.1551
S26476_SI	FBgn0052026	CG32026	3L	8829562	8831943	0.0849323	5.36092
S60522_SI	FBgn0039398	CG14540	3R	21786385	21787408	0.207669	11.9897
S53550_SI	FBgn0038200	CG9920	3R	9923015	9923632	0.912222	47.008
S40379_SI	FBgn0033863	CG13337	2R	9552619	9555184	0.196902	9.58609
S8928_SI	FBgn0032590	CG4631	2L	16607370	16610037	0.173698	6.15441
S32775_SI	FBgn0052436	CG32436	3L	21346209	21348149	0.451259	15.5107
S49488_SI	FBgn0037454	CG1137	3R	2385029	2385626	0.26615	8.73107
S3314_SI	FBgn0031751	CG9016	2L	5922876	5923479	1.37274	35.9215
S31647_SI	FBgn0036895	CG9392	3L	19613855	19617409	0.122533	3.13823
S54298_SI	FBgn0000047	Act88F	3R	11266322	11267262	0.82656	20.5242
S48723_SI	FBgn0051538	CG31538	3R	1101400	1103557	1.09204	27.0052
S21747_SI	FBgn0035124	ttm2	3L	275155	276667	0.19617	4.75015
S26356_SI	FBgn0052351	S-Lap2	3L	8612988	8614296	0.922006	19.1278
F16890_SI	FBgn0040859	CR32658	X	11985839	11986116	1.67159	28.8253
S50874_SI	FBgn0003889	betaTub85D	3R	5234105	5235322	1.58522	26.3777
S27563_SI	FBgn0036125	CG6279	3L	11086471	11087239	0.993661	14.9972
S13520_SI	FBgn0029730	CG12681	X	4769703	4771296	0.176699	2.46967
F27773_SI	FBgn0036170	CG11714	3L	11514113	11515606	0.681121	8.98087
S10673_SI	FBgn0032869	CG17470	2L	20642306	20643244	1.21389	15.354
S62628_SI	FBgn0051029	CG31029	3R	25955001	25956126	1.42673	17.5147
S20312_SI	FBgn0030975	CG7349	X	18789988	18790614	0.631072	7.52973
S32706_SI	FBgn0037064	CG9389	3L	21262517	21263680	0.801699	8.65554
S26354_SI	FBgn0035915	S-Lap1	3L	8611656	8612120	5.70352	60.1372
S26355_SI	FBgn0035915	S-Lap1	3L	8612183	8612574	6.95252	72.0685
S26353_SI	FBgn0035915	S-Lap1	3L	8610335	8611598	4.0116	40.0681
S34669_SI	FBgn0085757	CR40621	U	9411518	9412651	3.26305	32.2845
S31925_SI	FBgn0005633	fln	3L	19982651	19983186	7.15497	70.0394
S4479_SI	FBgn0031944	CG7196	2L	7765214	7765716	0.848301	7.8666
S54172_SI	FBgn0003721	Tm1	3R	11130900	11131703	1.58847	13.8884
S14536_SI	FBgn0029924	CG4586	X	6865118	6866298	0.670828	5.56846
S8977_SI	FBgn0086907	Cyt-c-d	2L	16719126	16719635	2.6532	21.5987
S51200_SI	FBgn0051415	CG31415	3R	5569792	5570384	1.51444	12.3265
S55680_SI	FBgn0038565	CG7794	3R	13850184	13851100	0.856624	6.34627
S25585_SI	FBgn0035781	CG8560	3L	7395828	7396718	0.466513	3.43971
S12762_SI	FBgn0011606	Klp3A	X	2494392	2496655	0.440243	2.86812
F62252_SI	FBgn0039685	Obp99b	3R	25541976	25542549	24.6876	151.036
S18488_SI	FBgn0030691	Efhc1.1	X	15674431	15676040	0.328717	1.91681
S58662_SI	FBgn0039083	CG10177	3R	19345868	19347305	1.40515	8.18924
S31926_SI	FBgn0005633	fln	3L	19983249	19983404	8.91257	45.1643
S24763_SI	FBgn0035638	Tektin-C	3L	5787505	5788243	1.25648	5.52925
F50501_SI	FBgn0037616	CG8136	3R	4547345	4548773	2.90751	12.6326
F46281_SI	FBgn0050271	CG30271	2R	18708654	18709634	2.1763	9.3957
F48897_SI	FBgn0264427	CR43845	3R	1348111	1348784	1.54206	6.65623
S57054_SI	FBgn0038826	Syp	3R	16630397	16631233	6.53618	27.5043
S23898_SI	FBgn0035497	CG14995	3L	4098026	4098199	8.85443	35.0732
F39124_SI	FBgn0260959	MCPH1	2R	7790670	7791043	1.93423	7.64875
S10533_SI	FBgn0032848	nesd	2L	20094439	20095939	0.31701	1.24383
S19479_SI	FBgn0016080	xmas-1	X	17045264	17046962	1.20326	4.63564
S32705_SI	FBgn0037064	CG9389	3L	21262067	21262438	5.82476	22.08
F37753_SI	FBgn0033442	CG1690	2R	5643798	5645251	2.34933	8.8901
F33210_SI	FBgn0025702	srpk79D	3L	22270464	22271831	0.810298	3.02147
S37754_SI	FBgn0033442	CG1690	2R	5645320	5645573	2.76472	10.2856
S6496_SI	FBgn0032291	CG17118	2L	10730698	10731356	1.26375	4.66223
S26630_SI	FBgn0035957	CG5144	3L	9040539	9041824	2.43042	8.54499
S47750_SI	FBgn0035047	Pof	2R	20557425	20558309	7.30477	24.9208
S18012_SI	FBgn0052591	CG32591	X	14821479	14822977	2.01135	6.81351
F23901_SI	FBgn0035497	CG14995	3L	4101477	4102999	6.14373	20.2604
F40236_SI	FBgn0259221	CG42321	2R	9313018	9313744	1.78969	5.84138
S35569_SI	FBgn0050156	CG30156	2R	2868951	2869190	2.70871	8.44412
S9774_SI	FBgn0261349	Mst36Fb	2L	18674342	18675094	2.2519	6.88797
F1435_SI	FBgn0031432	Cyp309a1	2L	2562483	2563065	7.46828	22.808
S37567_SI	FBgn0259234	Camta	2R	5336591	5337189	1.07701	3.27626
S13491_SI	FBgn0029722	CG7024	X	4600038	4601537	2.41071	7.32311
S52138_SI	FBgn0051363	Jupiter	3R	7417223	7417633	6.10043	18.4581
S9776_SI	FBgn0086681	Mst36Fa	2L	18675566	18675957	2.32868	6.81903
S17999_SI	FBgn0030594	CG9509	X	14800367	14802317	0.852189	2.48823
F39336_SI	FBgn0033705	CG13168	2R	8142779	8143206	8.38294	24.332
S13448_SI	FBgn0025388	CG12179	X	4527911	4530037	0.88414	2.50777
S28153_SI	FBgn0002565	Lsp2	3L	12122493	12124796	55.7862	157.106
S38765_SI	FBgn0040763	CG18336	2R	7181281	7181693	5.69815	16.0166
S15389_SI	FBgn0052706	CG32706	X	8981645	8982109	12.4755	34.7861
F53871_SI	FBgn0038257	smp-30	3R	10571623	10572070	37.8412	105.33
S5398_SI	FBgn0032117	FucTB	2L	9428771	9429345	5.37815	14.9222
S54657_SI	FBgn0038398	sxe2	3R	11911910	11912944	11.1503	30.9191
F36619_SI	FBgn0010504	kermit	2R	4034423	4036083	2.63117	7.23712
S11626_SI	FBgn0029128	tyn	X	95438	95553	4.42124	12.1459
S36371_SI	FBgn0085390	Dgk	2R	3773025	3773487	2.53014	6.94382
F16102_SI	FBgn0025111	Ant2	X	10674230	10674694	3.27181	8.82932
S15390_SI	FBgn0030085	CG6999	X	8982400	8982798	1.3108	3.53517
S15987_SI	FBgn0030206	CG2889	X	10369235	10369655	5.09362	13.5939
F12287_SI	FBgn0023515	CG14814	X	1756042	1756676	1.67107	4.43199
S33093_SI	FBgn0262737	mub	3L	21837888	21838335	1.24417	3.29263
S11622_SI	FBgn0029128	tyn	X	93279	94419	3.50586	9.27499
S43511_SI	FBgn0063493	GstE7	2R	14294429	14295193	6.33179	16.7244
S5048_SI	FBgn0032047	CG13088	2L	8489266	8490185	2.54377	6.69502
S7607_SI	FBgn0032481	CG16972	2L	13200711	13202408	1.97119	5.16848
S31927_SI	FBgn0005633	fln	3L	19983471	19983734	19.5161	51.0475
S11022_SI	FBgn0051627	CG31627	2L	21173899	21174179	3.32301	8.67815
S52007_SI	FBgn0262972	CR43283	3R	7073353	7076655	1.39993	3.65393
S43599_SI	FBgn0003067	Pepck	2R	14424272	14424574	25.1382	65.4756
S6836_SI	FBgn0259822	Ca-beta	2L	11162262	11162525	5.98002	15.4143
S5049_SI	FBgn0032047	CG13088	2L	8490241	8490546	3.09024	7.87448
F14582_SI	FBgn0264270	Sxl	X	6976954	6978852	13.6708	34.3606
S41604_SI	FBgn0050089	CG30089	2R	11614886	11615431	1.64822	4.12193
S52412_SI	FBgn0037973	CG18547	3R	7804296	7804415	32.1365	79.6751
S47751_SI	FBgn0035047	Pof	2R	20558371	20558562	17.2147	42.4844
S7159_SI	FBgn0027505	Rab3-GAP	2L	12058830	12059027	13.6307	33.1775
S16137_SI	FBgn0030240	CG2202	X	10742790	10744008	5.27781	12.8274
S43010_SI	FBgn0029006	lack	2R	13480973	13481409	3.31191	8.02882
S12740_SI	FBgn0040377	Vha36-3	X	2473124	2473548	6.77459	16.3199
S53747_SI	FBgn0038236	Cyp313a1	3R	10348536	10348786	42.5573	101.783
S53746_SI	FBgn0038236	Cyp313a1	3R	10347895	10348468	24.527	58.3011
S12118_SI	FBgn0027795	CG14785	X	1350056	1351087	1.94444	4.61969
S53872_SI	FBgn0038257	smp-30	3R	10572129	10572847	23.8756	56.7192
S58722_SI	FBgn0039094	CG10184	3R	19428229	19428640	36.4212	86.4057
F60085_SI	FBgn0039298	to	3R	21066590	21067390	39.3297	93.2698
S44306_SI	FBgn0003435	sm	2R	15419941	15420216	11.1832	26.4402
F7158_SI	FBgn0027505	Rab3-GAP	2L	12058304	12058766	22.9263	54.018
S55161_SI	FBgn0028470	Patr-1	3R	12869581	12870394	1.03952	2.42482
S53924_SI	FBgn0038269	Rrp6	3R	10709784	10711188	3.98804	9.23153
S22150_SI	FBgn0004870	bab1	3L	1099101	1101089	0.703793	1.61225
S43512_SI	FBgn0063492	GstE8	2R	14295339	14296067	3.53199	8.08269
F28851_SI	FBgn0036369	CG10089	3L	13461120	13461994	7.84816	17.9538
S55243_SI	FBgn0038488	m-cup	3R	12974360	12975134	3.6771	8.40851
S23021_SI	FBgn0035348	CG16758	3L	2499372	2499623	129.054	295.065
S11938_SI	FBgn0040349	CG3699	X	840695	841533	31.1815	71.2801
S43600_SI	FBgn0003067	Pepck	2R	14424739	14426920	126.091	286.666
S58181_SI	FBgn0051161	CG31161	3R	18443596	18443751	8.31932	18.8974
S1780_SI	FBgn0015600	toc	2L	3097922	3098065	8.69298	19.7439
S56353_SI	FBgn0260003	Dys	3R	15329513	15331115	0.461379	1.04719
S11764_SI	FBgn0000108	Appl	X	454639	454809	3.19703	7.24306
S23025_SI	FBgn0035348	CG16758	3L	2503143	2503606	28.6389	64.7158
S15391_SI	FBgn0030085	CG6999	X	8982872	8983347	10.8294	24.4652
S13657_SI	FBgn0026751	XRCC1	X	5224247	5225503	4.10961	9.22652
S47802_SI	FBgn0035060	Eps-15	2R	20660735	20660824	13.2271	29.668
S17980_SI	FBgn0264078	Flo-2	X	14734906	14735052	3.43752	7.70423
S19757_SI	FBgn0030871	CG8142	X	17737602	17738469	1.08671	2.4336
F49623_SI	FBgn0024289	Sodh-1	3R	2878057	2878371	12.0124	26.8886
F23897_SI	FBgn0035497	CG14995	3L	4097206	4097804	11.6193	25.9205
S49627_SI	FBgn0024289	Sodh-1	3R	2879862	2879983	45.0414	100.444
S7606_SI	FBgn0032481	CG16972	2L	13198603	13200654	4.63506	10.3263
S58840_SI	FBgn0028475	Hrd3	3R	19581879	19582053	3.81423	8.45393
S1436_SI	FBgn0031432	Cyp309a1	2L	2563133	2563396	13.8495	30.574
F15671_SI	FBgn0261931	CG42797	X	9503784	9506239	2.84978	6.28204
S23022_SI	FBgn0035348	CG16758	3L	2499691	2500462	66.9124	147.316
F47952_SI	FBgn0050424	CG30424	2R	20854574	20854808	2.60075	5.72513
F52401_SI	FBgn0037970	CG12201	3R	7797806	7798618	4.52601	9.96004
S38458_SI	FBgn0005586	Rab3	2R	6611519	6611690	26.1867	57.1932
S55676_SI	FBgn0038564	CG7785	3R	13847828	13848394	2.75859	6.01456
S12857_SI	FBgn0024998	CG2685	X	2607711	2607993	1.4055	3.05777
S46155_SI	FBgn0005631	robo	2R	18583282	18583514	3.77695	8.21296
S46344_SI	FBgn0034789	PIP5K59B	2R	18763090	18763239	11.1911	24.1891
S14583_SI	FBgn0264270	Sxl	X	6979191	6979372	13.9279	30.092
S21755_SI	FBgn0264707	RhoGEF3	3L	289371	290327	5.07213	10.9533
S51492_SI	FBgn0004575	Syn	3R	6042785	6042952	20.6358	44.5586
S16140_SI	FBgn0030240	CG2202	X	10745738	10746360	36.2656	77.6952
S16006_SI	FBgn0085443	spri	X	10404369	10404620	5.32265	11.3756
S7262_SI	FBgn0000114	aret	2L	12312376	12312465	7.33119	15.6254
S12256_SI	FBgn0026086	Adar	X	1677142	1677621	8.25899	17.5751
S23894_SI	FBgn0035497	CG14995	3L	4095636	4095874	27.9244	59.335
F11627_SI	FBgn0029128	tyn	X	95614	97667	4.35528	9.2081
F6149_SI	FBgn0085396	CG34367	2L	10351715	10352091	3.14884	6.65581
S50961_SI	FBgn0037705	mura	3R	5366306	5366888	5.46319	11.5333
S52414_SI	FBgn0037973	CG18547	3R	7805301	7805742	11.2491	23.7066
S4297_SI	FBgn0260486	Ziz	2L	7480952	7481584	2.36901	4.99107
S13659_SI	FBgn0026751	XRCC1	X	5225715	5226043	11.4716	24.1574
S26680_SI	FBgn0011206	bol	3L	9122997	9123452	5.77254	12.1511
S49628_SI	FBgn0024289	Sodh-1	3R	2880037	2880264	127.886	269.046
S28010_SI	FBgn0085449	CG34420	3L	11855384	11856547	3.67345	7.67448
S45817_SI	FBgn0034704	CG6758	2R	18062427	18062822	2.65677	5.54781
S38462_SI	FBgn0005586	Rab3	2R	6616110	6616708	7.45543	15.5171
S49626_SI	FBgn0024289	Sodh-1	3R	2879585	2879803	44.3496	92.2664
S24358_SI	FBgn0261797	Dhc64C	3L	4822023	4822626	1.5147	3.14484
S22492_SI	FBgn0013342	n-syb	3L	1634505	1634907	11.1229	23.0494
S6842_SI	FBgn0259822	Ca-beta	2L	11165745	11165966	3.16075	6.54527
F26030_SI	FBgn0035853	Ubc12	3L	8190622	8190805	11.2684	23.2845
S19964_SI	FBgn0052553	CG32553	X	18018599	18019537	12.868	26.5869
S1392_SI	FBgn0031424	VGlut	2L	2406207	2406857	8.48629	17.4738
S23340_SI	FBgn0026189	prominin-like	3L	3120668	3121199	3.44652	7.07654
S33940_SI	FBgn0004607	zfh2	4	550319	551719	2.72674	5.59288
S63574_SI	FBgn0039883	RhoGAP100F	3R	27660097	27661199	1.4788	3.03127
S37623_SI	FBgn0259246	brp	2R	5424518	5424581	13.6446	27.8973
S7250_SI	FBgn0000114	aret	2L	12271591	12272084	10.2304	20.8561
S38298_SI	FBgn0033521	CG12896	2R	6314385	6314602	19.1739	39.0179
F44305_SI	FBgn0003435	sm	2R	15419675	15419879	11.0818	22.512
S48824_SI	FBgn0037326	CG14669	3R	1262858	1263371	7.46851	15.1603
S7774_SI	FBgn0263354	CG42784	2L	13483447	13485249	4.50719	9.14472
S53645_SI	FBgn0003862	trx	3R	10099914	10101090	2.19371	4.44596
S43015_SI	FBgn0029006	lack	2R	13487355	13487591	6.32916	12.8251
S46346_SI	FBgn0034789	PIP5K59B	2R	18763668	18763810	15.1362	30.6235
S12234_SI	FBgn0029588	CG14798	X	1587196	1587356	6.23718	12.5696
F42691_SI	FBgn0010226	GstS1	2R	12981821	12981963	33.9439	68.2577
S57217_SI	FBgn0038846	CG5697	3R	16842223	16842842	2.9004	5.82297
S6281_SI	FBgn0032248	CG5343	2L	10430439	10430918	8.91422	17.8914
S51874_SI	FBgn0037856	CG4674	3R	6719452	6720840	2.34761	4.7075
S60083_SI	FBgn0039298	to	3R	21066088	21066328	26.601	53.2837
S47937_SI	FBgn0035086	CG12851	2R	20836170	20836925	2.26425	4.53339
S16991_SI	FBgn0264542	CG43921	X	12415942	12416759	5.44232	10.8922
S60159_SI	FBgn0039319	CG13659	3R	21126613	21127175	4.1196	8.22917
S5088_SI	FBgn0011259	Sema-1a	2L	8563739	8564296	1.62532	3.24443
F27615_SI	FBgn0260795	CG42575	3L	11121912	11122980	23.2533	46.4041
S11416_SI	FBgn0028979	tio	2L	22020688	22023143	1.3032	2.59916
S14853_SI	FBgn0029979	CG10777	X	7822827	7824348	1.2601	2.50673
S53329_SI	FBgn0038165	Task6	3R	9496367	9496554	11.7242	23.3145
S51511_SI	FBgn0261928	CG42795	3R	6067262	6067462	4.19873	8.33295
S1390_SI	FBgn0031424	VGlut	2L	2404727	2405057	11.546	22.9129
S16179_SI	FBgn0264502	CG43901	X	10799800	10803155	1.67446	3.32144
F16293_SI	FBgn0030268	Klp10A	X	11028913	11030811	2.61814	5.19065
S56361_SI	FBgn0260003	Dys	3R	15350181	15352956	0.84996	1.68197
F4517_SI	FBgn0031952	cdc14	2L	7804571	7804918	17.0972	33.8003
S55830_SI	FBgn0038606	CG15803	3R	14179434	14181655	3.73024	7.36896
S12116_SI	FBgn0027795	CG14785	X	1349248	1349728	4.55405	8.9794
S58723_SI	FBgn0039094	CG10184	3R	19428699	19428835	20.1737	39.7367
S40324_SI	FBgn0260964	Vmat	2R	9420166	9420494	6.66899	13.1321
S48503_SI	FBgn0263346	CG43427	3R	536338	536442	11.9718	23.5375
S51588_SI	FBgn0037810	sle	3R	6159373	6162881	1.33354	2.62097
S24014_SI	FBgn0035512	Cpr64Ac	3L	4211964	4212799	1.25973	2.47224
S1438_SI	FBgn0031432	Cyp309a1	2L	2563700	2564119	7.96538	15.5932
S16685_SI	FBgn0030344	CG2025	X	11760762	11762522	1.51567	2.96157
S26798_SI	FBgn0001225	Hsp26	3L	9369518	9370475	6.56201	12.8157
S60084_SI	FBgn0039298	to	3R	21066396	21066535	32.1829	62.7001
S35514_SI	FBgn0050158	CG30158	2R	2793368	2793865	5.65037	10.9974
S53685_SI	FBgn0038223	Afti	3R	10150479	10151800	2.44469	4.75441
S5388_SI	FBgn0085395	Shawl	2L	9414787	9415156	1.59155	3.09212
S29163_SI	FBgn0087007	bbg	3L	14500714	14503019	1.09438	2.12619
S50036_SI	FBgn0085413	CG34384	3R	3671108	3672020	3.85797	7.4921
S9004_SI	FBgn0032600	CG17912	2L	16744124	16744385	4.01458	7.7791
S35422_SI	FBgn0085421	Epac	2R	2651326	2651496	8.15766	15.7979
S37695_SI	FBgn0033434	CG1902	2R	5491750	5492116	13.0569	25.2583
S16556_SI	FBgn0004370	Ptp10D	X	11562272	11562944	2.91451	5.63683
F34054_SI	FBgn0039920	CG11360	4	701066	701761	1.42132	2.74814
F14585_SI	FBgn0264270	Sxl	X	6979652	6980011	15.2347	29.4325
S14852_SI	FBgn0029979	CG10777	X	7820798	7822589	4.29347	8.28414
S58724_SI	FBgn0039094	CG10184	3R	19429076	19429484	9.04694	17.4237
S20924_SI	FBgn0052823	Sdic3	X	20083488	20085420	2.73961	5.27481
S3461_SI	FBgn0028420	Kr-h1	2L	6081808	6083740	2.94511	5.66346
F59008_SI	FBgn0051140	CG31140	3R	19803658	19803933	12.1593	23.3785
S21556_SI	FBgn0044872	FucTC	X	22410602	22411193	16.8995	32.385
S16139_SI	FBgn0030240	CG2202	X	10745094	10745674	13.9116	26.6415
S26841_SI	FBgn0035989	CG3967	3L	9419323	9419777	5.19693	9.9377
F12306_SI	FBgn0029594	CG14806	X	1774315	1774656	4.33006	8.27495
S59004_SI	FBgn0051140	CG31140	3R	19801888	19802169	12.3509	23.583
S61757_SI	FBgn0027655	htt	3R	24531639	24532561	1.5272	2.91517
S46553_SI	FBgn0085400	CG34371	2R	19078648	19079127	3.2507	6.20339
S13446_SI	FBgn0025388	CG12179	X	4526053	4526779	3.20992	6.12482
S34014_SI	FBgn0039915	CG1732	4	653955	654058	9.14719	17.4106
S37921_SI	FBgn0011656	Mef2	2R	5845629	5846363	2.99684	5.70009
S35101_SI	FBgn0264959	Src42A	2R	1898676	1898842	14.1126	26.8245
S26176_SI	FBgn0001253	ImpE1	3L	8378829	8382658	0.967423	1.83801
S22450_SI	FBgn0035236	CG12004	3L	1569181	1569541	6.49744	12.3318
S50048_SI	FBgn0037525	CG17816	3R	3689983	3690156	8.2011	15.5457
S51181_SI	FBgn0037736	CG12950	3R	5562061	5562194	5.7862	10.9442
S44004_SI	FBgn0010434	cora	2R	15116929	15117158	7.64627	14.4571
F62998_SI	FBgn0039801	Npc2h	3R	26571201	26572010	46.9001	88.6577
F59002_SI	FBgn0051140	CG31140	3R	19799076	19799564	2.92705	5.53061
S56896_SI	FBgn0014029	2015-09-02	3R	16413846	16414078	3.70115	6.97822
S11917_SI	FBgn0040344	CG3711	X	818772	818950	15.4061	29.0248
F12086_SI	FBgn0024987	ssx	X	1265907	1266055	4.73829	8.92158
S60946_SI	FBgn0051075	CG31075	3R	22812155	22812726	6.45975	12.1597
S59012_SI	FBgn0051140	CG31140	3R	19806250	19806716	12.7243	23.9265
S23141_SI	FBgn0264606	Fife	3L	2673065	2673284	11.8654	22.3027
S23444_SI	FBgn0035421	CG12034	3L	3219156	3219344	7.53431	14.149
S27567_SI	FBgn0083068	pncr011:3L	3L	11089757	11090161	6.08065	11.4164
F6214_SI	FBgn0051716	Cnot4	2L	10398654	10398749	9.13544	17.1312
S39983_SI	FBgn0265623	Su(z)2	2R	8888432	8891888	3.6906	6.91672
S39170_SI	FBgn0033673	CG8298	2R	7877072	7878437	4.77978	8.94113
S36021_SI	FBgn0261397	didum	2R	3394160	3394291	14.0513	26.2167
S35408_SI	FBgn0027066	Eb1	2R	2640348	2640493	13.8808	25.881
F18274_SI	FBgn0263257	cngl	X	15297617	15298498	1.88099	3.50533
S19077_SI	FBgn0264255	para	X	16375359	16375532	4.09143	7.62399
S39240_SI	FBgn0027495	CG8378	2R	8028776	8029899	4.11564	7.66156
S42818_SI	FBgn0034218	CG18467	2R	13328992	13329122	17.4109	32.3713
S26802_SI	FBgn0001226	Hsp27	3L	9377163	9378382	5.54565	10.3073
S8087_SI	FBgn0016930	smi35A	2L	14196927	14197293	5.38926	10.0034
F6521_SI	FBgn0015320	UbcD2	2L	10766391	10767086	7.98183	14.8073
S21753_SI	FBgn0264707	RhoGEF3	3L	286598	288474	2.68854	4.9875
S53000_SI	FBgn0038111	CG12360	3R	8853749	8853868	11.985	22.2218
S16022_SI	FBgn0001206	Hmr	X	10486745	10489510	2.66857	4.94718
S18631_SI	FBgn0003392	shi	X	15790180	15790337	32.0357	59.3552
S52416_SI	FBgn0037974	CG12224	3R	7806426	7806576	14.9801	27.7452
F19661_SI	FBgn0030854	CG8289	X	17528607	17529010	10.9357	20.2471
S33203_SI	FBgn0004179	Csp	3L	22260668	22260887	12.5154	23.1304
F33107_SI	FBgn0262737	mub	3L	21914003	21914427	9.07753	16.7749
S5205_SI	FBgn0032075	Tsp29Fb	2L	8938857	8939027	5.74148	10.5999
F3911_SI	FBgn0015777	nrv2	2L	6796337	6796835	25.078	46.2491
S23464_SI	FBgn0035424	CG11505	3L	3229912	3231796	4.27135	7.86381
S53910_SI	FBgn0264754	btsz	3R	10650959	10653006	1.97725	3.63946
S12470_SI	FBgn0004860	ph-d	X	2014096	2015657	0.958582	1.76305
S61071_SI	FBgn0029155	Men-b	3R	22981500	22981794	21.9446	40.1407
S36965_SI	FBgn0086784	stmA	2R	4621297	4621809	40.4458	73.9608
S32696_SI	FBgn0004865	Eip78C	3L	21256096	21256736	6.0535	11.0672
S47691_SI	FBgn0035033	CG3548	2R	20487984	20488503	5.96436	10.9037
S50996_SI	FBgn0037714	CG9396	3R	5396136	5396471	40.4376	73.9061
S48731_SI	FBgn0013576	mtd	3R	1118720	1118882	16.7706	30.6459
S10745_SI	FBgn0262743	Fs(2)Ket	2L	20736418	20737446	2.10034	3.8368
S23181_SI	FBgn0263392	CG43444	3L	2792502	2795034	4.15433	7.58805
S50045_SI	FBgn0037525	CG17816	3R	3684938	3685159	13.1732	24.0563
S18113_SI	FBgn0030613	Rab3-GEF	X	14988700	14989061	4.82506	8.81092
S6664_SI	FBgn0026148	CG12253	2L	10989049	10989241	5.35633	9.77409
F3568_SI	FBgn0031800	CG9497	2L	6347787	6348427	3.90808	7.1306
S48729_SI	FBgn0013576	mtd	3R	1117712	1117801	15.5189	28.3149
S2282_SI	FBgn0051774	fred	2L	3917563	3919794	0.98673	1.79941
F41615_SI	FBgn0265991	Zasp52	2R	11652628	11657056	3.53025	6.43421
S48987_SI	FBgn0015324	Vha26	3R	1418290	1418502	31.6657	57.6
S51843_SI	FBgn0037847	SelR	3R	6694161	6694364	9.92974	18.0517
S33522_SI	FBgn0058470	CG40470	3L	23882205	23882899	2.53134	4.60011
S40927_SI	FBgn0050077	blos1	2R	10488783	10488908	14.308	25.9913
S42242_SI	FBgn0034135	Syn2	2R	12443350	12443508	12.4872	22.6587
S32641_SI	FBgn0021760	chb	3L	21168881	21169628	2.74111	4.97119
F31594_SI	FBgn0005564	Shal	3L	19567594	19568159	6.04172	10.9539
S20727_SI	FBgn0031064	CG12531	X	19612956	19613803	2.63191	4.76754
S41154_SI	FBgn0261854	aPKC	2R	10833982	10834108	20.606	37.3122
S6367_SI	FBgn0026431	Grip75	2L	10484825	10485197	5.60024	10.1378
S16858_SI	FBgn0030366	Usp7	X	11920659	11922072	5.77067	10.4286
S10098_SI	FBgn0010309	pigeon	2L	19188299	19188531	3.74075	6.75176
S5998_SI	FBgn0032204	CG4953	2L	10267799	10267927	6.13338	11.067
S27047_SI	FBgn0036030	CG6767	3L	9678021	9678145	24.6511	44.4654
S45738_SI	FBgn0034689	CG2921	2R	17962434	17962813	7.72927	13.9217
S20697_SI	FBgn0031057	Ubqn	X	19577841	19578129	5.81882	10.4736
F1759_SI	FBgn0042627	v(2)k05816	2L	3049392	3054623	5.46665	9.83744
S47950_SI	FBgn0050424	CG30424	2R	20853369	20853564	6.24226	11.2284
S33244_SI	FBgn0037166	CG11426	3L	22464967	22466609	19.8611	35.7224
S28591_SI	FBgn0036316	CG10960	3L	12820062	12820682	6.29111	11.3053
S61975_SI	FBgn0039633	CG11873	3R	24927241	24929767	5.68977	10.2212
F14127_SI	FBgn0262730	CG14446	X	6119680	6120253	2.96939	5.32806
F62_SI	FBgn0262123	l(2)41Ab	2RHet	494133	495032	1.21863	2.1842
F7131_SI	FBgn0032397	Tom70	2L	12037155	12038511	4.51011	8.08168
S1441_SI	FBgn0041337	Cyp309a2	2L	2564886	2565248	10.7562	19.2677
S8478_SI	FBgn0261268	Cul-3	2L	15266596	15266734	31.3019	56.0666
F7358_SI	FBgn0259176	bun	2L	12537746	12540902	6.77836	12.1391
F50023_SI	FBgn0037521	CG2993	3R	3631717	3632492	6.86439	12.2795
S42392_SI	FBgn0034155	unc-104	2R	12645102	12645192	20.0183	35.799
S26835_SI	FBgn0035989	CG3967	3L	9411444	9411824	14.9142	26.6586
S38297_SI	FBgn0033520	Prx2540-1	2R	6312759	6312976	37.7237	67.2727
S2641_SI	FBgn0031632	CG15628	2L	4825608	4825711	11.9696	21.3214
S10787_SI	FBgn0032886	CG9328	2L	20809974	20810373	14.5099	25.8337
S38083_SI	FBgn0050011	gem	2R	6019127	6019199	36.715	65.3188
S18910_SI	FBgn0030737	CG9914	X	16201823	16202201	20.9491	37.2565
S60142_SI	FBgn0039316	CG11893	3R	21115611	21116714	2.33146	4.14624
F50801_SI	FBgn0037676	CG8861	3R	5152410	5153053	4.63572	8.235
F41163_SI	FBgn0261854	aPKC	2R	10839140	10840094	5.21462	9.25815
S4656_SI	FBgn0013531	MED20	2L	8071812	8072848	2.84409	5.04674
S29374_SI	FBgn0261090	Sytbeta	3L	15011231	15011720	4.41864	7.83996
F2363_SI	FBgn0010473	tutl	2L	4284701	4285074	3.59416	6.36568
S60332_SI	FBgn0261986	RASSF8	3R	21487517	21488208	3.42477	6.0645
S34226_SI	FBgn0019650	toy	4	1025096	1025244	21.426	37.9108
S46543_SI	FBgn0085400	CG34371	2R	19055573	19056298	3.61374	6.39126
S47888_SI	FBgn0085434	NaCP60E	2R	20794248	20794441	3.08244	5.43916
S1442_SI	FBgn0041337	Cyp309a2	2L	2565304	2565567	7.341	12.9519
S3332_SI	FBgn0031752	CG9044	2L	5951877	5951997	6.63104	11.6906
S38325_SI	FBgn0001122	Galphao	2R	6335704	6335888	18.1452	31.988
S43926_SI	FBgn0034417	CG15117	2R	15010177	15010315	5.29069	9.32501
F27949_SI	FBgn0015278	Pi3K68D	3L	11780279	11781345	4.3888	7.73522
S16441_SI	FBgn0262740	Evi5	X	11329582	11329699	11.5052	20.2776
S33991_SI	FBgn0028996	onecut	4	623938	624878	9.10668	16.0003
S21458_SI	FBgn0031187	CG14619	X	21868855	21869068	19.4579	34.1815
S23703_SI	FBgn0004875	enc	3L	3833072	3833398	5.28184	9.27448
S42819_SI	FBgn0034218	CG18467	2R	13329178	13329988	28.9268	50.77
S53965_SI	FBgn0038282	dpr9	3R	10892318	10892805	5.45582	9.57329
S10333_SI	FBgn0005672	spi	2L	19571572	19571767	15.5434	27.2394
F31944_SI	FBgn0036927	CG7433	3L	19993221	19993502	11.3038	19.7824
S7248_SI	FBgn0000114	aret	2L	12240868	12241780	10.6548	18.633
S47862_SI	FBgn0085442	NKAIN	2R	20770154	20770542	12.419	21.7161
S43364_SI	FBgn0003044	Pcl	2R	14022931	14024916	1.85361	3.24086
S15116_SI	FBgn0030039	CG12123	X	8335775	8336381	4.93168	8.62049
F38665_SI	FBgn0037084	Syx6	2R	7107439	7108126	8.70137	15.2044
S50706_SI	FBgn0010222	Nmdmc	3R	4868230	4868506	54.443	95.1187
S1993_SI	FBgn0005616	msl-2	2L	3462213	3463654	17.5063	30.545
F59747_SI	FBgn0051105	CG31105	3R	20685237	20685475	2.69634	4.70351
S48264_SI	FBgn0041605	cpx	3R	109948	110128	109.674	191.235
S52413_SI	FBgn0037973	CG18547	3R	7804867	7805243	23.9509	41.7565
S17558_SI	FBgn0265726	NnaD	X	13606662	13606942	12.7266	22.1873
S26333_SI	FBgn0017430	Nelf-E	3L	8593187	8593704	7.66434	13.3559
S18803_SI	FBgn0030723	dpr18	X	15960400	15960840	13.2469	23.0689
F13548_SI	FBgn0266000	CG44774	X	4815711	4822165	4.90907	8.54657
S45276_SI	FBgn0085426	Rgk3	2R	17166197	17166330	8.19418	14.2583
S15988_SI	FBgn0030206	CG2889	X	10369714	10370158	7.10358	12.3578
S8963_SI	FBgn0261278	grp	2L	16685390	16685941	7.29226	12.6722
S30308_SI	FBgn0000017	Abl	3L	16621274	16621689	4.54743	7.90169
S18921_SI	FBgn0030739	CG13957	X	16208755	16209855	1.94546	3.37764
F2822_SI	FBgn0053113	Rtnl1	2L	5004614	5004928	7.05346	12.2404
F24675_SI	FBgn0085447	sif	3L	5665155	5666365	7.73273	13.4121
S33964_SI	FBgn0022361	Pur-alpha	4	585167	585288	58.1784	100.865
F59526_SI	FBgn0262858	CG43222	3R	20460709	20460887	8.85265	15.3413
S16440_SI	FBgn0262740	Evi5	X	11329416	11329514	8.96149	15.5246
S23673_SI	FBgn0035461	ntc	3L	3803832	3804764	12.7316	22.0514
S23706_SI	FBgn0004875	enc	3L	3836022	3836934	9.3679	16.2195
S29543_SI	FBgn0036502	CG7841	3L	15500899	15501352	8.24041	14.2521
S46874_SI	FBgn0034894	CG4091	2R	19589634	19589924	6.95304	12.0238
S32647_SI	FBgn0259239	CG42337	3L	21181887	21183072	4.48776	7.74826
F56906_SI	FBgn0023097	bon	3R	16432003	16433395	2.73708	4.72482
S44367_SI	FBgn0028372	isopeptidase-T-3	2R	15559411	15559746	9.84212	16.9852
S15989_SI	FBgn0030206	CG2889	X	10370216	10370428	12.595	21.7177
S60308_SI	FBgn0039348	Npl4	3R	21447825	21448023	16.0507	27.6706
S43716_SI	FBgn0053147	Hs3st-A	2R	14605619	14606061	4.81786	8.30325
F34400_SI	FBgn0053653	Caps	4	1248827	1249057	15.5624	26.7807
S16857_SI	FBgn0030366	Usp7	X	11919147	11920544	12.854	22.1143
S33040_SI	FBgn0037130	Syn1	3L	21739769	21740137	9.8756	16.9812
S3836_SI	FBgn0025777	homer	2L	6720997	6721131	64.8026	111.391
S18252_SI	FBgn0030634	CG9164	X	15275835	15276203	11.6724	20.0581
S15452_SI	FBgn0040467	Dip1	X	9052655	9053109	3.1131	5.34774
S54759_SI	FBgn0250823	gish	3R	12122384	12122498	16.1004	27.5981
S19336_SI	FBgn0030801	Rcp	X	16778897	16779049	6.23095	10.6795
S54754_SI	FBgn0250823	gish	3R	12115353	12115561	11.7487	20.132
S6520_SI	FBgn0015320	UbcD2	2L	10766191	10766275	16.0686	27.5037
F51893_SI	FBgn0083950	CG34114	3R	6870967	6871787	2.03646	3.48502
S9283_SI	FBgn0032635	CG15141	2L	17410641	17411618	3.53855	6.05111
S42406_SI	FBgn0034155	unc-104	2R	12650556	12650638	7.89338	13.4939
S61826_SI	FBgn0015589	Apc	3R	24662621	24666547	3.57227	6.10369
S28384_SI	FBgn0264848	vih	3L	12497392	12497752	10.1534	17.3334
S28435_SI	FBgn0036302	sowah	3L	12557999	12558139	9.20166	15.7083
S40343_SI	FBgn0014877	Roe1	2R	9441582	9441771	9.57994	16.3506
S33937_SI	FBgn0004607	zfh2	4	542099	543730	2.23311	3.81122
S60432_SI	FBgn0039379	CG5886	3R	21678539	21679711	9.16251	15.6074
S47804_SI	FBgn0035060	Eps-15	2R	20661265	20662028	6.68174	11.37
S37507_SI	FBgn0033405	CG13954	2R	5259884	5260568	2.57961	4.38638
S59951_SI	FBgn0053096	CG33096	3R	20924256	20924435	4.89258	8.31609
S48599_SI	FBgn0265082	Cdep	3R	752509	758312	3.38563	5.75279
S41941_SI	FBgn0001124	Got1	2R	12027835	12027942	30.2134	51.3023
F24139_SI	FBgn0035533	Cip4	3L	4325061	4325410	21.4046	36.3242
S23250_SI	FBgn0035388	CG2162	3L	3036729	3036901	17.4786	29.6392
S23700_SI	FBgn0004875	enc	3L	3831721	3832543	6.84393	11.5907
S26645_SI	FBgn0035960	CG4942	3L	9066829	9067567	4.89911	8.29584
S56369_SI	FBgn0260003	Dys	3R	15415846	15416105	7.18164	12.1589
S23879_SI	FBgn0004516	Gad1	3L	4076799	4076877	28.9438	48.9936
S63628_SI	FBgn0002645	Map205	3R	27892051	27894163	2.39512	4.05102
S10746_SI	FBgn0262743	Fs(2)Ket	2L	20737515	20738441	3.77326	6.38116
S36963_SI	FBgn0086784	stmA	2R	4620181	4620385	37.9506	64.1323
F7571_SI	FBgn0032474	DnaJ-H	2L	13164825	13165018	35.2423	59.5167
S53992_SI	FBgn0038291	CG3984	3R	10964457	10964626	16.2078	27.3684
S23147_SI	FBgn0264606	Fife	3L	2682221	2682561	7.98806	13.4752
F37960_SI	FBgn0022382	Pka-R2	2R	5911556	5911864	12.2109	20.574
S58902_SI	FBgn0260634	eIF4G2	3R	19639735	19640637	6.45698	10.8737
S30790_SI	FBgn0265759	CR44566	3L	17624490	17625353	3.38049	5.69194
S28448_SI	FBgn0052111	CG32111	3L	12621036	12621507	1.54263	2.59482
S43256_SI	FBgn0034282	Mapmodulin	2R	13755937	13756313	13.9122	23.4009
S33879_SI	FBgn0262636	Lin29	4	398511	398828	19.6477	33.0398
S56088_SI	FBgn0261262	CG42613	3R	14773013	14773729	19.9747	33.5457
S15168_SI	FBgn0053181	CG33181	X	8409497	8409645	29.0765	48.8158
F29612_SI	FBgn0036516	CG7656	3L	15580105	15580967	7.91767	13.2901
S49625_SI	FBgn0024289	Sodh-1	3R	2878850	2879319	37.4477	62.8146
S13776_SI	FBgn0259150	CG42265	X	5554218	5556362	1.13845	1.90834
F10970_SI	FBgn0040297	Nhe2	2L	21121110	21121543	2.87995	4.82594
S49710_SI	FBgn0037475	Fer1	3R	2962701	2963078	6.87215	11.5151
S21203_SI	FBgn0052512	CG32512	X	20937627	20938567	3.66881	6.1454
S47371_SI	FBgn0034976	CG4049	2R	19997682	19998289	3.16847	5.30509
S5835_SI	FBgn0265002	CG44153	2L	10136646	10137559	1.41846	2.37409
S63575_SI	FBgn0039883	RhoGAP100F	3R	27661265	27662375	2.10456	3.52237
S15167_SI	FBgn0053181	CG33181	X	8409222	8409427	31.3996	52.5519
S12416_SI	FBgn0025632	CG4313	X	1947850	1948473	9.80176	16.4007
S28585_SI	FBgn0260965	CG42588	3L	12816079	12816569	4.84791	8.10982
F13768_SI	FBgn0259994	CG42492	X	5536949	5537482	4.98942	8.34507
S47369_SI	FBgn0034976	CG4049	2R	19996692	19997361	7.08722	11.8394
S18634_SI	FBgn0003392	shi	X	15791135	15791328	66.1479	110.464
S27824_SI	FBgn0086254	CG6084	3L	11614583	11615066	33.5692	56.0538
F27933_SI	FBgn0015278	Pi3K68D	3L	11769430	11769626	7.43334	12.4086
S32812_SI	FBgn0086377	Syx7	3L	21438934	21439123	10.2456	17.0931
S20925_SI	FBgn0052823	Sdic3	X	20085799	20085975	30.7267	51.2495
S60155_SI	FBgn0051288	CG31288	3R	21123682	21123923	12.3211	20.5492
F43258_SI	FBgn0034282	Mapmodulin	2R	13758834	13759166	17.4497	29.0791
F41550_SI	FBgn0023441	fus	2R	11550737	11551303	5.43531	9.0467
F48271_SI	FBgn0041605	cpx	3R	120842	121008	455.335	757.782
S16539_SI	FBgn0030320	CG2247	X	11502736	11503340	3.28592	5.46629
F24606_SI	FBgn0010894	sinu	3L	5553846	5554698	3.76055	6.25086
S28532_SI	FBgn0036309	Hip1	3L	12763495	12764241	5.21163	8.6603
F1558_SI	FBgn0004242	Syt1	2L	2792482	2793587	8.53225	14.1524
S23666_SI	FBgn0052264	CG32264	3L	3780423	3781412	2.72269	4.51447
S41716_SI	FBgn0034051	Mlf	2R	11825620	11825772	55.3316	91.6152
S54341_SI	FBgn0038347	CG18522	3R	11357859	11358229	73.1767	121.161
S19855_SI	FBgn0030886	CG12672	X	17899930	17901639	2.37409	3.91998
F10759_SI	FBgn0032883	CG9323	2L	20755942	20757985	4.4895	7.41203
F1634_SI	FBgn0051950	CG31950	2L	2878344	2879001	7.73436	12.7567
S31094_SI	FBgn0036787	CG4306	3L	18455057	18455640	6.30692	10.4019
S41869_SI	FBgn0034072	Dg	2R	11970955	11971116	8.51566	14.0399
S2642_SI	FBgn0031632	CG15628	2L	4826447	4826563	13.34	21.9865
S51531_SI	FBgn0262617	CG43143	3R	6116822	6117174	2.91642	4.80496
S9603_SI	FBgn0261804	CG42750	2L	18210557	18211298	6.35168	10.4609
S34334_SI	FBgn0052017	CG32017	4	1161586	1161993	14.5965	24.0192
S61360_SI	FBgn0051057	tau	3R	23469537	23469695	53.6202	88.1612
S54619_SI	FBgn0027948	msps	3R	11879125	11881658	4.52095	7.42808
S34061_SI	FBgn0005558	ey	4	725277	725899	3.33747	5.48158
S31383_SI	FBgn0036850	Gem2	3L	19092223	19093102	3.35766	5.51161
S34017_SI	FBgn0039915	CG1732	4	654803	654970	23.5964	38.6972
S51981_SI	FBgn0037884	Arfip	3R	7059644	7060166	7.51422	12.3217
S34974_SI	FBgn0033031	CG8245	2R	1556181	1556503	27.4258	44.9481
S2205_SI	FBgn0263846	CG43707	2L	3767689	3767852	11.8027	19.3422
S15297_SI	FBgn0011661	Moe	X	8770339	8770470	43.0526	70.5288
S137_SI	FBgn0262124	uex	2RHet	3155343	3155516	6.08006	9.95948
S42816_SI	FBgn0034218	CG18467	2R	13327802	13328259	5.13351	8.40532
S59471_SI	FBgn0262167	ana1	3R	20356714	20358323	1.03917	1.70103
S8908_SI	FBgn0032586	Tpr2	2L	16491540	16492051	12.0445	19.7017
S51974_SI	FBgn0037881	CG10703	3R	7056090	7056322	6.37938	10.4267
S47408_SI	FBgn0019643	Dat	2R	20042211	20042565	30.1931	49.3332
S45025_SI	FBgn0034567	CG15651	2R	16872970	16874005	5.56582	9.08931
S47267_SI	FBgn0028552	gammaSnap	2R	19936292	19936412	13.329	21.7604
S53867_SI	FBgn0011217	eff	3R	10563142	10563205	30.4724	49.701
F17029_SI	FBgn0052654	Sec16	X	12499836	12501912	4.86628	7.93432
S31941_SI	FBgn0036927	CG7433	3L	19992388	19992550	36.2923	59.1581
F12797_SI	FBgn0003371	sgg	X	2535623	2536126	10.8592	17.6928
S17572_SI	FBgn0002878	mus101	X	13616279	13621146	0.943395	1.53659
S27750_SI	FBgn0036165	chrb	3L	11480650	11481701	31.9882	52.0875
S26220_SI	FBgn0263352	Unr	3L	8429122	8429275	32.4555	52.8424
S35128_SI	FBgn0033055	tbce	2R	1930598	1931070	6.97071	11.3434
F4135_SI	FBgn0031896	CG4502	2L	7203935	7204264	8.10696	13.1889
S52504_SI	FBgn0051361	dpr17	3R	7935656	7935893	15.8487	25.7665
S43444_SI	FBgn0010575	sbb	2R	14169134	14169402	24.4962	39.8104
S52879_SI	FBgn0051345	CG31345	3R	8637672	8637791	19.5473	31.7602
S27826_SI	FBgn0086254	CG6084	3L	11616648	11616815	12.4165	20.1728
S45954_SI	FBgn0022984	qkr58E-3	2R	18297816	18297901	20.6517	33.5323
S18630_SI	FBgn0003392	shi	X	15789879	15790107	31.577	51.2671
F34199_SI	FBgn0019985	mGluRA	4	964360	965227	3.13986	5.09727
S3479_SI	FBgn0051641	stai	2L	6122264	6122410	70.5295	114.346
S27657_SI	FBgn0036144	GlcAT-P	3L	11172630	11172816	21.7869	35.2832
S1787_SI	FBgn0015600	toc	2L	3125102	3127790	2.86856	4.64544
S12109_SI	FBgn0259108	futsch	X	1327509	1341328	14.0426	22.7387
S24433_SI	FBgn0028699	Rh50	3L	4910368	4910862	7.10954	11.5109
F55625_SI	FBgn0261649	tinc	3R	13692604	13693072	3.554	5.75124
S18628_SI	FBgn0003392	shi	X	15788868	15789624	26.5811	43.0036
S19070_SI	FBgn0264255	para	X	16360528	16360832	9.37657	15.1622
S41019_SI	FBgn0050476	ave	2R	10640026	10640247	10.2599	16.5879
S24305_SI	FBgn0262870	axo	3L	4660077	4660409	5.55016	8.97323
S47799_SI	FBgn0035060	Eps-15	2R	20659621	20660064	24.9172	40.2831
S12233_SI	FBgn0029588	CG14798	X	1586857	1587134	8.57796	13.867
S42020_SI	FBgn0034091	mrj	2R	12091947	12092259	21.7706	35.1895
S27821_SI	FBgn0086254	CG6084	3L	11613635	11613765	117.353	189.532
S36175_SI	FBgn0050495	CG30495	2R	3544917	3545180	4.82896	7.79745
S48070_SI	FBgn0035094	CG9380	2R	21142532	21142841	19.9675	32.2253
F16077_SI	FBgn0030230	Rph	X	10644189	10644403	21.1986	34.2098
F45591_SI	FBgn0050404	Tango11	2R	17606586	17607350	13.5935	21.9368
F37302_SI	FBgn0003612	Su(var)2-10	2R	5004123	5005357	2.33991	3.77416
S48344_SI	FBgn0037242	CG9855	3R	222582	222778	10.9397	17.6338
S33882_SI	FBgn0262636	Lin29	4	402749	403034	11.7347	18.9126
S1974_SI	FBgn0031534	Snx1	2L	3451301	3451453	15.0505	24.2353
S24439_SI	FBgn0028699	Rh50	3L	4918596	4918689	15.8303	25.4897
S11337_SI	FBgn0032957	CG2225	2L	21666063	21666377	14.224	22.8829
S36961_SI	FBgn0086784	stmA	2R	4619665	4619910	48.0074	77.2289
S38288_SI	FBgn0033518	Prx2540-2	2R	6306893	6306968	23.8148	38.301
F33806_SI	FBgn0259216	RhoGAP102A	4	282403	283293	3.75983	6.04598
F12089_SI	FBgn0023169	SNF1A	X	1269569	1270220	10.0965	16.1865
S1562_SI	FBgn0004242	Syt1	2L	2798486	2798836	15.9385	25.5518
S28206_SI	FBgn0036262	CG6910	3L	12180273	12180960	57.8697	92.7685
S20782_SI	FBgn0261811	pico	X	19729677	19730787	3.60327	5.77289
S25471_SI	FBgn0035756	unc-13-4A	3L	7262778	7264167	5.76544	9.23381
S35920_SI	FBgn0033166	Eaf	2R	3287379	3287517	11.0128	17.6369
S27658_SI	FBgn0036144	GlcAT-P	3L	11175255	11175743	7.00081	11.2092
F19976_SI	FBgn0017418	ari-1	X	18030475	18031172	8.20066	13.115
S60551_SI	FBgn0015269	Nf1	3R	21819387	21819713	8.51945	13.6148
S40884_SI	FBgn0261823	Asx	2R	10397345	10397665	10.6981	17.0956
S44318_SI	FBgn0003435	sm	2R	15461649	15461831	7.96975	12.735
F26018_SI	FBgn0035850	Atg18	3L	8182387	8182545	10.5658	16.8742
S40344_SI	FBgn0014877	Roe1	2R	9441892	9442186	16.3925	26.1702
F43848_SI	FBgn0262481	CG43071	2R	14752126	14752560	7.33327	11.7012
S30140_SI	FBgn0036624	RAF2	3L	16380121	16382448	1.81693	2.89813
S59010_SI	FBgn0051140	CG31140	3R	19805021	19805177	33.0177	52.6325
S32643_SI	FBgn0021760	chb	3L	21171197	21176378	12.1332	19.3234
S12468_SI	FBgn0004860	ph-d	X	2011714	2013524	4.24093	6.75144
S2196_SI	FBgn0263846	CG43707	2L	3763649	3765054	10.4352	16.6093
S43504_SI	FBgn0063498	GstE2	2R	14286991	14287880	21.7651	34.6267
S54343_SI	FBgn0038347	CG18522	3R	11358969	11360784	20.0536	31.8998
S43017_SI	FBgn0029006	lack	2R	13489909	13490108	20.7928	33.0663
S15514_SI	FBgn0260789	mxc	X	9131522	9132224	5.83337	9.27521
S24691_SI	FBgn0085447	sif	3L	5709197	5709379	32.3538	51.4354
F34882_SI	FBgn0033015	d4	2R	1181568	1182217	10.9046	17.3329
S32898_SI	FBgn0037098	Wnk	3L	21545304	21546693	2.52682	4.01194
F57354_SI	FBgn0038858	CG5793	3R	16953645	16953776	30.7673	48.8447
S8826_SI	FBgn0028894	CG5869	2L	16302261	16302451	11.1552	17.7081
F31634_SI	FBgn0036892	Lon	3L	19603902	19604361	9.30066	14.7547
S21502_SI	FBgn0262866	S6kII	X	21931800	21934338	3.212	5.09342
S17327_SI	FBgn0000346	comt	X	13155538	13155696	102.674	162.784
S43925_SI	FBgn0034417	CG15117	2R	15009736	15010118	6.83882	10.8337
S25865_SI	FBgn0041156	exex	3L	7943657	7944663	1.05633	1.67314
S53648_SI	FBgn0003862	trx	3R	10111931	10112625	1.56991	2.48457
S54166_SI	FBgn0003721	Tm1	3R	11125832	11125902	35.7827	56.6109
S17559_SI	FBgn0265726	NnaD	X	13607015	13607174	12.8976	20.3951
S1688_SI	FBgn0025109	Bem46	2L	2988116	2988383	6.24593	9.87622
S29802_SI	FBgn0036549	CG10516	3L	15962726	15963002	52.9328	83.6618
F14170_SI	FBgn0040918	schlank	X	6160440	6161261	3.06909	4.85076
S27822_SI	FBgn0086254	CG6084	3L	11614023	11614203	42.8027	67.6455
F12651_SI	FBgn0264598	PsGEF	X	2274550	2275977	15.8847	25.1027
S26834_SI	FBgn0035989	CG3967	3L	9410752	9410914	31.4066	49.6206
S44358_SI	FBgn0015949	hrg	2R	15554133	15554714	15.2893	24.1557
F10127_SI	FBgn0032770	CG13086	2L	19364974	19365470	8.18959	12.9296
S14960_SI	FBgn0029997	CG2258	X	7991902	7993101	6.82757	10.7791
S46364_SI	FBgn0034792	CG3499	2R	18772577	18772766	6.86913	10.8377
S24696_SI	FBgn0085447	sif	3L	5719580	5719694	53.3255	84.1177
S392_SI	FBgn0004611	Plc21C	2L	342866	343729	9.68394	15.2735
S50610_SI	FBgn0262614	pyd	3R	4661319	4663432	11.06	17.4425
F6558_SI	FBgn0011676	Nos	2L	10831329	10832394	0.864109	1.36242
S44093_SI	FBgn0264753	Rgk1	2R	15236758	15237416	3.38363	5.33412
S54271_SI	FBgn0262483	Rbp	3R	11213640	11214327	7.85129	12.3702
S39767_SI	FBgn0011604	Iswi	2R	8525160	8527275	6.53754	10.3002
S24761_SI	FBgn0086694	Bre1	3L	5785800	5786952	3.37051	5.30835
S17235_SI	FBgn0263005	CG43313	X	12990149	12991188	4.1906	6.59887
S16803_SI	FBgn0263111	cac	X	11873872	11874190	5.93694	9.34314
F58157_SI	FBgn0051158	Efa6	3R	18431540	18433030	10.2356	16.108
S9330_SI	FBgn0000183	BicD	2L	17472097	17473215	4.66966	7.34636
S30355_SI	FBgn0043578	PGRP-SB1	3L	16720399	16720960	16.7733	26.3845
S14258_SI	FBgn0259242	CG42340	X	6317156	6318220	1.12101	1.76109
S44277_SI	FBgn0034452	Oseg6	2R	15374551	15374767	4.02232	6.3188
S48297_SI	FBgn0037234	CG9795	3R	150310	150394	14.5336	22.8211
S34393_SI	FBgn0053653	Caps	4	1236855	1237236	11.6138	18.2311
S34411_SI	FBgn0053653	Caps	4	1265678	1265819	40.4669	63.5075
S5087_SI	FBgn0011259	Sema-1a	2L	8544544	8545233	2.39739	3.76197
S6410_SI	FBgn0032266	CG18302	2L	10535767	10536587	16.3774	25.6988
F11315_SI	FBgn0023416	Ac3	2L	21639241	21639620	8.49539	13.3245
S29541_SI	FBgn0036502	CG7841	3L	15499327	15499445	22.8935	35.9025
F23202_SI	FBgn0262593	Shab	3L	2924075	2925476	4.95003	7.75531
S60437_SI	FBgn0039380	CG5890	3R	21694315	21694509	11.0168	17.2393
S29084_SI	FBgn0042630	Sox21b	3L	14118490	14119298	2.57444	4.02797
S13206_SI	FBgn0260658	CG42541	X	3791589	3791680	12.6541	19.7983
S58901_SI	FBgn0260634	eIF4G2	3R	19638422	19639536	7.6711	12.0004
S17899_SI	FBgn0030572	mRpS25	X	14476790	14477015	10.2449	16.016
F11130_SI	FBgn0023091	dimm	2L	21339349	21342155	0.495189	0.772987
F51514_SI	FBgn0261928	CG42795	3R	6074212	6075987	25.9053	40.3858
S27470_SI	FBgn0027615	CG6404	3L	10877834	10878890	8.9545	13.9594
S16548_SI	FBgn0030322	CG15220	X	11509551	11509873	6.0672	9.45758
S24679_SI	FBgn0085447	sif	3L	5667890	5668308	15.1202	23.5654
S13549_SI	FBgn0266000	CG44774	X	4822250	4823341	35.207	54.8202
S54760_SI	FBgn0250823	gish	3R	12122558	12122826	34.4663	53.6575
S19092_SI	FBgn0264255	para	X	16399540	16399849	6.42162	9.99206
F27947_SI	FBgn0015278	Pi3K68D	3L	11779152	11779739	9.93081	15.44
S58942_SI	FBgn0016754	sba	3R	19722975	19723068	13.9263	21.6516
S29015_SI	FBgn0036398	upSET	3L	14000337	14002817	2.21276	3.44021
F28889_SI	FBgn0264001	bru-3	3L	13533664	13533741	22.5902	35.1147
S47949_SI	FBgn0050424	CG30424	2R	20852797	20853311	17.202	26.7083
S27752_SI	FBgn0036165	chrb	3L	11487946	11488056	35.6928	55.4117
S22962_SI	FBgn0035333	CG1317	3L	2370106	2371939	7.4049	11.4904
S24686_SI	FBgn0085447	sif	3L	5688522	5692124	6.40895	9.94434
S33697_SI	FBgn0052000	CG32000	4	157505	157793	20.3993	31.648
S27960_SI	FBgn0036208	CG10361	3L	11792048	11792276	44.3067	68.6955
S52612_SI	FBgn0038020	GstD9	3R	8191902	8192633	14.884	23.0741
S57499_SI	FBgn0038881	CG16791	3R	17174118	17175323	4.81009	7.45671
S23269_SI	FBgn0052485	CG32485	3L	3050323	3050697	13.2691	20.5574
S54392_SI	FBgn0038354	CG5404	3R	11532653	11534156	9.98097	15.4468
S61815_SI	FBgn0024273	WASp	3R	24651487	24651675	14.9563	23.1358
S39346_SI	FBgn0261611	CG42700	2R	8167278	8168003	8.2055	12.6899
S60918_SI	FBgn0039464	CG6330	3R	22776794	22777141	21.2058	32.7745
S62566_SI	FBgn0026597	Axn	3R	25850149	25850344	5.89939	9.11691
S60224_SI	FBgn0261575	tobi	3R	21170835	21172643	17.0513	26.3467
S12387_SI	FBgn0261954	east	X	1913601	1913770	10.9959	16.9889
S52165_SI	FBgn0037924	CG14712	3R	7455506	7458928	4.36125	6.7374
S53014_SI	FBgn0038113	CG11668	3R	8864549	8864721	12.8607	19.8649
F21199_SI	FBgn0052512	CG32512	X	20933304	20934442	7.30663	11.2848
S8456_SI	FBgn0028862	dao	2L	15251343	15252390	10.5429	16.2827
F48058_SI	FBgn0001325	Kr	2R	21114885	21118917	1.13306	1.74965
S57713_SI	FBgn0013759	CASK	3R	17629406	17630897	17.1382	26.459
S13982_SI	FBgn0029826	CG6041	X	5843762	5844241	5.79937	8.95316
S63192_SI	FBgn0039827	CG1544	3R	27029264	27029444	29.7172	45.876
F62895_SI	FBgn0027654	jdp	3R	26345112	26345485	53.2311	82.1604
F27049_SI	FBgn0036030	CG6767	3L	9679465	9679575	25.6975	39.6456
S22311_SI	FBgn0003295	ru	3L	1386212	1386596	4.02567	6.21053
S21052_SI	FBgn0031118	RhoGAP19D	X	20345580	20346545	6.57584	10.1437
S4128_SI	FBgn0031895	CG4497	2L	7190431	7192050	9.013	13.9025
S16138_SI	FBgn0030240	CG2202	X	10744067	10745006	7.89058	12.1678
S49148_SI	FBgn0037375	kat-60L1	3R	1607484	1607743	5.62169	8.66761
F30928_SI	FBgn0036763	CG7441	3L	17843877	17845553	19.9698	30.7882
S53219_SI	FBgn0038147	CCHa2	3R	9215770	9216017	72.1469	111.219
S34227_SI	FBgn0019650	toy	4	1026433	1026635	41.9523	64.6508
S17326_SI	FBgn0000346	comt	X	13153828	13155456	37.0033	56.9961
S17313_SI	FBgn0004456	mew	X	13111301	13112697	2.57242	3.96193
S3571_SI	FBgn0031801	CG9498	2L	6350588	6351034	14.4876	22.2919
S27776_SI	FBgn0259481	Mob2	3L	11518680	11518776	55.0976	84.7346
S26687_SI	FBgn0263456	nwk	3L	9131873	9132102	8.64589	13.2958
S27823_SI	FBgn0086254	CG6084	3L	11614314	11614522	106.475	163.713
S793_SI	FBgn0031319	CG4896	2L	1178108	1178467	6.84959	10.5311
S32683_SI	FBgn0037061	CG12975	3L	21209744	21209939	15.8586	24.3749
S28318_SI	FBgn0052103	CG32103	3L	12398102	12398260	23.9339	36.7391
F33677_SI	FBgn0085432	pan	4	128029	134896	9.81735	15.0651
S31083_SI	FBgn0015946	grim	3L	18295819	18297517	1.78611	2.74081
S16694_SI	FBgn0030348	CG10352	X	11770025	11770232	7.85081	12.0384
S63469_SI	FBgn0039869	CG1890	3R	27569212	27569559	16.6323	25.4868
F42690_SI	FBgn0010226	GstS1	2R	12980751	12981733	73.6734	112.822
F24137_SI	FBgn0035533	Cip4	3L	4324284	4324450	17.9333	27.4258
S1372_SI	FBgn0031419	CG15390	2L	2374866	2375697	4.98225	7.61837
S50877_SI	FBgn0037690	Task7	3R	5236808	5237208	5.3522	8.18064
S135_SI	FBgn0262124	uex	2RHet	3154309	3154575	13.6374	20.8348
S19169_SI	FBgn0030766	mthl1	X	16535001	16537542	1.91945	2.93043
S42290_SI	FBgn0034143	CG8303	2R	12483941	12484445	1.39625	2.13112
S50933_SI	FBgn0003205	Ras85D	3R	5337462	5337718	17.8646	27.2633
S16789_SI	FBgn0263111	cac	X	11862684	11863247	5.03321	7.67571
S4084_SI	FBgn0262872	milt	2L	7050368	7050983	3.24865	4.95328
S31858_SI	FBgn0036918	CG7770	3L	19916771	19916994	27.7058	42.2427
S57703_SI	FBgn0013759	CASK	3R	17613508	17613630	113.303	172.615
S47608_SI	FBgn0035016	CG4612	2R	20412297	20413174	18.8871	28.7692
F26449_SI	FBgn0261259	Fhos	3L	8783685	8784546	11.2002	17.059
S23991_SI	FBgn0003710	tipE	3L	4189676	4191886	8.26642	12.5898
S60010_SI	FBgn0039282	Bili	3R	20960872	20960970	13.1111	19.9647
S10952_SI	FBgn0032915	CG12050	2L	21099471	21100645	2.59849	3.95516
S60009_SI	FBgn0039282	Bili	3R	20960669	20960798	17.0375	25.9263
S26122_SI	FBgn0035871	BI-1	3L	8301192	8301645	17.42	26.5032
F31666_SI	FBgn0036899	tey	3L	19644514	19644811	10.9773	16.6916
S14940_SI	FBgn0029992	Upf2	X	7966535	7969499	1.83218	2.77886
S59755_SI	FBgn0039240	CG3744	3R	20697941	20698133	16.4807	24.9866
F43598_SI	FBgn0034356	CG10924	2R	14420177	14423254	12.1313	18.3906
F2064_SI	FBgn0024244	drm	2L	3546731	3548423	5.0394	7.63924
S21459_SI	FBgn0031187	CG14619	X	21869132	21869454	20.0033	30.2781
S12058_SI	FBgn0024366	CG11409	X	1223551	1227469	1.11938	1.69423
F39050_SI	FBgn0033652	ths	2R	7697406	7701667	16.4092	24.8308
S50910_SI	FBgn0037698	CG16779	3R	5294573	5297623	5.86645	8.87711
S19949_SI	FBgn0030895	CG7135	X	17998777	17999426	30.8848	46.7267
S28231_SI	FBgn0260941	app	3L	12213078	12214382	6.83777	10.345
S63120_SI	FBgn0039816	CG11317	3R	26922677	26923043	13.7107	20.7344
F19080_SI	FBgn0264255	para	X	16380374	16380617	6.48218	9.79739
S32320_SI	FBgn0036997	CG5955	3L	20462232	20462692	23.1251	34.9512
S40323_SI	FBgn0260964	Vmat	2R	9418919	9419124	23.0019	34.7621
S8480_SI	FBgn0261268	Cul-3	2L	15267145	15267287	13.1425	19.8512
F12088_SI	FBgn0024987	ssx	X	1266494	1269290	63.0843	95.2188
S23656_SI	FBgn0052264	CG32264	3L	3741996	3743772	22.6867	34.2185
S53870_SI	FBgn0263929	jvl	3R	10567309	10568313	2.80152	4.22549
S49182_SI	FBgn0037382	Hpr1	3R	1646226	1646909	2.09596	3.16014
S42307_SI	FBgn0034145	CG5065	2R	12510163	12510295	23.6201	35.6124
S5717_SI	FBgn0051712	CG31712	2L	9937658	9938134	22.6627	34.1557
S50592_SI	FBgn0040532	CG8369	3R	4648446	4648560	249.838	376.458
S33944_SI	FBgn0004607	zfh2	4	553609	556506	11.4661	17.2563
S34774_SI	FBgn0026401	Nipped-B	2R	582624	582911	20.051	30.1739
S6409_SI	FBgn0032266	CG18302	2L	10535161	10535703	10.8905	16.386
S15466_SI	FBgn0026206	mei-P26	X	9064092	9064255	22.4871	33.8328
F8981_SI	FBgn0027779	VhaSFD	2L	16724058	16724171	80.0915	120.492
S28944_SI	FBgn0264006	dysc	3L	13866172	13866366	25.2401	37.9689
S53972_SI	FBgn0038286	CG6966	3R	10908023	10908623	9.42248	14.1711
S47410_SI	FBgn0019643	Dat	2R	20044420	20044572	75.3616	113.309
S5207_SI	FBgn0032076	CG9510	2L	8940255	8940655	39.2986	59.0693
S57142_SI	FBgn0028396	TotA	3R	16696908	16697422	91.532	137.515
S38429_SI	FBgn0033538	CG11883	2R	6527859	6527954	13.4781	20.2266
S19084_SI	FBgn0264255	para	X	16383376	16383549	7.88575	11.8315
F34055_SI	FBgn0039920	CG11360	4	705207	711276	4.74244	7.10585
F35411_SI	FBgn0027066	Eb1	2R	2642207	2642349	35.9233	53.7867
S51512_SI	FBgn0261928	CG42795	3R	6067519	6073996	14.6461	21.9288
S34413_SI	FBgn0053653	Caps	4	1268382	1268691	61.0403	91.388
F38864_SI	FBgn0033631	Sod3	2R	7268830	7269099	57.0359	85.3098
S5018_SI	FBgn0051897	CG31897	2L	8442447	8445815	1.45155	2.17109
F12251_SI	FBgn0026086	Adar	X	1673123	1674277	1.93921	2.89868
S54761_SI	FBgn0250823	gish	3R	12122897	12123067	35.2216	52.6404
S24979_SI	FBgn0035688	CG10289	3L	6165457	6165770	8.5273	12.744
S46358_SI	FBgn0034791	CG3501	2R	18769925	18770213	16.4477	24.5746
S18051_SI	FBgn0030600	hiw	X	14906650	14908008	18.1279	27.0846
S28561_SI	FBgn0261674	CG42709	3L	12787481	12787756	8.73244	13.0466
S46851_SI	FBgn0265052	St3	2R	19574556	19574687	15.1996	22.7
S33985_SI	FBgn0039911	CG1909	4	606466	606564	27.7276	41.404
S31936_SI	FBgn0013303	Nca	3L	19989781	19989880	62.7093	93.6349
S14049_SI	FBgn0029837	Tsp5D	X	5964554	5964748	24.2586	36.2085
S36313_SI	FBgn0033224	Nop17l	2R	3689491	3689623	28.4388	42.4439
S11525_SI	FBgn0040011	CG17494	2L	22476854	22477414	14.9281	22.2746
S18072_SI	FBgn0030600	hiw	X	14946461	14949008	4.12837	6.15738
S24694_SI	FBgn0085447	sif	3L	5713977	5714204	32.5733	48.5314
S30204_SI	FBgn0263131	CG43373	3L	16495134	16496629	5.25502	7.82929
F21715_SI	FBgn0024806	DIP2	3L	252835	252995	16.8105	25.0442
S8339_SI	FBgn0260446	GABA-B-R1	2L	15017154	15017396	9.63128	14.3444
S1211_SI	FBgn0031392	AIF	2L	2153596	2154410	9.51425	14.1655
S58024_SI	FBgn0038965	mats	3R	18246883	18247324	4.81792	7.17121
S56375_SI	FBgn0260003	Dys	3R	15418052	15418482	15.3996	22.9001
S43130_SI	FBgn0034265	Snx16	2R	13613007	13613143	17.8672	26.5691
S54551_SI	FBgn0013334	Sap47	3R	11780469	11780743	109.714	163.147
S62054_SI	FBgn0039647	CG14509	3R	25003111	25003225	35.0429	52.1018
S28009_SI	FBgn0085449	CG34420	3L	11847348	11847976	10.9664	16.3044
S42128_SI	FBgn0034114	CG4282	2R	12209940	12211296	2.23901	3.32834
F548_SI	FBgn0026438	Eaat2	2L	740800	741778	11.0357	16.3975
F59927_SI	FBgn0039269	veli	3R	20890583	20891136	30.213	44.8854
S54550_SI	FBgn0013334	Sap47	3R	11780305	11780405	57.4743	85.3434
F26801_SI	FBgn0001224	Hsp23	3L	9374982	9375865	17.8169	26.4488
S18632_SI	FBgn0003392	shi	X	15790399	15790505	44.0106	65.3199
F27561_SI	FBgn0020412	JIL-1	3L	11083998	11084956	5.2993	7.86375
S34414_SI	FBgn0053653	Caps	4	1268755	1269135	70.9264	105.245
S51763_SI	FBgn0261380	mRpL37	3R	6609146	6609493	5.40124	8.01434
F53221_SI	FBgn0038147	CCHa2	3R	9218512	9218803	71.0245	105.368
S59757_SI	FBgn0039240	CG3744	3R	20698660	20698971	13.1056	19.4304
S9593_SI	FBgn0032673	CG7180	2L	18180996	18184201	13.2874	19.6965
S35409_SI	FBgn0027066	Eb1	2R	2640732	2641008	12.3262	18.2619
S51179_SI	FBgn0037736	CG12950	3R	5561474	5561751	10.3999	15.4048
S51989_SI	FBgn0051388	CG31388	3R	7063775	7064331	12.5678	18.6085
S51762_SI	FBgn0261380	mRpL37	3R	6608808	6609088	6.16534	9.12552
S12335_SI	FBgn0023510	Rbcn-3B	X	1804674	1810207	14.0566	20.7966
S26638_SI	FBgn0000116	Argk	3L	9058808	9059127	13.8147	20.4287
S33238_SI	FBgn0004449	Ten-m	3L	22399992	22400963	1.24062	1.83445
S30583_SI	FBgn0260943	Rbp6	3L	17172394	17172475	16.302	24.0983
F16678_SI	FBgn0030342	CG10347	X	11747434	11748804	4.46802	6.60001
F12631_SI	FBgn0040389	mRpL14	X	2238028	2238682	37.4625	55.3198
F43605_SI	FBgn0085419	Rgk2	2R	14433396	14433686	6.90729	10.196
S27064_SI	FBgn0036032	CG16711	3L	9697431	9701568	10.2634	15.15
S54134_SI	FBgn0014879	Set	3R	11089274	11089666	5.8545	8.639
S55746_SI	FBgn0038581	CG14314	3R	14042669	14043314	11.0412	16.2896
S17677_SI	FBgn0052626	CG32626	X	13729411	13730398	8.88288	13.1046
S36310_SI	FBgn0002891	mus205	2R	3683736	3686423	1.40851	2.07741
S50945_SI	FBgn0037702	CG8176	3R	5347138	5347698	7.67968	11.3267
S27431_SI	FBgn0010762	simj	3L	10680765	10681697	9.61368	14.1781
S15662_SI	FBgn0030141	Gga	X	9496114	9496708	9.56525	14.1042
S27661_SI	FBgn0036144	GlcAT-P	3L	11189667	11189975	7.24914	10.6866
S23709_SI	FBgn0004875	enc	3L	3839424	3839523	21.1631	31.1963
S23745_SI	FBgn0035473	mge	3L	3909221	3909592	28.7959	42.4421
S12849_SI	FBgn0024995	CG2680	X	2600986	2601460	10.0185	14.7656
S12215_SI	FBgn0023531	CG32809	X	1575433	1575526	9.64845	14.2163
F12951_SI	FBgn0029648	CG3603	X	2842251	2843153	13.1875	19.4264
S31561_SI	FBgn0036882	CG9279	3L	19533378	19535280	18.3438	27.0116
S12070_SI	FBgn0024360	CG11418	X	1242255	1243110	3.10259	4.568
S57182_SI	FBgn0002921	Atpalpha	3R	16786448	16786547	23.5889	34.7274
S47702_SI	FBgn0259707	CG42361	2R	20495666	20495784	30.002	44.1272
S2666_SI	FBgn0031636	CG12194	2L	4839577	4840104	24.7991	36.4699
S17064_SI	FBgn0030412	tomosyn	X	12533187	12533329	20.9698	30.8346
S18202_SI	FBgn0004924	Top1	X	15214402	15215065	7.24489	10.6457
F12648_SI	FBgn0264598	PsGEF	X	2270046	2273249	11.8458	17.402
S14570_SI	FBgn0029930	CG12541	X	6926126	6926319	16.7374	24.5817
S63671_SI	FBgn0010247	Parp	3RHet	2018688	2019257	5.23523	7.68597
S14956_SI	FBgn0029997	CG2258	X	7990934	7991106	26.0967	38.307
S37537_SI	FBgn0041087	wun2	2R	5301847	5302866	6.23206	9.13913
S22139_SI	FBgn0024277	trio	3L	1026406	1028511	3.99114	5.8479
S44360_SI	FBgn0015949	hrg	2R	15555033	15555791	7.53819	11.0416
S26671_SI	FBgn0011206	bol	3L	9100442	9100475	24.7017	36.1783
F24708_SI	FBgn0085447	sif	3L	5733204	5739500	19.95	29.2099
S37291_SI	FBgn0033377	Pmm45A	2R	4994656	4996511	21.2654	31.1256
S39768_SI	FBgn0011604	Iswi	2R	8527335	8527495	12.7059	18.5947
S14010_SI	FBgn0029831	CG5966	X	5885518	5886677	16.5502	24.1893
S60471_SI	FBgn0262904	CR43259	3R	21731794	21732289	22.4388	32.7854
S18635_SI	FBgn0003392	shi	X	15792988	15793107	111.378	162.676
S29036_SI	FBgn0026418	Hsc70Cb	3L	14032148	14033099	7.62917	11.1402
S19667_SI	FBgn0026375	RhoGAPp190	X	17536139	17536270	21.5875	31.52
S8322_SI	FBgn0086711	mol	2L	14976492	14977083	4.52995	6.61222
F57988_SI	FBgn0038957	CG7059	3R	18215502	18215924	8.49221	12.3866
S21059_SI	FBgn0031118	RhoGAP19D	X	20348666	20349367	7.17999	10.47
S31174_SI	FBgn0036801	MYPT-75D	3L	18657424	18657920	13.7289	20.0195
S56950_SI	FBgn0038816	Lrrk	3R	16469144	16469576	21.6836	31.6171
F48320_SI	FBgn0037238	CG1090	3R	189284	190228	5.89569	8.59625
S48068_SI	FBgn0050428	CG30428	2R	21141343	21141601	14.1653	20.6411
S24678_SI	FBgn0085447	sif	3L	5667475	5667821	14.3153	20.8553
S40448_SI	FBgn0033872	CG6329	2R	9717145	9717370	39.432	57.4372
S4132_SI	FBgn0031896	CG4502	2L	7195703	7196052	26.2894	38.2806
S39835_SI	FBgn0261545	CG42663	2R	8609810	8610511	4.94766	7.19952
S26592_SI	FBgn0035951	CG5068	3L	8981199	8981423	21.1363	30.7417
S48277_SI	FBgn0037231	vps24	3R	136136	136376	37.8558	55.0403
S25135_SI	FBgn0035704	CG10144	3L	6486814	6488121	2.22881	3.24018
S47857_SI	FBgn0050423	CG30423	2R	20763288	20763388	16.2862	23.6564
S4029_SI	FBgn0021944	Coprox	2L	6964421	6965812	6.3913	9.27733
S56239_SI	FBgn0038693	unc79	3R	15068610	15068881	9.14416	13.2674
S1799_SI	FBgn0260817	gkt	2L	3160203	3160749	8.57506	12.4408
S24863_SI	FBgn0052406	CG32406	3L	6012170	6012957	2.0671	2.99848
F31230_SI	FBgn0001078	ftz-f1	3L	18756429	18758844	1.65899	2.40537
F19509_SI	FBgn0030828	CG5162	X	17110393	17111398	13.322	19.3151
S18975_SI	FBgn0004598	Fur2	X	16268959	16269892	8.30707	12.0402
S63536_SI	FBgn0005632	faf	3R	27612080	27612431	16.9988	24.6237
S28102_SI	FBgn0036239	Pop2	3L	11995686	11996015	8.11273	11.7463
S25736_SI	FBgn0261788	Ank2	3L	7690038	7692473	16.6229	24.0615
S25300_SI	FBgn0035725	Mis12	3L	6961135	6961496	10.1147	14.6365
S33063_SI	FBgn0022936	CycH	3L	21816041	21816152	7.11331	10.2874
S14542_SI	FBgn0004646	ogre	X	6871192	6871621	17.647	25.504
S17852_SI	FBgn0002917	na	X	14165830	14166580	6.42644	9.28735
S34776_SI	FBgn0026401	Nipped-B	2R	586008	586501	17.8453	25.7845
S9097_SI	FBgn0051739	CG31739	2L	16829003	16830460	6.61899	9.56088
S28205_SI	FBgn0036262	CG6910	3L	12179635	12180211	39.7147	57.3538
S30579_SI	FBgn0260943	Rbp6	3L	17140207	17141069	13.0794	18.8781
S47263_SI	FBgn0028552	gammaSnap	2R	19935449	19935519	39.5407	57.0632
S28961_SI	FBgn0264006	dysc	3L	13884349	13885180	12.978	18.7191
F30720_SI	FBgn0036734	CG7564	3L	17507398	17510036	11.495	16.5796
S37644_SI	FBgn0085436	Not1	2R	5461292	5462512	6.804	9.81157
S25404_SI	FBgn0010387	Dbi	3L	7126219	7126563	256.796	370.198
S45419_SI	FBgn0026369	Sara	2R	17373649	17373775	26.0691	37.581
S6589_SI	FBgn0027363	Stam	2L	10858536	10858877	7.24225	10.4384
S53220_SI	FBgn0038147	CCHa2	3R	9217587	9217667	76.0144	109.53
F48267_SI	FBgn0041605	cpx	3R	117460	117991	26.9298	38.803
S43503_SI	FBgn0034335	GstE1	2R	14285898	14286728	25.4687	36.6904
F17157_SI	FBgn0086675	fne	X	12832550	12833282	25.5253	36.7539
S50582_SI	FBgn0037634	CG8359	3R	4632355	4633303	4.25098	6.11832
F14524_SI	FBgn0263993	CG43736	X	6769965	6772516	6.7355	9.69275
S1669_SI	FBgn0004584	Rrp1	2L	2969773	2970651	4.6612	6.70479
S15089_SI	FBgn0030034	CG10555	X	8294982	8297975	10.7102	15.4057
S35240_SI	FBgn0263144	bin3	2R	2125108	2126177	19.005	27.3319
S61963_SI	FBgn0039632	Cul-5	3R	24885876	24886025	13.2581	19.0654
F9901_SI	FBgn0032723	ssp3	2L	18916347	18917088	9.28325	13.3484
S9255_SI	FBgn0032633	Lrch	2L	17372708	17372845	10.8557	15.6074
S39064_SI	FBgn0033657	Sln	2R	7732829	7733615	5.23385	7.52092
S15990_SI	FBgn0030206	CG2889	X	10370641	10371234	15.9857	22.9632
S26219_SI	FBgn0263352	Unr	3L	8428891	8429060	31.952	45.8854
S56125_SI	FBgn0038672	CG6005	3R	14848323	14849164	10.8602	15.5952
F10812_SI	FBgn0051673	CG31673	2L	20830671	20830796	16.4285	23.5833
S40655_SI	FBgn0000289	cg	2R	10067927	10068324	35.7673	51.3339
S52086_SI	FBgn0037906	PGRP-LB	3R	7279174	7279542	7.16202	10.2785
F50043_SI	FBgn0085413	CG34384	3R	3678660	3680507	23.3833	33.5541
S52950_SI	FBgn0038100	Paip2	3R	8809669	8809769	57.9761	83.1784
S19715_SI	FBgn0030864	CG8173	X	17601434	17602245	6.01597	8.62355
F4134_SI	FBgn0031896	CG4502	2L	7196313	7196857	19.2285	27.5432
S19435_SI	FBgn0030817	CG4991	X	16997877	16998597	12.5772	18.0132
S41925_SI	FBgn0010052	Jhe	2R	12009958	12010278	4.37625	6.26639
S13484_SI	FBgn0011760	ctp	X	4585670	4585877	121.294	173.67
S47407_SI	FBgn0019643	Dat	2R	20034507	20034646	11.593	16.5949
S34407_SI	FBgn0053653	Caps	4	1252273	1252562	34.7346	49.7152
S23332_SI	FBgn0026189	prominin-like	3L	3118034	3118979	17.5158	25.0674
S13655_SI	FBgn0029756	CG3309	X	5222202	5223383	2.43496	3.48459
S61253_SI	FBgn0016061	side	3R	23243965	23244702	3.65908	5.23452
S25190_SI	FBgn0035708	CG8398	3L	6609767	6610415	8.46624	12.1108
S48001_SI	FBgn0004055	uzip	2R	20916065	20916414	10.7952	15.4419
S53558_SI	FBgn0038202	CG12402	3R	9933451	9934043	6.70226	9.58541
F56980_SI	FBgn0038818	Nep4	3R	16480574	16482564	6.3313	9.05423
F17593_SI	FBgn0030519	CG11151	X	13633777	13634145	35.8894	51.3222
S39431_SI	FBgn0033718	ana3	2R	8236088	8238830	1.03272	1.47664
S59748_SI	FBgn0265266	CG13639	3R	20685622	20686088	6.16656	8.8157
F1456_SI	FBgn0031436	CG3214	2L	2579860	2580070	44.1653	63.1166
S30588_SI	FBgn0036702	CG6512	3L	17233763	17234158	10.6146	15.1627
S21713_SI	FBgn0024806	DIP2	3L	252539	252643	25.9046	36.9996
S34975_SI	FBgn0033031	CG8245	2R	1556564	1556924	47.9347	68.454
S6967_SI	FBgn0015400	kek2	2L	11582015	11583102	3.0016	4.2854
S19844_SI	FBgn0003380	Sh	X	17845225	17845346	19.9253	28.4467
S54627_SI	FBgn0027948	msps	3R	11884724	11884897	22.7146	32.4042
S7260_SI	FBgn0000114	aret	2L	12304446	12304595	22.3928	31.9401
S54342_SI	FBgn0038347	CG18522	3R	11358290	11358910	57.4003	81.8498
S960_SI	FBgn0031357	mRpL48	2L	1710599	1710697	22.46	31.9908
S15515_SI	FBgn0260789	mxc	X	9132287	9136253	2.1823	3.10753
S13050_SI	FBgn0029663	CG10804	X	3372644	3373065	12.8912	18.3482
F54081_SI	FBgn0038307	mRpS10	3R	11055387	11055749	9.79484	13.9332
S47172_SI	FBgn0034951	CG3860	2R	19880904	19881101	36.6815	52.1787
S26793_SI	FBgn0001229	Hsp67Bc	3L	9364611	9365597	8.63372	12.275
S33877_SI	FBgn0262636	Lin29	4	397720	398295	36.9446	52.5222
F28386_SI	FBgn0036294	CG10654	3L	12500250	12500940	10.118	14.3792
F61695_SI	FBgn0000659	fkh	3R	24406805	24410834	6.31301	8.96963
S1635_SI	FBgn0028970	betaggt-II	2L	2879112	2879879	8.16422	11.5997
S41017_SI	FBgn0028689	Rpn6	2R	10638650	10639156	12.4531	17.6838
F24440_SI	FBgn0028699	Rh50	3L	4918759	4919022	28.4024	40.3289
S50707_SI	FBgn0010222	Nmdmc	3R	4868574	4869361	16.0495	22.7811
S15753_SI	FBgn0030159	CG9689	X	9776849	9777703	13.5426	19.221
S18982_SI	FBgn0004598	Fur2	X	16272997	16273153	19.9387	28.2939
S42543_SI	FBgn0003091	Pkc53E	2R	12829980	12830120	28.2332	40.0342
S40592_SI	FBgn0040752	Prosap	2R	9953473	9954079	8.59237	12.1821
S22891_SI	FBgn0035318	CG9018	3L	2236801	2237076	5.58274	7.91021
S21565_SI	FBgn0052475	mthl8	3L	24752	24908	9.82473	13.9197
S16235_SI	FBgn0030260	CG1537	X	10956710	10957203	15.6269	22.1401
S47445_SI	FBgn0034987	CG3363	2R	20078550	20082457	8.38226	11.876
S36650_SI	FBgn0033274	CG14757	2R	4060678	4060874	20.3619	28.8453
S18429_SI	FBgn0026666	l(1)G0136	X	15629132	15629207	74.7538	105.876
F19105_SI	FBgn0030757	CG9902	X	16435778	16438956	2.24635	3.18151
F35299_SI	FBgn0013732	sced	2R	2544831	2548129	7.99987	11.3281
S13233_SI	FBgn0029687	Vap-33-1	X	3845669	3845778	34.5848	48.9588
S46244_SI	FBgn0259145	CG42260	2R	18647269	18648093	2.44619	3.46004
F32746_SI	FBgn0086913	Rab26	3L	21311874	21313731	14.2399	20.1308
S52949_SI	FBgn0038100	Paip2	3R	8809457	8809605	42.7554	60.4411
F14525_SI	FBgn0263993	CG43736	X	6772579	6775258	17.9493	25.3517
S61560_SI	FBgn0085391	CG34362	3R	23910185	23910338	43.03	60.7625
F44369_SI	FBgn0028372	isopeptidase-T-3	2R	15560166	15560982	12.1574	17.161
S6802_SI	FBgn0040211	hgo	2L	11138349	11138567	19.3546	27.3175
F29809_SI	FBgn0036551	CG17029	3L	15969970	15970655	11.1712	15.763
S48103_SI	FBgn0058354	CR40354	3LHet	687420	688819	4.60739	6.49952
S53970_SI	FBgn0038286	CG6966	3R	10906169	10907105	33.3066	46.9808
S1800_SI	FBgn0260817	gkt	2L	3160810	3161199	9.84275	13.8833
S45528_SI	FBgn0034644	CG10082	2R	17542475	17542551	33.6413	47.4512
S3569_SI	FBgn0031801	CG9498	2L	6349393	6350290	48.7085	68.6915
S53092_SI	FBgn0038126	CG8483	3R	9034476	9035512	4.69533	6.61839
S63163_SI	FBgn0013973	Gycbeta100B	3R	26996731	26997242	26.344	37.1275
S20228_SI	FBgn0030959	CG6961	X	18680632	18681373	4.65584	6.56053
S26203_SI	FBgn0035892	exo70	3L	8407445	8408175	4.90335	6.90842
S28590_SI	FBgn0036316	CG10960	3L	12819476	12819727	13.256	18.6757
S26094_SI	FBgn0027569	cert	3L	8276873	8277104	15.2539	21.4863
S53218_SI	FBgn0038147	CCHa2	3R	9214781	9215481	131.584	185.306
F53334_SI	FBgn0038165	Task6	3R	9498820	9500264	2.49934	3.51949
S57707_SI	FBgn0013759	CASK	3R	17615384	17615482	68.7532	96.8003
F51026_SI	FBgn0037720	CG8312	3R	5417031	5417907	6.11998	8.61551
S27659_SI	FBgn0036144	GlcAT-P	3L	11176734	11177308	12.0207	16.9208
S10499_SI	FBgn0014127	barr	2L	20058163	20058729	3.70674	5.21693
S31169_SI	FBgn0036801	MYPT-75D	3L	18654457	18655143	15.7804	22.2075
F26538_SI	FBgn0264307	orb2	3L	8930200	8937620	31.8717	44.836
S49657_SI	FBgn0037469	Dpck	3R	2908196	2908487	13.4734	18.9459
S57704_SI	FBgn0013759	CASK	3R	17613705	17613824	67.991	95.5904
S111_SI	FBgn0260995	CG42596	2RHet	1905053	1905146	29.7604	41.839
S8330_SI	FBgn0040228	dyn-p25	2L	15005961	15006260	12.276	17.2497
S49103_SI	FBgn0261261	plx	3R	1536016	1536585	25.4375	35.74
S44167_SI	FBgn0263391	hts	2R	15286531	15286598	28.0482	39.401
F22889_SI	FBgn0035318	CG9018	3L	2235646	2235972	12.5234	17.5702
S6477_SI	FBgn0032287	CG6415	2L	10704149	10704930	46.0856	64.6334
S34190_SI	FBgn0023213	eIF4G	4	948019	948777	2.15636	3.02418
F51864_SI	FBgn0042094	Adk3	3R	6713067	6714065	26.1164	36.6038
S18719_SI	FBgn0259110	mmd	X	15856797	15856968	18.8961	26.484
S30311_SI	FBgn0000017	Abl	3L	16639910	16640982	5.7806	8.10135
S34530_SI	FBgn0040038	klhl10	U	1906795	1906895	61.8063	86.6018
S19073_SI	FBgn0264255	para	X	16368480	16368674	7.9671	11.1614
S51648_SI	FBgn0037817	Cyp12e1	3R	6261289	6261739	6.7967	9.52005
S35496_SI	FBgn0265137	Spn42Da	2R	2764400	2764627	8.85963	12.4075
F4069_SI	FBgn0031882	Rab30	2L	7030493	7032177	15.0639	21.092
S61313_SI	FBgn0027492	wdb	3R	23393138	23393927	12.2965	17.2138
S49712_SI	FBgn0037475	Fer1	3R	2963572	2963716	17.2198	24.0924
S12111_SI	FBgn0259108	futsch	X	1342880	1345400	146.476	204.765
S18638_SI	FBgn0003392	shi	X	15795577	15795780	104.39	145.93
S27045_SI	FBgn0036030	CG6767	3L	9676679	9677558	130.493	182.354
S10211_SI	FBgn0003732	Top2	2L	19448143	19451180	5.4483	7.6133
S51123_SI	FBgn0052939	CG32939	3R	5519076	5519231	26.6891	37.2937
S5046_SI	FBgn0262029	d	2L	8487970	8488671	5.8528	8.17542
F54999_SI	FBgn0015520	nonA-l	3R	12465927	12468834	7.9001	11.032
S59565_SI	FBgn0003429	slo	3R	20490086	20490517	8.74483	12.2065
S2906_SI	FBgn0031684	CG8680	2L	5100010	5100202	54.4938	76.0645
S40530_SI	FBgn0262739	AGO1	2R	9837355	9837577	17.4078	24.2938
S33989_SI	FBgn0028996	onecut	4	619181	622155	29.7609	41.532
S55480_SI	FBgn0038532	CG14322	3R	13486447	13490364	6.36873	8.88717
S47701_SI	FBgn0259707	CG42361	2R	20495216	20495607	19.7442	27.5517
S26529_SI	FBgn0035936	Tsp66E	3L	8923480	8923839	13.8979	19.3931
S1365_SI	FBgn0031418	CG3609	2L	2372455	2372770	86.7838	121.081
S47041_SI	FBgn0261794	kcc	2R	19798914	19799074	24.3557	33.9743
S39777_SI	FBgn0033761	CG8778	2R	8539589	8539992	8.17573	11.4036
S11582_SI	FBgn0086683	Spf45	2L	22959606	22959815	9.07457	12.6561
S51167_SI	FBgn0262477	FoxP	3R	5552873	5553339	6.16567	8.5967
S23682_SI	FBgn0035464	CG12006	3L	3811946	3812413	7.53746	10.5073
S59280_SI	FBgn0039178	CG6356	3R	20112003	20112449	14.8757	20.7313
F34404_SI	FBgn0053653	Caps	4	1249716	1249922	37.0578	51.6231
S53884_SI	FBgn0263929	jvl	3R	10614748	10615217	13.1136	18.2668
S5751_SI	FBgn0040965	CG13130	2L	9983671	9984245	12.0952	16.8464
S60146_SI	FBgn0051098	CG31098	3R	21117750	21118699	5.79593	8.07039
S285_SI	FBgn0016977	spen	2L	185152	186123	5.32913	7.4191
S26775_SI	FBgn0085484	CG34455	3L	9353416	9353871	7.69567	10.7088
S42952_SI	FBgn0028382	cyp33	2R	13433059	13433442	9.88914	13.75
S44177_SI	FBgn0263391	hts	2R	15297310	15298021	20.517	28.515
S19660_SI	FBgn0030854	CG8289	X	17527724	17528386	28.049	38.9788
F20713_SI	FBgn0010341	Cdc42	X	19591800	19592278	10.677	14.8263
S3093_SI	FBgn0031711	CG6907	2L	5524139	5525809	7.52041	10.4418
S30424_SI	FBgn0003410	sina	3L	16846851	16847625	11.3824	15.8035
S43351_SI	FBgn0028983	Spn55B	2R	14013852	14014802	4.13031	5.73375
S32346_SI	FBgn0052425	CG32425	3L	20505037	20505485	28.2157	39.1686
S61118_SI	FBgn0051064	CG31064	3R	23058195	23058597	20.6323	28.6187
S21769_SI	FBgn0004373	fwd	3L	306982	307256	36.2265	50.2393
S28615_SI	FBgn0036319	Ent3	3L	12848592	12850004	12.1498	16.8449
S12388_SI	FBgn0261954	east	X	1913881	1915150	17.7663	24.6298
S34762_SI	FBgn0260799	p120ctn	2R	494269	494825	44.1974	61.2688
S43505_SI	FBgn0063497	GstE3	2R	14288218	14288972	44.0494	61.0135
F249_SI	FBgn0001142	Gs1	2L	132077	134472	74.2073	102.763
S18806_SI	FBgn0030723	dpr18	X	15963024	15963348	29.7042	41.1288
F61571_SI	FBgn0085383	CG34354	3R	24063455	24064952	30.3381	42.0034
S56193_SI	FBgn0010768	sqz	3R	14994291	14996296	3.70692	5.1301
S18744_SI	FBgn0030716	CG9170	X	15875772	15875883	17.3579	24.0184
S60156_SI	FBgn0051288	CG31288	3R	21123990	21124359	3.99275	5.5248
S16390_SI	FBgn0027359	Tim8	X	11262478	11262658	34.4922	47.7231
F31948_SI	FBgn0036928	Tom20	3L	19994091	19994396	26.6045	36.7851
S22509_SI	FBgn0025712	CG13920	3L	1650714	1650852	17.7293	24.5087
F19670_SI	FBgn0026375	RhoGAPp190	X	17537047	17537280	16.938	23.4129
S16790_SI	FBgn0263111	cac	X	11864364	11864699	8.84688	12.2282
S18576_SI	FBgn0030699	CG8578	X	15740990	15741174	19.8103	27.3806
S944_SI	FBgn0086758	chinmo	2L	1695439	1695586	23.9693	33.1223
S14150_SI	FBgn0023458	Rbcn-3A	X	6136248	6136317	36.8823	50.942
F50809_SI	FBgn0037679	CG8866	3R	5157786	5158589	11.3854	15.7246
S13981_SI	FBgn0029826	CG6041	X	5843384	5843663	8.78559	12.1305
S16020_SI	FBgn0001206	Hmr	X	10485590	10486285	9.79496	13.5241
S5940_SI	FBgn0004419	me31B	2L	10240680	10241058	16.8783	23.299
S58009_SI	FBgn0038961	CG13850	3R	18235121	18235370	13.2775	18.323
F6013_SI	FBgn0260749	Utx	2L	10275127	10275387	11.2176	15.4723
F50591_SI	FBgn0040532	CG8369	3R	4647730	4648388	87.7177	120.977
S17898_SI	FBgn0030572	mRpS25	X	14476532	14476726	31.7153	43.7221
S52024_SI	FBgn0004595	pros	3R	7217251	7217395	22.3073	30.7512
S18639_SI	FBgn0003392	shi	X	15795856	15795949	170.421	234.923
F19980_SI	FBgn0030897	Frq1	X	18049402	18049765	12.3116	16.9683
S12880_SI	FBgn0250874	ttm50	X	2624799	2624922	21.3921	29.4711
S25840_SI	FBgn0052368	CG32368	3L	7908537	7908946	29.8436	41.1144
S42908_SI	FBgn0034230	CG4853	2R	13403890	13404033	42.0965	57.9912
F58570_SI	FBgn0004882	orb	3R	19086332	19091947	6.42818	8.85318
S63422_SI	FBgn0039861	pasha	3R	27445232	27446181	3.65083	5.02773
F50057_SI	FBgn0037525	CG17816	3R	3711576	3712455	6.5719	9.05018
S7282_SI	FBgn0262475	bru-2	2L	12396293	12397528	13.3614	18.3994
S27959_SI	FBgn0004381	Klp68D	3L	11789827	11791975	18.9238	26.0555
S34416_SI	FBgn0053653	Caps	4	1274651	1275485	61.1033	84.0435
S19167_SI	FBgn0261791	SmG	X	16534126	16534273	49.6991	68.3394
S49893_SI	FBgn0015576	alpha-Est8	3R	3335065	3336000	66.0605	90.8331
S49162_SI	FBgn0037378	CG2046	3R	1619363	1619790	13.853	19.0395
S63249_SI	FBgn0039836	CG1750	3R	27080021	27080345	5.40869	7.43148
S34204_SI	FBgn0052016	CG32016	4	974646	974852	15.3825	21.1311
S4287_SI	FBgn0260486	Ziz	2L	7473948	7474236	20.3218	27.9148
S38614_SI	FBgn0050489	Cyp12d1-p	2R	7007471	7008630	2.11951	2.91033
S27682_SI	FBgn0061469	Ube3a	3L	11200298	11200790	17.0896	23.4636
F32667_SI	FBgn0037057	CG10512	3L	21198680	21199726	11.0933	15.2298
S20303_SI	FBgn0030973	CG7332	X	18781086	18781245	18.945	25.9878
S4288_SI	FBgn0260486	Ziz	2L	7474295	7474505	21.0782	28.8988
S58768_SI	FBgn0027512	CG10254	3R	19515798	19516767	23.7132	32.5019
S11936_SI	FBgn0040348	CG3703	X	837335	838129	23.607	32.3501
S22493_SI	FBgn0013342	n-syb	3L	1635186	1635237	140.29	192.157
F33949_SI	FBgn0026869	Thd1	4	561185	568769	11.7406	16.0773
S512_SI	FBgn0031268	cold	2L	574780	575090	9.49448	12.9954
S17379_SI	FBgn0261085	Syt12	X	13257617	13258905	3.77671	5.16925
F24133_SI	FBgn0052250	CG32250	3L	4318755	4319122	11.123	15.2166
S33986_SI	FBgn0039911	CG1909	4	607528	607719	49.2619	67.3865
S57185_SI	FBgn0002921	Atpalpha	3R	16789649	16789915	26.5787	36.3445
S7570_SI	FBgn0032474	DnaJ-H	2L	13164316	13164762	67.205	91.8919
S47242_SI	FBgn0061198	HSPC300	2R	19915474	19915647	19.4436	26.5822
S52140_SI	FBgn0051363	Jupiter	3R	7418089	7418346	50.8634	69.5315
S41265_SI	FBgn0034000	CG11808	2R	11103712	11104383	8.63079	11.7967
S32330_SI	FBgn0037000	CG5130	3L	20478589	20479294	3.18154	4.34788
S53333_SI	FBgn0038165	Task6	3R	9497697	9498538	16.7704	22.9179
F29455_SI	FBgn0036480	Cep135	3L	15120117	15120509	7.93541	10.8408
F52091_SI	FBgn0046225	CG17230	3R	7289749	7293094	10.6604	14.5595
S2778_SI	FBgn0262467	Scox	2L	4968432	4968935	11.3548	15.5036
S12817_SI	FBgn0003371	sgg	X	2571134	2571879	143.483	195.904
S23205_SI	FBgn0262593	Shab	3L	2944023	2946408	8.03118	10.9634
F1138_SI	FBgn0031384	CG4238	2L	2028303	2029028	22.7569	31.0353
S30143_SI	FBgn0036624	RAF2	3L	16383036	16383284	13.2958	18.1288
S14007_SI	FBgn0029830	Grip	X	5880331	5880729	4.54783	6.20036
S28492_SI	FBgn0052109	CG32109	3L	12739081	12739336	13.0575	17.7977
S3442_SI	FBgn0031774	CG9147	2L	6066369	6067235	16.1085	21.9485
S1253_SI	FBgn0010288	Uch	2L	2212738	2213333	32.9347	44.8561
S6476_SI	FBgn0032287	CG6415	2L	10703621	10704092	13.3485	18.1772
S24341_SI	FBgn0035575	CG7509	3L	4803077	4803596	13.6506	18.5879
S60008_SI	FBgn0039282	Bili	3R	20960414	20960602	13.7525	18.7243
F15995_SI	FBgn0030208	PPP4R2r	X	10374117	10375977	25.4557	34.6518
S39769_SI	FBgn0011604	Iswi	2R	8527557	8528133	23.4956	31.9829
S57473_SI	FBgn0038878	CG3301	3R	17101100	17101302	88.5567	120.544
S7515_SI	FBgn0265262	Vha68-1	2L	13001560	13002537	94.1703	128.119
S22543_SI	FBgn0035255	RabX5	3L	1669355	1669488	14.37	19.5268
S14338_SI	FBgn0029881	pigs	X	6543239	6546131	36.3483	49.3874
F371_SI	FBgn0020622	Pi3K21B	2L	301706	305233	14.3319	19.4678
S27620_SI	FBgn0260795	CG42575	3L	11126195	11126697	117.064	158.991
S58900_SI	FBgn0260634	eIF4G2	3R	19635550	19638307	24.382	33.1106
S54766_SI	FBgn0250823	gish	3R	12126967	12127073	43.9608	59.6881
F20556_SI	FBgn0026430	Grip84	X	19455373	19457046	5.72347	7.76828
S37894_SI	FBgn0033464	CG1441	2R	5786523	5786784	35.6685	48.3985
S41016_SI	FBgn0028689	Rpn6	2R	10638288	10638500	28.0485	38.051
S32394_SI	FBgn0037015	cmpy	3L	20706584	20706711	24.7137	33.4998
F32339_SI	FBgn0052425	CG32425	3L	20490423	20491564	11.8039	15.9978
F18404_SI	FBgn0030673	CG15601	X	15605542	15606342	5.31175	7.19875
F30630_SI	FBgn0036714	CG7692	3L	17348764	17351156	7.21364	9.77597
F33921_SI	FBgn0039908	Asator	4	493521	494345	33.0998	44.8565
S33754_SI	FBgn0024811	Crk	4	232480	232608	47.3415	64.1296
S49196_SI	FBgn0037386	CG1208	3R	1662579	1662764	2.87422	3.89323
F1407_SI	FBgn0031428	CG9886	2L	2422086	2424647	9.72429	13.1665
S52505_SI	FBgn0051361	dpr17	3R	7936013	7936227	21.0382	28.4842
F21691_SI	FBgn0000541	E(bx)	3L	236139	236501	33.0573	44.7521
F20283_SI	FBgn0030968	CG7322	X	18749906	18750466	81.4346	110.206
S31293_SI	FBgn0036824	CG3902	3L	18891240	18891393	15.1031	20.4362
S21736_SI	FBgn0027111	miple	3L	268220	268459	33.0745	44.7498
S3082_SI	FBgn0031708	CG7382	2L	5519212	5519621	29.2037	39.5049
S38780_SI	FBgn0025373	Fpps	2R	7193377	7193603	8.39593	11.3551
S32682_SI	FBgn0037061	CG12975	3L	21209577	21209678	9.93485	13.4331
S47409_SI	FBgn0019643	Dat	2R	20043327	20043500	67.9644	91.847
S17857_SI	FBgn0002917	na	X	14169166	14169439	14.4194	19.4821
S42575_SI	FBgn0004580	Cbp53E	2R	12881665	12881721	90.7172	122.537
S31367_SI	FBgn0036843	CG6812	3L	19057945	19058483	25.6688	34.66
S40864_SI	FBgn0261613	Oaz	2R	10349688	10353386	0.659406	0.889643
S56445_SI	FBgn0026753	Vha13	3R	15469928	15470108	183.975	248.158
S54552_SI	FBgn0013334	Sap47	3R	11780809	11780927	173.484	233.918
F20284_SI	FBgn0030968	CG7322	X	18751102	18751484	27.3244	36.8367
F14394_SI	FBgn0029895	CG14441	X	6610022	6613412	21.9062	29.5312
S16437_SI	FBgn0001145	Gs2	X	11323272	11324228	642.573	866.205
F37966_SI	FBgn0033474	CG1407	2R	5918789	5919331	2.61094	3.5191
S55562_SI	FBgn0038542	TyrR	3R	13575851	13578780	3.98339	5.36891
S16576_SI	FBgn0011754	PhKgamma	X	11591344	11591628	25.3543	34.1599
F28770_SI	FBgn0001256	ImpL1	3L	13375865	13377099	3.84095	5.17032
S1367_SI	FBgn0031418	CG3609	2L	2373134	2373425	19.5299	26.2869
S25489_SI	FBgn0035762	CG8605	3L	7317024	7317851	4.53254	6.09983
F44740_SI	FBgn0086604	CG12484	2R	16357919	16358469	11.9863	16.1178
S45103_SI	FBgn0034579	mRpL54	2R	16948578	16948711	23.6437	31.7933
F57896_SI	FBgn0051163	SKIP	3R	18119160	18121848	8.86804	11.9242
S8675_SI	FBgn0028645	beat-Ib	2L	15939364	15940082	11.1968	15.0551
S52877_SI	FBgn0051345	CG31345	3R	8636867	8637381	86.9033	116.833
S41943_SI	FBgn0001124	Got1	2R	12028139	12029433	117.791	158.311
F14643_SI	FBgn0025549	unc-119	X	7184822	7185331	26.5118	35.6317
S39531_SI	FBgn0033728	Cpr49Ae	2R	8291671	8292613	132.193	177.591
S17054_SI	FBgn0030412	tomosyn	X	12529765	12530316	22.9398	30.8161
F60360_SI	FBgn0039358	CG5028	3R	21508780	21509105	147.656	198.325
S17490_SI	FBgn0030499	CG11178	X	13502434	13503562	13.4234	18.0171
S6128_SI	FBgn0019932	SamDC	2L	10341226	10341503	25.2191	33.8485
S36027_SI	FBgn0025185	az2	2R	3398127	3399289	4.96114	6.65553
F58616_SI	FBgn0039073	CG4408	3R	19187611	19189296	3.91125	5.24392
F13945_SI	FBgn0000042	Act5C	X	5796723	5799261	201.59	270.223
S16512_SI	FBgn0262852	CR43216	X	11481316	11481718	7.49017	10.0355
S43795_SI	FBgn0010551	l(2)03709	2R	14708110	14708343	40.1461	53.7876
S20775_SI	FBgn0259789	vfl	X	19660978	19663540	4.99506	6.69067
F20637_SI	FBgn0031043	NAA20	X	19515801	19516297	35.4748	47.5105
F26042_SI	FBgn0040832	CG8012	3L	8208700	8209298	25.6257	34.3002
S57901_SI	FBgn0038938	CG7084	3R	18125857	18126368	19.0175	25.4539
S1406_SI	FBgn0031428	CG9886	2L	2420830	2422029	9.93019	13.2901
S26774_SI	FBgn0052039	CG32039	3L	9352576	9352847	49.0177	65.5803
F18187_SI	FBgn0030625	CG5877	X	15188370	15191202	5.69062	7.61288
S16135_SI	FBgn0030239	CG17333	X	10741803	10742278	18.8933	25.2724
S33486_SI	FBgn0010215	alpha-Cat	3L	23327464	23327840	8.1226	10.8626
S29885_SI	FBgn0005536	Mbs	3L	16070292	16070382	40.6437	54.3352
F23929_SI	FBgn0004574	Rop	3L	4136359	4138996	74.441	99.4846
S38500_SI	FBgn0027499	wde	2R	6689742	6693018	14.787	19.7374
S57017_SI	FBgn0259222	CG42322	3R	16574970	16575098	20.716	27.6396
S36599_SI	FBgn0005648	Pabp2	2R	4019426	4019637	9.08656	12.1226
S54136_SI	FBgn0014879	Set	3R	11090327	11090677	39.1466	52.2159
F21889_SI	FBgn0035140	CG17180	3L	540851	541428	8.03974	10.7225
S45818_SI	FBgn0034704	CG6758	2R	18062881	18064262	7.08874	9.45131
S14635_SI	FBgn0029942	CG2059	X	7181205	7181378	9.67038	12.8735
F23286_SI	FBgn0035397	CG11486	3L	3073081	3073478	13.7311	18.279
S24441_SI	FBgn0028699	Rh50	3L	4919101	4919321	39.2976	52.2857
F40027_SI	FBgn0263998	Ack-like	2R	9032567	9035959	13.4779	17.9252
S34996_SI	FBgn0259978	vlc	2R	1591940	1592944	17.8937	23.7924
F35895_SI	FBgn0000352	cos	2R	3269681	3272524	16.8398	22.3911
S23877_SI	FBgn0004516	Gad1	3L	4074077	4075538	340.249	452.252
S8215_SI	FBgn0263330	CR43411	2L	14613258	14613621	43.1439	57.3103
S60585_SI	FBgn0001139	gro	3R	21873958	21874157	20.9364	27.8102
S49793_SI	FBgn0037490	CG10053	3R	3073088	3073862	10.1238	13.4457
S37674_SI	FBgn0010342	Map60	2R	5478870	5480249	9.27728	12.3199
S54876_SI	FBgn0250754	CG42232	3R	12284002	12292107	6.45459	8.56919
S48600_SI	FBgn0265082	Cdep	3R	758452	765940	19.5733	25.9854
S32839_SI	FBgn0037090	Est-Q	3L	21496522	21497059	15.0243	19.9449
S50413_SI	FBgn0051450	mRpS18A	3R	4387639	4388037	29.6235	39.3128
S31859_SI	FBgn0036918	CG7770	3L	19917082	19917307	45.8016	60.7822
S55747_SI	FBgn0038581	CG14314	3R	14043374	14043736	37.5315	49.8004
S24436_SI	FBgn0028699	Rh50	3L	4913695	4913956	16.1327	21.4057
S33927_SI	FBgn0039908	Asator	4	500661	500864	16.1718	21.4518
S47944_SI	FBgn0035086	CG12851	2R	20840576	20842004	17.3041	22.9513
F16261_SI	FBgn0027498	CG2061	X	10986992	10988980	10.3755	13.7598
S19361_SI	FBgn0030806	CG13001	X	16835119	16836895	5.82307	7.7213
S35130_SI	FBgn0033055	tbce	2R	1931601	1931883	18.0222	23.8969
S6848_SI	FBgn0032354	CG4788	2L	11179041	11180430	3.39012	4.49512
S23678_SI	FBgn0052262	CG32262	3L	3809146	3810196	24.0049	31.8257
S15618_SI	FBgn0052700	CG32700	X	9400744	9401295	64.5098	85.5166
S19622_SI	FBgn0030847	CG12991	X	17473894	17474130	16.2963	21.6001
F6833_SI	FBgn0259822	Ca-beta	2L	11156252	11159729	21.9885	29.1398
S18583_SI	FBgn0026076	UBL3	X	15744579	15744743	68.7199	91.0462
S12441_SI	FBgn0025629	CG4045	X	1969702	1969933	9.7293	12.8896
S10606_SI	FBgn0032859	Arpc2	2L	20417061	20417667	7.36312	9.7546
S6794_SI	FBgn0032348	CG4751	2L	11132453	11136003	8.81097	11.6724
S28466_SI	FBgn0261933	SmD1	3L	12726464	12727083	8.50416	11.2645
F22706_SI	FBgn0035290	CG1887	3L	1900494	1902706	2.29128	3.03429
S18768_SI	FBgn0003969	vap	X	15894701	15894851	30.2775	40.0909
S50346_SI	FBgn0037580	DppIII	3R	4171181	4173187	18.5989	24.6167
S13210_SI	FBgn0260658	CG42541	X	3798062	3798629	10.8541	14.3655
F50901_SI	FBgn0037697	GstZ2	3R	5282537	5283847	33.1285	43.8418
S21737_SI	FBgn0027111	miple	3L	268563	268700	47.6814	63.1004
S33885_SI	FBgn0262636	Lin29	4	411051	412170	8.52339	11.2786
S44058_SI	FBgn0034433	endoB	2R	15194952	15196020	71.3143	94.3402
F60916_SI	FBgn0039464	CG6330	3R	22775414	22776290	107.885	142.71
S6046_SI	FBgn0032210	CYLD	2L	10297216	10297370	20.3465	26.9091
S52137_SI	FBgn0051363	Jupiter	3R	7416108	7417029	169.292	223.881
F35298_SI	FBgn0033081	geminin	2R	2542968	2543955	12.1926	16.124
F5673_SI	FBgn0032156	CG13124	2L	9908308	9908633	31.4779	41.614
S37476_SI	FBgn0033400	CG2063	2R	5172815	5173043	14.299	18.8932
S37304_SI	FBgn0003612	Su(var)2-10	2R	5005720	5005954	8.50742	11.2354
S34350_SI	FBgn0002521	pho	4	1194785	1195554	32.4332	42.8233
S63580_SI	FBgn0039883	RhoGAP100F	3R	27665819	27670966	11.1212	14.6778
F26167_SI	FBgn0001248	Idh	3L	8349504	8351035	95.493	125.976
S31600_SI	FBgn0036888	CG9330	3L	19579992	19580215	33.7843	44.5436
F25088_SI	FBgn0001258	ImpL3	3L	6252265	6253010	11.967	15.7763
F14222_SI	FBgn0250869	CG42240	X	6224875	6227061	45.8696	60.4458
S30325_SI	FBgn0040512	zetaCOP	3L	16666157	16666524	25.3068	33.3409
S32744_SI	FBgn0003042	Pc	3L	21308406	21310582	15.971	21.0321
F46979_SI	FBgn0025790	TBPH	2R	19748729	19750135	6.70896	8.8325
S4544_SI	FBgn0031955	CG14535	2L	7844905	7847664	7.99078	10.5188
S19671_SI	FBgn0026375	RhoGAPp190	X	17537714	17538211	18.4802	24.3258
F44363_SI	FBgn0015949	hrg	2R	15556623	15557337	14.0411	18.4787
S42147_SI	FBgn0034117	CG7997	2R	12228986	12229287	22.0166	28.9626
S8457_SI	FBgn0028862	dao	2L	15252452	15252794	19.4617	25.5991
S31560_SI	FBgn0036882	CG9279	3L	19531525	19533316	40.2479	52.9151
S19668_SI	FBgn0026375	RhoGAPp190	X	17536336	17536732	43.8707	57.6661
F2851_SI	FBgn0031673	CG31650	2L	5042491	5042890	11.4019	14.9835
S48371_SI	FBgn0052944	CG32944	3R	244829	245300	5.65351	7.42649
S18705_SI	FBgn0030710	CG8924	X	15837383	15838482	14.8298	19.4758
S26777_SI	FBgn0085484	CG34455	3L	9354109	9355142	48.8111	64.09
F43252_SI	FBgn0034282	Mapmodulin	2R	13753683	13754758	94.3812	123.881
S57702_SI	FBgn0013759	CASK	3R	17612895	17613002	102.198	134.127
F48272_SI	FBgn0041605	cpx	3R	121290	130357	175.139	229.85
F38080_SI	FBgn0050011	gem	2R	6011793	6015082	41.7042	54.7262
S29072_SI	FBgn0005592	btl	3L	14075374	14076329	4.20696	5.51942
F58819_SI	FBgn0039109	CG10365	3R	19554276	19554881	25.8766	33.9491
S29886_SI	FBgn0005536	Mbs	3L	16070823	16070909	27.468	36.0327
F51960_SI	FBgn0037878	CG6693	3R	7045990	7047361	14.3713	18.8294
S47173_SI	FBgn0034951	CG3860	2R	19881162	19881420	20.1325	26.3775
F45409_SI	FBgn0010415	Sdc	2R	17286392	17286818	42.3568	55.4837
S27413_SI	FBgn0036094	CG14153	3L	10636757	10637715	38.7817	50.792
S10273_SI	FBgn0032798	CG10132	2L	19518786	19519159	7.67552	10.0523
S1420_SI	FBgn0264978	Slh	2L	2490733	2491442	12.7704	16.7201
S9365_SI	FBgn0032646	CG6412	2L	17500492	17501106	15.3522	20.098
S34349_SI	FBgn0002521	pho	4	1194432	1194723	23.0639	30.1679
S18937_SI	FBgn0030742	CG9919	X	16223928	16224272	8.84921	11.5729
F11823_SI	FBgn0025638	Roc1a	X	541320	541670	52.449	68.5762
S1461_SI	FBgn0026479	Drp1	2L	2582174	2582402	29.6226	38.6979
F36508_SI	FBgn0033252	CG12769	2R	3939585	3942347	21.0659	27.5195
F56181_SI	FBgn0038683	CG11779	3R	14979819	14981519	20.8652	27.2307
S25352_SI	FBgn0260660	mp	3L	7044586	7044822	17.4256	22.7372
F33215_SI	FBgn0025702	srpk79D	3L	22274332	22274883	15.7127	20.4973
S42300_SI	FBgn0034145	CG5065	2R	12506309	12507194	16.0459	20.9278
F16076_SI	FBgn0030230	Rph	X	10643108	10644127	25.1644	32.795
S14992_SI	FBgn0030011	Gbeta5	X	8044764	8046308	52.0477	67.8073
F2903_SI	FBgn0031683	CG4230	2L	5098094	5099294	80.4988	104.866
S19145_SI	FBgn0025743	mbt	X	16507571	16508889	21.6403	28.1777
S63586_SI	FBgn0011224	heph	3R	27690854	27691047	17.3607	22.5935
S34900_SI	FBgn0033021	CG10417	2R	1248524	1249054	22.9169	29.8243
S39984_SI	FBgn0265623	Su(z)2	2R	8893270	8895307	16.263	21.1613
S62904_SI	FBgn0083991	CG34155	3R	26380276	26382671	25.7918	33.5575
S3674_SI	FBgn0031824	CG9547	2L	6492974	6493854	14.7033	19.1284
S9988_SI	FBgn0001202	hk	2L	19032435	19033208	24.7499	32.1925
S55794_SI	FBgn0038596	CG14312	3R	14108700	14109079	24.402	31.7396
S52192_SI	FBgn0037931	CG18476	3R	7502165	7503071	5.79853	7.54134
F22524_SI	FBgn0035253	CG7971	3L	1660599	1661165	36.8859	47.959
S51494_SI	FBgn0004575	Syn	3R	6045501	6048164	100.162	130.164
S7631_SI	FBgn0032488	CG16812	2L	13223345	13223932	10.0417	13.0495
S43509_SI	FBgn0063495	GstE5	2R	14292110	14292843	8.40815	10.9266
F25841_SI	FBgn0024187	syd	3L	7919125	7919937	32.5927	42.3547
S17382_SI	FBgn0261085	Syt12	X	13259608	13262212	11.6054	15.0759
S38362_SI	FBgn0033528	trsn	2R	6366516	6366930	12.812	16.638
S56136_SI	FBgn0015781	P5cr	3R	14854659	14855669	15.3086	19.871
S22526_SI	FBgn0035253	CG7971	3L	1661707	1662381	16.0685	20.8567
F24845_SI	FBgn0053523	CG33523	3L	5922204	5923220	60.1717	78.0784
S16618_SI	FBgn0030332	CG9360	X	11657507	11657856	14.5499	18.8765
F10985_SI	FBgn0023388	Dap160	2L	21137131	21137688	18.2684	23.7002
F3472_SI	FBgn0051641	stai	2L	6109667	6110224	30.886	40.0341
S12375_SI	FBgn0023545	CG4406	X	1902162	1902322	17.7683	23.0284
S28447_SI	FBgn0015919	caup	3L	12612699	12614898	3.47955	4.50951
F4003_SI	FBgn0031871	CG10158	2L	6943178	6945069	13.4842	17.4707
F60648_SI	FBgn0000064	Ald	3R	22079791	22081153	366.034	474.232
F50957_SI	FBgn0037705	mura	3R	5361347	5365012	35.3184	45.7583
S10635_SI	FBgn0263355	CG31688	2L	20426199	20427473	6.81147	8.82397
S1361_SI	FBgn0261647	Axud1	2L	2368316	2370137	20.0177	25.931
F56539_SI	FBgn0038735	CG4662	3R	15678205	15678769	9.05727	11.7265
S18754_SI	FBgn0030719	eIF5	X	15883887	15883983	67.5364	87.4389
S32191_SI	FBgn0024887	kin17	3L	20351041	20351431	14.9378	19.3381
S60907_SI	FBgn0039462	CG14252	3R	22772053	22772368	9.21086	11.9204
F12011_SI	FBgn0261444	CG3638	X	1109322	1115628	22.8983	29.63
S41021_SI	FBgn0050476	ave	2R	10640451	10640774	36.4956	47.2124
F39171_SI	FBgn0033673	CG8298	2R	7878570	7879855	22.4915	29.0918
F37489_SI	FBgn0028408	Drep-2	2R	5185772	5190326	27.1534	35.1208
S49122_SI	FBgn0037372	CG2091	3R	1579040	1579961	6.7554	8.73591
S47231_SI	FBgn0034958	CG3907	2R	19908526	19908842	23.2092	30.0115
S57701_SI	FBgn0013759	CASK	3R	17612652	17612827	72.4597	93.6653
F54381_SI	FBgn0053207	pxb	3R	11512318	11516235	3.52126	4.55153
S38691_SI	FBgn0085256	CG34227	2R	7135631	7136115	125.409	162.092
F15359_SI	FBgn0259734	CG42388	X	8946483	8948608	5.55598	7.17889
F19085_SI	FBgn0264255	para	X	16383633	16383910	9.07099	11.7202
F2644_SI	FBgn0031632	CG15628	2L	4827173	4828945	69.8328	90.2192
F58044_SI	FBgn0263351	AP-2mu	3R	18289065	18290325	56.0518	72.3942
S39292_SI	FBgn0025454	Cyp6g1	2R	8073172	8073330	34.0947	44.0293
S61402_SI	FBgn0039536	CG18437	3R	23498226	23498529	30.5475	39.433
S18575_SI	FBgn0030699	CG8578	X	15740442	15740600	19.0063	24.5291
S34050_SI	FBgn0024728	Slip1	4	689046	689200	33.5849	43.3382
S55248_SI	FBgn0038490	CG5285	3R	12976751	12977352	7.06425	9.11208
F26669_SI	FBgn0011206	bol	3L	9090729	9095907	96.0236	123.842
F24883_SI	FBgn0028980	tan	3L	6048817	6050102	18.1345	23.3746
S2270_SI	FBgn0000256	capu	2L	3884036	3884518	11.3258	14.5985
S24737_SI	FBgn0035631	Txl	3L	5758946	5759475	12.8069	16.5062
S29079_SI	FBgn0042630	Sox21b	3L	14105505	14106702	13.7165	17.6763
S45764_SI	FBgn0243516	Vrp1	2R	17993612	17994710	44.6651	57.5473
F30700_SI	FBgn0036728	CG7580	3L	17467994	17468235	34.5593	44.5076
S36399_SI	FBgn0023171	rnh1	2R	3819513	3819885	6.06394	7.80709
S42135_SI	FBgn0262511	Vha44	2R	12214316	12214414	41.3609	53.2496
S38068_SI	FBgn0003071	Pfk	2R	6002820	6003262	22.5481	29.0112
F15465_SI	FBgn0026206	mei-P26	X	9063499	9064018	22.7419	29.2521
S51422_SI	FBgn0037789	CG6208	3R	5946121	5947122	31.029	39.9115
S1139_SI	FBgn0031384	CG4238	2L	2029092	2029418	43.812	56.3291
S35217_SI	FBgn0050431	CG30431	2R	2091524	2092729	9.83486	12.6403
S24642_SI	FBgn0035624	Eaf6	3L	5600652	5600783	13.069	16.7892
S29018_SI	FBgn0036398	upSET	3L	14004096	14010727	13.3247	17.1163
F3749_SI	FBgn0051635	CG31635	2L	6632798	6635406	25.7797	33.111
S56172_SI	FBgn0261285	Ppcs	3R	14964776	14967365	42.2262	54.2153
F37951_SI	FBgn0022382	Pka-R2	2R	5881395	5884126	86.8107	111.444
F54555_SI	FBgn0013334	Sap47	3R	11785042	11787846	342.735	439.957
S32996_SI	FBgn0052446	Atox1	3L	21635074	21635699	91.0535	116.842
S60533_SI	FBgn0259146	CG42261	3R	21803867	21808458	11.7777	15.1116
F39415_SI	FBgn0033715	CG8490	2R	8222937	8223710	10.6951	13.7195
F27310_SI	FBgn0052056	scramb1	3L	10214711	10215201	38.8209	49.7966
F15754_SI	FBgn0030160	CG9691	X	9778475	9779077	147.875	189.671
S51457_SI	FBgn0037794	CG6254	3R	5984866	5985053	20.0264	25.6684
S5978_SI	FBgn0026379	Pten	2L	10258549	10258656	15.9822	20.4709
S10151_SI	FBgn0032775	CG17544	2L	19392066	19392989	11.4302	14.6388
S51840_SI	FBgn0037847	SelR	3R	6692251	6692415	47.7335	61.1077
S55917_SI	FBgn0023083	fray	3R	14412001	14415175	25.9152	33.1547
S26582_SI	FBgn0263199	Galk	3L	8976632	8976836	91.2079	116.553
S55677_SI	FBgn0038564	CG7785	3R	13848452	13849411	13.6144	17.3956
S14234_SI	FBgn0261955	kdn	X	6254025	6255226	403.518	515.543
F3566_SI	FBgn0031800	CG9497	2L	6346430	6347393	26.482	33.8255
F38346_SI	FBgn0001122	Galphao	2R	6349018	6353206	146.734	187.417
F15161_SI	FBgn0053181	CG33181	X	8403489	8404737	39.8587	50.9095
S52686_SI	FBgn0086134	Prosalpha2	3R	8257789	8257944	40.3723	51.5618
F17594_SI	FBgn0030519	CG11151	X	13634711	13635176	117.831	150.458
F63119_SI	FBgn0039816	CG11317	3R	26917768	26918265	41.4272	52.8962
F39274_SI	FBgn0014184	Oda	2R	8054081	8055432	365.17	466.261
S5176_SI	FBgn0029123	SoxN	2L	8825645	8829670	23.9857	30.6073
S1458_SI	FBgn0031437	Arpc5	2L	2580292	2580581	20.9752	26.7654
S60564_SI	FBgn0002609	E(spl)m3-HLH	3R	21847545	21848849	3.04333	3.88245
S15799_SI	FBgn0052694	CG32694	X	9899706	9900915	15.4625	19.7254
S16453_SI	FBgn0030301	HP5	X	11352263	11353260	10.5533	13.4614
F8840_SI	FBgn0011708	Syx5	2L	16307346	16308329	19.8806	25.3578
F51194_SI	FBgn0037737	Pnn	3R	5566921	5567878	16.0808	20.5111
S22487_SI	FBgn0035246	CG13928	3L	1625791	1628377	145.877	186.021
F6398_SI	FBgn0010398	Lrr47	2L	10518060	10519269	3.23191	4.12113
F24468_SI	FBgn0035593	CG4603	3L	5127320	5128770	22.4429	28.6172
F59214_SI	FBgn0011725	twin	3R	20022615	20024935	44.0045	56.1103
S12484_SI	FBgn0023507	CG3835	X	2038320	2038970	127.3	162.303
F23466_SI	FBgn0035424	CG11505	3L	3232298	3236017	32.2813	41.1347
F18314_SI	FBgn0030648	CG6340	X	15377215	15378413	14.8556	18.9268
S34809_SI	FBgn0262970	CR43281	2R	670417	671151	16.0102	20.3978
S56153_SI	FBgn0038678	mRpL55	3R	14920364	14920624	35.9287	45.7725
S57049_SI	FBgn0038826	Syp	3R	16623258	16623398	55.0787	70.162
S28484_SI	FBgn0052112	CG32112	3L	12736005	12736272	18.4082	23.4435
S36647_SI	FBgn0033273	CG2183	2R	4057009	4057594	30.1679	38.4143
S31933_SI	FBgn0036926	CG7646	3L	19987908	19988051	55.9647	71.2553
S18047_SI	FBgn0030600	hiw	X	14904727	14905354	37.5211	47.7657
F33109_SI	FBgn0262737	mub	3L	21918280	21925802	99.9367	127.216
S3678_SI	FBgn0051638	CG31638	2L	6496057	6496988	39.0089	49.6511
F26670_SI	FBgn0011206	bol	3L	9099648	9100255	20.305	25.8436
F10210_SI	FBgn0003732	Top2	2L	19447365	19448061	18.1193	23.0482
S6218_SI	FBgn0051716	Cnot4	2L	10400735	10400869	45.9686	58.4567
S34325_SI	FBgn0039927	CG11155	4	1151009	1151212	28.9425	36.7899
F33208_SI	FBgn0004179	Csp	3L	22264658	22266845	132.117	167.882
F52022_SI	FBgn0004595	pros	3R	7197035	7202998	35.4336	44.9894
S13217_SI	FBgn0029685	CG2938	X	3826189	3829212	6.34949	8.05929
S17524_SI	FBgn0030506	Lig4	X	13558617	13560196	5.13744	6.51783
F56071_SI	FBgn0038659	endoA	3R	14732331	14736477	84.1075	106.698
S20609_SI	FBgn0031036	CG14220	X	19494669	19495377	8.11039	10.2879
S61824_SI	FBgn0015589	Apc	3R	24658023	24662208	32.394	41.0898
S3122_SI	FBgn0031717	Oscillin	2L	5549444	5549614	51.0268	64.6988
F10148_SI	FBgn0032775	CG17544	2L	19390369	19391219	31.3083	39.6715
F51404_SI	FBgn0028734	Fmr1	3R	5927142	5929324	26.9766	34.1824
S29071_SI	FBgn0005592	btl	3L	14072555	14075288	1.68316	2.13242
S52834_SI	FBgn0011745	Arp1	3R	8518492	8518666	34.7072	43.9677
S59926_SI	FBgn0039269	veli	3R	20890140	20890518	86.8077	109.961
S37223_SI	FBgn0011746	ana	2R	4963875	4965059	13.2082	16.7235
S33563_SI	FBgn0044510	mRpS5	3L	24535510	24536634	18.198	23.0357
S53693_SI	FBgn0024321	NK7.1	3R	10166944	10167305	14.6141	18.4939
S9921_SI	FBgn0032726	CG10621	2L	18952206	18952997	85.5895	108.284
S35278_SI	FBgn0026761	Trap1	2R	2521516	2523283	13.1659	16.6486
S10003_SI	FBgn0032744	Ttc19	2L	19044154	19044317	15.1436	19.1454
F63073_SI	FBgn0020912	Ptx1	3R	26754857	26756404	4.81885	6.09132
S57153_SI	FBgn0038839	CG10830	3R	16720174	16723042	106.953	135.145
S32640_SI	FBgn0041607	asparagine-synthetase	3L	21166218	21168073	21.0409	26.5865
S43740_SI	FBgn0053147	Hs3st-A	2R	14639458	14642026	29.549	37.3349
S27684_SI	FBgn0061469	Ube3a	3L	11201105	11201659	14.0275	17.723
S63217_SI	FBgn0046696	RNaseP:RNA	3R	27043086	27043384	31.1689	39.3756
F41033_SI	FBgn0020767	Spred	2R	10647151	10650301	52.4393	66.2435
S33703_SI	FBgn0052000	CG32000	4	160896	162753	60.3061	76.1805
F25191_SI	FBgn0035708	CG8398	3L	6610868	6612213	26.9207	33.9979
F593_SI	FBgn0010583	dock	2L	831714	833241	41.0555	51.836
S46843_SI	FBgn0034887	St1	2R	19570217	19570475	35.7192	45.094
S29800_SI	FBgn0036549	CG10516	3L	15961304	15961793	17.5777	22.1849
S62572_SI	FBgn0026597	Axn	3R	25858653	25858749	16.5999	20.9504
F16066_SI	FBgn0052676	CG32676	X	10605196	10609172	21.5431	27.1877
S34120_SI	FBgn0039923	MED26	4	803928	804563	9.06914	11.4445
F44176_SI	FBgn0263391	hts	2R	15296360	15297248	20.8816	26.3467
F33343_SI	FBgn0027339	jim	3L	22793041	22793884	25.0367	31.5852
F54884_SI	FBgn0027053	CSN5	3R	12296215	12296791	11.8634	14.9573
S13411_SI	FBgn0029708	CG3556	X	4426889	4427084	16.5397	20.8508
F6727_SI	FBgn0032338	CG16854	2L	11088331	11090680	5.20027	6.55501
F15255_SI	FBgn0030058	CG11294	X	8585852	8586779	19.0513	24.0108
S63016_SI	FBgn0039802	dj-1beta	3R	26633456	26633700	90.8034	114.405
F15676_SI	FBgn0261931	CG42797	X	9514626	9517276	18.9632	23.8909
S50532_SI	FBgn0037623	CG9801	3R	4561601	4564430	13.4981	17.0053
F31860_SI	FBgn0036918	CG7770	3L	19917392	19917788	33.1966	41.8162
S31231_SI	FBgn0001078	ftz-f1	3L	18790637	18791955	11.4309	14.3939
S41237_SI	FBgn0013467	igl	2R	11076261	11077797	275.828	347.29
S54466_SI	FBgn0038371	Pbp45	3R	11663868	11665237	2.3013	2.89619
F10601_SI	FBgn0032857	CG10947	2L	20385293	20387592	20.1566	25.3629
S46983_SI	FBgn0034919	CG5569	2R	19753710	19753908	29.2214	36.7672
F26881_SI	FBgn0052043	CG32043	3L	9454988	9457806	14.8673	18.7019
F10415_SI	FBgn0004811	fs(2)ltoPP43	2L	19793486	19795043	11.4071	14.3478
S55994_SI	FBgn0000303	Cha	3R	14550855	14551046	26.126	32.8572
S10369_SI	FBgn0000464	Lar	2L	19729720	19730025	30.6596	38.5441
S32282_SI	FBgn0036991	CG5872	3L	20430354	20430975	8.8792	11.1624
F12257_SI	FBgn0026086	Adar	X	1677689	1682098	42.5876	53.5373
S1494_SI	FBgn0051690	CG31690	2L	2710499	2711916	7.1503	8.98751
S58486_SI	FBgn0051457	CG31457	3R	18952827	18953703	4.29158	5.3941
S58874_SI	FBgn0039120	Nup98-96	3R	19603411	19603929	14.9183	18.7401
S57042_SI	FBgn0038826	Syp	3R	16617467	16617585	42.4232	53.2826
S13771_SI	FBgn0259150	CG42265	X	5544600	5549217	20.832	26.1617
S31606_SI	FBgn0036889	CG14100	3L	19582503	19583624	6.77965	8.51379
S35131_SI	FBgn0033055	tbce	2R	1931939	1932469	25.7179	32.287
F57577_SI	FBgn0038890	CG7956	3R	17351551	17353123	21.5172	27.0104
F15013_SI	FBgn0261873	sdt	X	8072582	8073613	6.00893	7.54129
S46957_SI	FBgn0034913	usnp	2R	19731006	19731832	35.3666	44.3796
S59870_SI	FBgn0039261	CG6422	3R	20860410	20861322	24.4905	30.7307
S19658_SI	FBgn0030853	CG5703	X	17526623	17527141	63.1132	79.1278
S43999_SI	FBgn0263395	hppy	2R	15113070	15113291	28.2645	35.4235
S8857_SI	FBgn0001995	mRpL4	2L	16328412	16329132	16.9367	21.2236
F47928_SI	FBgn0035083	Tina-1	2R	20828645	20829632	14.2985	17.9024
F24710_SI	FBgn0263106	DnaJ-1	3L	5743129	5745289	56.8719	71.2014
S37150_SI	FBgn0033358	CG8216	2R	4852721	4853039	23.713	29.6866
F55312_SI	FBgn0038504	Sur-8	3R	13220921	13224502	36.286	45.4079
F396_SI	FBgn0004611	Plc21C	2L	345215	347927	56.261	70.3715
S50609_SI	FBgn0262614	pyd	3R	4660999	4661232	64.5817	80.767
S23650_SI	FBgn0052264	CG32264	3L	3718196	3718472	146.15	182.732
F19709_SI	FBgn0030863	CG8188	X	17593805	17595198	51.6776	64.6007
S37508_SI	FBgn0033405	CG13954	2R	5260683	5262102	5.70571	7.13117
F20562_SI	FBgn0000257	car	X	19461940	19463434	23.5736	29.4592
S57280_SI	FBgn0025865	Cortactin	3R	16887402	16889056	17.2038	21.4978
S32961_SI	FBgn0037105	S1P	3L	21607780	21608519	6.15212	7.68733
S27042_SI	FBgn0036028	CG16717	3L	9673000	9674160	16.6244	20.7687
S26884_SI	FBgn0052043	CG32043	3L	9464235	9465690	19.1857	23.9636
S24995_SI	FBgn0022699	D19B	3L	6175276	6176970	13.167	16.4433
F9008_SI	FBgn0032600	CG17912	2L	16749267	16753704	9.04751	11.2968
S47746_SI	FBgn0261373	CG33228	2R	20555934	20556203	11.9152	14.8766
F31618_SI	FBgn0036890	CG9368	3L	19595142	19597220	38.4639	48.0224
S32668_SI	FBgn0037057	CG10512	3L	21200536	21201192	64.679	80.7498
S54863_SI	FBgn0038428	CG14894	3R	12268125	12268729	18.104	22.5956
S26631_SI	FBgn0000116	Argk	3L	9041980	9043459	341.52	425.817
F53326_SI	FBgn0038165	Task6	3R	9492768	9494556	27.7054	34.5209
F5667_SI	FBgn0032156	CG13124	2L	9904827	9905083	44.6524	55.6185
S55999_SI	FBgn0000303	Cha	3R	14554505	14555266	29.9192	37.2629
S62244_SI	FBgn0039682	Obp99c	3R	25512404	25512506	176.381	219.614
S38457_SI	FBgn0005586	Rab3	2R	6608840	6611461	170.43	212.131
S6103_SI	FBgn0032221	CG5375	2L	10328472	10328740	58.4399	72.7315
S13426_SI	FBgn0029711	Usf	X	4441419	4442802	30.1939	37.5756
F6043_SI	FBgn0032210	CYLD	2L	10296388	10296565	26.1699	32.5562
F30271_SI	FBgn0003741	tra	3L	16583452	16584030	26.5216	32.9902
S14163_SI	FBgn0015818	Spx	X	6150194	6151629	6.02343	7.49194
S34740_SI	FBgn0260798	Gprk1	2R	265874	266200	24.9457	31.0236
S3939_SI	FBgn0017551	Rca1	2L	6852324	6853876	7.27816	9.05043
F16096_SI	FBgn0030228	BTBD9	X	10664596	10666187	14.8735	18.4937
S6279_SI	FBgn0032247	CG5188	2L	10428986	10429659	6.22083	7.73404
S56640_SI	FBgn0038760	MED25	3R	15834669	15837434	4.7752	5.93643
S5569_SI	FBgn0015035	Cyp4e3	2L	9749861	9750071	9.53357	11.8515
S30703_SI	FBgn0085279	CG34250	3L	17469322	17469651	32.5607	40.474
S33039_SI	FBgn0037130	Syn1	3L	21738459	21739716	35.8756	44.5939
S18101_SI	FBgn0030610	CG9065	X	14978386	14978595	61.9477	76.9777
S34166_SI	FBgn0025726	unc-13	4	907591	913466	14.7402	18.3127
S25885_SI	FBgn0011817	nmo	3L	8041170	8041543	27.6177	34.2957
S30571_SI	FBgn0260943	Rbp6	3L	17063391	17066048	18.6193	23.1097
S33872_SI	FBgn0039904	Hcf	4	390436	390590	37.539	46.5888
F40481_SI	FBgn0033884	CG13344	2R	9749803	9751661	31.362	38.9196
S53732_SI	FBgn0038237	Pde6	3R	10339622	10341974	35.5811	44.1553
F21632_SI	FBgn0035106	rno	3L	187207	196603	9.20589	11.4186
S52616_SI	FBgn0010039	GstD3	3R	8198790	8199535	30.0167	37.2292
S4792_SI	FBgn0015299	Ssb-c31a	2L	8211559	8211938	49.1956	61.0161
S27126_SI	FBgn0036043	CG8177	3L	9778052	9778280	78.5176	97.3507
F30103_SI	FBgn0036616	CG4893	3L	16347846	16348467	68.721	85.189
F41220_SI	FBgn0015371	chn	2R	11029342	11032288	68.3424	84.691
S27596_SI	FBgn0003462	Sod	3L	11105381	11105948	393.207	487.26
F13848_SI	FBgn0052758	CG32758	X	5613554	5615729	38.4816	47.6804
F34844_SI	FBgn0026238	gus	2R	1008268	1009345	28.7649	35.6319
S35418_SI	FBgn0033101	CG9436	2R	2645106	2646408	39.6104	49.059
S50606_SI	FBgn0262614	pyd	3R	4659697	4659796	48.721	60.3292
F38395_SI	FBgn0005630	lola	2R	6419159	6419624	25.4738	31.5303
S53009_SI	FBgn0003308	ry	3R	8859340	8861940	5.38727	6.6663
S37696_SI	FBgn0033434	CG1902	2R	5492175	5493129	64.2872	79.463
S39356_SI	FBgn0261611	CG42700	2R	8185020	8185752	27.2013	33.6187
F20776_SI	FBgn0259789	vfl	X	19670020	19677581	2.4844	3.07046
S30570_SI	FBgn0260943	Rbp6	3L	17061093	17061158	43.3594	53.5866
S23889_SI	FBgn0035495	CG14989	3L	4090039	4090142	415.729	513.385
S17072_SI	FBgn0030412	tomosyn	X	12546274	12546382	57.7378	71.2865
S8557_SI	FBgn0264990	CG44141	2L	15659041	15659474	77.474	95.6367
S45475_SI	FBgn0034636	CG10440	2R	17447751	17449096	27.5888	34.052
F54278_SI	FBgn0262483	Rbp	3R	11224835	11228265	68.6278	84.6288
F15169_SI	FBgn0053181	CG33181	X	8409756	8411062	75.3559	92.8917
F38863_SI	FBgn0033631	Sod3	2R	7267852	7268533	44.3317	54.6438
S32597_SI	FBgn0020294	ko	3L	21068681	21071222	13.9993	17.2528
S53822_SI	FBgn0086686	l(3)L1231	3R	10470391	10470910	24.549	30.252
S61710_SI	FBgn0001215	Hrb98DE	3R	24428734	24429040	83.5102	102.888
F29540_SI	FBgn0036502	CG7841	3L	15498288	15499248	28.9144	35.6194
S14164_SI	FBgn0040918	schlank	X	6151701	6152539	25.4846	31.3881
S24151_SI	FBgn0035534	mRpS6	3L	4364812	4365243	29.862	36.7782
S31850_SI	FBgn0028695	Rpn1	3L	19910283	19911260	32.0238	39.4315
F61072_SI	FBgn0029155	Men-b	3R	22981863	22983325	146.437	180.295
S35754_SI	FBgn0026602	Ady43A	2R	3132727	3133281	28.8253	35.4865
S13147_SI	FBgn0029676	HIP-R	X	3685510	3686510	44.1184	54.3024
S16279_SI	FBgn0015245	Hsp60	X	11005508	11006341	141.194	173.762
F38750_SI	FBgn0033608	CG13220	2R	7171788	7172603	54.5892	67.1694
F42245_SI	FBgn0034135	Syn2	2R	12444124	12445991	47.3593	58.2522
F59458_SI	FBgn0003134	Pp1alpha-96A	3R	20346065	20348053	120.613	148.35
S19593_SI	FBgn0263706	CG43658	X	17357909	17358981	4.8963	6.02049
S33643_SI	FBgn0025740	plexB	4	57142	61911	3.17647	3.90503
S8975_SI	FBgn0062978	CG31808	2L	16704286	16705789	304.047	373.773
S7622_SI	FBgn0032485	CG9426	2L	13216290	13217293	29.5405	36.3098
S18495_SI	FBgn0030692	mRpS30	X	15680827	15682072	17.3069	21.2679
S2990_SI	FBgn0031694	Cyp4ac2	2L	5267379	5268455	3.6811	4.52327
S30300_SI	FBgn0004465	Su(P)	3L	16604463	16605299	11.8168	14.5198
S30921_SI	FBgn0036761	MED19	3L	17838854	17839601	12.999	15.9711
S32211_SI	FBgn0001247	Ide	3L	20366363	20366713	21.9247	26.9337
S9984_SI	FBgn0001202	hk	2L	19031293	19031469	66.7677	81.9914
S52793_SI	FBgn0038071	CG6234	3R	8476930	8478632	5.47124	6.71818
F41894_SI	FBgn0265605	Ric	2R	11994945	11996779	160.18	196.63
F44304_SI	FBgn0003435	sm	2R	15405369	15418205	48.7108	59.7795
S57959_SI	FBgn0003178	PyK	3R	18195004	18195287	47.0981	57.7989
F25274_SI	FBgn0035719	tow	3L	6937532	6937869	43.1366	52.9238
S41440_SI	FBgn0263980	CG43729	2R	11354354	11358596	35.2969	43.2984
S37539_SI	FBgn0041087	wun2	2R	5304363	5304587	20.2966	24.8957
F8082_SI	FBgn0016930	smi35A	2L	14184478	14187153	44.833	54.9891
S30323_SI	FBgn0040512	zetaCOP	3L	16664764	16664942	42.3518	51.9275
S45431_SI	FBgn0043070	MESK2	2R	17389602	17389984	32.206	39.4848
F27712_SI	FBgn0041094	scyl	3L	11246803	11249272	95.728	117.336
S42775_SI	FBgn0265487	mbl	2R	13261323	13266881	81.9061	100.379
S43083_SI	FBgn0027872	rdgBbeta	2R	13583281	13584055	24.137	29.5804
S25264_SI	FBgn0041194	Prat2	3L	6905099	6906627	68.8238	84.3333
S20473_SI	FBgn0086778	gfA	X	19237530	19238183	23.801	29.1637
F10813_SI	FBgn0051673	CG31673	2L	20830861	20831161	30.6709	37.5652
S55980_SI	FBgn0038641	CG7708	3R	14509994	14511029	41.9427	51.3502
S47169_SI	FBgn0034951	CG3860	2R	19880158	19880381	92.7007	113.47
S31923_SI	FBgn0052220	Csas	3L	19981762	19981952	22.0011	26.9163
S2613_SI	FBgn0085380	CG34351	2L	4720341	4722465	39.6686	48.5182
S53036_SI	FBgn0038115	CG7966	3R	8875120	8875363	29.651	36.2555
S60336_SI	FBgn0261986	RASSF8	3R	21490032	21491362	30.9532	37.8465
F39225_SI	FBgn0028407	Drep-3	2R	7949326	7950371	33.8164	41.3434
S49880_SI	FBgn0015569	alpha-Est10	3R	3312305	3313177	10.5802	12.9291
F20549_SI	FBgn0052532	CG32532	X	19425884	19427303	8.04531	9.83062
S55194_SI	FBgn0086736	GckIII	3R	12911235	12913710	16.2487	19.8528
S4131_SI	FBgn0031896	CG4502	2L	7194908	7195640	62.7892	76.7032
S27390_SI	FBgn0001179	hay	3L	10624620	10626418	7.3115	8.92988
S50932_SI	FBgn0003205	Ras85D	3R	5336283	5337403	59.1186	72.188
S40856_SI	FBgn0013725	phyl	2R	10314841	10316249	37.7722	46.0965
S13383_SI	FBgn0262738	norpA	X	4254428	4254584	323.05	394.076
S47318_SI	FBgn0034971	CG3209	2R	19957262	19957465	15.0956	18.4121
S56000_SI	FBgn0000303	Cha	3R	14555331	14555738	42.6305	51.9794
S23654_SI	FBgn0052264	CG32264	3L	3722860	3723105	47.2533	57.5549
F29346_SI	FBgn0002778	mnd	3L	14980512	14981349	8.87977	10.8148
F31790_SI	FBgn0003744	trc	3L	19823964	19825270	47.0419	57.2791
S4262_SI	FBgn0031914	CG5973	2L	7443584	7443832	26.0338	31.6937
S51306_SI	FBgn0037766	Teh1	3R	5690691	5692061	5.88146	7.15934
S55124_SI	FBgn0038467	CG3590	3R	12844502	12846842	17.7199	21.5608
S47796_SI	FBgn0035060	Eps-15	2R	20657821	20658847	90.5583	110.18
F11302_SI	FBgn0022893	Df31	2L	21626309	21627757	56.8074	69.1107
F21050_SI	FBgn0031118	RhoGAP19D	X	20340982	20344529	26.9969	32.8372
S58386_SI	FBgn0039040	CG13833	3R	18859006	18859451	19.2472	23.407
S29854_SI	FBgn0036560	CG5895	3L	16029452	16029801	25.4405	30.924
F55267_SI	FBgn0038494	beat-IIb	3R	13058954	13059269	13.5309	16.4457
F3872_SI	FBgn0031855	CG11221	2L	6753940	6756133	18.5768	22.5763
F32698_SI	FBgn0004865	Eip78C	3L	21257146	21259603	32.0381	38.9305
S51280_SI	FBgn0037758	CG9467	3R	5623491	5626312	54.1435	65.7816
S34976_SI	FBgn0033031	CG8245	2R	1556986	1557491	97.927	118.961
F31940_SI	FBgn0036927	CG7433	3L	19990814	19992283	96.1305	116.737
S61961_SI	FBgn0039631	Sirt7	3R	24882251	24884926	5.90415	7.16848
F17344_SI	FBgn0030465	CG15743	X	13180049	13180912	6.62233	8.03995
S12300_SI	FBgn0026089	CG14817	X	1770739	1770944	84.9179	103.038
S4305_SI	FBgn0264895	RapGAP1	2L	7497805	7499180	62.5982	75.9363
S47419_SI	FBgn0015544	spag	2R	20048452	20048737	10.5126	12.7501
S54720_SI	FBgn0038407	CG6126	3R	12023724	12024919	21.6199	26.191
F2171_SI	FBgn0003386	Shaw	2L	3726679	3729145	27.6311	33.4708
F52398_SI	FBgn0260743	CG18347	3R	7796753	7797408	92.9496	112.575
F56106_SI	FBgn0038665	CG12269	3R	14803995	14804305	284.397	344.434
F62749_SI	FBgn0010113	hdc	3R	26186089	26198104	14.222	17.2192
F46149_SI	FBgn0020257	ppa	2R	18572500	18576492	19.9339	24.1294
S28589_SI	FBgn0036316	CG10960	3L	12817980	12819405	42.2042	51.052
F13283_SI	FBgn0026084	cib	X	4004185	4005014	101.715	123.038
S5384_SI	FBgn0012036	Aldh	2L	9390246	9391567	272.153	329.103
F23890_SI	FBgn0035495	CG14989	3L	4090273	4092706	441.741	534.096
S24369_SI	FBgn0035578	CG13707	3L	4837791	4838447	24.6568	29.8088
F35975_SI	FBgn0010548	Aldh-III	2R	3354979	3355138	89.3117	107.963
S9884_SI	FBgn0032720	mRpL13	2L	18858028	18858462	32.5884	39.3721
S38513_SI	FBgn0033551	CG7222	2R	6702534	6703286	51.5939	62.3261
S45731_SI	FBgn0034688	CG11474	2R	17959271	17960137	14.7295	17.793
F37624_SI	FBgn0259246	brp	2R	5424644	5428822	97.5329	117.781
F22489_SI	FBgn0013342	n-syb	3L	1630348	1632454	370.726	447.584
F40590_SI	FBgn0040752	Prosap	2R	9947961	9951418	39.0703	47.1624
S60900_SI	FBgn0015541	sda	3R	22769549	22769716	11.8344	14.2846
S33913_SI	FBgn0026262	bip2	4	485423	485941	15.8755	19.1521
S41175_SI	FBgn0033987	ckn	2R	10866342	10868089	39.7477	47.9347
S38475_SI	FBgn0024956	Mat1	2R	6626122	6627334	10.6049	12.789
S2782_SI	FBgn0031659	CG14043	2L	4971702	4973687	14.6839	17.7068
S13058_SI	FBgn0029665	CG14270	X	3378638	3379411	20.6488	24.8953
S50988_SI	FBgn0261049	Vps45	3R	5390154	5391814	10.8411	13.0691
S26114_SI	FBgn0087039	Sbp2	3L	8297257	8297786	23.849	28.7435
F29086_SI	FBgn0000411	D	3L	14168710	14171592	8.93755	10.7717
S8048_SI	FBgn0028875	nAcRalpha-34E	2L	14060958	14062075	26.9014	32.4143
S33762_SI	FBgn0051999	CG31999	4	239072	239516	21.2498	25.6017
F19119_SI	FBgn0030758	CanA-14F	X	16454717	16462309	74.2873	89.5002
S14688_SI	FBgn0029950	CG9657	X	7315306	7315672	57.0799	68.7468
F27405_SI	FBgn0036090	CG8009	3L	10632315	10632778	21.3058	25.6551
S53309_SI	FBgn0015778	rin	3R	9476896	9478135	58.5641	70.4987
S43788_SI	FBgn0034394	CG15096	2R	14695861	14696281	72.2986	87.0216
S21711_SI	FBgn0024806	DIP2	3L	251390	252050	32.1789	38.7309
F57512_SI	FBgn0002781	mod(mdg4)	3R	17184012	17184791	22.1354	26.6411
F61978_SI	FBgn0039633	CG11873	3R	24930226	24934670	29.1933	35.1283
F17973_SI	FBgn0030582	CG14411	X	14727177	14730295	18.7807	22.5952
S2745_SI	FBgn0031651	mRpL24	2L	4944475	4944864	48.6058	58.4753
S32047_SI	FBgn0036945	Ssk	3L	20182420	20182879	29.5384	35.5326
S40788_SI	FBgn0033925	CG8617	2R	10243274	10244455	25.757	30.9515
F24502_SI	FBgn0052423	shep	3L	5156934	5157075	40.5142	48.6762
S49713_SI	FBgn0037475	Fer1	3R	2967212	2967694	28.624	34.3876
S32860_SI	FBgn0037093	Cdk12	3L	21513502	21513890	23.4763	28.1971
S40169_SI	FBgn0033821	CG10799	2R	9145391	9145982	58.8937	70.7212
F18577_SI	FBgn0030699	CG8578	X	15741236	15741659	27.3448	32.8284
F23177_SI	FBgn0263392	CG43444	3L	2786206	2791277	26.5259	31.8407
F24500_SI	FBgn0052423	shep	3L	5156067	5156249	80.6492	96.7891
S21836_SI	FBgn0035134	CG1231	3L	356422	357664	11.3933	13.6678
S21176_SI	FBgn0031145	Ntf-2	X	20908637	20909021	21.773	26.1042
S45880_SI	FBgn0020307	dve	2R	18172706	18173974	14.2933	17.132
F47607_SI	FBgn0035016	CG4612	2R	20409397	20412065	152.219	182.432
F25124_SI	FBgn0035702	CG10147	3L	6479267	6480895	8.64376	10.3479
F5535_SI	FBgn0000273	Pka-C1	2L	9682315	9685202	166.957	199.733
S28213_SI	FBgn0022709	Adk1	3L	12193812	12194189	53.4748	63.9705
F1770_SI	FBgn0015600	toc	2L	3068345	3070731	59.3039	70.936
F14474_SI	FBgn0029903	pod1	X	6705513	6707863	29.6418	35.4458
F35974_SI	FBgn0010548	Aldh-III	2R	3354384	3354821	53.0412	63.4115
F17328_SI	FBgn0000346	comt	X	13155765	13156521	301.423	360.219
S23162_SI	FBgn0035370	CG1240	3L	2767217	2768392	36.3233	43.4084
S43409_SI	FBgn0034313	CG5726	2R	14062760	14064569	14.833	17.7233
F39717_SI	FBgn0027356	Amph	2R	8498493	8499573	121.737	145.421
F59295_SI	FBgn0263398	CG6364	3R	20117234	20118452	25.4237	30.3692
S31938_SI	FBgn0013303	Nca	3L	19990131	19990319	137.679	164.454
F53600_SI	FBgn0011582	DopR	3R	9991101	10004182	5.55716	6.6362
S27621_SI	FBgn0260795	CG42575	3L	11126767	11127763	128.508	153.456
F16335_SI	FBgn0265595	CG44422	X	11113464	11119250	23.405	27.9462
S45589_SI	FBgn0050404	Tango11	2R	17604285	17605201	86.9322	103.792
S60022_SI	FBgn0039286	dan	3R	21015608	21018528	4.026	4.80529
S5685_SI	FBgn0040064	yip2	2L	9916052	9916980	45.8839	54.7626
S1385_SI	FBgn0031424	VGlut	2L	2391660	2392117	171.858	205.049
F20739_SI	FBgn0031064	CG12531	X	19620460	19624232	27.25	32.504
S55302_SI	FBgn0262871	lute	3R	13214165	13215987	52.4758	62.5919
S27858_SI	FBgn0052085	CG32085	3L	11643617	11644367	41.8581	49.9259
S29810_SI	FBgn0036551	CG17029	3L	15971055	15971535	43.6158	52.0197
F29040_SI	FBgn0026418	Hsc70Cb	3L	14035548	14036786	58.1178	69.3108
F51012_SI	FBgn0037716	CG8273	3R	5405878	5406947	11.1959	13.3484
S9784_SI	FBgn0086909	CG31751	2L	18682445	18683717	52.4612	62.5277
S47430_SI	FBgn0034986	mRpS17	2R	20061187	20061718	28.9746	34.5317
F13008_SI	FBgn0000479	dnc	X	3185043	3185910	10.1374	12.0795
S18752_SI	FBgn0030719	eIF5	X	15882101	15882577	149.918	178.626
S50276_SI	FBgn0010173	RpA-70	3R	4087842	4088395	23.5558	28.0662
S34773_SI	FBgn0026401	Nipped-B	2R	580753	580988	26.4197	31.473
S59255_SI	FBgn0011225	jar	3R	20079550	20079667	47.1419	56.1545
F4094_SI	FBgn0031885	Mnn1	2L	7060966	7063586	67.7335	80.6723
S19200_SI	FBgn0259923	2015-09-04	X	16578249	16579444	73.5775	87.5954
S6259_SI	FBgn0032243	Klp31E	2L	10417211	10418193	10.9563	13.0415
S31262_SI	FBgn0036818	CG14074	3L	18859420	18860531	9.41093	11.2006
S23716_SI	FBgn0013751	Awh	3L	3860891	3861692	4.27294	5.08493
F36680_SI	FBgn0013726	pnut	2R	4124776	4127802	44.1995	52.588
S26799_SI	FBgn0001227	Hsp67Ba	3L	9370902	9372634	25.3494	30.1561
S41042_SI	FBgn0001319	kn	2R	10660155	10661512	9.64578	11.4739
F50457_SI	FBgn0263231	bel	3R	4480697	4481628	84.7507	100.791
S13378_SI	FBgn0262738	norpA	X	4251378	4251544	57.1351	67.9482
F48633_SI	FBgn0010313	corto	3R	903749	912749	23.5127	27.9607
S20742_SI	FBgn0010380	AP-1-2beta	X	19626923	19628614	58.001	68.9718
F49756_SI	FBgn0086372	lap	3R	3024050	3026663	113.147	134.536
F415_SI	FBgn0264855	AP-2alpha	2L	408030	409465	119.346	141.885
F16974_SI	FBgn0259143	CG42258	X	12370352	12372464	87.8327	104.412
S36426_SI	FBgn0033240	CG2906	2R	3844403	3845220	10.3928	12.3449
S25666_SI	FBgn0028582	lqf	3L	7526607	7527265	37.0165	43.9649
S19589_SI	FBgn0263706	CG43658	X	17350590	17354476	10.3894	12.3371
F2671_SI	FBgn0031637	CG2950	2L	4842584	4843658	35.4489	42.0905
S15436_SI	FBgn0030090	fend	X	9027973	9029073	7.78603	9.238
S23163_SI	FBgn0035371	CG9977	3L	2768466	2769977	52.0509	61.7402
S61506_SI	FBgn0039561	mfrn	3R	23768518	23770114	57.6175	68.3275
S30266_SI	FBgn0052163	CG32163	3L	16580257	16581243	11.3777	13.4904
S35201_SI	FBgn0262867	Ptr	2R	2069253	2071853	7.92587	9.39654
S47131_SI	FBgn0034943	Fmo-1	2R	19851898	19852164	42.9823	50.9292
F51319_SI	FBgn0263097	Glut4EF	3R	5812619	5821086	49.9624	59.1994
S2777_SI	FBgn0262467	Scox	2L	4967832	4968368	28.9588	34.2981
S22173_SI	FBgn0035189	CG9119	3L	1203316	1204286	63.0049	74.5985
S35564_SI	FBgn0022960	vimar	2R	2862790	2864662	17.2263	20.3897
F5417_SI	FBgn0002973	numb	2L	9460938	9464184	30.5286	36.1209
S16689_SI	FBgn0030345	CG1847	X	11763773	11765201	24.0653	28.4435
F35419_SI	FBgn0085421	Epac	2R	2647220	2650279	66.3465	78.3911
S18507_SI	FBgn0026374	Rhp	X	15687342	15687665	9.4347	11.1462
S41565_SI	FBgn0262512	Vha14-1	2R	11566931	11567589	141.382	166.998
S60649_SI	FBgn0000064	Ald	3R	22081688	22082029	296.425	349.873
F39571_SI	FBgn0033738	CG8830	2R	8318952	8320426	29.7207	35.0724
S34805_SI	FBgn0039994	CG17082	2R	644160	644670	25.3399	29.9016
F20001_SI	FBgn0053639	CG33639	X	18104845	18107932	21.0208	24.8048
F56143_SI	FBgn0004876	cdi	3R	14870604	14873170	28.2817	33.3551
S52911_SI	FBgn0040493	grsm	3R	8775764	8776049	36.5408	43.0887
F29611_SI	FBgn0036516	CG7656	3L	15578531	15579700	43.3174	51.068
S54242_SI	FBgn0085433	CG34404	3R	11190357	11191067	47.6989	56.2163
F29028_SI	FBgn0061515	endos	3L	14022679	14023520	106.434	125.363
F50637_SI	FBgn0037643	skap	3R	4767623	4768279	285.735	336.411
S13473_SI	FBgn0262699	rap	X	4561315	4562853	27.5656	32.4487
S57221_SI	FBgn0026056	Rlip	3R	16845167	16846475	42.5915	50.13
S47459_SI	FBgn0050419	CG30419	2R	20100014	20103108	25.3663	29.8528
S29791_SI	FBgn0036546	elgi	3L	15950967	15951533	23.0258	27.0941
F38056_SI	FBgn0004907	14-3-3zeta	2R	5994972	5997192	535.432	629.987
S37071_SI	FBgn0003074	Pgi	2R	4798405	4798875	298.798	351.525
F50445_SI	FBgn0024326	Mkk4	3R	4471894	4474618	46.5714	54.7677
F22408_SI	FBgn0035228	CG12091	3L	1534929	1536835	97.1298	114.201
F7514_SI	FBgn0265262	Vha68-1	2L	13000770	13001504	388.666	456.933
F32086_SI	FBgn0024814	Clc	3L	20235606	20236835	68.7076	80.7639
F25740_SI	FBgn0261788	Ank2	3L	7697918	7699014	60.6266	71.2561
S34884_SI	FBgn0033015	d4	2R	1182621	1183470	46.4306	54.5557
F17124_SI	FBgn0259171	Pde9	X	12679596	12686996	28.4961	33.4781
S33930_SI	FBgn0039908	Asator	4	501835	502330	17.9822	21.1172
S30426_SI	FBgn0003410	sina	3L	16849397	16851812	20.7751	24.3957
F37594_SI	FBgn0259234	Camta	2R	5365048	5367581	40.1633	47.157
S287_SI	FBgn0016977	spen	2L	187482	199575	23.6016	27.7042
F37059_SI	FBgn0004921	Ggamma1	2R	4789642	4792296	398.287	467.399
F52025_SI	FBgn0004595	pros	3R	7217640	7233349	80.5167	94.4875
S55964_SI	FBgn0051229	CG31229	3R	14493595	14493944	21.5405	25.2764
S52890_SI	FBgn0038088	CG10126	3R	8681266	8681489	30.7381	36.0687
F14260_SI	FBgn0259242	CG42340	X	6358604	6362553	6.36689	7.47098
S22699_SI	FBgn0035290	CG1887	3L	1893408	1894263	55.1292	64.6705
F23026_SI	FBgn0010905	Spn	3L	2505245	2508573	49.9482	58.5258
F8980_SI	FBgn0027779	VhaSFD	2L	16722883	16724001	111.304	130.416
S43355_SI	FBgn0040465	Dip3	2R	14016684	14017751	27.759	32.5235
S26667_SI	FBgn0043806	CG32032	3L	9087669	9087956	32.6431	38.2426
F14395_SI	FBgn0029896	CG3168	X	6614037	6616725	55.5505	65.0724
S25988_SI	FBgn0259916	CG42445	3L	8147853	8148679	17.536	20.5367
F3972_SI	FBgn0028554	x16	2L	6914300	6915400	33.9339	39.7257
S33445_SI	FBgn0264492	CkIIalpha	3L	23095222	23096560	48.5931	56.8635
S13857_SI	FBgn0261383	IntS6	X	5632696	5637945	9.32137	10.9058
S8490_SI	FBgn0086691	UK114	2L	15274620	15274849	117.607	137.483
S54937_SI	FBgn0020907	Scp2	3R	12400265	12401116	290.353	339.405
F16438_SI	FBgn0262740	Evi5	X	11324556	11327450	59.2581	69.2477
S18251_SI	FBgn0030634	CG9164	X	15274672	15275699	44.7119	52.2298
S6289_SI	FBgn0032250	holn1	2L	10436507	10437316	9.82938	11.4806
S48989_SI	FBgn0015324	Vha26	3R	1418969	1420421	266.74	311.286
S29490_SI	FBgn0036488	CG6878	3L	15155357	15155570	111.57	130.19
S38378_SI	FBgn0005630	lola	2R	6387703	6389564	43.7915	51.0931
S61178_SI	FBgn0039505	CG5934	3R	23099685	23100287	29.4629	34.3632
S43378_SI	FBgn0062440	CG17680	2R	14034802	14035502	72.0656	84.0104
S38640_SI	FBgn0033581	CG12391	2R	7035107	7037016	16.3496	19.0544
S53570_SI	FBgn0020510	Abi	3R	9944984	9945950	39.4685	45.9922
S60314_SI	FBgn0039349	Ssadh	3R	21450527	21451889	84.0468	97.9204
F41149_SI	FBgn0033984	Lap1	2R	10826410	10828227	12.1727	14.177
F31645_SI	FBgn0029094	asf1	3L	19611994	19613498	10.3796	12.0849
F16856_SI	FBgn0030366	Usp7	X	11916870	11919090	89.8307	104.526
S40438_SI	FBgn0000662	fl(2)d	2R	9707129	9708474	37.2229	43.2955
S54462_SI	FBgn0017567	ND23	3R	11662077	11662528	157.815	183.55
S56676_SI	FBgn0040571	CG17193	3R	15862143	15865457	18.6018	21.6346
S2207_SI	FBgn0263846	CG43707	2L	3768140	3769235	34.3244	39.9125
F20412_SI	FBgn0031005	Hs3st-B	X	19144787	19146078	10.2682	11.937
F7729_SI	FBgn0032515	loqs	2L	13383737	13384165	57.5448	66.8943
S51585_SI	FBgn0037809	CG12818	3R	6157578	6158417	10.3864	12.0686
S40986_SI	FBgn0033951	CG10139	2R	10533119	10533656	30.7448	35.7227
S43222_SI	FBgn0028743	CG5036	2R	13686444	13688182	55.2839	64.2244
F52763_SI	FBgn0005671	Vha55	3R	8449484	8450626	318.977	370.472
S36532_SI	FBgn0020279	lig	2R	3965236	3966320	77.7243	90.2144
S21690_SI	FBgn0000541	E(bx)	3L	235579	236074	42.7716	49.6447
S50350_SI	FBgn0261108	Atg13	3R	4175537	4178539	16.6877	19.3689
F18753_SI	FBgn0030719	eIF5	X	15882650	15883509	115.026	133.485
S47140_SI	FBgn0003008	or	2R	19856089	19856466	37.6281	43.6435
F26693_SI	FBgn0263456	nwk	3L	9136627	9138793	140.393	162.825
S6978_SI	FBgn0015400	kek2	2L	11621188	11626697	11.1373	12.9143
S29431_SI	FBgn0262707	CTPsyn	3L	15104753	15106103	18.7633	21.7451
S2904_SI	FBgn0031684	CG8680	2L	5099500	5099673	170.357	197.346
S17588_SI	FBgn0001612	l(1)dd4	X	13630603	13631839	14.5976	16.8975
S50796_SI	FBgn0261241	Vps16A	3R	5095016	5095605	25.2867	29.2591
F24136_SI	FBgn0035533	Cip4	3L	4322491	4324220	62.3655	72.1452
S62242_SI	FBgn0013972	Gycalpha99B	3R	25509721	25511069	60.7614	70.2687
F21374_SI	FBgn0003423	slgA	X	21254727	21256188	210.079	242.94
S60255_SI	FBgn0039338	XNP	3R	21303590	21305071	40.5683	46.9089
F10982_SI	FBgn0040297	Nhe2	2L	21132034	21134255	42.1697	48.7413
S20747_SI	FBgn0031065	CG14234	X	19632231	19634489	18.8897	21.8284
S57462_SI	FBgn0043012	AP-2sigma	3R	17094931	17095406	114.634	132.458
F54290_SI	FBgn0041188	Atx2	3R	11239291	11242999	50.6857	58.5329
S60325_SI	FBgn0027508	tankyrase	3R	21478813	21480331	29.276	33.8081
F3644_SI	FBgn0031817	CG9531	2L	6466217	6466764	51.9105	59.9191
F53184_SI	FBgn0086371	poly	3R	9187538	9188579	30.5053	35.1957
S45441_SI	FBgn0043070	MESK2	2R	17401714	17402499	183.388	211.565
S34152_SI	FBgn0025726	unc-13	4	894620	894786	116.786	134.727
F22521_SI	FBgn0035253	CG7971	3L	1655525	1658464	96.1188	110.853
S51229_SI	FBgn0028401	Snap24	3R	5587027	5588872	42.9687	49.5537
S51421_SI	FBgn0037788	CG3940	3R	5944236	5945142	94.9663	109.33
F50887_SI	FBgn0261552	ps	3R	5245243	5245769	36.7367	42.2916
S33874_SI	FBgn0039904	Hcf	4	392439	392802	48.5031	55.8352
F41409_SI	FBgn0026370	SRPK	2R	11272001	11275356	63.3958	72.9727
S50312_SI	FBgn0265101	Sgt1	3R	4129912	4130996	41.1155	47.3262
S24867_SI	FBgn0052406	CG32406	3L	6018518	6019417	39.838	45.8469
S46014_SI	FBgn0003175	px	2R	18381802	18383903	29.9946	34.5131
S52856_SI	FBgn0002719	Men	3R	8538825	8539869	277.202	318.944
F49172_SI	FBgn0263353	CG11000	3R	1633540	1638980	59.9321	68.9432
S30804_SI	FBgn0052177	Ndfip	3L	17640542	17642346	39.1331	45.0069
F25230_SI	FBgn0261934	dikar	3L	6721900	6726167	21.1809	24.357
F24292_SI	FBgn0262870	axo	3L	4636609	4637757	44.4802	51.1488
S49104_SI	FBgn0261261	plx	3R	1536653	1538559	39.1831	45.0574
S5915_SI	FBgn0032195	CG4908	2L	10223141	10224442	11.0542	12.7077
S40143_SI	FBgn0033812	Pex13	2R	9115781	9116371	37.16	42.7014
F3367_SI	FBgn0031759	lid	2L	5989463	5992405	42.8921	49.2737
S47692_SI	FBgn0035033	CG3548	2R	20488632	20489890	28.4375	32.6561
F6206_SI	FBgn0000413	da	2L	10390049	10393228	25.6587	29.4617
F4333_SI	FBgn0264087	Slob	2L	7646943	7647266	114.297	131.236
S33988_SI	FBgn0039911	CG1909	4	609198	609974	83.4588	95.8038
F7569_SI	FBgn0032474	DnaJ-H	2L	13163209	13164203	105.767	121.375
S47733_SI	FBgn0035044	CG3663	2R	20549578	20549940	28.6935	32.8992
F19111_SI	FBgn0011742	Arp2	X	16442323	16443445	50.7626	58.1037
F9331_SI	FBgn0032640	Sgt	2L	17473490	17474773	34.3448	39.3041
F61117_SI	FBgn0051064	CG31064	3R	23056491	23057921	50.8557	58.1933
F31407_SI	FBgn0036853	mRpL21	3L	19247220	19247933	12.5298	14.3209
S55193_SI	FBgn0038476	kuk	3R	12908386	12910503	31.2907	35.754
S41488_SI	FBgn0022097	Vha36-1	2R	11428940	11430003	94.7794	108.284
S50594_SI	FBgn0037637	CG9836	3R	4648983	4649523	205.251	234.34
S56925_SI	FBgn0038815	CG5466	3R	16445884	16446991	53.9653	61.5996
F25354_SI	FBgn0035733	CG8641	3L	7052030	7053840	24.9291	28.4468
S54426_SI	FBgn0038363	Acyp2	3R	11618764	11618873	56.8959	64.9127
F6574_SI	FBgn0004363	porin	2L	10847227	10848168	630.217	718.922
S50205_SI	FBgn0243512	puc	3R	3946234	3948016	22.4313	25.5793
F6643_SI	FBgn0032322	CG16743	2L	10972465	10973408	22.8772	26.0823
F16186_SI	FBgn0264502	CG43901	X	10813868	10817469	36.6837	41.8092
S14537_SI	FBgn0029925	CG3040	X	6866357	6867443	20.2612	23.0895
S58020_SI	FBgn0261279	lqfR	3R	18243831	18244773	45.8963	52.27
F20886_SI	FBgn0031090	Rab35	X	20049799	20051869	32.5379	37.0534
F38070_SI	FBgn0003071	Pfk	2R	6004242	6004962	127.849	145.565
F975_SI	FBgn0000579	Eno	2L	1724768	1726655	321.19	365.501
F19118_SI	FBgn0011826	Pp2B-14D	X	16448660	16454056	36.2	41.1275
F16589_SI	FBgn0030328	Amun	X	11604153	11606399	69.5154	78.9714
S33892_SI	FBgn0039907	lgs	4	457583	459544	44.8874	50.9817
F48024_SI	FBgn0003715	CG16778	2R	20973303	20975257	11.7543	13.3438
S28657_SI	FBgn0036337	CG11255	3L	13013082	13013926	99.9742	113.452
S51241_SI	FBgn0037749	CG9471	3R	5596254	5596962	28.9143	32.7922
F54933_SI	FBgn0259244	CG42342	3R	12395966	12397085	27.1962	30.8342
S36725_SI	FBgn0261588	pdm3	2R	4282940	4283785	42.5798	48.2667
F61713_SI	FBgn0001215	Hrb98DE	3R	24429783	24430817	108.001	122.417
F45588_SI	FBgn0004362	HmgD	2R	17603197	17604232	57.194	64.7961
F25460_SI	FBgn0012058	Cdc27	3L	7238581	7241534	17.2316	19.5217
F27889_SI	FBgn0036196	CG11658	3L	11692596	11694273	59.4967	67.3822
F53864_SI	FBgn0011217	eff	3R	10558136	10559356	232.723	263.504
S34763_SI	FBgn0260799	p120ctn	2R	495864	496997	111.295	125.954
F7345_SI	FBgn0259176	bun	2L	12455540	12458223	233.254	263.856
S35306_SI	FBgn0033085	CG15908	2R	2555814	2556243	26.9693	30.5031
S14036_SI	FBgn0029834	CG5937	X	5939652	5944414	18.8545	21.3156
F20304_SI	FBgn0030973	CG7332	X	18781333	18782894	54.0659	61.1143
F11020_SI	FBgn0010100	Acon	2L	21172460	21173017	280.206	316.482
S13200_SI	FBgn0028665	VhaAC39-1	X	3776086	3777000	190.88	215.578
S22503_SI	FBgn0013753	Bgb	3L	1639711	1640952	42.5609	48.0582
S55807_SI	FBgn0024432	Dlc90F	3R	14124951	14125766	89.7012	101.212
F54511_SI	FBgn0027657	glob1	3R	11722648	11723145	444.527	501.54
F59642_SI	FBgn0040600	CG13631	3R	20595073	20596655	118.783	133.976
S7197_SI	FBgn0015797	Rab6	2L	12107287	12109116	39.6219	44.6683
F13922_SI	FBgn0029814	CG15765	X	5731239	5734856	36.8049	41.4916
F43145_SI	FBgn0034270	CG6401	2R	13625127	13626276	9.40151	10.5959
S51826_SI	FBgn0037843	CG4511	3R	6681016	6682134	34.1888	38.5183
S26949_SI	FBgn0261555	CG42673	3L	9585827	9587609	22.4429	25.2846
F20528_SI	FBgn0027291	l(1)G0156	X	19412461	19413658	263.447	296.769
S42380_SI	FBgn0034155	unc-104	2R	12639008	12641042	347.155	390.954
S10984_SI	FBgn0023388	Dap160	2L	21135276	21137106	69.8965	78.7054
F32452_SI	FBgn0037026	CG3634	3L	20799968	20801873	11.1526	12.5547
S15962_SI	FBgn0052683	CG32683	X	10304424	10307864	15.398	17.3261
F56080_SI	FBgn0038662	Mpc1	3R	14752718	14753380	188.608	212.13
F60324_SI	FBgn0039350	jigr1	3R	21475286	21476119	35.1179	39.4517
F23710_SI	FBgn0004875	enc	3L	3839606	3842326	95.2428	106.924
S5953_SI	FBgn0000229	bsk	2L	10247502	10247773	125.7	141.117
F60923_SI	FBgn0039465	Tsp97E	3R	22786786	22788173	61.7301	69.2985
S56512_SI	FBgn0038733	CG11407	3R	15607797	15608867	68.5248	76.9141
S49898_SI	FBgn0015575	alpha-Est7	3R	3345285	3345946	133.167	149.47
S8140_SI	FBgn0028916	CG33090	2L	14344481	14345802	57.162	64.1376
S56443_SI	FBgn0026753	Vha13	3R	15468980	15469400	466.512	522.865
S23020_SI	FBgn0035347	CG33232	3L	2498406	2499226	25.1858	28.1868
F23732_SI	FBgn0003943	Ubi-p63E	3L	3899259	3901770	62.0455	69.4155
S32923_SI	FBgn0037102	CG7172	3L	21561159	21561998	59.2739	66.2263
F29588_SI	FBgn0036510	CG7427	3L	15557116	15558659	23.4983	26.249
F9860_SI	FBgn0032717	CG10600	2L	18833710	18836089	32.0764	35.7759
S40662_SI	FBgn0033911	VGAT	2R	10085983	10087801	43.278	48.2603
F21319_SI	FBgn0015558	tty	X	21199695	21203392	30.9651	34.5206
S29178_SI	FBgn0026409	Mpcp	3L	14532653	14533541	670.749	747.752
F21765_SI	FBgn0264707	RhoGEF3	3L	302749	305292	52.2242	58.1364
S11125_SI	FBgn0000370	crc	2L	21318485	21319527	511.242	568.818
F23743_SI	FBgn0035473	mge	3L	3907852	3908531	216.422	240.776
F57411_SI	FBgn0264357	SNF4Agamma	3R	17037470	17039991	51.916	57.7267
S37711_SI	FBgn0033438	Mmp2	2R	5498644	5500123	52.2062	58.0312
F63111_SI	FBgn0002413	dco	3R	26879807	26883650	59.3345	65.9407
S56672_SI	FBgn0038768	CG4936	3R	15857887	15858887	5.53957	6.15302
S9859_SI	FBgn0015808	ScpX	2L	18833305	18833630	77.973	86.5895
F47767_SI	FBgn0053988	CG33988	2R	20582901	20587840	59.7378	66.2817
F5504_SI	FBgn0040070	Trx-2	2L	9615532	9616404	200.66	222.456
S6592_SI	FBgn0027363	Stam	2L	10860977	10862006	64.197	71.104
F55882_SI	FBgn0051122	CG31122	3R	14231786	14233938	30.4251	33.6763
F4087_SI	FBgn0262872	milt	2L	7053476	7056010	79.3333	87.8081
S47084_SI	FBgn0023477	Tal	2R	19828763	19829637	209.286	231.583
S28494_SI	FBgn0010235	Klc	3L	12739998	12740303	76.5404	84.6855
F52999_SI	FBgn0038111	CG12360	3R	8852005	8853688	46.3828	51.3083
S34954_SI	FBgn0033028	CG11665	2R	1529178	1531040	30.5871	33.8216
S6065_SI	FBgn0027491	Cdk5alpha	2L	10308548	10308753	122.975	135.921
F48719_SI	FBgn0013576	mtd	3R	1095838	1099804	127.667	141.103
F46991_SI	FBgn0020372	TM4SF	2R	19765720	19767335	42.2315	46.6503
F18751_SI	FBgn0030719	eIF5	X	15881041	15882022	217.493	240.102
S38092_SI	FBgn0050011	gem	2R	6024100	6024977	190.453	210.004
F27252_SI	FBgn0036063	CG6674	3L	9964251	9964702	29.645	32.5918
S54461_SI	FBgn0017567	ND23	3R	11661770	11662008	277.705	305.048
S2435_SI	FBgn0031602	CG15431	2L	4403992	4408120	16.0722	17.6443
F36300_SI	FBgn0001091	Gapdh1	2R	3679406	3680885	369.119	404.966
S26840_SI	FBgn0023129	aay	3L	9416353	9417881	200.68	220.046
F22122_SI	FBgn0024277	trio	3L	995982	998291	124.411	136.302
S50335_SI	FBgn0040529	CG9603	3R	4166150	4166493	388.232	425.077
S18548_SI	FBgn0000319	Chc	X	15722019	15722535	160.136	175.295
S31869_SI	FBgn0036921	RhoGDI	3L	19925082	19926030	333.113	364.448
S10578_SI	FBgn0003475	spir	2L	20346950	20348386	85.1142	92.8853
F19132_SI	FBgn0015374	crl	X	16488724	16489900	51.1357	55.7633
S38986_SI	FBgn0085257	CG34228	2R	7539645	7539844	55.415	60.3978
S23907_SI	FBgn0035499	Chd64	3L	4114289	4115142	410.983	447.118
F59247_SI	FBgn0043884	mask	3R	20073698	20075970	75.7326	82.2547
S33681_SI	FBgn0011747	Ank	4	137312	139127	99.8682	108.414
F4331_SI	FBgn0264087	Slob	2L	7642005	7644786	51.9939	56.4376
S57339_SI	FBgn0015790	Rab11	3R	16940973	16941868	175.708	190.147
F482_SI	FBgn0010602	lwr	2L	541237	542379	73.849	79.8736
S28678_SI	FBgn0036340	SRm160	3L	13032505	13034076	46.6919	50.4722
F53885_SI	FBgn0263929	jvl	3R	10615279	10621590	19.9631	21.5023
S18598_SI	FBgn0001092	Gapdh2	X	15762351	15763694	277.995	299.325
S62195_SI	FBgn0039674	CG1907	3R	25445444	25446480	105.624	112.96
F43551_SI	FBgn0261477	slim	2R	14331858	14333031	63.4943	58.994
S43903_SI	FBgn0263083	CG43351	2R	14917514	14917755	244.62	225.962
S18616_SI	FBgn0260938	tay	X	15777466	15778407	18.2139	16.7082
F13489_SI	FBgn0028325	l(1)G0334	X	4598621	4599298	474.329	431.351
S18508_SI	FBgn0030693	CG8974	X	15687754	15688234	205.08	186.463
S56871_SI	FBgn0038803	CG5191	3R	16396812	16398722	38.0662	34.6091
S16127_SI	FBgn0003321	sbr	X	10730726	10731247	24.6967	22.3844
S5943_SI	FBgn0024248	chico	2L	10242512	10244158	31.8917	28.9001
S11741_SI	FBgn0023534	CG17778	X	389502	390402	69.1982	62.4749
S57090_SI	FBgn0027493	CG17273	3R	16650389	16651290	94.2227	85.0441
F11796_SI	FBgn0016038	mod(r)	X	516467	517084	63.0802	56.9275
S5773_SI	FBgn0043456	CG4747	2L	10007567	10008889	81.5713	73.6083
S19275_SI	FBgn0030786	mRpL22	X	16678451	16678664	45.3281	40.8606
S30622_SI	FBgn0036713	Mip	3L	17338047	17339155	21.601	19.4416
S48675_SI	FBgn0037297	CG1116	3R	1046471	1047047	29.6201	26.6213
S31701_SI	FBgn0261360	CG42637	3L	19712627	19715274	15.2302	13.6451
S22435_SI	FBgn0041342	Cct1	3L	1551865	1553236	133.463	119.453
S7979_SI	FBgn0028544	CG16884	2L	13944752	13946050	148.218	132.631
S41458_SI	FBgn0034025	GalNAc-T1	2R	11401902	11403102	23.0139	20.57
F62327_SI	FBgn0039697	CG7834	3R	25627321	25628381	156.104	139.48
S61979_SI	FBgn0039634	alpha-Man-Ib	3R	24934775	24936257	42.8881	38.3031
S63369_SI	FBgn0028968	gammaCop	3R	27400978	27401429	57.5907	51.4313
S22501_SI	FBgn0035247	metl	3L	1637942	1638854	28.0349	25.0135
F37490_SI	FBgn0033402	Myd88	2R	5190328	5191840	24.4628	21.7901
F25493_SI	FBgn0035763	CG8602	3L	7319373	7321942	31.6145	28.0212
S23417_SI	FBgn0047135	CG32276	3L	3197863	3198431	290.48	256.871
S39020_SI	FBgn0010516	wal	2R	7576441	7577393	163.892	144.833
S22479_SI	FBgn0053230	CG33230	3L	1618848	1620397	14.0273	12.3822
S11820_SI	FBgn0003575	su(s)	X	535330	537793	23.8263	21.0175
S16227_SI	FBgn0030258	CG1552	X	10946369	10946890	179.483	158.272
S47058_SI	FBgn0261794	kcc	2R	19811939	19812072	200.823	177.063
F31416_SI	FBgn0017578	Max	3L	19255626	19256118	67.3868	59.3954
S36492_SI	FBgn0033250	CG14762	2R	3896624	3898050	173.216	152.577
S36328_SI	FBgn0029093	cathD	2R	3709616	3709990	117.477	103.413
S40558_SI	FBgn0033889	CG6701	2R	9860489	9861915	24.8513	21.8654
S48831_SI	FBgn0037327	PEK	3R	1284285	1286487	20.9545	18.4302
S9565_SI	FBgn0032666	CG5758	2L	18128302	18128419	33.7606	29.656
F2390_SI	FBgn0020762	Atet	2L	4344269	4345776	66.2807	58.1925
S30423_SI	FBgn0003250	Rh4	3L	16845627	16846339	502.314	440.704
S16546_SI	FBgn0030321	CG1703	X	11507370	11509161	21.2314	18.6191
S14179_SI	FBgn0086558	Ubi-p5E	X	6171010	6172786	109.316	95.7447
S23516_SI	FBgn0052282	Drsl4	3L	3315620	3315942	111.845	97.9422
S29467_SI	FBgn0014002	Pdi	3L	15130838	15132624	115.91	101.497
[truncated: 1,667 more rows]

## Sheet: Male Biased Exon Input (1956) 
Exon ID	Gene	Symbol	Chrom	Start	End	Input Female Mean RPKM	Input Male Mean RPKM
S36715_SI	FBgn0033287	CG8701	2R	4258578	4259647	0.061856	50.7423
F42235_SI	FBgn0259795	loopin-1	2R	12422448	12424591	0.0959884	40.9511
S2043_SI	FBgn0031545	CG3213	2L	3517273	3519651	0.0788515	31.5474
S42292_SI	FBgn0034144	CG5089	2R	12486253	12487916	0.0895026	31.7945
S52461_SI	FBgn0037985	ssp5	3R	7858864	7861247	0.0272495	8.64364
S27344_SI	FBgn0052064	S-Lap4	3L	10483961	10486034	0.118606	36.1788
S40989_SI	FBgn0033953	CG12861	2R	10551751	10552861	0.142523	42.3999
S3189_SI	FBgn0031728	Hsp60C	2L	5668943	5670838	0.0781036	21.6048
S42754_SI	FBgn0046294	CG12699	2R	13134035	13134733	0.246364	67.5629
F40402_SI	FBgn0033868	S-Lap7	2R	9665629	9667750	0.122107	32.9873
S382_SI	FBgn0051921	CG31921	2L	329910	332335	0.0418518	9.74505
S53030_SI	FBgn0001217	Hsc70-2	3R	8871307	8873112	0.0926105	12.5669
F38265_SI	FBgn0250840	CG12907	2R	6240873	6241889	0.153688	20.3551
S61420_SI	FBgn0263597	Acp98AB	3R	23520605	23520773	1.17992	149.9
S56646_SI	FBgn0038762	CG4836	3R	15842800	15843580	0.452279	44.0573
F16501_SI	FBgn0019660	roX2	X	11473098	11474465	0.221965	21.3024
S5797_SI	FBgn0011823	Pen	2L	10058847	10060095	0.517653	49.565
F44091_SI	FBgn0034435	CG9975	2R	15231729	15233259	0.200245	17.0306
S11702_SI	FBgn0010019	Cyp4g1	X	361090	363368	0.353143	25.4547
F13178_SI	FBgn0019661	roX1	X	3752310	3756730	0.501831	32.1551
S26476_SI	FBgn0052026	CG32026	3L	8829562	8831943	0.0849323	5.36092
S60522_SI	FBgn0039398	CG14540	3R	21786385	21787408	0.207669	11.9897
S53550_SI	FBgn0038200	CG9920	3R	9923015	9923632	0.912222	47.008
S40379_SI	FBgn0033863	CG13337	2R	9552619	9555184	0.196902	9.58609
S8928_SI	FBgn0032590	CG4631	2L	16607370	16610037	0.173698	6.15441
S32775_SI	FBgn0052436	CG32436	3L	21346209	21348149	0.451259	15.5107
S49488_SI	FBgn0037454	CG1137	3R	2385029	2385626	0.26615	8.73107
S3314_SI	FBgn0031751	CG9016	2L	5922876	5923479	1.37274	35.9215
S31647_SI	FBgn0036895	CG9392	3L	19613855	19617409	0.122533	3.13823
S54298_SI	FBgn0000047	Act88F	3R	11266322	11267262	0.82656	20.5242
S48723_SI	FBgn0051538	CG31538	3R	1101400	1103557	1.09204	27.0052
S21747_SI	FBgn0035124	ttm2	3L	275155	276667	0.19617	4.75015
S26356_SI	FBgn0052351	S-Lap2	3L	8612988	8614296	0.922006	19.1278
F16890_SI	FBgn0040859	CR32658	X	11985839	11986116	1.67159	28.8253
S50874_SI	FBgn0003889	betaTub85D	3R	5234105	5235322	1.58522	26.3777
S27563_SI	FBgn0036125	CG6279	3L	11086471	11087239	0.993661	14.9972
S13520_SI	FBgn0029730	CG12681	X	4769703	4771296	0.176699	2.46967
F27773_SI	FBgn0036170	CG11714	3L	11514113	11515606	0.681121	8.98087
S10673_SI	FBgn0032869	CG17470	2L	20642306	20643244	1.21389	15.354
S62628_SI	FBgn0051029	CG31029	3R	25955001	25956126	1.42673	17.5147
S20312_SI	FBgn0030975	CG7349	X	18789988	18790614	0.631072	7.52973
S32706_SI	FBgn0037064	CG9389	3L	21262517	21263680	0.801699	8.65554
S26354_SI	FBgn0035915	S-Lap1	3L	8611656	8612120	5.70352	60.1372
S26355_SI	FBgn0035915	S-Lap1	3L	8612183	8612574	6.95252	72.0685
S26353_SI	FBgn0035915	S-Lap1	3L	8610335	8611598	4.0116	40.0681
S34669_SI	FBgn0085757	CR40621	U	9411518	9412651	3.26305	32.2845
S31925_SI	FBgn0005633	fln	3L	19982651	19983186	7.15497	70.0394
S4479_SI	FBgn0031944	CG7196	2L	7765214	7765716	0.848301	7.8666
S54172_SI	FBgn0003721	Tm1	3R	11130900	11131703	1.58847	13.8884
S14536_SI	FBgn0029924	CG4586	X	6865118	6866298	0.670828	5.56846
S8977_SI	FBgn0086907	Cyt-c-d	2L	16719126	16719635	2.6532	21.5987
S51200_SI	FBgn0051415	CG31415	3R	5569792	5570384	1.51444	12.3265
S55680_SI	FBgn0038565	CG7794	3R	13850184	13851100	0.856624	6.34627
S25585_SI	FBgn0035781	CG8560	3L	7395828	7396718	0.466513	3.43971
S12762_SI	FBgn0011606	Klp3A	X	2494392	2496655	0.440243	2.86812
F62252_SI	FBgn0039685	Obp99b	3R	25541976	25542549	24.6876	151.036
S18488_SI	FBgn0030691	Efhc1.1	X	15674431	15676040	0.328717	1.91681
S58662_SI	FBgn0039083	CG10177	3R	19345868	19347305	1.40515	8.18924
S31926_SI	FBgn0005633	fln	3L	19983249	19983404	8.91257	45.1643
S24763_SI	FBgn0035638	Tektin-C	3L	5787505	5788243	1.25648	5.52925
F50501_SI	FBgn0037616	CG8136	3R	4547345	4548773	2.90751	12.6326
F46281_SI	FBgn0050271	CG30271	2R	18708654	18709634	2.1763	9.3957
F48897_SI	FBgn0264427	CR43845	3R	1348111	1348784	1.54206	6.65623
S57054_SI	FBgn0038826	Syp	3R	16630397	16631233	6.53618	27.5043
S23898_SI	FBgn0035497	CG14995	3L	4098026	4098199	8.85443	35.0732
F39124_SI	FBgn0260959	MCPH1	2R	7790670	7791043	1.93423	7.64875
S10533_SI	FBgn0032848	nesd	2L	20094439	20095939	0.31701	1.24383
S19479_SI	FBgn0016080	xmas-1	X	17045264	17046962	1.20326	4.63564
S32705_SI	FBgn0037064	CG9389	3L	21262067	21262438	5.82476	22.08
F37753_SI	FBgn0033442	CG1690	2R	5643798	5645251	2.34933	8.8901
F33210_SI	FBgn0025702	srpk79D	3L	22270464	22271831	0.810298	3.02147
S37754_SI	FBgn0033442	CG1690	2R	5645320	5645573	2.76472	10.2856
S6496_SI	FBgn0032291	CG17118	2L	10730698	10731356	1.26375	4.66223
S26630_SI	FBgn0035957	CG5144	3L	9040539	9041824	2.43042	8.54499
S47750_SI	FBgn0035047	Pof	2R	20557425	20558309	7.30477	24.9208
S18012_SI	FBgn0052591	CG32591	X	14821479	14822977	2.01135	6.81351
F23901_SI	FBgn0035497	CG14995	3L	4101477	4102999	6.14373	20.2604
F40236_SI	FBgn0259221	CG42321	2R	9313018	9313744	1.78969	5.84138
S35569_SI	FBgn0050156	CG30156	2R	2868951	2869190	2.70871	8.44412
S9774_SI	FBgn0261349	Mst36Fb	2L	18674342	18675094	2.2519	6.88797
F1435_SI	FBgn0031432	Cyp309a1	2L	2562483	2563065	7.46828	22.808
S37567_SI	FBgn0259234	Camta	2R	5336591	5337189	1.07701	3.27626
S13491_SI	FBgn0029722	CG7024	X	4600038	4601537	2.41071	7.32311
S52138_SI	FBgn0051363	Jupiter	3R	7417223	7417633	6.10043	18.4581
S9776_SI	FBgn0086681	Mst36Fa	2L	18675566	18675957	2.32868	6.81903
S17999_SI	FBgn0030594	CG9509	X	14800367	14802317	0.852189	2.48823
F39336_SI	FBgn0033705	CG13168	2R	8142779	8143206	8.38294	24.332
S13448_SI	FBgn0025388	CG12179	X	4527911	4530037	0.88414	2.50777
S28153_SI	FBgn0002565	Lsp2	3L	12122493	12124796	55.7862	157.106
S38765_SI	FBgn0040763	CG18336	2R	7181281	7181693	5.69815	16.0166
S15389_SI	FBgn0052706	CG32706	X	8981645	8982109	12.4755	34.7861
F53871_SI	FBgn0038257	smp-30	3R	10571623	10572070	37.8412	105.33
S5398_SI	FBgn0032117	FucTB	2L	9428771	9429345	5.37815	14.9222
S54657_SI	FBgn0038398	sxe2	3R	11911910	11912944	11.1503	30.9191
F36619_SI	FBgn0010504	kermit	2R	4034423	4036083	2.63117	7.23712
S11626_SI	FBgn0029128	tyn	X	95438	95553	4.42124	12.1459
S36371_SI	FBgn0085390	Dgk	2R	3773025	3773487	2.53014	6.94382
F16102_SI	FBgn0025111	Ant2	X	10674230	10674694	3.27181	8.82932
S15390_SI	FBgn0030085	CG6999	X	8982400	8982798	1.3108	3.53517
S15987_SI	FBgn0030206	CG2889	X	10369235	10369655	5.09362	13.5939
F12287_SI	FBgn0023515	CG14814	X	1756042	1756676	1.67107	4.43199
S33093_SI	FBgn0262737	mub	3L	21837888	21838335	1.24417	3.29263
S11622_SI	FBgn0029128	tyn	X	93279	94419	3.50586	9.27499
S43511_SI	FBgn0063493	GstE7	2R	14294429	14295193	6.33179	16.7244
S5048_SI	FBgn0032047	CG13088	2L	8489266	8490185	2.54377	6.69502
S7607_SI	FBgn0032481	CG16972	2L	13200711	13202408	1.97119	5.16848
S31927_SI	FBgn0005633	fln	3L	19983471	19983734	19.5161	51.0475
S11022_SI	FBgn0051627	CG31627	2L	21173899	21174179	3.32301	8.67815
S52007_SI	FBgn0262972	CR43283	3R	7073353	7076655	1.39993	3.65393
S43599_SI	FBgn0003067	Pepck	2R	14424272	14424574	25.1382	65.4756
S6836_SI	FBgn0259822	Ca-beta	2L	11162262	11162525	5.98002	15.4143
S5049_SI	FBgn0032047	CG13088	2L	8490241	8490546	3.09024	7.87448
F14582_SI	FBgn0264270	Sxl	X	6976954	6978852	13.6708	34.3606
S41604_SI	FBgn0050089	CG30089	2R	11614886	11615431	1.64822	4.12193
S52412_SI	FBgn0037973	CG18547	3R	7804296	7804415	32.1365	79.6751
S47751_SI	FBgn0035047	Pof	2R	20558371	20558562	17.2147	42.4844
S7159_SI	FBgn0027505	Rab3-GAP	2L	12058830	12059027	13.6307	33.1775
S16137_SI	FBgn0030240	CG2202	X	10742790	10744008	5.27781	12.8274
S43010_SI	FBgn0029006	lack	2R	13480973	13481409	3.31191	8.02882
S12740_SI	FBgn0040377	Vha36-3	X	2473124	2473548	6.77459	16.3199
S53747_SI	FBgn0038236	Cyp313a1	3R	10348536	10348786	42.5573	101.783
S53746_SI	FBgn0038236	Cyp313a1	3R	10347895	10348468	24.527	58.3011
S12118_SI	FBgn0027795	CG14785	X	1350056	1351087	1.94444	4.61969
S53872_SI	FBgn0038257	smp-30	3R	10572129	10572847	23.8756	56.7192
S58722_SI	FBgn0039094	CG10184	3R	19428229	19428640	36.4212	86.4057
F60085_SI	FBgn0039298	to	3R	21066590	21067390	39.3297	93.2698
S44306_SI	FBgn0003435	sm	2R	15419941	15420216	11.1832	26.4402
F7158_SI	FBgn0027505	Rab3-GAP	2L	12058304	12058766	22.9263	54.018
S55161_SI	FBgn0028470	Patr-1	3R	12869581	12870394	1.03952	2.42482
S53924_SI	FBgn0038269	Rrp6	3R	10709784	10711188	3.98804	9.23153
S22150_SI	FBgn0004870	bab1	3L	1099101	1101089	0.703793	1.61225
S43512_SI	FBgn0063492	GstE8	2R	14295339	14296067	3.53199	8.08269
F28851_SI	FBgn0036369	CG10089	3L	13461120	13461994	7.84816	17.9538
S55243_SI	FBgn0038488	m-cup	3R	12974360	12975134	3.6771	8.40851
S23021_SI	FBgn0035348	CG16758	3L	2499372	2499623	129.054	295.065
S11938_SI	FBgn0040349	CG3699	X	840695	841533	31.1815	71.2801
S43600_SI	FBgn0003067	Pepck	2R	14424739	14426920	126.091	286.666
S58181_SI	FBgn0051161	CG31161	3R	18443596	18443751	8.31932	18.8974
S1780_SI	FBgn0015600	toc	2L	3097922	3098065	8.69298	19.7439
S56353_SI	FBgn0260003	Dys	3R	15329513	15331115	0.461379	1.04719
S11764_SI	FBgn0000108	Appl	X	454639	454809	3.19703	7.24306
S23025_SI	FBgn0035348	CG16758	3L	2503143	2503606	28.6389	64.7158
S15391_SI	FBgn0030085	CG6999	X	8982872	8983347	10.8294	24.4652
S13657_SI	FBgn0026751	XRCC1	X	5224247	5225503	4.10961	9.22652
S47802_SI	FBgn0035060	Eps-15	2R	20660735	20660824	13.2271	29.668
S17980_SI	FBgn0264078	Flo-2	X	14734906	14735052	3.43752	7.70423
S19757_SI	FBgn0030871	CG8142	X	17737602	17738469	1.08671	2.4336
F49623_SI	FBgn0024289	Sodh-1	3R	2878057	2878371	12.0124	26.8886
F23897_SI	FBgn0035497	CG14995	3L	4097206	4097804	11.6193	25.9205
S49627_SI	FBgn0024289	Sodh-1	3R	2879862	2879983	45.0414	100.444
S7606_SI	FBgn0032481	CG16972	2L	13198603	13200654	4.63506	10.3263
S58840_SI	FBgn0028475	Hrd3	3R	19581879	19582053	3.81423	8.45393
S1436_SI	FBgn0031432	Cyp309a1	2L	2563133	2563396	13.8495	30.574
F15671_SI	FBgn0261931	CG42797	X	9503784	9506239	2.84978	6.28204
S23022_SI	FBgn0035348	CG16758	3L	2499691	2500462	66.9124	147.316
F47952_SI	FBgn0050424	CG30424	2R	20854574	20854808	2.60075	5.72513
F52401_SI	FBgn0037970	CG12201	3R	7797806	7798618	4.52601	9.96004
S38458_SI	FBgn0005586	Rab3	2R	6611519	6611690	26.1867	57.1932
S55676_SI	FBgn0038564	CG7785	3R	13847828	13848394	2.75859	6.01456
S12857_SI	FBgn0024998	CG2685	X	2607711	2607993	1.4055	3.05777
S46155_SI	FBgn0005631	robo	2R	18583282	18583514	3.77695	8.21296
S46344_SI	FBgn0034789	PIP5K59B	2R	18763090	18763239	11.1911	24.1891
S14583_SI	FBgn0264270	Sxl	X	6979191	6979372	13.9279	30.092
S21755_SI	FBgn0264707	RhoGEF3	3L	289371	290327	5.07213	10.9533
S51492_SI	FBgn0004575	Syn	3R	6042785	6042952	20.6358	44.5586
S16140_SI	FBgn0030240	CG2202	X	10745738	10746360	36.2656	77.6952
S16006_SI	FBgn0085443	spri	X	10404369	10404620	5.32265	11.3756
S7262_SI	FBgn0000114	aret	2L	12312376	12312465	7.33119	15.6254
S12256_SI	FBgn0026086	Adar	X	1677142	1677621	8.25899	17.5751
S23894_SI	FBgn0035497	CG14995	3L	4095636	4095874	27.9244	59.335
F11627_SI	FBgn0029128	tyn	X	95614	97667	4.35528	9.2081
F6149_SI	FBgn0085396	CG34367	2L	10351715	10352091	3.14884	6.65581
S50961_SI	FBgn0037705	mura	3R	5366306	5366888	5.46319	11.5333
S52414_SI	FBgn0037973	CG18547	3R	7805301	7805742	11.2491	23.7066
S4297_SI	FBgn0260486	Ziz	2L	7480952	7481584	2.36901	4.99107
S13659_SI	FBgn0026751	XRCC1	X	5225715	5226043	11.4716	24.1574
S26680_SI	FBgn0011206	bol	3L	9122997	9123452	5.77254	12.1511
S49628_SI	FBgn0024289	Sodh-1	3R	2880037	2880264	127.886	269.046
S28010_SI	FBgn0085449	CG34420	3L	11855384	11856547	3.67345	7.67448
S45817_SI	FBgn0034704	CG6758	2R	18062427	18062822	2.65677	5.54781
S38462_SI	FBgn0005586	Rab3	2R	6616110	6616708	7.45543	15.5171
S49626_SI	FBgn0024289	Sodh-1	3R	2879585	2879803	44.3496	92.2664
S24358_SI	FBgn0261797	Dhc64C	3L	4822023	4822626	1.5147	3.14484
S22492_SI	FBgn0013342	n-syb	3L	1634505	1634907	11.1229	23.0494
S6842_SI	FBgn0259822	Ca-beta	2L	11165745	11165966	3.16075	6.54527
F26030_SI	FBgn0035853	Ubc12	3L	8190622	8190805	11.2684	23.2845
S19964_SI	FBgn0052553	CG32553	X	18018599	18019537	12.868	26.5869
S1392_SI	FBgn0031424	VGlut	2L	2406207	2406857	8.48629	17.4738
S23340_SI	FBgn0026189	prominin-like	3L	3120668	3121199	3.44652	7.07654
S33940_SI	FBgn0004607	zfh2	4	550319	551719	2.72674	5.59288
S63574_SI	FBgn0039883	RhoGAP100F	3R	27660097	27661199	1.4788	3.03127
S37623_SI	FBgn0259246	brp	2R	5424518	5424581	13.6446	27.8973
S7250_SI	FBgn0000114	aret	2L	12271591	12272084	10.2304	20.8561
S38298_SI	FBgn0033521	CG12896	2R	6314385	6314602	19.1739	39.0179
F44305_SI	FBgn0003435	sm	2R	15419675	15419879	11.0818	22.512
S48824_SI	FBgn0037326	CG14669	3R	1262858	1263371	7.46851	15.1603
S7774_SI	FBgn0263354	CG42784	2L	13483447	13485249	4.50719	9.14472
S53645_SI	FBgn0003862	trx	3R	10099914	10101090	2.19371	4.44596
S43015_SI	FBgn0029006	lack	2R	13487355	13487591	6.32916	12.8251
S46346_SI	FBgn0034789	PIP5K59B	2R	18763668	18763810	15.1362	30.6235
S12234_SI	FBgn0029588	CG14798	X	1587196	1587356	6.23718	12.5696
F42691_SI	FBgn0010226	GstS1	2R	12981821	12981963	33.9439	68.2577
S57217_SI	FBgn0038846	CG5697	3R	16842223	16842842	2.9004	5.82297
S6281_SI	FBgn0032248	CG5343	2L	10430439	10430918	8.91422	17.8914
S51874_SI	FBgn0037856	CG4674	3R	6719452	6720840	2.34761	4.7075
S60083_SI	FBgn0039298	to	3R	21066088	21066328	26.601	53.2837
S47937_SI	FBgn0035086	CG12851	2R	20836170	20836925	2.26425	4.53339
S16991_SI	FBgn0264542	CG43921	X	12415942	12416759	5.44232	10.8922
S60159_SI	FBgn0039319	CG13659	3R	21126613	21127175	4.1196	8.22917
S5088_SI	FBgn0011259	Sema-1a	2L	8563739	8564296	1.62532	3.24443
F27615_SI	FBgn0260795	CG42575	3L	11121912	11122980	23.2533	46.4041
S11416_SI	FBgn0028979	tio	2L	22020688	22023143	1.3032	2.59916
S14853_SI	FBgn0029979	CG10777	X	7822827	7824348	1.2601	2.50673
S53329_SI	FBgn0038165	Task6	3R	9496367	9496554	11.7242	23.3145
S51511_SI	FBgn0261928	CG42795	3R	6067262	6067462	4.19873	8.33295
S1390_SI	FBgn0031424	VGlut	2L	2404727	2405057	11.546	22.9129
S16179_SI	FBgn0264502	CG43901	X	10799800	10803155	1.67446	3.32144
F16293_SI	FBgn0030268	Klp10A	X	11028913	11030811	2.61814	5.19065
S56361_SI	FBgn0260003	Dys	3R	15350181	15352956	0.84996	1.68197
F4517_SI	FBgn0031952	cdc14	2L	7804571	7804918	17.0972	33.8003
S55830_SI	FBgn0038606	CG15803	3R	14179434	14181655	3.73024	7.36896
S12116_SI	FBgn0027795	CG14785	X	1349248	1349728	4.55405	8.9794
S58723_SI	FBgn0039094	CG10184	3R	19428699	19428835	20.1737	39.7367
S40324_SI	FBgn0260964	Vmat	2R	9420166	9420494	6.66899	13.1321
S48503_SI	FBgn0263346	CG43427	3R	536338	536442	11.9718	23.5375
S51588_SI	FBgn0037810	sle	3R	6159373	6162881	1.33354	2.62097
S24014_SI	FBgn0035512	Cpr64Ac	3L	4211964	4212799	1.25973	2.47224
S1438_SI	FBgn0031432	Cyp309a1	2L	2563700	2564119	7.96538	15.5932
S16685_SI	FBgn0030344	CG2025	X	11760762	11762522	1.51567	2.96157
S26798_SI	FBgn0001225	Hsp26	3L	9369518	9370475	6.56201	12.8157
S60084_SI	FBgn0039298	to	3R	21066396	21066535	32.1829	62.7001
S35514_SI	FBgn0050158	CG30158	2R	2793368	2793865	5.65037	10.9974
S53685_SI	FBgn0038223	Afti	3R	10150479	10151800	2.44469	4.75441
S5388_SI	FBgn0085395	Shawl	2L	9414787	9415156	1.59155	3.09212
S29163_SI	FBgn0087007	bbg	3L	14500714	14503019	1.09438	2.12619
S50036_SI	FBgn0085413	CG34384	3R	3671108	3672020	3.85797	7.4921
S9004_SI	FBgn0032600	CG17912	2L	16744124	16744385	4.01458	7.7791
S35422_SI	FBgn0085421	Epac	2R	2651326	2651496	8.15766	15.7979
S37695_SI	FBgn0033434	CG1902	2R	5491750	5492116	13.0569	25.2583
S16556_SI	FBgn0004370	Ptp10D	X	11562272	11562944	2.91451	5.63683
F34054_SI	FBgn0039920	CG11360	4	701066	701761	1.42132	2.74814
F14585_SI	FBgn0264270	Sxl	X	6979652	6980011	15.2347	29.4325
S14852_SI	FBgn0029979	CG10777	X	7820798	7822589	4.29347	8.28414
S58724_SI	FBgn0039094	CG10184	3R	19429076	19429484	9.04694	17.4237
S20924_SI	FBgn0052823	Sdic3	X	20083488	20085420	2.73961	5.27481
S3461_SI	FBgn0028420	Kr-h1	2L	6081808	6083740	2.94511	5.66346
F59008_SI	FBgn0051140	CG31140	3R	19803658	19803933	12.1593	23.3785
S21556_SI	FBgn0044872	FucTC	X	22410602	22411193	16.8995	32.385
S16139_SI	FBgn0030240	CG2202	X	10745094	10745674	13.9116	26.6415
S26841_SI	FBgn0035989	CG3967	3L	9419323	9419777	5.19693	9.9377
F12306_SI	FBgn0029594	CG14806	X	1774315	1774656	4.33006	8.27495
S59004_SI	FBgn0051140	CG31140	3R	19801888	19802169	12.3509	23.583
S61757_SI	FBgn0027655	htt	3R	24531639	24532561	1.5272	2.91517
S46553_SI	FBgn0085400	CG34371	2R	19078648	19079127	3.2507	6.20339
S13446_SI	FBgn0025388	CG12179	X	4526053	4526779	3.20992	6.12482
S34014_SI	FBgn0039915	CG1732	4	653955	654058	9.14719	17.4106
S37921_SI	FBgn0011656	Mef2	2R	5845629	5846363	2.99684	5.70009
S35101_SI	FBgn0264959	Src42A	2R	1898676	1898842	14.1126	26.8245
S26176_SI	FBgn0001253	ImpE1	3L	8378829	8382658	0.967423	1.83801
S22450_SI	FBgn0035236	CG12004	3L	1569181	1569541	6.49744	12.3318
S50048_SI	FBgn0037525	CG17816	3R	3689983	3690156	8.2011	15.5457
S51181_SI	FBgn0037736	CG12950	3R	5562061	5562194	5.7862	10.9442
S44004_SI	FBgn0010434	cora	2R	15116929	15117158	7.64627	14.4571
F62998_SI	FBgn0039801	Npc2h	3R	26571201	26572010	46.9001	88.6577
F59002_SI	FBgn0051140	CG31140	3R	19799076	19799564	2.92705	5.53061
S56896_SI	FBgn0014029	2015-09-02	3R	16413846	16414078	3.70115	6.97822
S11917_SI	FBgn0040344	CG3711	X	818772	818950	15.4061	29.0248
F12086_SI	FBgn0024987	ssx	X	1265907	1266055	4.73829	8.92158
S60946_SI	FBgn0051075	CG31075	3R	22812155	22812726	6.45975	12.1597
S59012_SI	FBgn0051140	CG31140	3R	19806250	19806716	12.7243	23.9265
S23141_SI	FBgn0264606	Fife	3L	2673065	2673284	11.8654	22.3027
S23444_SI	FBgn0035421	CG12034	3L	3219156	3219344	7.53431	14.149
S27567_SI	FBgn0083068	pncr011:3L	3L	11089757	11090161	6.08065	11.4164
F6214_SI	FBgn0051716	Cnot4	2L	10398654	10398749	9.13544	17.1312
S39983_SI	FBgn0265623	Su(z)2	2R	8888432	8891888	3.6906	6.91672
S39170_SI	FBgn0033673	CG8298	2R	7877072	7878437	4.77978	8.94113
S36021_SI	FBgn0261397	didum	2R	3394160	3394291	14.0513	26.2167
S35408_SI	FBgn0027066	Eb1	2R	2640348	2640493	13.8808	25.881
F18274_SI	FBgn0263257	cngl	X	15297617	15298498	1.88099	3.50533
S19077_SI	FBgn0264255	para	X	16375359	16375532	4.09143	7.62399
S39240_SI	FBgn0027495	CG8378	2R	8028776	8029899	4.11564	7.66156
S42818_SI	FBgn0034218	CG18467	2R	13328992	13329122	17.4109	32.3713
S26802_SI	FBgn0001226	Hsp27	3L	9377163	9378382	5.54565	10.3073
S8087_SI	FBgn0016930	smi35A	2L	14196927	14197293	5.38926	10.0034
F6521_SI	FBgn0015320	UbcD2	2L	10766391	10767086	7.98183	14.8073
S21753_SI	FBgn0264707	RhoGEF3	3L	286598	288474	2.68854	4.9875
S53000_SI	FBgn0038111	CG12360	3R	8853749	8853868	11.985	22.2218
S16022_SI	FBgn0001206	Hmr	X	10486745	10489510	2.66857	4.94718
S18631_SI	FBgn0003392	shi	X	15790180	15790337	32.0357	59.3552
S52416_SI	FBgn0037974	CG12224	3R	7806426	7806576	14.9801	27.7452
F19661_SI	FBgn0030854	CG8289	X	17528607	17529010	10.9357	20.2471
S33203_SI	FBgn0004179	Csp	3L	22260668	22260887	12.5154	23.1304
F33107_SI	FBgn0262737	mub	3L	21914003	21914427	9.07753	16.7749
S5205_SI	FBgn0032075	Tsp29Fb	2L	8938857	8939027	5.74148	10.5999
F3911_SI	FBgn0015777	nrv2	2L	6796337	6796835	25.078	46.2491
S23464_SI	FBgn0035424	CG11505	3L	3229912	3231796	4.27135	7.86381
S53910_SI	FBgn0264754	btsz	3R	10650959	10653006	1.97725	3.63946
S12470_SI	FBgn0004860	ph-d	X	2014096	2015657	0.958582	1.76305
S61071_SI	FBgn0029155	Men-b	3R	22981500	22981794	21.9446	40.1407
S36965_SI	FBgn0086784	stmA	2R	4621297	4621809	40.4458	73.9608
S32696_SI	FBgn0004865	Eip78C	3L	21256096	21256736	6.0535	11.0672
S47691_SI	FBgn0035033	CG3548	2R	20487984	20488503	5.96436	10.9037
S50996_SI	FBgn0037714	CG9396	3R	5396136	5396471	40.4376	73.9061
S48731_SI	FBgn0013576	mtd	3R	1118720	1118882	16.7706	30.6459
S10745_SI	FBgn0262743	Fs(2)Ket	2L	20736418	20737446	2.10034	3.8368
S23181_SI	FBgn0263392	CG43444	3L	2792502	2795034	4.15433	7.58805
S50045_SI	FBgn0037525	CG17816	3R	3684938	3685159	13.1732	24.0563
S18113_SI	FBgn0030613	Rab3-GEF	X	14988700	14989061	4.82506	8.81092
S6664_SI	FBgn0026148	CG12253	2L	10989049	10989241	5.35633	9.77409
F3568_SI	FBgn0031800	CG9497	2L	6347787	6348427	3.90808	7.1306
S48729_SI	FBgn0013576	mtd	3R	1117712	1117801	15.5189	28.3149
S2282_SI	FBgn0051774	fred	2L	3917563	3919794	0.98673	1.79941
F41615_SI	FBgn0265991	Zasp52	2R	11652628	11657056	3.53025	6.43421
S48987_SI	FBgn0015324	Vha26	3R	1418290	1418502	31.6657	57.6
S51843_SI	FBgn0037847	SelR	3R	6694161	6694364	9.92974	18.0517
S33522_SI	FBgn0058470	CG40470	3L	23882205	23882899	2.53134	4.60011
S40927_SI	FBgn0050077	blos1	2R	10488783	10488908	14.308	25.9913
S42242_SI	FBgn0034135	Syn2	2R	12443350	12443508	12.4872	22.6587
S32641_SI	FBgn0021760	chb	3L	21168881	21169628	2.74111	4.97119
F31594_SI	FBgn0005564	Shal	3L	19567594	19568159	6.04172	10.9539
S20727_SI	FBgn0031064	CG12531	X	19612956	19613803	2.63191	4.76754
S41154_SI	FBgn0261854	aPKC	2R	10833982	10834108	20.606	37.3122
S6367_SI	FBgn0026431	Grip75	2L	10484825	10485197	5.60024	10.1378
S16858_SI	FBgn0030366	Usp7	X	11920659	11922072	5.77067	10.4286
S10098_SI	FBgn0010309	pigeon	2L	19188299	19188531	3.74075	6.75176
S5998_SI	FBgn0032204	CG4953	2L	10267799	10267927	6.13338	11.067
S27047_SI	FBgn0036030	CG6767	3L	9678021	9678145	24.6511	44.4654
S45738_SI	FBgn0034689	CG2921	2R	17962434	17962813	7.72927	13.9217
S20697_SI	FBgn0031057	Ubqn	X	19577841	19578129	5.81882	10.4736
F1759_SI	FBgn0042627	v(2)k05816	2L	3049392	3054623	5.46665	9.83744
S47950_SI	FBgn0050424	CG30424	2R	20853369	20853564	6.24226	11.2284
S33244_SI	FBgn0037166	CG11426	3L	22464967	22466609	19.8611	35.7224
S28591_SI	FBgn0036316	CG10960	3L	12820062	12820682	6.29111	11.3053
S61975_SI	FBgn0039633	CG11873	3R	24927241	24929767	5.68977	10.2212
F14127_SI	FBgn0262730	CG14446	X	6119680	6120253	2.96939	5.32806
F62_SI	FBgn0262123	l(2)41Ab	2RHet	494133	495032	1.21863	2.1842
F7131_SI	FBgn0032397	Tom70	2L	12037155	12038511	4.51011	8.08168
S1441_SI	FBgn0041337	Cyp309a2	2L	2564886	2565248	10.7562	19.2677
S8478_SI	FBgn0261268	Cul-3	2L	15266596	15266734	31.3019	56.0666
F7358_SI	FBgn0259176	bun	2L	12537746	12540902	6.77836	12.1391
F50023_SI	FBgn0037521	CG2993	3R	3631717	3632492	6.86439	12.2795
S42392_SI	FBgn0034155	unc-104	2R	12645102	12645192	20.0183	35.799
S26835_SI	FBgn0035989	CG3967	3L	9411444	9411824	14.9142	26.6586
S38297_SI	FBgn0033520	Prx2540-1	2R	6312759	6312976	37.7237	67.2727
S2641_SI	FBgn0031632	CG15628	2L	4825608	4825711	11.9696	21.3214
S10787_SI	FBgn0032886	CG9328	2L	20809974	20810373	14.5099	25.8337
S38083_SI	FBgn0050011	gem	2R	6019127	6019199	36.715	65.3188
S18910_SI	FBgn0030737	CG9914	X	16201823	16202201	20.9491	37.2565
S60142_SI	FBgn0039316	CG11893	3R	21115611	21116714	2.33146	4.14624
F50801_SI	FBgn0037676	CG8861	3R	5152410	5153053	4.63572	8.235
F41163_SI	FBgn0261854	aPKC	2R	10839140	10840094	5.21462	9.25815
S4656_SI	FBgn0013531	MED20	2L	8071812	8072848	2.84409	5.04674
S29374_SI	FBgn0261090	Sytbeta	3L	15011231	15011720	4.41864	7.83996
F2363_SI	FBgn0010473	tutl	2L	4284701	4285074	3.59416	6.36568
S60332_SI	FBgn0261986	RASSF8	3R	21487517	21488208	3.42477	6.0645
S34226_SI	FBgn0019650	toy	4	1025096	1025244	21.426	37.9108
S46543_SI	FBgn0085400	CG34371	2R	19055573	19056298	3.61374	6.39126
S47888_SI	FBgn0085434	NaCP60E	2R	20794248	20794441	3.08244	5.43916
S1442_SI	FBgn0041337	Cyp309a2	2L	2565304	2565567	7.341	12.9519
S3332_SI	FBgn0031752	CG9044	2L	5951877	5951997	6.63104	11.6906
S38325_SI	FBgn0001122	Galphao	2R	6335704	6335888	18.1452	31.988
S43926_SI	FBgn0034417	CG15117	2R	15010177	15010315	5.29069	9.32501
F27949_SI	FBgn0015278	Pi3K68D	3L	11780279	11781345	4.3888	7.73522
S16441_SI	FBgn0262740	Evi5	X	11329582	11329699	11.5052	20.2776
S33991_SI	FBgn0028996	onecut	4	623938	624878	9.10668	16.0003
S21458_SI	FBgn0031187	CG14619	X	21868855	21869068	19.4579	34.1815
S23703_SI	FBgn0004875	enc	3L	3833072	3833398	5.28184	9.27448
S42819_SI	FBgn0034218	CG18467	2R	13329178	13329988	28.9268	50.77
S53965_SI	FBgn0038282	dpr9	3R	10892318	10892805	5.45582	9.57329
S10333_SI	FBgn0005672	spi	2L	19571572	19571767	15.5434	27.2394
F31944_SI	FBgn0036927	CG7433	3L	19993221	19993502	11.3038	19.7824
S7248_SI	FBgn0000114	aret	2L	12240868	12241780	10.6548	18.633
S47862_SI	FBgn0085442	NKAIN	2R	20770154	20770542	12.419	21.7161
S43364_SI	FBgn0003044	Pcl	2R	14022931	14024916	1.85361	3.24086
S15116_SI	FBgn0030039	CG12123	X	8335775	8336381	4.93168	8.62049
F38665_SI	FBgn0037084	Syx6	2R	7107439	7108126	8.70137	15.2044
S50706_SI	FBgn0010222	Nmdmc	3R	4868230	4868506	54.443	95.1187
S1993_SI	FBgn0005616	msl-2	2L	3462213	3463654	17.5063	30.545
F59747_SI	FBgn0051105	CG31105	3R	20685237	20685475	2.69634	4.70351
S48264_SI	FBgn0041605	cpx	3R	109948	110128	109.674	191.235
S52413_SI	FBgn0037973	CG18547	3R	7804867	7805243	23.9509	41.7565
S17558_SI	FBgn0265726	NnaD	X	13606662	13606942	12.7266	22.1873
S26333_SI	FBgn0017430	Nelf-E	3L	8593187	8593704	7.66434	13.3559
S18803_SI	FBgn0030723	dpr18	X	15960400	15960840	13.2469	23.0689
F13548_SI	FBgn0266000	CG44774	X	4815711	4822165	4.90907	8.54657
S45276_SI	FBgn0085426	Rgk3	2R	17166197	17166330	8.19418	14.2583
S15988_SI	FBgn0030206	CG2889	X	10369714	10370158	7.10358	12.3578
S8963_SI	FBgn0261278	grp	2L	16685390	16685941	7.29226	12.6722
S30308_SI	FBgn0000017	Abl	3L	16621274	16621689	4.54743	7.90169
S18921_SI	FBgn0030739	CG13957	X	16208755	16209855	1.94546	3.37764
F2822_SI	FBgn0053113	Rtnl1	2L	5004614	5004928	7.05346	12.2404
F24675_SI	FBgn0085447	sif	3L	5665155	5666365	7.73273	13.4121
S33964_SI	FBgn0022361	Pur-alpha	4	585167	585288	58.1784	100.865
F59526_SI	FBgn0262858	CG43222	3R	20460709	20460887	8.85265	15.3413
S16440_SI	FBgn0262740	Evi5	X	11329416	11329514	8.96149	15.5246
S23673_SI	FBgn0035461	ntc	3L	3803832	3804764	12.7316	22.0514
S23706_SI	FBgn0004875	enc	3L	3836022	3836934	9.3679	16.2195
S29543_SI	FBgn0036502	CG7841	3L	15500899	15501352	8.24041	14.2521
S46874_SI	FBgn0034894	CG4091	2R	19589634	19589924	6.95304	12.0238
S32647_SI	FBgn0259239	CG42337	3L	21181887	21183072	4.48776	7.74826
F56906_SI	FBgn0023097	bon	3R	16432003	16433395	2.73708	4.72482
S44367_SI	FBgn0028372	isopeptidase-T-3	2R	15559411	15559746	9.84212	16.9852
S15989_SI	FBgn0030206	CG2889	X	10370216	10370428	12.595	21.7177
S60308_SI	FBgn0039348	Npl4	3R	21447825	21448023	16.0507	27.6706
S43716_SI	FBgn0053147	Hs3st-A	2R	14605619	14606061	4.81786	8.30325
F34400_SI	FBgn0053653	Caps	4	1248827	1249057	15.5624	26.7807
S16857_SI	FBgn0030366	Usp7	X	11919147	11920544	12.854	22.1143
S33040_SI	FBgn0037130	Syn1	3L	21739769	21740137	9.8756	16.9812
S3836_SI	FBgn0025777	homer	2L	6720997	6721131	64.8026	111.391
S18252_SI	FBgn0030634	CG9164	X	15275835	15276203	11.6724	20.0581
S15452_SI	FBgn0040467	Dip1	X	9052655	9053109	3.1131	5.34774
S54759_SI	FBgn0250823	gish	3R	12122384	12122498	16.1004	27.5981
S19336_SI	FBgn0030801	Rcp	X	16778897	16779049	6.23095	10.6795
S54754_SI	FBgn0250823	gish	3R	12115353	12115561	11.7487	20.132
S6520_SI	FBgn0015320	UbcD2	2L	10766191	10766275	16.0686	27.5037
F51893_SI	FBgn0083950	CG34114	3R	6870967	6871787	2.03646	3.48502
S9283_SI	FBgn0032635	CG15141	2L	17410641	17411618	3.53855	6.05111
S42406_SI	FBgn0034155	unc-104	2R	12650556	12650638	7.89338	13.4939
S61826_SI	FBgn0015589	Apc	3R	24662621	24666547	3.57227	6.10369
S28384_SI	FBgn0264848	vih	3L	12497392	12497752	10.1534	17.3334
S28435_SI	FBgn0036302	sowah	3L	12557999	12558139	9.20166	15.7083
S40343_SI	FBgn0014877	Roe1	2R	9441582	9441771	9.57994	16.3506
S33937_SI	FBgn0004607	zfh2	4	542099	543730	2.23311	3.81122
S60432_SI	FBgn0039379	CG5886	3R	21678539	21679711	9.16251	15.6074
S47804_SI	FBgn0035060	Eps-15	2R	20661265	20662028	6.68174	11.37
S37507_SI	FBgn0033405	CG13954	2R	5259884	5260568	2.57961	4.38638
S59951_SI	FBgn0053096	CG33096	3R	20924256	20924435	4.89258	8.31609
S48599_SI	FBgn0265082	Cdep	3R	752509	758312	3.38563	5.75279
S41941_SI	FBgn0001124	Got1	2R	12027835	12027942	30.2134	51.3023
F24139_SI	FBgn0035533	Cip4	3L	4325061	4325410	21.4046	36.3242
S23250_SI	FBgn0035388	CG2162	3L	3036729	3036901	17.4786	29.6392
S23700_SI	FBgn0004875	enc	3L	3831721	3832543	6.84393	11.5907
S26645_SI	FBgn0035960	CG4942	3L	9066829	9067567	4.89911	8.29584
S56369_SI	FBgn0260003	Dys	3R	15415846	15416105	7.18164	12.1589
S23879_SI	FBgn0004516	Gad1	3L	4076799	4076877	28.9438	48.9936
S63628_SI	FBgn0002645	Map205	3R	27892051	27894163	2.39512	4.05102
S10746_SI	FBgn0262743	Fs(2)Ket	2L	20737515	20738441	3.77326	6.38116
S36963_SI	FBgn0086784	stmA	2R	4620181	4620385	37.9506	64.1323
F7571_SI	FBgn0032474	DnaJ-H	2L	13164825	13165018	35.2423	59.5167
S53992_SI	FBgn0038291	CG3984	3R	10964457	10964626	16.2078	27.3684
S23147_SI	FBgn0264606	Fife	3L	2682221	2682561	7.98806	13.4752
F37960_SI	FBgn0022382	Pka-R2	2R	5911556	5911864	12.2109	20.574
S58902_SI	FBgn0260634	eIF4G2	3R	19639735	19640637	6.45698	10.8737
S30790_SI	FBgn0265759	CR44566	3L	17624490	17625353	3.38049	5.69194
S28448_SI	FBgn0052111	CG32111	3L	12621036	12621507	1.54263	2.59482
S43256_SI	FBgn0034282	Mapmodulin	2R	13755937	13756313	13.9122	23.4009
S33879_SI	FBgn0262636	Lin29	4	398511	398828	19.6477	33.0398
S56088_SI	FBgn0261262	CG42613	3R	14773013	14773729	19.9747	33.5457
S15168_SI	FBgn0053181	CG33181	X	8409497	8409645	29.0765	48.8158
F29612_SI	FBgn0036516	CG7656	3L	15580105	15580967	7.91767	13.2901
S49625_SI	FBgn0024289	Sodh-1	3R	2878850	2879319	37.4477	62.8146
S13776_SI	FBgn0259150	CG42265	X	5554218	5556362	1.13845	1.90834
F10970_SI	FBgn0040297	Nhe2	2L	21121110	21121543	2.87995	4.82594
S49710_SI	FBgn0037475	Fer1	3R	2962701	2963078	6.87215	11.5151
S21203_SI	FBgn0052512	CG32512	X	20937627	20938567	3.66881	6.1454
S47371_SI	FBgn0034976	CG4049	2R	19997682	19998289	3.16847	5.30509
S5835_SI	FBgn0265002	CG44153	2L	10136646	10137559	1.41846	2.37409
S63575_SI	FBgn0039883	RhoGAP100F	3R	27661265	27662375	2.10456	3.52237
S15167_SI	FBgn0053181	CG33181	X	8409222	8409427	31.3996	52.5519
S12416_SI	FBgn0025632	CG4313	X	1947850	1948473	9.80176	16.4007
S28585_SI	FBgn0260965	CG42588	3L	12816079	12816569	4.84791	8.10982
F13768_SI	FBgn0259994	CG42492	X	5536949	5537482	4.98942	8.34507
S47369_SI	FBgn0034976	CG4049	2R	19996692	19997361	7.08722	11.8394
S18634_SI	FBgn0003392	shi	X	15791135	15791328	66.1479	110.464
S27824_SI	FBgn0086254	CG6084	3L	11614583	11615066	33.5692	56.0538
F27933_SI	FBgn0015278	Pi3K68D	3L	11769430	11769626	7.43334	12.4086
S32812_SI	FBgn0086377	Syx7	3L	21438934	21439123	10.2456	17.0931
S20925_SI	FBgn0052823	Sdic3	X	20085799	20085975	30.7267	51.2495
S60155_SI	FBgn0051288	CG31288	3R	21123682	21123923	12.3211	20.5492
F43258_SI	FBgn0034282	Mapmodulin	2R	13758834	13759166	17.4497	29.0791
F41550_SI	FBgn0023441	fus	2R	11550737	11551303	5.43531	9.0467
F48271_SI	FBgn0041605	cpx	3R	120842	121008	455.335	757.782
S16539_SI	FBgn0030320	CG2247	X	11502736	11503340	3.28592	5.46629
F24606_SI	FBgn0010894	sinu	3L	5553846	5554698	3.76055	6.25086
S28532_SI	FBgn0036309	Hip1	3L	12763495	12764241	5.21163	8.6603
F1558_SI	FBgn0004242	Syt1	2L	2792482	2793587	8.53225	14.1524
S23666_SI	FBgn0052264	CG32264	3L	3780423	3781412	2.72269	4.51447
S41716_SI	FBgn0034051	Mlf	2R	11825620	11825772	55.3316	91.6152
S54341_SI	FBgn0038347	CG18522	3R	11357859	11358229	73.1767	121.161
S19855_SI	FBgn0030886	CG12672	X	17899930	17901639	2.37409	3.91998
F10759_SI	FBgn0032883	CG9323	2L	20755942	20757985	4.4895	7.41203
F1634_SI	FBgn0051950	CG31950	2L	2878344	2879001	7.73436	12.7567
S31094_SI	FBgn0036787	CG4306	3L	18455057	18455640	6.30692	10.4019
S41869_SI	FBgn0034072	Dg	2R	11970955	11971116	8.51566	14.0399
S2642_SI	FBgn0031632	CG15628	2L	4826447	4826563	13.34	21.9865
S51531_SI	FBgn0262617	CG43143	3R	6116822	6117174	2.91642	4.80496
S9603_SI	FBgn0261804	CG42750	2L	18210557	18211298	6.35168	10.4609
S34334_SI	FBgn0052017	CG32017	4	1161586	1161993	14.5965	24.0192
S61360_SI	FBgn0051057	tau	3R	23469537	23469695	53.6202	88.1612
S54619_SI	FBgn0027948	msps	3R	11879125	11881658	4.52095	7.42808
S34061_SI	FBgn0005558	ey	4	725277	725899	3.33747	5.48158
S31383_SI	FBgn0036850	Gem2	3L	19092223	19093102	3.35766	5.51161
S34017_SI	FBgn0039915	CG1732	4	654803	654970	23.5964	38.6972
S51981_SI	FBgn0037884	Arfip	3R	7059644	7060166	7.51422	12.3217
S34974_SI	FBgn0033031	CG8245	2R	1556181	1556503	27.4258	44.9481
S2205_SI	FBgn0263846	CG43707	2L	3767689	3767852	11.8027	19.3422
S15297_SI	FBgn0011661	Moe	X	8770339	8770470	43.0526	70.5288
S137_SI	FBgn0262124	uex	2RHet	3155343	3155516	6.08006	9.95948
S42816_SI	FBgn0034218	CG18467	2R	13327802	13328259	5.13351	8.40532
S59471_SI	FBgn0262167	ana1	3R	20356714	20358323	1.03917	1.70103
S8908_SI	FBgn0032586	Tpr2	2L	16491540	16492051	12.0445	19.7017
S51974_SI	FBgn0037881	CG10703	3R	7056090	7056322	6.37938	10.4267
S47408_SI	FBgn0019643	Dat	2R	20042211	20042565	30.1931	49.3332
S45025_SI	FBgn0034567	CG15651	2R	16872970	16874005	5.56582	9.08931
S47267_SI	FBgn0028552	gammaSnap	2R	19936292	19936412	13.329	21.7604
S53867_SI	FBgn0011217	eff	3R	10563142	10563205	30.4724	49.701
F17029_SI	FBgn0052654	Sec16	X	12499836	12501912	4.86628	7.93432
S31941_SI	FBgn0036927	CG7433	3L	19992388	19992550	36.2923	59.1581
F12797_SI	FBgn0003371	sgg	X	2535623	2536126	10.8592	17.6928
S17572_SI	FBgn0002878	mus101	X	13616279	13621146	0.943395	1.53659
S27750_SI	FBgn0036165	chrb	3L	11480650	11481701	31.9882	52.0875
S26220_SI	FBgn0263352	Unr	3L	8429122	8429275	32.4555	52.8424
S35128_SI	FBgn0033055	tbce	2R	1930598	1931070	6.97071	11.3434
F4135_SI	FBgn0031896	CG4502	2L	7203935	7204264	8.10696	13.1889
S52504_SI	FBgn0051361	dpr17	3R	7935656	7935893	15.8487	25.7665
S43444_SI	FBgn0010575	sbb	2R	14169134	14169402	24.4962	39.8104
S52879_SI	FBgn0051345	CG31345	3R	8637672	8637791	19.5473	31.7602
S27826_SI	FBgn0086254	CG6084	3L	11616648	11616815	12.4165	20.1728
S45954_SI	FBgn0022984	qkr58E-3	2R	18297816	18297901	20.6517	33.5323
S18630_SI	FBgn0003392	shi	X	15789879	15790107	31.577	51.2671
F34199_SI	FBgn0019985	mGluRA	4	964360	965227	3.13986	5.09727
S3479_SI	FBgn0051641	stai	2L	6122264	6122410	70.5295	114.346
S27657_SI	FBgn0036144	GlcAT-P	3L	11172630	11172816	21.7869	35.2832
S1787_SI	FBgn0015600	toc	2L	3125102	3127790	2.86856	4.64544
S12109_SI	FBgn0259108	futsch	X	1327509	1341328	14.0426	22.7387
S24433_SI	FBgn0028699	Rh50	3L	4910368	4910862	7.10954	11.5109
F55625_SI	FBgn0261649	tinc	3R	13692604	13693072	3.554	5.75124
S18628_SI	FBgn0003392	shi	X	15788868	15789624	26.5811	43.0036
S19070_SI	FBgn0264255	para	X	16360528	16360832	9.37657	15.1622
S41019_SI	FBgn0050476	ave	2R	10640026	10640247	10.2599	16.5879
S24305_SI	FBgn0262870	axo	3L	4660077	4660409	5.55016	8.97323
S47799_SI	FBgn0035060	Eps-15	2R	20659621	20660064	24.9172	40.2831
S12233_SI	FBgn0029588	CG14798	X	1586857	1587134	8.57796	13.867
S42020_SI	FBgn0034091	mrj	2R	12091947	12092259	21.7706	35.1895
S27821_SI	FBgn0086254	CG6084	3L	11613635	11613765	117.353	189.532
S36175_SI	FBgn0050495	CG30495	2R	3544917	3545180	4.82896	7.79745
S48070_SI	FBgn0035094	CG9380	2R	21142532	21142841	19.9675	32.2253
F16077_SI	FBgn0030230	Rph	X	10644189	10644403	21.1986	34.2098
F45591_SI	FBgn0050404	Tango11	2R	17606586	17607350	13.5935	21.9368
F37302_SI	FBgn0003612	Su(var)2-10	2R	5004123	5005357	2.33991	3.77416
S48344_SI	FBgn0037242	CG9855	3R	222582	222778	10.9397	17.6338
S33882_SI	FBgn0262636	Lin29	4	402749	403034	11.7347	18.9126
S1974_SI	FBgn0031534	Snx1	2L	3451301	3451453	15.0505	24.2353
S24439_SI	FBgn0028699	Rh50	3L	4918596	4918689	15.8303	25.4897
S11337_SI	FBgn0032957	CG2225	2L	21666063	21666377	14.224	22.8829
S36961_SI	FBgn0086784	stmA	2R	4619665	4619910	48.0074	77.2289
S38288_SI	FBgn0033518	Prx2540-2	2R	6306893	6306968	23.8148	38.301
F33806_SI	FBgn0259216	RhoGAP102A	4	282403	283293	3.75983	6.04598
F12089_SI	FBgn0023169	SNF1A	X	1269569	1270220	10.0965	16.1865
S1562_SI	FBgn0004242	Syt1	2L	2798486	2798836	15.9385	25.5518
S28206_SI	FBgn0036262	CG6910	3L	12180273	12180960	57.8697	92.7685
S20782_SI	FBgn0261811	pico	X	19729677	19730787	3.60327	5.77289
S25471_SI	FBgn0035756	unc-13-4A	3L	7262778	7264167	5.76544	9.23381
S35920_SI	FBgn0033166	Eaf	2R	3287379	3287517	11.0128	17.6369
S27658_SI	FBgn0036144	GlcAT-P	3L	11175255	11175743	7.00081	11.2092
F19976_SI	FBgn0017418	ari-1	X	18030475	18031172	8.20066	13.115
S60551_SI	FBgn0015269	Nf1	3R	21819387	21819713	8.51945	13.6148
S40884_SI	FBgn0261823	Asx	2R	10397345	10397665	10.6981	17.0956
S44318_SI	FBgn0003435	sm	2R	15461649	15461831	7.96975	12.735
F26018_SI	FBgn0035850	Atg18	3L	8182387	8182545	10.5658	16.8742
S40344_SI	FBgn0014877	Roe1	2R	9441892	9442186	16.3925	26.1702
F43848_SI	FBgn0262481	CG43071	2R	14752126	14752560	7.33327	11.7012
S30140_SI	FBgn0036624	RAF2	3L	16380121	16382448	1.81693	2.89813
S59010_SI	FBgn0051140	CG31140	3R	19805021	19805177	33.0177	52.6325
S32643_SI	FBgn0021760	chb	3L	21171197	21176378	12.1332	19.3234
S12468_SI	FBgn0004860	ph-d	X	2011714	2013524	4.24093	6.75144
S2196_SI	FBgn0263846	CG43707	2L	3763649	3765054	10.4352	16.6093
S43504_SI	FBgn0063498	GstE2	2R	14286991	14287880	21.7651	34.6267
S54343_SI	FBgn0038347	CG18522	3R	11358969	11360784	20.0536	31.8998
S43017_SI	FBgn0029006	lack	2R	13489909	13490108	20.7928	33.0663
S15514_SI	FBgn0260789	mxc	X	9131522	9132224	5.83337	9.27521
S24691_SI	FBgn0085447	sif	3L	5709197	5709379	32.3538	51.4354
F34882_SI	FBgn0033015	d4	2R	1181568	1182217	10.9046	17.3329
S32898_SI	FBgn0037098	Wnk	3L	21545304	21546693	2.52682	4.01194
F57354_SI	FBgn0038858	CG5793	3R	16953645	16953776	30.7673	48.8447
S8826_SI	FBgn0028894	CG5869	2L	16302261	16302451	11.1552	17.7081
F31634_SI	FBgn0036892	Lon	3L	19603902	19604361	9.30066	14.7547
S21502_SI	FBgn0262866	S6kII	X	21931800	21934338	3.212	5.09342
S17327_SI	FBgn0000346	comt	X	13155538	13155696	102.674	162.784
S43925_SI	FBgn0034417	CG15117	2R	15009736	15010118	6.83882	10.8337
S25865_SI	FBgn0041156	exex	3L	7943657	7944663	1.05633	1.67314
S53648_SI	FBgn0003862	trx	3R	10111931	10112625	1.56991	2.48457
S54166_SI	FBgn0003721	Tm1	3R	11125832	11125902	35.7827	56.6109
S17559_SI	FBgn0265726	NnaD	X	13607015	13607174	12.8976	20.3951
S1688_SI	FBgn0025109	Bem46	2L	2988116	2988383	6.24593	9.87622
S29802_SI	FBgn0036549	CG10516	3L	15962726	15963002	52.9328	83.6618
F14170_SI	FBgn0040918	schlank	X	6160440	6161261	3.06909	4.85076
S27822_SI	FBgn0086254	CG6084	3L	11614023	11614203	42.8027	67.6455
F12651_SI	FBgn0264598	PsGEF	X	2274550	2275977	15.8847	25.1027
S26834_SI	FBgn0035989	CG3967	3L	9410752	9410914	31.4066	49.6206
S44358_SI	FBgn0015949	hrg	2R	15554133	15554714	15.2893	24.1557
F10127_SI	FBgn0032770	CG13086	2L	19364974	19365470	8.18959	12.9296
S14960_SI	FBgn0029997	CG2258	X	7991902	7993101	6.82757	10.7791
S46364_SI	FBgn0034792	CG3499	2R	18772577	18772766	6.86913	10.8377
S24696_SI	FBgn0085447	sif	3L	5719580	5719694	53.3255	84.1177
S392_SI	FBgn0004611	Plc21C	2L	342866	343729	9.68394	15.2735
S50610_SI	FBgn0262614	pyd	3R	4661319	4663432	11.06	17.4425
F6558_SI	FBgn0011676	Nos	2L	10831329	10832394	0.864109	1.36242
S44093_SI	FBgn0264753	Rgk1	2R	15236758	15237416	3.38363	5.33412
S54271_SI	FBgn0262483	Rbp	3R	11213640	11214327	7.85129	12.3702
S39767_SI	FBgn0011604	Iswi	2R	8525160	8527275	6.53754	10.3002
S24761_SI	FBgn0086694	Bre1	3L	5785800	5786952	3.37051	5.30835
S17235_SI	FBgn0263005	CG43313	X	12990149	12991188	4.1906	6.59887
S16803_SI	FBgn0263111	cac	X	11873872	11874190	5.93694	9.34314
F58157_SI	FBgn0051158	Efa6	3R	18431540	18433030	10.2356	16.108
S9330_SI	FBgn0000183	BicD	2L	17472097	17473215	4.66966	7.34636
S30355_SI	FBgn0043578	PGRP-SB1	3L	16720399	16720960	16.7733	26.3845
S14258_SI	FBgn0259242	CG42340	X	6317156	6318220	1.12101	1.76109
S44277_SI	FBgn0034452	Oseg6	2R	15374551	15374767	4.02232	6.3188
S48297_SI	FBgn0037234	CG9795	3R	150310	150394	14.5336	22.8211
S34393_SI	FBgn0053653	Caps	4	1236855	1237236	11.6138	18.2311
S34411_SI	FBgn0053653	Caps	4	1265678	1265819	40.4669	63.5075
S5087_SI	FBgn0011259	Sema-1a	2L	8544544	8545233	2.39739	3.76197
S6410_SI	FBgn0032266	CG18302	2L	10535767	10536587	16.3774	25.6988
F11315_SI	FBgn0023416	Ac3	2L	21639241	21639620	8.49539	13.3245
S29541_SI	FBgn0036502	CG7841	3L	15499327	15499445	22.8935	35.9025
F23202_SI	FBgn0262593	Shab	3L	2924075	2925476	4.95003	7.75531
S60437_SI	FBgn0039380	CG5890	3R	21694315	21694509	11.0168	17.2393
S29084_SI	FBgn0042630	Sox21b	3L	14118490	14119298	2.57444	4.02797
S13206_SI	FBgn0260658	CG42541	X	3791589	3791680	12.6541	19.7983
S58901_SI	FBgn0260634	eIF4G2	3R	19638422	19639536	7.6711	12.0004
S17899_SI	FBgn0030572	mRpS25	X	14476790	14477015	10.2449	16.016
F11130_SI	FBgn0023091	dimm	2L	21339349	21342155	0.495189	0.772987
F51514_SI	FBgn0261928	CG42795	3R	6074212	6075987	25.9053	40.3858
S27470_SI	FBgn0027615	CG6404	3L	10877834	10878890	8.9545	13.9594
S16548_SI	FBgn0030322	CG15220	X	11509551	11509873	6.0672	9.45758
S24679_SI	FBgn0085447	sif	3L	5667890	5668308	15.1202	23.5654
S13549_SI	FBgn0266000	CG44774	X	4822250	4823341	35.207	54.8202
S54760_SI	FBgn0250823	gish	3R	12122558	12122826	34.4663	53.6575
S19092_SI	FBgn0264255	para	X	16399540	16399849	6.42162	9.99206
F27947_SI	FBgn0015278	Pi3K68D	3L	11779152	11779739	9.93081	15.44
S58942_SI	FBgn0016754	sba	3R	19722975	19723068	13.9263	21.6516
S29015_SI	FBgn0036398	upSET	3L	14000337	14002817	2.21276	3.44021
F28889_SI	FBgn0264001	bru-3	3L	13533664	13533741	22.5902	35.1147
S47949_SI	FBgn0050424	CG30424	2R	20852797	20853311	17.202	26.7083
S27752_SI	FBgn0036165	chrb	3L	11487946	11488056	35.6928	55.4117
S22962_SI	FBgn0035333	CG1317	3L	2370106	2371939	7.4049	11.4904
S24686_SI	FBgn0085447	sif	3L	5688522	5692124	6.40895	9.94434
S33697_SI	FBgn0052000	CG32000	4	157505	157793	20.3993	31.648
S27960_SI	FBgn0036208	CG10361	3L	11792048	11792276	44.3067	68.6955
S52612_SI	FBgn0038020	GstD9	3R	8191902	8192633	14.884	23.0741
S57499_SI	FBgn0038881	CG16791	3R	17174118	17175323	4.81009	7.45671
S23269_SI	FBgn0052485	CG32485	3L	3050323	3050697	13.2691	20.5574
S54392_SI	FBgn0038354	CG5404	3R	11532653	11534156	9.98097	15.4468
S61815_SI	FBgn0024273	WASp	3R	24651487	24651675	14.9563	23.1358
S39346_SI	FBgn0261611	CG42700	2R	8167278	8168003	8.2055	12.6899
S60918_SI	FBgn0039464	CG6330	3R	22776794	22777141	21.2058	32.7745
S62566_SI	FBgn0026597	Axn	3R	25850149	25850344	5.89939	9.11691
S60224_SI	FBgn0261575	tobi	3R	21170835	21172643	17.0513	26.3467
S12387_SI	FBgn0261954	east	X	1913601	1913770	10.9959	16.9889
S52165_SI	FBgn0037924	CG14712	3R	7455506	7458928	4.36125	6.7374
S53014_SI	FBgn0038113	CG11668	3R	8864549	8864721	12.8607	19.8649
F21199_SI	FBgn0052512	CG32512	X	20933304	20934442	7.30663	11.2848
S8456_SI	FBgn0028862	dao	2L	15251343	15252390	10.5429	16.2827
F48058_SI	FBgn0001325	Kr	2R	21114885	21118917	1.13306	1.74965
S57713_SI	FBgn0013759	CASK	3R	17629406	17630897	17.1382	26.459
S13982_SI	FBgn0029826	CG6041	X	5843762	5844241	5.79937	8.95316
S63192_SI	FBgn0039827	CG1544	3R	27029264	27029444	29.7172	45.876
F62895_SI	FBgn0027654	jdp	3R	26345112	26345485	53.2311	82.1604
F27049_SI	FBgn0036030	CG6767	3L	9679465	9679575	25.6975	39.6456
S22311_SI	FBgn0003295	ru	3L	1386212	1386596	4.02567	6.21053
S21052_SI	FBgn0031118	RhoGAP19D	X	20345580	20346545	6.57584	10.1437
S4128_SI	FBgn0031895	CG4497	2L	7190431	7192050	9.013	13.9025
S16138_SI	FBgn0030240	CG2202	X	10744067	10745006	7.89058	12.1678
S49148_SI	FBgn0037375	kat-60L1	3R	1607484	1607743	5.62169	8.66761
F30928_SI	FBgn0036763	CG7441	3L	17843877	17845553	19.9698	30.7882
S53219_SI	FBgn0038147	CCHa2	3R	9215770	9216017	72.1469	111.219
S34227_SI	FBgn0019650	toy	4	1026433	1026635	41.9523	64.6508
S17326_SI	FBgn0000346	comt	X	13153828	13155456	37.0033	56.9961
S17313_SI	FBgn0004456	mew	X	13111301	13112697	2.57242	3.96193
S3571_SI	FBgn0031801	CG9498	2L	6350588	6351034	14.4876	22.2919
S27776_SI	FBgn0259481	Mob2	3L	11518680	11518776	55.0976	84.7346
S26687_SI	FBgn0263456	nwk	3L	9131873	9132102	8.64589	13.2958
S27823_SI	FBgn0086254	CG6084	3L	11614314	11614522	106.475	163.713
S793_SI	FBgn0031319	CG4896	2L	1178108	1178467	6.84959	10.5311
S32683_SI	FBgn0037061	CG12975	3L	21209744	21209939	15.8586	24.3749
S28318_SI	FBgn0052103	CG32103	3L	12398102	12398260	23.9339	36.7391
F33677_SI	FBgn0085432	pan	4	128029	134896	9.81735	15.0651
S31083_SI	FBgn0015946	grim	3L	18295819	18297517	1.78611	2.74081
S16694_SI	FBgn0030348	CG10352	X	11770025	11770232	7.85081	12.0384
S63469_SI	FBgn0039869	CG1890	3R	27569212	27569559	16.6323	25.4868
F42690_SI	FBgn0010226	GstS1	2R	12980751	12981733	73.6734	112.822
F24137_SI	FBgn0035533	Cip4	3L	4324284	4324450	17.9333	27.4258
S1372_SI	FBgn0031419	CG15390	2L	2374866	2375697	4.98225	7.61837
S50877_SI	FBgn0037690	Task7	3R	5236808	5237208	5.3522	8.18064
S135_SI	FBgn0262124	uex	2RHet	3154309	3154575	13.6374	20.8348
S19169_SI	FBgn0030766	mthl1	X	16535001	16537542	1.91945	2.93043
S42290_SI	FBgn0034143	CG8303	2R	12483941	12484445	1.39625	2.13112
S50933_SI	FBgn0003205	Ras85D	3R	5337462	5337718	17.8646	27.2633
S16789_SI	FBgn0263111	cac	X	11862684	11863247	5.03321	7.67571
S4084_SI	FBgn0262872	milt	2L	7050368	7050983	3.24865	4.95328
S31858_SI	FBgn0036918	CG7770	3L	19916771	19916994	27.7058	42.2427
S57703_SI	FBgn0013759	CASK	3R	17613508	17613630	113.303	172.615
S47608_SI	FBgn0035016	CG4612	2R	20412297	20413174	18.8871	28.7692
F26449_SI	FBgn0261259	Fhos	3L	8783685	8784546	11.2002	17.059
S23991_SI	FBgn0003710	tipE	3L	4189676	4191886	8.26642	12.5898
S60010_SI	FBgn0039282	Bili	3R	20960872	20960970	13.1111	19.9647
S10952_SI	FBgn0032915	CG12050	2L	21099471	21100645	2.59849	3.95516
S60009_SI	FBgn0039282	Bili	3R	20960669	20960798	17.0375	25.9263
S26122_SI	FBgn0035871	BI-1	3L	8301192	8301645	17.42	26.5032
F31666_SI	FBgn0036899	tey	3L	19644514	19644811	10.9773	16.6916
S14940_SI	FBgn0029992	Upf2	X	7966535	7969499	1.83218	2.77886
S59755_SI	FBgn0039240	CG3744	3R	20697941	20698133	16.4807	24.9866
F43598_SI	FBgn0034356	CG10924	2R	14420177	14423254	12.1313	18.3906
F2064_SI	FBgn0024244	drm	2L	3546731	3548423	5.0394	7.63924
S21459_SI	FBgn0031187	CG14619	X	21869132	21869454	20.0033	30.2781
S12058_SI	FBgn0024366	CG11409	X	1223551	1227469	1.11938	1.69423
F39050_SI	FBgn0033652	ths	2R	7697406	7701667	16.4092	24.8308
S50910_SI	FBgn0037698	CG16779	3R	5294573	5297623	5.86645	8.87711
S19949_SI	FBgn0030895	CG7135	X	17998777	17999426	30.8848	46.7267
S28231_SI	FBgn0260941	app	3L	12213078	12214382	6.83777	10.345
S63120_SI	FBgn0039816	CG11317	3R	26922677	26923043	13.7107	20.7344
F19080_SI	FBgn0264255	para	X	16380374	16380617	6.48218	9.79739
S32320_SI	FBgn0036997	CG5955	3L	20462232	20462692	23.1251	34.9512
S40323_SI	FBgn0260964	Vmat	2R	9418919	9419124	23.0019	34.7621
S8480_SI	FBgn0261268	Cul-3	2L	15267145	15267287	13.1425	19.8512
F12088_SI	FBgn0024987	ssx	X	1266494	1269290	63.0843	95.2188
S23656_SI	FBgn0052264	CG32264	3L	3741996	3743772	22.6867	34.2185
S53870_SI	FBgn0263929	jvl	3R	10567309	10568313	2.80152	4.22549
S49182_SI	FBgn0037382	Hpr1	3R	1646226	1646909	2.09596	3.16014
S42307_SI	FBgn0034145	CG5065	2R	12510163	12510295	23.6201	35.6124
S5717_SI	FBgn0051712	CG31712	2L	9937658	9938134	22.6627	34.1557
S50592_SI	FBgn0040532	CG8369	3R	4648446	4648560	249.838	376.458
S33944_SI	FBgn0004607	zfh2	4	553609	556506	11.4661	17.2563
S34774_SI	FBgn0026401	Nipped-B	2R	582624	582911	20.051	30.1739
S6409_SI	FBgn0032266	CG18302	2L	10535161	10535703	10.8905	16.386
S15466_SI	FBgn0026206	mei-P26	X	9064092	9064255	22.4871	33.8328
F8981_SI	FBgn0027779	VhaSFD	2L	16724058	16724171	80.0915	120.492
S28944_SI	FBgn0264006	dysc	3L	13866172	13866366	25.2401	37.9689
S53972_SI	FBgn0038286	CG6966	3R	10908023	10908623	9.42248	14.1711
S47410_SI	FBgn0019643	Dat	2R	20044420	20044572	75.3616	113.309
S5207_SI	FBgn0032076	CG9510	2L	8940255	8940655	39.2986	59.0693
S57142_SI	FBgn0028396	TotA	3R	16696908	16697422	91.532	137.515
S38429_SI	FBgn0033538	CG11883	2R	6527859	6527954	13.4781	20.2266
S19084_SI	FBgn0264255	para	X	16383376	16383549	7.88575	11.8315
F34055_SI	FBgn0039920	CG11360	4	705207	711276	4.74244	7.10585
F35411_SI	FBgn0027066	Eb1	2R	2642207	2642349	35.9233	53.7867
S51512_SI	FBgn0261928	CG42795	3R	6067519	6073996	14.6461	21.9288
S34413_SI	FBgn0053653	Caps	4	1268382	1268691	61.0403	91.388
F38864_SI	FBgn0033631	Sod3	2R	7268830	7269099	57.0359	85.3098
S5018_SI	FBgn0051897	CG31897	2L	8442447	8445815	1.45155	2.17109
F12251_SI	FBgn0026086	Adar	X	1673123	1674277	1.93921	2.89868
S54761_SI	FBgn0250823	gish	3R	12122897	12123067	35.2216	52.6404
S24979_SI	FBgn0035688	CG10289	3L	6165457	6165770	8.5273	12.744
S46358_SI	FBgn0034791	CG3501	2R	18769925	18770213	16.4477	24.5746
S18051_SI	FBgn0030600	hiw	X	14906650	14908008	18.1279	27.0846
S28561_SI	FBgn0261674	CG42709	3L	12787481	12787756	8.73244	13.0466
S46851_SI	FBgn0265052	St3	2R	19574556	19574687	15.1996	22.7
S33985_SI	FBgn0039911	CG1909	4	606466	606564	27.7276	41.404
S31936_SI	FBgn0013303	Nca	3L	19989781	19989880	62.7093	93.6349
S14049_SI	FBgn0029837	Tsp5D	X	5964554	5964748	24.2586	36.2085
S36313_SI	FBgn0033224	Nop17l	2R	3689491	3689623	28.4388	42.4439
S11525_SI	FBgn0040011	CG17494	2L	22476854	22477414	14.9281	22.2746
S18072_SI	FBgn0030600	hiw	X	14946461	14949008	4.12837	6.15738
S24694_SI	FBgn0085447	sif	3L	5713977	5714204	32.5733	48.5314
S30204_SI	FBgn0263131	CG43373	3L	16495134	16496629	5.25502	7.82929
F21715_SI	FBgn0024806	DIP2	3L	252835	252995	16.8105	25.0442
S8339_SI	FBgn0260446	GABA-B-R1	2L	15017154	15017396	9.63128	14.3444
S1211_SI	FBgn0031392	AIF	2L	2153596	2154410	9.51425	14.1655
S58024_SI	FBgn0038965	mats	3R	18246883	18247324	4.81792	7.17121
S56375_SI	FBgn0260003	Dys	3R	15418052	15418482	15.3996	22.9001
S43130_SI	FBgn0034265	Snx16	2R	13613007	13613143	17.8672	26.5691
S54551_SI	FBgn0013334	Sap47	3R	11780469	11780743	109.714	163.147
S62054_SI	FBgn0039647	CG14509	3R	25003111	25003225	35.0429	52.1018
S28009_SI	FBgn0085449	CG34420	3L	11847348	11847976	10.9664	16.3044
S42128_SI	FBgn0034114	CG4282	2R	12209940	12211296	2.23901	3.32834
F548_SI	FBgn0026438	Eaat2	2L	740800	741778	11.0357	16.3975
F59927_SI	FBgn0039269	veli	3R	20890583	20891136	30.213	44.8854
S54550_SI	FBgn0013334	Sap47	3R	11780305	11780405	57.4743	85.3434
F26801_SI	FBgn0001224	Hsp23	3L	9374982	9375865	17.8169	26.4488
S18632_SI	FBgn0003392	shi	X	15790399	15790505	44.0106	65.3199
F27561_SI	FBgn0020412	JIL-1	3L	11083998	11084956	5.2993	7.86375
S34414_SI	FBgn0053653	Caps	4	1268755	1269135	70.9264	105.245
S51763_SI	FBgn0261380	mRpL37	3R	6609146	6609493	5.40124	8.01434
F53221_SI	FBgn0038147	CCHa2	3R	9218512	9218803	71.0245	105.368
S59757_SI	FBgn0039240	CG3744	3R	20698660	20698971	13.1056	19.4304
S9593_SI	FBgn0032673	CG7180	2L	18180996	18184201	13.2874	19.6965
S35409_SI	FBgn0027066	Eb1	2R	2640732	2641008	12.3262	18.2619
S51179_SI	FBgn0037736	CG12950	3R	5561474	5561751	10.3999	15.4048
S51989_SI	FBgn0051388	CG31388	3R	7063775	7064331	12.5678	18.6085
S51762_SI	FBgn0261380	mRpL37	3R	6608808	6609088	6.16534	9.12552
S12335_SI	FBgn0023510	Rbcn-3B	X	1804674	1810207	14.0566	20.7966
S26638_SI	FBgn0000116	Argk	3L	9058808	9059127	13.8147	20.4287
S33238_SI	FBgn0004449	Ten-m	3L	22399992	22400963	1.24062	1.83445
S30583_SI	FBgn0260943	Rbp6	3L	17172394	17172475	16.302	24.0983
F16678_SI	FBgn0030342	CG10347	X	11747434	11748804	4.46802	6.60001
F12631_SI	FBgn0040389	mRpL14	X	2238028	2238682	37.4625	55.3198
F43605_SI	FBgn0085419	Rgk2	2R	14433396	14433686	6.90729	10.196
S27064_SI	FBgn0036032	CG16711	3L	9697431	9701568	10.2634	15.15
S54134_SI	FBgn0014879	Set	3R	11089274	11089666	5.8545	8.639
S55746_SI	FBgn0038581	CG14314	3R	14042669	14043314	11.0412	16.2896
S17677_SI	FBgn0052626	CG32626	X	13729411	13730398	8.88288	13.1046
S36310_SI	FBgn0002891	mus205	2R	3683736	3686423	1.40851	2.07741
S50945_SI	FBgn0037702	CG8176	3R	5347138	5347698	7.67968	11.3267
S27431_SI	FBgn0010762	simj	3L	10680765	10681697	9.61368	14.1781
S15662_SI	FBgn0030141	Gga	X	9496114	9496708	9.56525	14.1042
S27661_SI	FBgn0036144	GlcAT-P	3L	11189667	11189975	7.24914	10.6866
S23709_SI	FBgn0004875	enc	3L	3839424	3839523	21.1631	31.1963
S23745_SI	FBgn0035473	mge	3L	3909221	3909592	28.7959	42.4421
S12849_SI	FBgn0024995	CG2680	X	2600986	2601460	10.0185	14.7656
S12215_SI	FBgn0023531	CG32809	X	1575433	1575526	9.64845	14.2163
F12951_SI	FBgn0029648	CG3603	X	2842251	2843153	13.1875	19.4264
S31561_SI	FBgn0036882	CG9279	3L	19533378	19535280	18.3438	27.0116
S12070_SI	FBgn0024360	CG11418	X	1242255	1243110	3.10259	4.568
S57182_SI	FBgn0002921	Atpalpha	3R	16786448	16786547	23.5889	34.7274
S47702_SI	FBgn0259707	CG42361	2R	20495666	20495784	30.002	44.1272
S2666_SI	FBgn0031636	CG12194	2L	4839577	4840104	24.7991	36.4699
S17064_SI	FBgn0030412	tomosyn	X	12533187	12533329	20.9698	30.8346
S18202_SI	FBgn0004924	Top1	X	15214402	15215065	7.24489	10.6457
F12648_SI	FBgn0264598	PsGEF	X	2270046	2273249	11.8458	17.402
S14570_SI	FBgn0029930	CG12541	X	6926126	6926319	16.7374	24.5817
S63671_SI	FBgn0010247	Parp	3RHet	2018688	2019257	5.23523	7.68597
S14956_SI	FBgn0029997	CG2258	X	7990934	7991106	26.0967	38.307
S37537_SI	FBgn0041087	wun2	2R	5301847	5302866	6.23206	9.13913
S22139_SI	FBgn0024277	trio	3L	1026406	1028511	3.99114	5.8479
S44360_SI	FBgn0015949	hrg	2R	15555033	15555791	7.53819	11.0416
S26671_SI	FBgn0011206	bol	3L	9100442	9100475	24.7017	36.1783
F24708_SI	FBgn0085447	sif	3L	5733204	5739500	19.95	29.2099
S37291_SI	FBgn0033377	Pmm45A	2R	4994656	4996511	21.2654	31.1256
S39768_SI	FBgn0011604	Iswi	2R	8527335	8527495	12.7059	18.5947
S14010_SI	FBgn0029831	CG5966	X	5885518	5886677	16.5502	24.1893
S60471_SI	FBgn0262904	CR43259	3R	21731794	21732289	22.4388	32.7854
S18635_SI	FBgn0003392	shi	X	15792988	15793107	111.378	162.676
S29036_SI	FBgn0026418	Hsc70Cb	3L	14032148	14033099	7.62917	11.1402
S19667_SI	FBgn0026375	RhoGAPp190	X	17536139	17536270	21.5875	31.52
S8322_SI	FBgn0086711	mol	2L	14976492	14977083	4.52995	6.61222
F57988_SI	FBgn0038957	CG7059	3R	18215502	18215924	8.49221	12.3866
S21059_SI	FBgn0031118	RhoGAP19D	X	20348666	20349367	7.17999	10.47
S31174_SI	FBgn0036801	MYPT-75D	3L	18657424	18657920	13.7289	20.0195
S56950_SI	FBgn0038816	Lrrk	3R	16469144	16469576	21.6836	31.6171
F48320_SI	FBgn0037238	CG1090	3R	189284	190228	5.89569	8.59625
S48068_SI	FBgn0050428	CG30428	2R	21141343	21141601	14.1653	20.6411
S24678_SI	FBgn0085447	sif	3L	5667475	5667821	14.3153	20.8553
S40448_SI	FBgn0033872	CG6329	2R	9717145	9717370	39.432	57.4372
S4132_SI	FBgn0031896	CG4502	2L	7195703	7196052	26.2894	38.2806
S39835_SI	FBgn0261545	CG42663	2R	8609810	8610511	4.94766	7.19952
S26592_SI	FBgn0035951	CG5068	3L	8981199	8981423	21.1363	30.7417
S48277_SI	FBgn0037231	vps24	3R	136136	136376	37.8558	55.0403
S25135_SI	FBgn0035704	CG10144	3L	6486814	6488121	2.22881	3.24018
S47857_SI	FBgn0050423	CG30423	2R	20763288	20763388	16.2862	23.6564
S4029_SI	FBgn0021944	Coprox	2L	6964421	6965812	6.3913	9.27733
S56239_SI	FBgn0038693	unc79	3R	15068610	15068881	9.14416	13.2674
S1799_SI	FBgn0260817	gkt	2L	3160203	3160749	8.57506	12.4408
S24863_SI	FBgn0052406	CG32406	3L	6012170	6012957	2.0671	2.99848
F31230_SI	FBgn0001078	ftz-f1	3L	18756429	18758844	1.65899	2.40537
F19509_SI	FBgn0030828	CG5162	X	17110393	17111398	13.322	19.3151
S18975_SI	FBgn0004598	Fur2	X	16268959	16269892	8.30707	12.0402
S63536_SI	FBgn0005632	faf	3R	27612080	27612431	16.9988	24.6237
S28102_SI	FBgn0036239	Pop2	3L	11995686	11996015	8.11273	11.7463
S25736_SI	FBgn0261788	Ank2	3L	7690038	7692473	16.6229	24.0615
S25300_SI	FBgn0035725	Mis12	3L	6961135	6961496	10.1147	14.6365
S33063_SI	FBgn0022936	CycH	3L	21816041	21816152	7.11331	10.2874
S14542_SI	FBgn0004646	ogre	X	6871192	6871621	17.647	25.504
S17852_SI	FBgn0002917	na	X	14165830	14166580	6.42644	9.28735
S34776_SI	FBgn0026401	Nipped-B	2R	586008	586501	17.8453	25.7845
S9097_SI	FBgn0051739	CG31739	2L	16829003	16830460	6.61899	9.56088
S28205_SI	FBgn0036262	CG6910	3L	12179635	12180211	39.7147	57.3538
S30579_SI	FBgn0260943	Rbp6	3L	17140207	17141069	13.0794	18.8781
S47263_SI	FBgn0028552	gammaSnap	2R	19935449	19935519	39.5407	57.0632
S28961_SI	FBgn0264006	dysc	3L	13884349	13885180	12.978	18.7191
F30720_SI	FBgn0036734	CG7564	3L	17507398	17510036	11.495	16.5796
S37644_SI	FBgn0085436	Not1	2R	5461292	5462512	6.804	9.81157
S25404_SI	FBgn0010387	Dbi	3L	7126219	7126563	256.796	370.198
S45419_SI	FBgn0026369	Sara	2R	17373649	17373775	26.0691	37.581
S6589_SI	FBgn0027363	Stam	2L	10858536	10858877	7.24225	10.4384
S53220_SI	FBgn0038147	CCHa2	3R	9217587	9217667	76.0144	109.53
F48267_SI	FBgn0041605	cpx	3R	117460	117991	26.9298	38.803
S43503_SI	FBgn0034335	GstE1	2R	14285898	14286728	25.4687	36.6904
F17157_SI	FBgn0086675	fne	X	12832550	12833282	25.5253	36.7539
S50582_SI	FBgn0037634	CG8359	3R	4632355	4633303	4.25098	6.11832
F14524_SI	FBgn0263993	CG43736	X	6769965	6772516	6.7355	9.69275
S1669_SI	FBgn0004584	Rrp1	2L	2969773	2970651	4.6612	6.70479
S15089_SI	FBgn0030034	CG10555	X	8294982	8297975	10.7102	15.4057
S35240_SI	FBgn0263144	bin3	2R	2125108	2126177	19.005	27.3319
S61963_SI	FBgn0039632	Cul-5	3R	24885876	24886025	13.2581	19.0654
F9901_SI	FBgn0032723	ssp3	2L	18916347	18917088	9.28325	13.3484
S9255_SI	FBgn0032633	Lrch	2L	17372708	17372845	10.8557	15.6074
S39064_SI	FBgn0033657	Sln	2R	7732829	7733615	5.23385	7.52092
S15990_SI	FBgn0030206	CG2889	X	10370641	10371234	15.9857	22.9632
S26219_SI	FBgn0263352	Unr	3L	8428891	8429060	31.952	45.8854
S56125_SI	FBgn0038672	CG6005	3R	14848323	14849164	10.8602	15.5952
F10812_SI	FBgn0051673	CG31673	2L	20830671	20830796	16.4285	23.5833
S40655_SI	FBgn0000289	cg	2R	10067927	10068324	35.7673	51.3339
S52086_SI	FBgn0037906	PGRP-LB	3R	7279174	7279542	7.16202	10.2785
F50043_SI	FBgn0085413	CG34384	3R	3678660	3680507	23.3833	33.5541
S52950_SI	FBgn0038100	Paip2	3R	8809669	8809769	57.9761	83.1784
S19715_SI	FBgn0030864	CG8173	X	17601434	17602245	6.01597	8.62355
F4134_SI	FBgn0031896	CG4502	2L	7196313	7196857	19.2285	27.5432
S19435_SI	FBgn0030817	CG4991	X	16997877	16998597	12.5772	18.0132
S41925_SI	FBgn0010052	Jhe	2R	12009958	12010278	4.37625	6.26639
S13484_SI	FBgn0011760	ctp	X	4585670	4585877	121.294	173.67
S47407_SI	FBgn0019643	Dat	2R	20034507	20034646	11.593	16.5949
S34407_SI	FBgn0053653	Caps	4	1252273	1252562	34.7346	49.7152
S23332_SI	FBgn0026189	prominin-like	3L	3118034	3118979	17.5158	25.0674
S13655_SI	FBgn0029756	CG3309	X	5222202	5223383	2.43496	3.48459
S61253_SI	FBgn0016061	side	3R	23243965	23244702	3.65908	5.23452
S25190_SI	FBgn0035708	CG8398	3L	6609767	6610415	8.46624	12.1108
S48001_SI	FBgn0004055	uzip	2R	20916065	20916414	10.7952	15.4419
S53558_SI	FBgn0038202	CG12402	3R	9933451	9934043	6.70226	9.58541
F56980_SI	FBgn0038818	Nep4	3R	16480574	16482564	6.3313	9.05423
F17593_SI	FBgn0030519	CG11151	X	13633777	13634145	35.8894	51.3222
S39431_SI	FBgn0033718	ana3	2R	8236088	8238830	1.03272	1.47664
S59748_SI	FBgn0265266	CG13639	3R	20685622	20686088	6.16656	8.8157
F1456_SI	FBgn0031436	CG3214	2L	2579860	2580070	44.1653	63.1166
S30588_SI	FBgn0036702	CG6512	3L	17233763	17234158	10.6146	15.1627
S21713_SI	FBgn0024806	DIP2	3L	252539	252643	25.9046	36.9996
S34975_SI	FBgn0033031	CG8245	2R	1556564	1556924	47.9347	68.454
S6967_SI	FBgn0015400	kek2	2L	11582015	11583102	3.0016	4.2854
S19844_SI	FBgn0003380	Sh	X	17845225	17845346	19.9253	28.4467
S54627_SI	FBgn0027948	msps	3R	11884724	11884897	22.7146	32.4042
S7260_SI	FBgn0000114	aret	2L	12304446	12304595	22.3928	31.9401
S54342_SI	FBgn0038347	CG18522	3R	11358290	11358910	57.4003	81.8498
S960_SI	FBgn0031357	mRpL48	2L	1710599	1710697	22.46	31.9908
S15515_SI	FBgn0260789	mxc	X	9132287	9136253	2.1823	3.10753
S13050_SI	FBgn0029663	CG10804	X	3372644	3373065	12.8912	18.3482
F54081_SI	FBgn0038307	mRpS10	3R	11055387	11055749	9.79484	13.9332
S47172_SI	FBgn0034951	CG3860	2R	19880904	19881101	36.6815	52.1787
S26793_SI	FBgn0001229	Hsp67Bc	3L	9364611	9365597	8.63372	12.275
S33877_SI	FBgn0262636	Lin29	4	397720	398295	36.9446	52.5222
F28386_SI	FBgn0036294	CG10654	3L	12500250	12500940	10.118	14.3792
F61695_SI	FBgn0000659	fkh	3R	24406805	24410834	6.31301	8.96963
S1635_SI	FBgn0028970	betaggt-II	2L	2879112	2879879	8.16422	11.5997
S41017_SI	FBgn0028689	Rpn6	2R	10638650	10639156	12.4531	17.6838
F24440_SI	FBgn0028699	Rh50	3L	4918759	4919022	28.4024	40.3289
S50707_SI	FBgn0010222	Nmdmc	3R	4868574	4869361	16.0495	22.7811
S15753_SI	FBgn0030159	CG9689	X	9776849	9777703	13.5426	19.221
S18982_SI	FBgn0004598	Fur2	X	16272997	16273153	19.9387	28.2939
S42543_SI	FBgn0003091	Pkc53E	2R	12829980	12830120	28.2332	40.0342
S40592_SI	FBgn0040752	Prosap	2R	9953473	9954079	8.59237	12.1821
S22891_SI	FBgn0035318	CG9018	3L	2236801	2237076	5.58274	7.91021
S21565_SI	FBgn0052475	mthl8	3L	24752	24908	9.82473	13.9197
S16235_SI	FBgn0030260	CG1537	X	10956710	10957203	15.6269	22.1401
S47445_SI	FBgn0034987	CG3363	2R	20078550	20082457	8.38226	11.876
S36650_SI	FBgn0033274	CG14757	2R	4060678	4060874	20.3619	28.8453
S18429_SI	FBgn0026666	l(1)G0136	X	15629132	15629207	74.7538	105.876
F19105_SI	FBgn0030757	CG9902	X	16435778	16438956	2.24635	3.18151
F35299_SI	FBgn0013732	sced	2R	2544831	2548129	7.99987	11.3281
S13233_SI	FBgn0029687	Vap-33-1	X	3845669	3845778	34.5848	48.9588
S46244_SI	FBgn0259145	CG42260	2R	18647269	18648093	2.44619	3.46004
F32746_SI	FBgn0086913	Rab26	3L	21311874	21313731	14.2399	20.1308
S52949_SI	FBgn0038100	Paip2	3R	8809457	8809605	42.7554	60.4411
F14525_SI	FBgn0263993	CG43736	X	6772579	6775258	17.9493	25.3517
S61560_SI	FBgn0085391	CG34362	3R	23910185	23910338	43.03	60.7625
F44369_SI	FBgn0028372	isopeptidase-T-3	2R	15560166	15560982	12.1574	17.161
S6802_SI	FBgn0040211	hgo	2L	11138349	11138567	19.3546	27.3175
F29809_SI	FBgn0036551	CG17029	3L	15969970	15970655	11.1712	15.763
S48103_SI	FBgn0058354	CR40354	3LHet	687420	688819	4.60739	6.49952
S53970_SI	FBgn0038286	CG6966	3R	10906169	10907105	33.3066	46.9808
S1800_SI	FBgn0260817	gkt	2L	3160810	3161199	9.84275	13.8833
S45528_SI	FBgn0034644	CG10082	2R	17542475	17542551	33.6413	47.4512
S3569_SI	FBgn0031801	CG9498	2L	6349393	6350290	48.7085	68.6915
S53092_SI	FBgn0038126	CG8483	3R	9034476	9035512	4.69533	6.61839
S63163_SI	FBgn0013973	Gycbeta100B	3R	26996731	26997242	26.344	37.1275
S20228_SI	FBgn0030959	CG6961	X	18680632	18681373	4.65584	6.56053
S26203_SI	FBgn0035892	exo70	3L	8407445	8408175	4.90335	6.90842
S28590_SI	FBgn0036316	CG10960	3L	12819476	12819727	13.256	18.6757
S26094_SI	FBgn0027569	cert	3L	8276873	8277104	15.2539	21.4863
S53218_SI	FBgn0038147	CCHa2	3R	9214781	9215481	131.584	185.306
F53334_SI	FBgn0038165	Task6	3R	9498820	9500264	2.49934	3.51949
S57707_SI	FBgn0013759	CASK	3R	17615384	17615482	68.7532	96.8003
F51026_SI	FBgn0037720	CG8312	3R	5417031	5417907	6.11998	8.61551
S27659_SI	FBgn0036144	GlcAT-P	3L	11176734	11177308	12.0207	16.9208
S10499_SI	FBgn0014127	barr	2L	20058163	20058729	3.70674	5.21693
S31169_SI	FBgn0036801	MYPT-75D	3L	18654457	18655143	15.7804	22.2075
F26538_SI	FBgn0264307	orb2	3L	8930200	8937620	31.8717	44.836
S49657_SI	FBgn0037469	Dpck	3R	2908196	2908487	13.4734	18.9459
S57704_SI	FBgn0013759	CASK	3R	17613705	17613824	67.991	95.5904
S111_SI	FBgn0260995	CG42596	2RHet	1905053	1905146	29.7604	41.839
S8330_SI	FBgn0040228	dyn-p25	2L	15005961	15006260	12.276	17.2497
S49103_SI	FBgn0261261	plx	3R	1536016	1536585	25.4375	35.74
S44167_SI	FBgn0263391	hts	2R	15286531	15286598	28.0482	39.401
F22889_SI	FBgn0035318	CG9018	3L	2235646	2235972	12.5234	17.5702
S6477_SI	FBgn0032287	CG6415	2L	10704149	10704930	46.0856	64.6334
S34190_SI	FBgn0023213	eIF4G	4	948019	948777	2.15636	3.02418
F51864_SI	FBgn0042094	Adk3	3R	6713067	6714065	26.1164	36.6038
S18719_SI	FBgn0259110	mmd	X	15856797	15856968	18.8961	26.484
S30311_SI	FBgn0000017	Abl	3L	16639910	16640982	5.7806	8.10135
S34530_SI	FBgn0040038	klhl10	U	1906795	1906895	61.8063	86.6018
S19073_SI	FBgn0264255	para	X	16368480	16368674	7.9671	11.1614
S51648_SI	FBgn0037817	Cyp12e1	3R	6261289	6261739	6.7967	9.52005
S35496_SI	FBgn0265137	Spn42Da	2R	2764400	2764627	8.85963	12.4075
F4069_SI	FBgn0031882	Rab30	2L	7030493	7032177	15.0639	21.092
S61313_SI	FBgn0027492	wdb	3R	23393138	23393927	12.2965	17.2138
S49712_SI	FBgn0037475	Fer1	3R	2963572	2963716	17.2198	24.0924
S12111_SI	FBgn0259108	futsch	X	1342880	1345400	146.476	204.765
S18638_SI	FBgn0003392	shi	X	15795577	15795780	104.39	145.93
S27045_SI	FBgn0036030	CG6767	3L	9676679	9677558	130.493	182.354
S10211_SI	FBgn0003732	Top2	2L	19448143	19451180	5.4483	7.6133
S51123_SI	FBgn0052939	CG32939	3R	5519076	5519231	26.6891	37.2937
S5046_SI	FBgn0262029	d	2L	8487970	8488671	5.8528	8.17542
F54999_SI	FBgn0015520	nonA-l	3R	12465927	12468834	7.9001	11.032
S59565_SI	FBgn0003429	slo	3R	20490086	20490517	8.74483	12.2065
S2906_SI	FBgn0031684	CG8680	2L	5100010	5100202	54.4938	76.0645
S40530_SI	FBgn0262739	AGO1	2R	9837355	9837577	17.4078	24.2938
S33989_SI	FBgn0028996	onecut	4	619181	622155	29.7609	41.532
S55480_SI	FBgn0038532	CG14322	3R	13486447	13490364	6.36873	8.88717
S47701_SI	FBgn0259707	CG42361	2R	20495216	20495607	19.7442	27.5517
S26529_SI	FBgn0035936	Tsp66E	3L	8923480	8923839	13.8979	19.3931
S1365_SI	FBgn0031418	CG3609	2L	2372455	2372770	86.7838	121.081
S47041_SI	FBgn0261794	kcc	2R	19798914	19799074	24.3557	33.9743
S39777_SI	FBgn0033761	CG8778	2R	8539589	8539992	8.17573	11.4036
S11582_SI	FBgn0086683	Spf45	2L	22959606	22959815	9.07457	12.6561
S51167_SI	FBgn0262477	FoxP	3R	5552873	5553339	6.16567	8.5967
S23682_SI	FBgn0035464	CG12006	3L	3811946	3812413	7.53746	10.5073
S59280_SI	FBgn0039178	CG6356	3R	20112003	20112449	14.8757	20.7313
F34404_SI	FBgn0053653	Caps	4	1249716	1249922	37.0578	51.6231
S53884_SI	FBgn0263929	jvl	3R	10614748	10615217	13.1136	18.2668
S5751_SI	FBgn0040965	CG13130	2L	9983671	9984245	12.0952	16.8464
S60146_SI	FBgn0051098	CG31098	3R	21117750	21118699	5.79593	8.07039
S285_SI	FBgn0016977	spen	2L	185152	186123	5.32913	7.4191
S26775_SI	FBgn0085484	CG34455	3L	9353416	9353871	7.69567	10.7088
S42952_SI	FBgn0028382	cyp33	2R	13433059	13433442	9.88914	13.75
S44177_SI	FBgn0263391	hts	2R	15297310	15298021	20.517	28.515
S19660_SI	FBgn0030854	CG8289	X	17527724	17528386	28.049	38.9788
F20713_SI	FBgn0010341	Cdc42	X	19591800	19592278	10.677	14.8263
S3093_SI	FBgn0031711	CG6907	2L	5524139	5525809	7.52041	10.4418
S30424_SI	FBgn0003410	sina	3L	16846851	16847625	11.3824	15.8035
S43351_SI	FBgn0028983	Spn55B	2R	14013852	14014802	4.13031	5.73375
S32346_SI	FBgn0052425	CG32425	3L	20505037	20505485	28.2157	39.1686
S61118_SI	FBgn0051064	CG31064	3R	23058195	23058597	20.6323	28.6187
S21769_SI	FBgn0004373	fwd	3L	306982	307256	36.2265	50.2393
S28615_SI	FBgn0036319	Ent3	3L	12848592	12850004	12.1498	16.8449
S12388_SI	FBgn0261954	east	X	1913881	1915150	17.7663	24.6298
S34762_SI	FBgn0260799	p120ctn	2R	494269	494825	44.1974	61.2688
S43505_SI	FBgn0063497	GstE3	2R	14288218	14288972	44.0494	61.0135
F249_SI	FBgn0001142	Gs1	2L	132077	134472	74.2073	102.763
S18806_SI	FBgn0030723	dpr18	X	15963024	15963348	29.7042	41.1288
F61571_SI	FBgn0085383	CG34354	3R	24063455	24064952	30.3381	42.0034
S56193_SI	FBgn0010768	sqz	3R	14994291	14996296	3.70692	5.1301
S18744_SI	FBgn0030716	CG9170	X	15875772	15875883	17.3579	24.0184
S60156_SI	FBgn0051288	CG31288	3R	21123990	21124359	3.99275	5.5248
S16390_SI	FBgn0027359	Tim8	X	11262478	11262658	34.4922	47.7231
F31948_SI	FBgn0036928	Tom20	3L	19994091	19994396	26.6045	36.7851
S22509_SI	FBgn0025712	CG13920	3L	1650714	1650852	17.7293	24.5087
F19670_SI	FBgn0026375	RhoGAPp190	X	17537047	17537280	16.938	23.4129
S16790_SI	FBgn0263111	cac	X	11864364	11864699	8.84688	12.2282
S18576_SI	FBgn0030699	CG8578	X	15740990	15741174	19.8103	27.3806
S944_SI	FBgn0086758	chinmo	2L	1695439	1695586	23.9693	33.1223
S14150_SI	FBgn0023458	Rbcn-3A	X	6136248	6136317	36.8823	50.942
F50809_SI	FBgn0037679	CG8866	3R	5157786	5158589	11.3854	15.7246
S13981_SI	FBgn0029826	CG6041	X	5843384	5843663	8.78559	12.1305
S16020_SI	FBgn0001206	Hmr	X	10485590	10486285	9.79496	13.5241
S5940_SI	FBgn0004419	me31B	2L	10240680	10241058	16.8783	23.299
S58009_SI	FBgn0038961	CG13850	3R	18235121	18235370	13.2775	18.323
F6013_SI	FBgn0260749	Utx	2L	10275127	10275387	11.2176	15.4723
F50591_SI	FBgn0040532	CG8369	3R	4647730	4648388	87.7177	120.977
S17898_SI	FBgn0030572	mRpS25	X	14476532	14476726	31.7153	43.7221
S52024_SI	FBgn0004595	pros	3R	7217251	7217395	22.3073	30.7512
S18639_SI	FBgn0003392	shi	X	15795856	15795949	170.421	234.923
F19980_SI	FBgn0030897	Frq1	X	18049402	18049765	12.3116	16.9683
S12880_SI	FBgn0250874	ttm50	X	2624799	2624922	21.3921	29.4711
S25840_SI	FBgn0052368	CG32368	3L	7908537	7908946	29.8436	41.1144
S42908_SI	FBgn0034230	CG4853	2R	13403890	13404033	42.0965	57.9912
F58570_SI	FBgn0004882	orb	3R	19086332	19091947	6.42818	8.85318
S63422_SI	FBgn0039861	pasha	3R	27445232	27446181	3.65083	5.02773
F50057_SI	FBgn0037525	CG17816	3R	3711576	3712455	6.5719	9.05018
S7282_SI	FBgn0262475	bru-2	2L	12396293	12397528	13.3614	18.3994
S27959_SI	FBgn0004381	Klp68D	3L	11789827	11791975	18.9238	26.0555
S34416_SI	FBgn0053653	Caps	4	1274651	1275485	61.1033	84.0435
S19167_SI	FBgn0261791	SmG	X	16534126	16534273	49.6991	68.3394
S49893_SI	FBgn0015576	alpha-Est8	3R	3335065	3336000	66.0605	90.8331
S49162_SI	FBgn0037378	CG2046	3R	1619363	1619790	13.853	19.0395
S63249_SI	FBgn0039836	CG1750	3R	27080021	27080345	5.40869	7.43148
S34204_SI	FBgn0052016	CG32016	4	974646	974852	15.3825	21.1311
S4287_SI	FBgn0260486	Ziz	2L	7473948	7474236	20.3218	27.9148
S38614_SI	FBgn0050489	Cyp12d1-p	2R	7007471	7008630	2.11951	2.91033
S27682_SI	FBgn0061469	Ube3a	3L	11200298	11200790	17.0896	23.4636
F32667_SI	FBgn0037057	CG10512	3L	21198680	21199726	11.0933	15.2298
S20303_SI	FBgn0030973	CG7332	X	18781086	18781245	18.945	25.9878
S4288_SI	FBgn0260486	Ziz	2L	7474295	7474505	21.0782	28.8988
S58768_SI	FBgn0027512	CG10254	3R	19515798	19516767	23.7132	32.5019
S11936_SI	FBgn0040348	CG3703	X	837335	838129	23.607	32.3501
S22493_SI	FBgn0013342	n-syb	3L	1635186	1635237	140.29	192.157
F33949_SI	FBgn0026869	Thd1	4	561185	568769	11.7406	16.0773
S512_SI	FBgn0031268	cold	2L	574780	575090	9.49448	12.9954
S17379_SI	FBgn0261085	Syt12	X	13257617	13258905	3.77671	5.16925
F24133_SI	FBgn0052250	CG32250	3L	4318755	4319122	11.123	15.2166
S33986_SI	FBgn0039911	CG1909	4	607528	607719	49.2619	67.3865
S57185_SI	FBgn0002921	Atpalpha	3R	16789649	16789915	26.5787	36.3445
S7570_SI	FBgn0032474	DnaJ-H	2L	13164316	13164762	67.205	91.8919
S47242_SI	FBgn0061198	HSPC300	2R	19915474	19915647	19.4436	26.5822
S52140_SI	FBgn0051363	Jupiter	3R	7418089	7418346	50.8634	69.5315
S41265_SI	FBgn0034000	CG11808	2R	11103712	11104383	8.63079	11.7967
S32330_SI	FBgn0037000	CG5130	3L	20478589	20479294	3.18154	4.34788
S53333_SI	FBgn0038165	Task6	3R	9497697	9498538	16.7704	22.9179
F29455_SI	FBgn0036480	Cep135	3L	15120117	15120509	7.93541	10.8408
F52091_SI	FBgn0046225	CG17230	3R	7289749	7293094	10.6604	14.5595
S2778_SI	FBgn0262467	Scox	2L	4968432	4968935	11.3548	15.5036
S12817_SI	FBgn0003371	sgg	X	2571134	2571879	143.483	195.904
S23205_SI	FBgn0262593	Shab	3L	2944023	2946408	8.03118	10.9634
F1138_SI	FBgn0031384	CG4238	2L	2028303	2029028	22.7569	31.0353
S30143_SI	FBgn0036624	RAF2	3L	16383036	16383284	13.2958	18.1288
S14007_SI	FBgn0029830	Grip	X	5880331	5880729	4.54783	6.20036
S28492_SI	FBgn0052109	CG32109	3L	12739081	12739336	13.0575	17.7977
S3442_SI	FBgn0031774	CG9147	2L	6066369	6067235	16.1085	21.9485
S1253_SI	FBgn0010288	Uch	2L	2212738	2213333	32.9347	44.8561
S6476_SI	FBgn0032287	CG6415	2L	10703621	10704092	13.3485	18.1772
S24341_SI	FBgn0035575	CG7509	3L	4803077	4803596	13.6506	18.5879
S60008_SI	FBgn0039282	Bili	3R	20960414	20960602	13.7525	18.7243
F15995_SI	FBgn0030208	PPP4R2r	X	10374117	10375977	25.4557	34.6518
S39769_SI	FBgn0011604	Iswi	2R	8527557	8528133	23.4956	31.9829
S57473_SI	FBgn0038878	CG3301	3R	17101100	17101302	88.5567	120.544
S7515_SI	FBgn0265262	Vha68-1	2L	13001560	13002537	94.1703	128.119
S22543_SI	FBgn0035255	RabX5	3L	1669355	1669488	14.37	19.5268
S14338_SI	FBgn0029881	pigs	X	6543239	6546131	36.3483	49.3874
F371_SI	FBgn0020622	Pi3K21B	2L	301706	305233	14.3319	19.4678
S27620_SI	FBgn0260795	CG42575	3L	11126195	11126697	117.064	158.991
S58900_SI	FBgn0260634	eIF4G2	3R	19635550	19638307	24.382	33.1106
S54766_SI	FBgn0250823	gish	3R	12126967	12127073	43.9608	59.6881
F20556_SI	FBgn0026430	Grip84	X	19455373	19457046	5.72347	7.76828
S37894_SI	FBgn0033464	CG1441	2R	5786523	5786784	35.6685	48.3985
S41016_SI	FBgn0028689	Rpn6	2R	10638288	10638500	28.0485	38.051
S32394_SI	FBgn0037015	cmpy	3L	20706584	20706711	24.7137	33.4998
F32339_SI	FBgn0052425	CG32425	3L	20490423	20491564	11.8039	15.9978
F18404_SI	FBgn0030673	CG15601	X	15605542	15606342	5.31175	7.19875
F30630_SI	FBgn0036714	CG7692	3L	17348764	17351156	7.21364	9.77597
F33921_SI	FBgn0039908	Asator	4	493521	494345	33.0998	44.8565
S33754_SI	FBgn0024811	Crk	4	232480	232608	47.3415	64.1296
S49196_SI	FBgn0037386	CG1208	3R	1662579	1662764	2.87422	3.89323
F1407_SI	FBgn0031428	CG9886	2L	2422086	2424647	9.72429	13.1665
S52505_SI	FBgn0051361	dpr17	3R	7936013	7936227	21.0382	28.4842
F21691_SI	FBgn0000541	E(bx)	3L	236139	236501	33.0573	44.7521
F20283_SI	FBgn0030968	CG7322	X	18749906	18750466	81.4346	110.206
S31293_SI	FBgn0036824	CG3902	3L	18891240	18891393	15.1031	20.4362
S21736_SI	FBgn0027111	miple	3L	268220	268459	33.0745	44.7498
S3082_SI	FBgn0031708	CG7382	2L	5519212	5519621	29.2037	39.5049
S38780_SI	FBgn0025373	Fpps	2R	7193377	7193603	8.39593	11.3551
S32682_SI	FBgn0037061	CG12975	3L	21209577	21209678	9.93485	13.4331
S47409_SI	FBgn0019643	Dat	2R	20043327	20043500	67.9644	91.847
S17857_SI	FBgn0002917	na	X	14169166	14169439	14.4194	19.4821
S42575_SI	FBgn0004580	Cbp53E	2R	12881665	12881721	90.7172	122.537
S31367_SI	FBgn0036843	CG6812	3L	19057945	19058483	25.6688	34.66
S40864_SI	FBgn0261613	Oaz	2R	10349688	10353386	0.659406	0.889643
S56445_SI	FBgn0026753	Vha13	3R	15469928	15470108	183.975	248.158
S54552_SI	FBgn0013334	Sap47	3R	11780809	11780927	173.484	233.918
F20284_SI	FBgn0030968	CG7322	X	18751102	18751484	27.3244	36.8367
F14394_SI	FBgn0029895	CG14441	X	6610022	6613412	21.9062	29.5312
S16437_SI	FBgn0001145	Gs2	X	11323272	11324228	642.573	866.205
F37966_SI	FBgn0033474	CG1407	2R	5918789	5919331	2.61094	3.5191
S55562_SI	FBgn0038542	TyrR	3R	13575851	13578780	3.98339	5.36891
S16576_SI	FBgn0011754	PhKgamma	X	11591344	11591628	25.3543	34.1599
F28770_SI	FBgn0001256	ImpL1	3L	13375865	13377099	3.84095	5.17032
S1367_SI	FBgn0031418	CG3609	2L	2373134	2373425	19.5299	26.2869
S25489_SI	FBgn0035762	CG8605	3L	7317024	7317851	4.53254	6.09983
F44740_SI	FBgn0086604	CG12484	2R	16357919	16358469	11.9863	16.1178
S45103_SI	FBgn0034579	mRpL54	2R	16948578	16948711	23.6437	31.7933
F57896_SI	FBgn0051163	SKIP	3R	18119160	18121848	8.86804	11.9242
S8675_SI	FBgn0028645	beat-Ib	2L	15939364	15940082	11.1968	15.0551
S52877_SI	FBgn0051345	CG31345	3R	8636867	8637381	86.9033	116.833
S41943_SI	FBgn0001124	Got1	2R	12028139	12029433	117.791	158.311
F14643_SI	FBgn0025549	unc-119	X	7184822	7185331	26.5118	35.6317
S39531_SI	FBgn0033728	Cpr49Ae	2R	8291671	8292613	132.193	177.591
S17054_SI	FBgn0030412	tomosyn	X	12529765	12530316	22.9398	30.8161
F60360_SI	FBgn0039358	CG5028	3R	21508780	21509105	147.656	198.325
S17490_SI	FBgn0030499	CG11178	X	13502434	13503562	13.4234	18.0171
S6128_SI	FBgn0019932	SamDC	2L	10341226	10341503	25.2191	33.8485
S36027_SI	FBgn0025185	az2	2R	3398127	3399289	4.96114	6.65553
F58616_SI	FBgn0039073	CG4408	3R	19187611	19189296	3.91125	5.24392
F13945_SI	FBgn0000042	Act5C	X	5796723	5799261	201.59	270.223
S16512_SI	FBgn0262852	CR43216	X	11481316	11481718	7.49017	10.0355
S43795_SI	FBgn0010551	l(2)03709	2R	14708110	14708343	40.1461	53.7876
S20775_SI	FBgn0259789	vfl	X	19660978	19663540	4.99506	6.69067
F20637_SI	FBgn0031043	NAA20	X	19515801	19516297	35.4748	47.5105
F26042_SI	FBgn0040832	CG8012	3L	8208700	8209298	25.6257	34.3002
S57901_SI	FBgn0038938	CG7084	3R	18125857	18126368	19.0175	25.4539
S1406_SI	FBgn0031428	CG9886	2L	2420830	2422029	9.93019	13.2901
S26774_SI	FBgn0052039	CG32039	3L	9352576	9352847	49.0177	65.5803
F18187_SI	FBgn0030625	CG5877	X	15188370	15191202	5.69062	7.61288
S16135_SI	FBgn0030239	CG17333	X	10741803	10742278	18.8933	25.2724
S33486_SI	FBgn0010215	alpha-Cat	3L	23327464	23327840	8.1226	10.8626
S29885_SI	FBgn0005536	Mbs	3L	16070292	16070382	40.6437	54.3352
F23929_SI	FBgn0004574	Rop	3L	4136359	4138996	74.441	99.4846
S38500_SI	FBgn0027499	wde	2R	6689742	6693018	14.787	19.7374
S57017_SI	FBgn0259222	CG42322	3R	16574970	16575098	20.716	27.6396
S36599_SI	FBgn0005648	Pabp2	2R	4019426	4019637	9.08656	12.1226
S54136_SI	FBgn0014879	Set	3R	11090327	11090677	39.1466	52.2159
F21889_SI	FBgn0035140	CG17180	3L	540851	541428	8.03974	10.7225
S45818_SI	FBgn0034704	CG6758	2R	18062881	18064262	7.08874	9.45131
S14635_SI	FBgn0029942	CG2059	X	7181205	7181378	9.67038	12.8735
F23286_SI	FBgn0035397	CG11486	3L	3073081	3073478	13.7311	18.279
S24441_SI	FBgn0028699	Rh50	3L	4919101	4919321	39.2976	52.2857
F40027_SI	FBgn0263998	Ack-like	2R	9032567	9035959	13.4779	17.9252
S34996_SI	FBgn0259978	vlc	2R	1591940	1592944	17.8937	23.7924
F35895_SI	FBgn0000352	cos	2R	3269681	3272524	16.8398	22.3911
S23877_SI	FBgn0004516	Gad1	3L	4074077	4075538	340.249	452.252
S8215_SI	FBgn0263330	CR43411	2L	14613258	14613621	43.1439	57.3103
S60585_SI	FBgn0001139	gro	3R	21873958	21874157	20.9364	27.8102
S49793_SI	FBgn0037490	CG10053	3R	3073088	3073862	10.1238	13.4457
S37674_SI	FBgn0010342	Map60	2R	5478870	5480249	9.27728	12.3199
S54876_SI	FBgn0250754	CG42232	3R	12284002	12292107	6.45459	8.56919
S48600_SI	FBgn0265082	Cdep	3R	758452	765940	19.5733	25.9854
S32839_SI	FBgn0037090	Est-Q	3L	21496522	21497059	15.0243	19.9449
S50413_SI	FBgn0051450	mRpS18A	3R	4387639	4388037	29.6235	39.3128
S31859_SI	FBgn0036918	CG7770	3L	19917082	19917307	45.8016	60.7822
S55747_SI	FBgn0038581	CG14314	3R	14043374	14043736	37.5315	49.8004
S24436_SI	FBgn0028699	Rh50	3L	4913695	4913956	16.1327	21.4057
S33927_SI	FBgn0039908	Asator	4	500661	500864	16.1718	21.4518
S47944_SI	FBgn0035086	CG12851	2R	20840576	20842004	17.3041	22.9513
F16261_SI	FBgn0027498	CG2061	X	10986992	10988980	10.3755	13.7598
S19361_SI	FBgn0030806	CG13001	X	16835119	16836895	5.82307	7.7213
S35130_SI	FBgn0033055	tbce	2R	1931601	1931883	18.0222	23.8969
S6848_SI	FBgn0032354	CG4788	2L	11179041	11180430	3.39012	4.49512
S23678_SI	FBgn0052262	CG32262	3L	3809146	3810196	24.0049	31.8257
S15618_SI	FBgn0052700	CG32700	X	9400744	9401295	64.5098	85.5166
S19622_SI	FBgn0030847	CG12991	X	17473894	17474130	16.2963	21.6001
F6833_SI	FBgn0259822	Ca-beta	2L	11156252	11159729	21.9885	29.1398
S18583_SI	FBgn0026076	UBL3	X	15744579	15744743	68.7199	91.0462
S12441_SI	FBgn0025629	CG4045	X	1969702	1969933	9.7293	12.8896
S10606_SI	FBgn0032859	Arpc2	2L	20417061	20417667	7.36312	9.7546
S6794_SI	FBgn0032348	CG4751	2L	11132453	11136003	8.81097	11.6724
S28466_SI	FBgn0261933	SmD1	3L	12726464	12727083	8.50416	11.2645
F22706_SI	FBgn0035290	CG1887	3L	1900494	1902706	2.29128	3.03429
S18768_SI	FBgn0003969	vap	X	15894701	15894851	30.2775	40.0909
S50346_SI	FBgn0037580	DppIII	3R	4171181	4173187	18.5989	24.6167
S13210_SI	FBgn0260658	CG42541	X	3798062	3798629	10.8541	14.3655
F50901_SI	FBgn0037697	GstZ2	3R	5282537	5283847	33.1285	43.8418
S21737_SI	FBgn0027111	miple	3L	268563	268700	47.6814	63.1004
S33885_SI	FBgn0262636	Lin29	4	411051	412170	8.52339	11.2786
S44058_SI	FBgn0034433	endoB	2R	15194952	15196020	71.3143	94.3402
F60916_SI	FBgn0039464	CG6330	3R	22775414	22776290	107.885	142.71
S6046_SI	FBgn0032210	CYLD	2L	10297216	10297370	20.3465	26.9091
S52137_SI	FBgn0051363	Jupiter	3R	7416108	7417029	169.292	223.881
F35298_SI	FBgn0033081	geminin	2R	2542968	2543955	12.1926	16.124
F5673_SI	FBgn0032156	CG13124	2L	9908308	9908633	31.4779	41.614
S37476_SI	FBgn0033400	CG2063	2R	5172815	5173043	14.299	18.8932
S37304_SI	FBgn0003612	Su(var)2-10	2R	5005720	5005954	8.50742	11.2354
S34350_SI	FBgn0002521	pho	4	1194785	1195554	32.4332	42.8233
S63580_SI	FBgn0039883	RhoGAP100F	3R	27665819	27670966	11.1212	14.6778
F26167_SI	FBgn0001248	Idh	3L	8349504	8351035	95.493	125.976
S31600_SI	FBgn0036888	CG9330	3L	19579992	19580215	33.7843	44.5436
F25088_SI	FBgn0001258	ImpL3	3L	6252265	6253010	11.967	15.7763
F14222_SI	FBgn0250869	CG42240	X	6224875	6227061	45.8696	60.4458
S30325_SI	FBgn0040512	zetaCOP	3L	16666157	16666524	25.3068	33.3409
S32744_SI	FBgn0003042	Pc	3L	21308406	21310582	15.971	21.0321
F46979_SI	FBgn0025790	TBPH	2R	19748729	19750135	6.70896	8.8325
S4544_SI	FBgn0031955	CG14535	2L	7844905	7847664	7.99078	10.5188
S19671_SI	FBgn0026375	RhoGAPp190	X	17537714	17538211	18.4802	24.3258
F44363_SI	FBgn0015949	hrg	2R	15556623	15557337	14.0411	18.4787
S42147_SI	FBgn0034117	CG7997	2R	12228986	12229287	22.0166	28.9626
S8457_SI	FBgn0028862	dao	2L	15252452	15252794	19.4617	25.5991
S31560_SI	FBgn0036882	CG9279	3L	19531525	19533316	40.2479	52.9151
S19668_SI	FBgn0026375	RhoGAPp190	X	17536336	17536732	43.8707	57.6661
F2851_SI	FBgn0031673	CG31650	2L	5042491	5042890	11.4019	14.9835
S48371_SI	FBgn0052944	CG32944	3R	244829	245300	5.65351	7.42649
S18705_SI	FBgn0030710	CG8924	X	15837383	15838482	14.8298	19.4758
S26777_SI	FBgn0085484	CG34455	3L	9354109	9355142	48.8111	64.09
F43252_SI	FBgn0034282	Mapmodulin	2R	13753683	13754758	94.3812	123.881
S57702_SI	FBgn0013759	CASK	3R	17612895	17613002	102.198	134.127
F48272_SI	FBgn0041605	cpx	3R	121290	130357	175.139	229.85
F38080_SI	FBgn0050011	gem	2R	6011793	6015082	41.7042	54.7262
S29072_SI	FBgn0005592	btl	3L	14075374	14076329	4.20696	5.51942
F58819_SI	FBgn0039109	CG10365	3R	19554276	19554881	25.8766	33.9491
S29886_SI	FBgn0005536	Mbs	3L	16070823	16070909	27.468	36.0327
F51960_SI	FBgn0037878	CG6693	3R	7045990	7047361	14.3713	18.8294
S47173_SI	FBgn0034951	CG3860	2R	19881162	19881420	20.1325	26.3775
F45409_SI	FBgn0010415	Sdc	2R	17286392	17286818	42.3568	55.4837
S27413_SI	FBgn0036094	CG14153	3L	10636757	10637715	38.7817	50.792
S10273_SI	FBgn0032798	CG10132	2L	19518786	19519159	7.67552	10.0523
S1420_SI	FBgn0264978	Slh	2L	2490733	2491442	12.7704	16.7201
S9365_SI	FBgn0032646	CG6412	2L	17500492	17501106	15.3522	20.098
S34349_SI	FBgn0002521	pho	4	1194432	1194723	23.0639	30.1679
S18937_SI	FBgn0030742	CG9919	X	16223928	16224272	8.84921	11.5729
F11823_SI	FBgn0025638	Roc1a	X	541320	541670	52.449	68.5762
S1461_SI	FBgn0026479	Drp1	2L	2582174	2582402	29.6226	38.6979
F36508_SI	FBgn0033252	CG12769	2R	3939585	3942347	21.0659	27.5195
F56181_SI	FBgn0038683	CG11779	3R	14979819	14981519	20.8652	27.2307
S25352_SI	FBgn0260660	mp	3L	7044586	7044822	17.4256	22.7372
F33215_SI	FBgn0025702	srpk79D	3L	22274332	22274883	15.7127	20.4973
S42300_SI	FBgn0034145	CG5065	2R	12506309	12507194	16.0459	20.9278
F16076_SI	FBgn0030230	Rph	X	10643108	10644127	25.1644	32.795
S14992_SI	FBgn0030011	Gbeta5	X	8044764	8046308	52.0477	67.8073
F2903_SI	FBgn0031683	CG4230	2L	5098094	5099294	80.4988	104.866
S19145_SI	FBgn0025743	mbt	X	16507571	16508889	21.6403	28.1777
S63586_SI	FBgn0011224	heph	3R	27690854	27691047	17.3607	22.5935
S34900_SI	FBgn0033021	CG10417	2R	1248524	1249054	22.9169	29.8243
S39984_SI	FBgn0265623	Su(z)2	2R	8893270	8895307	16.263	21.1613
S62904_SI	FBgn0083991	CG34155	3R	26380276	26382671	25.7918	33.5575
S3674_SI	FBgn0031824	CG9547	2L	6492974	6493854	14.7033	19.1284
S9988_SI	FBgn0001202	hk	2L	19032435	19033208	24.7499	32.1925
S55794_SI	FBgn0038596	CG14312	3R	14108700	14109079	24.402	31.7396
S52192_SI	FBgn0037931	CG18476	3R	7502165	7503071	5.79853	7.54134
F22524_SI	FBgn0035253	CG7971	3L	1660599	1661165	36.8859	47.959
S51494_SI	FBgn0004575	Syn	3R	6045501	6048164	100.162	130.164
S7631_SI	FBgn0032488	CG16812	2L	13223345	13223932	10.0417	13.0495
S43509_SI	FBgn0063495	GstE5	2R	14292110	14292843	8.40815	10.9266
F25841_SI	FBgn0024187	syd	3L	7919125	7919937	32.5927	42.3547
S17382_SI	FBgn0261085	Syt12	X	13259608	13262212	11.6054	15.0759
S38362_SI	FBgn0033528	trsn	2R	6366516	6366930	12.812	16.638
S56136_SI	FBgn0015781	P5cr	3R	14854659	14855669	15.3086	19.871
S22526_SI	FBgn0035253	CG7971	3L	1661707	1662381	16.0685	20.8567
F24845_SI	FBgn0053523	CG33523	3L	5922204	5923220	60.1717	78.0784
S16618_SI	FBgn0030332	CG9360	X	11657507	11657856	14.5499	18.8765
F10985_SI	FBgn0023388	Dap160	2L	21137131	21137688	18.2684	23.7002
F3472_SI	FBgn0051641	stai	2L	6109667	6110224	30.886	40.0341
S12375_SI	FBgn0023545	CG4406	X	1902162	1902322	17.7683	23.0284
S28447_SI	FBgn0015919	caup	3L	12612699	12614898	3.47955	4.50951
F4003_SI	FBgn0031871	CG10158	2L	6943178	6945069	13.4842	17.4707
F60648_SI	FBgn0000064	Ald	3R	22079791	22081153	366.034	474.232
F50957_SI	FBgn0037705	mura	3R	5361347	5365012	35.3184	45.7583
S10635_SI	FBgn0263355	CG31688	2L	20426199	20427473	6.81147	8.82397
S1361_SI	FBgn0261647	Axud1	2L	2368316	2370137	20.0177	25.931
F56539_SI	FBgn0038735	CG4662	3R	15678205	15678769	9.05727	11.7265
S18754_SI	FBgn0030719	eIF5	X	15883887	15883983	67.5364	87.4389
S32191_SI	FBgn0024887	kin17	3L	20351041	20351431	14.9378	19.3381
S60907_SI	FBgn0039462	CG14252	3R	22772053	22772368	9.21086	11.9204
F12011_SI	FBgn0261444	CG3638	X	1109322	1115628	22.8983	29.63
S41021_SI	FBgn0050476	ave	2R	10640451	10640774	36.4956	47.2124
F39171_SI	FBgn0033673	CG8298	2R	7878570	7879855	22.4915	29.0918
F37489_SI	FBgn0028408	Drep-2	2R	5185772	5190326	27.1534	35.1208
S49122_SI	FBgn0037372	CG2091	3R	1579040	1579961	6.7554	8.73591
S47231_SI	FBgn0034958	CG3907	2R	19908526	19908842	23.2092	30.0115
S57701_SI	FBgn0013759	CASK	3R	17612652	17612827	72.4597	93.6653
F54381_SI	FBgn0053207	pxb	3R	11512318	11516235	3.52126	4.55153
S38691_SI	FBgn0085256	CG34227	2R	7135631	7136115	125.409	162.092
F15359_SI	FBgn0259734	CG42388	X	8946483	8948608	5.55598	7.17889
F19085_SI	FBgn0264255	para	X	16383633	16383910	9.07099	11.7202
F2644_SI	FBgn0031632	CG15628	2L	4827173	4828945	69.8328	90.2192
F58044_SI	FBgn0263351	AP-2mu	3R	18289065	18290325	56.0518	72.3942
S39292_SI	FBgn0025454	Cyp6g1	2R	8073172	8073330	34.0947	44.0293
S61402_SI	FBgn0039536	CG18437	3R	23498226	23498529	30.5475	39.433
S18575_SI	FBgn0030699	CG8578	X	15740442	15740600	19.0063	24.5291
S34050_SI	FBgn0024728	Slip1	4	689046	689200	33.5849	43.3382
S55248_SI	FBgn0038490	CG5285	3R	12976751	12977352	7.06425	9.11208
F26669_SI	FBgn0011206	bol	3L	9090729	9095907	96.0236	123.842
F24883_SI	FBgn0028980	tan	3L	6048817	6050102	18.1345	23.3746
S2270_SI	FBgn0000256	capu	2L	3884036	3884518	11.3258	14.5985
S24737_SI	FBgn0035631	Txl	3L	5758946	5759475	12.8069	16.5062
S29079_SI	FBgn0042630	Sox21b	3L	14105505	14106702	13.7165	17.6763
S45764_SI	FBgn0243516	Vrp1	2R	17993612	17994710	44.6651	57.5473
F30700_SI	FBgn0036728	CG7580	3L	17467994	17468235	34.5593	44.5076
S36399_SI	FBgn0023171	rnh1	2R	3819513	3819885	6.06394	7.80709
S42135_SI	FBgn0262511	Vha44	2R	12214316	12214414	41.3609	53.2496
S38068_SI	FBgn0003071	Pfk	2R	6002820	6003262	22.5481	29.0112
F15465_SI	FBgn0026206	mei-P26	X	9063499	9064018	22.7419	29.2521
S51422_SI	FBgn0037789	CG6208	3R	5946121	5947122	31.029	39.9115
S1139_SI	FBgn0031384	CG4238	2L	2029092	2029418	43.812	56.3291
S35217_SI	FBgn0050431	CG30431	2R	2091524	2092729	9.83486	12.6403
S24642_SI	FBgn0035624	Eaf6	3L	5600652	5600783	13.069	16.7892
S29018_SI	FBgn0036398	upSET	3L	14004096	14010727	13.3247	17.1163
F3749_SI	FBgn0051635	CG31635	2L	6632798	6635406	25.7797	33.111
S56172_SI	FBgn0261285	Ppcs	3R	14964776	14967365	42.2262	54.2153
F37951_SI	FBgn0022382	Pka-R2	2R	5881395	5884126	86.8107	111.444
F54555_SI	FBgn0013334	Sap47	3R	11785042	11787846	342.735	439.957
S32996_SI	FBgn0052446	Atox1	3L	21635074	21635699	91.0535	116.842
S60533_SI	FBgn0259146	CG42261	3R	21803867	21808458	11.7777	15.1116
F39415_SI	FBgn0033715	CG8490	2R	8222937	8223710	10.6951	13.7195
F27310_SI	FBgn0052056	scramb1	3L	10214711	10215201	38.8209	49.7966
F15754_SI	FBgn0030160	CG9691	X	9778475	9779077	147.875	189.671
S51457_SI	FBgn0037794	CG6254	3R	5984866	5985053	20.0264	25.6684
S5978_SI	FBgn0026379	Pten	2L	10258549	10258656	15.9822	20.4709
S10151_SI	FBgn0032775	CG17544	2L	19392066	19392989	11.4302	14.6388
S51840_SI	FBgn0037847	SelR	3R	6692251	6692415	47.7335	61.1077
S55917_SI	FBgn0023083	fray	3R	14412001	14415175	25.9152	33.1547
S26582_SI	FBgn0263199	Galk	3L	8976632	8976836	91.2079	116.553
S55677_SI	FBgn0038564	CG7785	3R	13848452	13849411	13.6144	17.3956
S14234_SI	FBgn0261955	kdn	X	6254025	6255226	403.518	515.543
F3566_SI	FBgn0031800	CG9497	2L	6346430	6347393	26.482	33.8255
F38346_SI	FBgn0001122	Galphao	2R	6349018	6353206	146.734	187.417
F15161_SI	FBgn0053181	CG33181	X	8403489	8404737	39.8587	50.9095
S52686_SI	FBgn0086134	Prosalpha2	3R	8257789	8257944	40.3723	51.5618
F17594_SI	FBgn0030519	CG11151	X	13634711	13635176	117.831	150.458
F63119_SI	FBgn0039816	CG11317	3R	26917768	26918265	41.4272	52.8962
F39274_SI	FBgn0014184	Oda	2R	8054081	8055432	365.17	466.261
S5176_SI	FBgn0029123	SoxN	2L	8825645	8829670	23.9857	30.6073
S1458_SI	FBgn0031437	Arpc5	2L	2580292	2580581	20.9752	26.7654
S60564_SI	FBgn0002609	E(spl)m3-HLH	3R	21847545	21848849	3.04333	3.88245
S15799_SI	FBgn0052694	CG32694	X	9899706	9900915	15.4625	19.7254
S16453_SI	FBgn0030301	HP5	X	11352263	11353260	10.5533	13.4614
F8840_SI	FBgn0011708	Syx5	2L	16307346	16308329	19.8806	25.3578
F51194_SI	FBgn0037737	Pnn	3R	5566921	5567878	16.0808	20.5111
S22487_SI	FBgn0035246	CG13928	3L	1625791	1628377	145.877	186.021
F6398_SI	FBgn0010398	Lrr47	2L	10518060	10519269	3.23191	4.12113
F24468_SI	FBgn0035593	CG4603	3L	5127320	5128770	22.4429	28.6172
F59214_SI	FBgn0011725	twin	3R	20022615	20024935	44.0045	56.1103
S12484_SI	FBgn0023507	CG3835	X	2038320	2038970	127.3	162.303
F23466_SI	FBgn0035424	CG11505	3L	3232298	3236017	32.2813	41.1347
F18314_SI	FBgn0030648	CG6340	X	15377215	15378413	14.8556	18.9268
S34809_SI	FBgn0262970	CR43281	2R	670417	671151	16.0102	20.3978
S56153_SI	FBgn0038678	mRpL55	3R	14920364	14920624	35.9287	45.7725
S57049_SI	FBgn0038826	Syp	3R	16623258	16623398	55.0787	70.162
S28484_SI	FBgn0052112	CG32112	3L	12736005	12736272	18.4082	23.4435
S36647_SI	FBgn0033273	CG2183	2R	4057009	4057594	30.1679	38.4143
S31933_SI	FBgn0036926	CG7646	3L	19987908	19988051	55.9647	71.2553
S18047_SI	FBgn0030600	hiw	X	14904727	14905354	37.5211	47.7657
F33109_SI	FBgn0262737	mub	3L	21918280	21925802	99.9367	127.216
S3678_SI	FBgn0051638	CG31638	2L	6496057	6496988	39.0089	49.6511
F26670_SI	FBgn0011206	bol	3L	9099648	9100255	20.305	25.8436
F10210_SI	FBgn0003732	Top2	2L	19447365	19448061	18.1193	23.0482
S6218_SI	FBgn0051716	Cnot4	2L	10400735	10400869	45.9686	58.4567
S34325_SI	FBgn0039927	CG11155	4	1151009	1151212	28.9425	36.7899
F33208_SI	FBgn0004179	Csp	3L	22264658	22266845	132.117	167.882
F52022_SI	FBgn0004595	pros	3R	7197035	7202998	35.4336	44.9894
S13217_SI	FBgn0029685	CG2938	X	3826189	3829212	6.34949	8.05929
S17524_SI	FBgn0030506	Lig4	X	13558617	13560196	5.13744	6.51783
F56071_SI	FBgn0038659	endoA	3R	14732331	14736477	84.1075	106.698
S20609_SI	FBgn0031036	CG14220	X	19494669	19495377	8.11039	10.2879
S61824_SI	FBgn0015589	Apc	3R	24658023	24662208	32.394	41.0898
S3122_SI	FBgn0031717	Oscillin	2L	5549444	5549614	51.0268	64.6988
F10148_SI	FBgn0032775	CG17544	2L	19390369	19391219	31.3083	39.6715
F51404_SI	FBgn0028734	Fmr1	3R	5927142	5929324	26.9766	34.1824
S29071_SI	FBgn0005592	btl	3L	14072555	14075288	1.68316	2.13242
S52834_SI	FBgn0011745	Arp1	3R	8518492	8518666	34.7072	43.9677
S59926_SI	FBgn0039269	veli	3R	20890140	20890518	86.8077	109.961
S37223_SI	FBgn0011746	ana	2R	4963875	4965059	13.2082	16.7235
S33563_SI	FBgn0044510	mRpS5	3L	24535510	24536634	18.198	23.0357
S53693_SI	FBgn0024321	NK7.1	3R	10166944	10167305	14.6141	18.4939
S9921_SI	FBgn0032726	CG10621	2L	18952206	18952997	85.5895	108.284
S35278_SI	FBgn0026761	Trap1	2R	2521516	2523283	13.1659	16.6486
S10003_SI	FBgn0032744	Ttc19	2L	19044154	19044317	15.1436	19.1454
F63073_SI	FBgn0020912	Ptx1	3R	26754857	26756404	4.81885	6.09132
S57153_SI	FBgn0038839	CG10830	3R	16720174	16723042	106.953	135.145
S32640_SI	FBgn0041607	asparagine-synthetase	3L	21166218	21168073	21.0409	26.5865
S43740_SI	FBgn0053147	Hs3st-A	2R	14639458	14642026	29.549	37.3349
S27684_SI	FBgn0061469	Ube3a	3L	11201105	11201659	14.0275	17.723
S63217_SI	FBgn0046696	RNaseP:RNA	3R	27043086	27043384	31.1689	39.3756
F41033_SI	FBgn0020767	Spred	2R	10647151	10650301	52.4393	66.2435
S33703_SI	FBgn0052000	CG32000	4	160896	162753	60.3061	76.1805
F25191_SI	FBgn0035708	CG8398	3L	6610868	6612213	26.9207	33.9979
F593_SI	FBgn0010583	dock	2L	831714	833241	41.0555	51.836
S46843_SI	FBgn0034887	St1	2R	19570217	19570475	35.7192	45.094
S29800_SI	FBgn0036549	CG10516	3L	15961304	15961793	17.5777	22.1849
S62572_SI	FBgn0026597	Axn	3R	25858653	25858749	16.5999	20.9504
F16066_SI	FBgn0052676	CG32676	X	10605196	10609172	21.5431	27.1877
S34120_SI	FBgn0039923	MED26	4	803928	804563	9.06914	11.4445
F44176_SI	FBgn0263391	hts	2R	15296360	15297248	20.8816	26.3467
F33343_SI	FBgn0027339	jim	3L	22793041	22793884	25.0367	31.5852
F54884_SI	FBgn0027053	CSN5	3R	12296215	12296791	11.8634	14.9573
S13411_SI	FBgn0029708	CG3556	X	4426889	4427084	16.5397	20.8508
F6727_SI	FBgn0032338	CG16854	2L	11088331	11090680	5.20027	6.55501
F15255_SI	FBgn0030058	CG11294	X	8585852	8586779	19.0513	24.0108
S63016_SI	FBgn0039802	dj-1beta	3R	26633456	26633700	90.8034	114.405
F15676_SI	FBgn0261931	CG42797	X	9514626	9517276	18.9632	23.8909
S50532_SI	FBgn0037623	CG9801	3R	4561601	4564430	13.4981	17.0053
F31860_SI	FBgn0036918	CG7770	3L	19917392	19917788	33.1966	41.8162
S31231_SI	FBgn0001078	ftz-f1	3L	18790637	18791955	11.4309	14.3939
S41237_SI	FBgn0013467	igl	2R	11076261	11077797	275.828	347.29
S54466_SI	FBgn0038371	Pbp45	3R	11663868	11665237	2.3013	2.89619
F10601_SI	FBgn0032857	CG10947	2L	20385293	20387592	20.1566	25.3629
S46983_SI	FBgn0034919	CG5569	2R	19753710	19753908	29.2214	36.7672
F26881_SI	FBgn0052043	CG32043	3L	9454988	9457806	14.8673	18.7019
F10415_SI	FBgn0004811	fs(2)ltoPP43	2L	19793486	19795043	11.4071	14.3478
S55994_SI	FBgn0000303	Cha	3R	14550855	14551046	26.126	32.8572
S10369_SI	FBgn0000464	Lar	2L	19729720	19730025	30.6596	38.5441
S32282_SI	FBgn0036991	CG5872	3L	20430354	20430975	8.8792	11.1624
F12257_SI	FBgn0026086	Adar	X	1677689	1682098	42.5876	53.5373
S1494_SI	FBgn0051690	CG31690	2L	2710499	2711916	7.1503	8.98751
S58486_SI	FBgn0051457	CG31457	3R	18952827	18953703	4.29158	5.3941
S58874_SI	FBgn0039120	Nup98-96	3R	19603411	19603929	14.9183	18.7401
S57042_SI	FBgn0038826	Syp	3R	16617467	16617585	42.4232	53.2826
S13771_SI	FBgn0259150	CG42265	X	5544600	5549217	20.832	26.1617
S31606_SI	FBgn0036889	CG14100	3L	19582503	19583624	6.77965	8.51379
S35131_SI	FBgn0033055	tbce	2R	1931939	1932469	25.7179	32.287
F57577_SI	FBgn0038890	CG7956	3R	17351551	17353123	21.5172	27.0104
F15013_SI	FBgn0261873	sdt	X	8072582	8073613	6.00893	7.54129
S46957_SI	FBgn0034913	usnp	2R	19731006	19731832	35.3666	44.3796
S59870_SI	FBgn0039261	CG6422	3R	20860410	20861322	24.4905	30.7307
S19658_SI	FBgn0030853	CG5703	X	17526623	17527141	63.1132	79.1278
S43999_SI	FBgn0263395	hppy	2R	15113070	15113291	28.2645	35.4235
S8857_SI	FBgn0001995	mRpL4	2L	16328412	16329132	16.9367	21.2236
F47928_SI	FBgn0035083	Tina-1	2R	20828645	20829632	14.2985	17.9024
F24710_SI	FBgn0263106	DnaJ-1	3L	5743129	5745289	56.8719	71.2014
S37150_SI	FBgn0033358	CG8216	2R	4852721	4853039	23.713	29.6866
F55312_SI	FBgn0038504	Sur-8	3R	13220921	13224502	36.286	45.4079
F396_SI	FBgn0004611	Plc21C	2L	345215	347927	56.261	70.3715
S50609_SI	FBgn0262614	pyd	3R	4660999	4661232	64.5817	80.767
S23650_SI	FBgn0052264	CG32264	3L	3718196	3718472	146.15	182.732
F19709_SI	FBgn0030863	CG8188	X	17593805	17595198	51.6776	64.6007
S37508_SI	FBgn0033405	CG13954	2R	5260683	5262102	5.70571	7.13117
F20562_SI	FBgn0000257	car	X	19461940	19463434	23.5736	29.4592
S57280_SI	FBgn0025865	Cortactin	3R	16887402	16889056	17.2038	21.4978
S32961_SI	FBgn0037105	S1P	3L	21607780	21608519	6.15212	7.68733
S27042_SI	FBgn0036028	CG16717	3L	9673000	9674160	16.6244	20.7687
S26884_SI	FBgn0052043	CG32043	3L	9464235	9465690	19.1857	23.9636
S24995_SI	FBgn0022699	D19B	3L	6175276	6176970	13.167	16.4433
F9008_SI	FBgn0032600	CG17912	2L	16749267	16753704	9.04751	11.2968
S47746_SI	FBgn0261373	CG33228	2R	20555934	20556203	11.9152	14.8766
F31618_SI	FBgn0036890	CG9368	3L	19595142	19597220	38.4639	48.0224
S32668_SI	FBgn0037057	CG10512	3L	21200536	21201192	64.679	80.7498
S54863_SI	FBgn0038428	CG14894	3R	12268125	12268729	18.104	22.5956
S26631_SI	FBgn0000116	Argk	3L	9041980	9043459	341.52	425.817
F53326_SI	FBgn0038165	Task6	3R	9492768	9494556	27.7054	34.5209
F5667_SI	FBgn0032156	CG13124	2L	9904827	9905083	44.6524	55.6185
S55999_SI	FBgn0000303	Cha	3R	14554505	14555266	29.9192	37.2629
S62244_SI	FBgn0039682	Obp99c	3R	25512404	25512506	176.381	219.614
S38457_SI	FBgn0005586	Rab3	2R	6608840	6611461	170.43	212.131
S6103_SI	FBgn0032221	CG5375	2L	10328472	10328740	58.4399	72.7315
S13426_SI	FBgn0029711	Usf	X	4441419	4442802	30.1939	37.5756
F6043_SI	FBgn0032210	CYLD	2L	10296388	10296565	26.1699	32.5562
F30271_SI	FBgn0003741	tra	3L	16583452	16584030	26.5216	32.9902
S14163_SI	FBgn0015818	Spx	X	6150194	6151629	6.02343	7.49194
S34740_SI	FBgn0260798	Gprk1	2R	265874	266200	24.9457	31.0236
S3939_SI	FBgn0017551	Rca1	2L	6852324	6853876	7.27816	9.05043
F16096_SI	FBgn0030228	BTBD9	X	10664596	10666187	14.8735	18.4937
S6279_SI	FBgn0032247	CG5188	2L	10428986	10429659	6.22083	7.73404
S56640_SI	FBgn0038760	MED25	3R	15834669	15837434	4.7752	5.93643
S5569_SI	FBgn0015035	Cyp4e3	2L	9749861	9750071	9.53357	11.8515
S30703_SI	FBgn0085279	CG34250	3L	17469322	17469651	32.5607	40.474
S33039_SI	FBgn0037130	Syn1	3L	21738459	21739716	35.8756	44.5939
S18101_SI	FBgn0030610	CG9065	X	14978386	14978595	61.9477	76.9777
S34166_SI	FBgn0025726	unc-13	4	907591	913466	14.7402	18.3127
S25885_SI	FBgn0011817	nmo	3L	8041170	8041543	27.6177	34.2957
S30571_SI	FBgn0260943	Rbp6	3L	17063391	17066048	18.6193	23.1097
S33872_SI	FBgn0039904	Hcf	4	390436	390590	37.539	46.5888
F40481_SI	FBgn0033884	CG13344	2R	9749803	9751661	31.362	38.9196
S53732_SI	FBgn0038237	Pde6	3R	10339622	10341974	35.5811	44.1553
F21632_SI	FBgn0035106	rno	3L	187207	196603	9.20589	11.4186
S52616_SI	FBgn0010039	GstD3	3R	8198790	8199535	30.0167	37.2292
S4792_SI	FBgn0015299	Ssb-c31a	2L	8211559	8211938	49.1956	61.0161
S27126_SI	FBgn0036043	CG8177	3L	9778052	9778280	78.5176	97.3507
F30103_SI	FBgn0036616	CG4893	3L	16347846	16348467	68.721	85.189
F41220_SI	FBgn0015371	chn	2R	11029342	11032288	68.3424	84.691
S27596_SI	FBgn0003462	Sod	3L	11105381	11105948	393.207	487.26
F13848_SI	FBgn0052758	CG32758	X	5613554	5615729	38.4816	47.6804
F34844_SI	FBgn0026238	gus	2R	1008268	1009345	28.7649	35.6319
S35418_SI	FBgn0033101	CG9436	2R	2645106	2646408	39.6104	49.059
S50606_SI	FBgn0262614	pyd	3R	4659697	4659796	48.721	60.3292
F38395_SI	FBgn0005630	lola	2R	6419159	6419624	25.4738	31.5303
S53009_SI	FBgn0003308	ry	3R	8859340	8861940	5.38727	6.6663
S37696_SI	FBgn0033434	CG1902	2R	5492175	5493129	64.2872	79.463
S39356_SI	FBgn0261611	CG42700	2R	8185020	8185752	27.2013	33.6187
F20776_SI	FBgn0259789	vfl	X	19670020	19677581	2.4844	3.07046
S30570_SI	FBgn0260943	Rbp6	3L	17061093	17061158	43.3594	53.5866
S23889_SI	FBgn0035495	CG14989	3L	4090039	4090142	415.729	513.385
S17072_SI	FBgn0030412	tomosyn	X	12546274	12546382	57.7378	71.2865
S8557_SI	FBgn0264990	CG44141	2L	15659041	15659474	77.474	95.6367
S45475_SI	FBgn0034636	CG10440	2R	17447751	17449096	27.5888	34.052
F54278_SI	FBgn0262483	Rbp	3R	11224835	11228265	68.6278	84.6288
F15169_SI	FBgn0053181	CG33181	X	8409756	8411062	75.3559	92.8917
F38863_SI	FBgn0033631	Sod3	2R	7267852	7268533	44.3317	54.6438
S32597_SI	FBgn0020294	ko	3L	21068681	21071222	13.9993	17.2528
S53822_SI	FBgn0086686	l(3)L1231	3R	10470391	10470910	24.549	30.252
S61710_SI	FBgn0001215	Hrb98DE	3R	24428734	24429040	83.5102	102.888
F29540_SI	FBgn0036502	CG7841	3L	15498288	15499248	28.9144	35.6194
S14164_SI	FBgn0040918	schlank	X	6151701	6152539	25.4846	31.3881
S24151_SI	FBgn0035534	mRpS6	3L	4364812	4365243	29.862	36.7782
S31850_SI	FBgn0028695	Rpn1	3L	19910283	19911260	32.0238	39.4315
F61072_SI	FBgn0029155	Men-b	3R	22981863	22983325	146.437	180.295
S35754_SI	FBgn0026602	Ady43A	2R	3132727	3133281	28.8253	35.4865
S13147_SI	FBgn0029676	HIP-R	X	3685510	3686510	44.1184	54.3024
S16279_SI	FBgn0015245	Hsp60	X	11005508	11006341	141.194	173.762
F38750_SI	FBgn0033608	CG13220	2R	7171788	7172603	54.5892	67.1694
F42245_SI	FBgn0034135	Syn2	2R	12444124	12445991	47.3593	58.2522
F59458_SI	FBgn0003134	Pp1alpha-96A	3R	20346065	20348053	120.613	148.35
S19593_SI	FBgn0263706	CG43658	X	17357909	17358981	4.8963	6.02049
S33643_SI	FBgn0025740	plexB	4	57142	61911	3.17647	3.90503
S8975_SI	FBgn0062978	CG31808	2L	16704286	16705789	304.047	373.773
S7622_SI	FBgn0032485	CG9426	2L	13216290	13217293	29.5405	36.3098
S18495_SI	FBgn0030692	mRpS30	X	15680827	15682072	17.3069	21.2679
S2990_SI	FBgn0031694	Cyp4ac2	2L	5267379	5268455	3.6811	4.52327
S30300_SI	FBgn0004465	Su(P)	3L	16604463	16605299	11.8168	14.5198
S30921_SI	FBgn0036761	MED19	3L	17838854	17839601	12.999	15.9711
S32211_SI	FBgn0001247	Ide	3L	20366363	20366713	21.9247	26.9337
S9984_SI	FBgn0001202	hk	2L	19031293	19031469	66.7677	81.9914
S52793_SI	FBgn0038071	CG6234	3R	8476930	8478632	5.47124	6.71818
F41894_SI	FBgn0265605	Ric	2R	11994945	11996779	160.18	196.63
F44304_SI	FBgn0003435	sm	2R	15405369	15418205	48.7108	59.7795
S57959_SI	FBgn0003178	PyK	3R	18195004	18195287	47.0981	57.7989
F25274_SI	FBgn0035719	tow	3L	6937532	6937869	43.1366	52.9238
S41440_SI	FBgn0263980	CG43729	2R	11354354	11358596	35.2969	43.2984
S37539_SI	FBgn0041087	wun2	2R	5304363	5304587	20.2966	24.8957
F8082_SI	FBgn0016930	smi35A	2L	14184478	14187153	44.833	54.9891
S30323_SI	FBgn0040512	zetaCOP	3L	16664764	16664942	42.3518	51.9275
S45431_SI	FBgn0043070	MESK2	2R	17389602	17389984	32.206	39.4848
F27712_SI	FBgn0041094	scyl	3L	11246803	11249272	95.728	117.336
S42775_SI	FBgn0265487	mbl	2R	13261323	13266881	81.9061	100.379
S43083_SI	FBgn0027872	rdgBbeta	2R	13583281	13584055	24.137	29.5804
S25264_SI	FBgn0041194	Prat2	3L	6905099	6906627	68.8238	84.3333
S20473_SI	FBgn0086778	gfA	X	19237530	19238183	23.801	29.1637
F10813_SI	FBgn0051673	CG31673	2L	20830861	20831161	30.6709	37.5652
S55980_SI	FBgn0038641	CG7708	3R	14509994	14511029	41.9427	51.3502
S47169_SI	FBgn0034951	CG3860	2R	19880158	19880381	92.7007	113.47
S31923_SI	FBgn0052220	Csas	3L	19981762	19981952	22.0011	26.9163
S2613_SI	FBgn0085380	CG34351	2L	4720341	4722465	39.6686	48.5182
S53036_SI	FBgn0038115	CG7966	3R	8875120	8875363	29.651	36.2555
S60336_SI	FBgn0261986	RASSF8	3R	21490032	21491362	30.9532	37.8465
F39225_SI	FBgn0028407	Drep-3	2R	7949326	7950371	33.8164	41.3434
S49880_SI	FBgn0015569	alpha-Est10	3R	3312305	3313177	10.5802	12.9291
F20549_SI	FBgn0052532	CG32532	X	19425884	19427303	8.04531	9.83062
S55194_SI	FBgn0086736	GckIII	3R	12911235	12913710	16.2487	19.8528
S4131_SI	FBgn0031896	CG4502	2L	7194908	7195640	62.7892	76.7032
S27390_SI	FBgn0001179	hay	3L	10624620	10626418	7.3115	8.92988
S50932_SI	FBgn0003205	Ras85D	3R	5336283	5337403	59.1186	72.188
S40856_SI	FBgn0013725	phyl	2R	10314841	10316249	37.7722	46.0965
S13383_SI	FBgn0262738	norpA	X	4254428	4254584	323.05	394.076
S47318_SI	FBgn0034971	CG3209	2R	19957262	19957465	15.0956	18.4121
S56000_SI	FBgn0000303	Cha	3R	14555331	14555738	42.6305	51.9794
S23654_SI	FBgn0052264	CG32264	3L	3722860	3723105	47.2533	57.5549
F29346_SI	FBgn0002778	mnd	3L	14980512	14981349	8.87977	10.8148
F31790_SI	FBgn0003744	trc	3L	19823964	19825270	47.0419	57.2791
S4262_SI	FBgn0031914	CG5973	2L	7443584	7443832	26.0338	31.6937
S51306_SI	FBgn0037766	Teh1	3R	5690691	5692061	5.88146	7.15934
S55124_SI	FBgn0038467	CG3590	3R	12844502	12846842	17.7199	21.5608
S47796_SI	FBgn0035060	Eps-15	2R	20657821	20658847	90.5583	110.18
F11302_SI	FBgn0022893	Df31	2L	21626309	21627757	56.8074	69.1107
F21050_SI	FBgn0031118	RhoGAP19D	X	20340982	20344529	26.9969	32.8372
S58386_SI	FBgn0039040	CG13833	3R	18859006	18859451	19.2472	23.407
S29854_SI	FBgn0036560	CG5895	3L	16029452	16029801	25.4405	30.924
F55267_SI	FBgn0038494	beat-IIb	3R	13058954	13059269	13.5309	16.4457
F3872_SI	FBgn0031855	CG11221	2L	6753940	6756133	18.5768	22.5763
F32698_SI	FBgn0004865	Eip78C	3L	21257146	21259603	32.0381	38.9305
S51280_SI	FBgn0037758	CG9467	3R	5623491	5626312	54.1435	65.7816
S34976_SI	FBgn0033031	CG8245	2R	1556986	1557491	97.927	118.961
F31940_SI	FBgn0036927	CG7433	3L	19990814	19992283	96.1305	116.737
S61961_SI	FBgn0039631	Sirt7	3R	24882251	24884926	5.90415	7.16848
F17344_SI	FBgn0030465	CG15743	X	13180049	13180912	6.62233	8.03995
S12300_SI	FBgn0026089	CG14817	X	1770739	1770944	84.9179	103.038
S4305_SI	FBgn0264895	RapGAP1	2L	7497805	7499180	62.5982	75.9363
S47419_SI	FBgn0015544	spag	2R	20048452	20048737	10.5126	12.7501
S54720_SI	FBgn0038407	CG6126	3R	12023724	12024919	21.6199	26.191
F2171_SI	FBgn0003386	Shaw	2L	3726679	3729145	27.6311	33.4708
F52398_SI	FBgn0260743	CG18347	3R	7796753	7797408	92.9496	112.575
F56106_SI	FBgn0038665	CG12269	3R	14803995	14804305	284.397	344.434
F62749_SI	FBgn0010113	hdc	3R	26186089	26198104	14.222	17.2192
F46149_SI	FBgn0020257	ppa	2R	18572500	18576492	19.9339	24.1294
S28589_SI	FBgn0036316	CG10960	3L	12817980	12819405	42.2042	51.052
F13283_SI	FBgn0026084	cib	X	4004185	4005014	101.715	123.038
S5384_SI	FBgn0012036	Aldh	2L	9390246	9391567	272.153	329.103
F23890_SI	FBgn0035495	CG14989	3L	4090273	4092706	441.741	534.096
S24369_SI	FBgn0035578	CG13707	3L	4837791	4838447	24.6568	29.8088
F35975_SI	FBgn0010548	Aldh-III	2R	3354979	3355138	89.3117	107.963
S9884_SI	FBgn0032720	mRpL13	2L	18858028	18858462	32.5884	39.3721
S38513_SI	FBgn0033551	CG7222	2R	6702534	6703286	51.5939	62.3261
S45731_SI	FBgn0034688	CG11474	2R	17959271	17960137	14.7295	17.793
F37624_SI	FBgn0259246	brp	2R	5424644	5428822	97.5329	117.781
F22489_SI	FBgn0013342	n-syb	3L	1630348	1632454	370.726	447.584
F40590_SI	FBgn0040752	Prosap	2R	9947961	9951418	39.0703	47.1624
S60900_SI	FBgn0015541	sda	3R	22769549	22769716	11.8344	14.2846
S33913_SI	FBgn0026262	bip2	4	485423	485941	15.8755	19.1521
S41175_SI	FBgn0033987	ckn	2R	10866342	10868089	39.7477	47.9347
S38475_SI	FBgn0024956	Mat1	2R	6626122	6627334	10.6049	12.789
S2782_SI	FBgn0031659	CG14043	2L	4971702	4973687	14.6839	17.7068
S13058_SI	FBgn0029665	CG14270	X	3378638	3379411	20.6488	24.8953
S50988_SI	FBgn0261049	Vps45	3R	5390154	5391814	10.8411	13.0691
S26114_SI	FBgn0087039	Sbp2	3L	8297257	8297786	23.849	28.7435
F29086_SI	FBgn0000411	D	3L	14168710	14171592	8.93755	10.7717
S8048_SI	FBgn0028875	nAcRalpha-34E	2L	14060958	14062075	26.9014	32.4143
S33762_SI	FBgn0051999	CG31999	4	239072	239516	21.2498	25.6017
F19119_SI	FBgn0030758	CanA-14F	X	16454717	16462309	74.2873	89.5002
S14688_SI	FBgn0029950	CG9657	X	7315306	7315672	57.0799	68.7468
F27405_SI	FBgn0036090	CG8009	3L	10632315	10632778	21.3058	25.6551
S53309_SI	FBgn0015778	rin	3R	9476896	9478135	58.5641	70.4987
S43788_SI	FBgn0034394	CG15096	2R	14695861	14696281	72.2986	87.0216
S21711_SI	FBgn0024806	DIP2	3L	251390	252050	32.1789	38.7309
F57512_SI	FBgn0002781	mod(mdg4)	3R	17184012	17184791	22.1354	26.6411
F61978_SI	FBgn0039633	CG11873	3R	24930226	24934670	29.1933	35.1283
F17973_SI	FBgn0030582	CG14411	X	14727177	14730295	18.7807	22.5952
S2745_SI	FBgn0031651	mRpL24	2L	4944475	4944864	48.6058	58.4753
S32047_SI	FBgn0036945	Ssk	3L	20182420	20182879	29.5384	35.5326
S40788_SI	FBgn0033925	CG8617	2R	10243274	10244455	25.757	30.9515
F24502_SI	FBgn0052423	shep	3L	5156934	5157075	40.5142	48.6762
S49713_SI	FBgn0037475	Fer1	3R	2967212	2967694	28.624	34.3876
S32860_SI	FBgn0037093	Cdk12	3L	21513502	21513890	23.4763	28.1971
S40169_SI	FBgn0033821	CG10799	2R	9145391	9145982	58.8937	70.7212
F18577_SI	FBgn0030699	CG8578	X	15741236	15741659	27.3448	32.8284
F23177_SI	FBgn0263392	CG43444	3L	2786206	2791277	26.5259	31.8407
F24500_SI	FBgn0052423	shep	3L	5156067	5156249	80.6492	96.7891
S21836_SI	FBgn0035134	CG1231	3L	356422	357664	11.3933	13.6678
S21176_SI	FBgn0031145	Ntf-2	X	20908637	20909021	21.773	26.1042
S45880_SI	FBgn0020307	dve	2R	18172706	18173974	14.2933	17.132
F47607_SI	FBgn0035016	CG4612	2R	20409397	20412065	152.219	182.432
F25124_SI	FBgn0035702	CG10147	3L	6479267	6480895	8.64376	10.3479
F5535_SI	FBgn0000273	Pka-C1	2L	9682315	9685202	166.957	199.733
S28213_SI	FBgn0022709	Adk1	3L	12193812	12194189	53.4748	63.9705
F1770_SI	FBgn0015600	toc	2L	3068345	3070731	59.3039	70.936
F14474_SI	FBgn0029903	pod1	X	6705513	6707863	29.6418	35.4458
F35974_SI	FBgn0010548	Aldh-III	2R	3354384	3354821	53.0412	63.4115
F17328_SI	FBgn0000346	comt	X	13155765	13156521	301.423	360.219
S23162_SI	FBgn0035370	CG1240	3L	2767217	2768392	36.3233	43.4084
S43409_SI	FBgn0034313	CG5726	2R	14062760	14064569	14.833	17.7233
F39717_SI	FBgn0027356	Amph	2R	8498493	8499573	121.737	145.421
F59295_SI	FBgn0263398	CG6364	3R	20117234	20118452	25.4237	30.3692
S31938_SI	FBgn0013303	Nca	3L	19990131	19990319	137.679	164.454
F53600_SI	FBgn0011582	DopR	3R	9991101	10004182	5.55716	6.6362
S27621_SI	FBgn0260795	CG42575	3L	11126767	11127763	128.508	153.456
F16335_SI	FBgn0265595	CG44422	X	11113464	11119250	23.405	27.9462
S45589_SI	FBgn0050404	Tango11	2R	17604285	17605201	86.9322	103.792
S60022_SI	FBgn0039286	dan	3R	21015608	21018528	4.026	4.80529
S5685_SI	FBgn0040064	yip2	2L	9916052	9916980	45.8839	54.7626
S1385_SI	FBgn0031424	VGlut	2L	2391660	2392117	171.858	205.049
F20739_SI	FBgn0031064	CG12531	X	19620460	19624232	27.25	32.504
S55302_SI	FBgn0262871	lute	3R	13214165	13215987	52.4758	62.5919
S27858_SI	FBgn0052085	CG32085	3L	11643617	11644367	41.8581	49.9259
S29810_SI	FBgn0036551	CG17029	3L	15971055	15971535	43.6158	52.0197
F29040_SI	FBgn0026418	Hsc70Cb	3L	14035548	14036786	58.1178	69.3108
F51012_SI	FBgn0037716	CG8273	3R	5405878	5406947	11.1959	13.3484
S9784_SI	FBgn0086909	CG31751	2L	18682445	18683717	52.4612	62.5277
S47430_SI	FBgn0034986	mRpS17	2R	20061187	20061718	28.9746	34.5317
F13008_SI	FBgn0000479	dnc	X	3185043	3185910	10.1374	12.0795
S18752_SI	FBgn0030719	eIF5	X	15882101	15882577	149.918	178.626
S50276_SI	FBgn0010173	RpA-70	3R	4087842	4088395	23.5558	28.0662
S34773_SI	FBgn0026401	Nipped-B	2R	580753	580988	26.4197	31.473
S59255_SI	FBgn0011225	jar	3R	20079550	20079667	47.1419	56.1545
F4094_SI	FBgn0031885	Mnn1	2L	7060966	7063586	67.7335	80.6723
S19200_SI	FBgn0259923	2015-09-04	X	16578249	16579444	73.5775	87.5954
S6259_SI	FBgn0032243	Klp31E	2L	10417211	10418193	10.9563	13.0415
S31262_SI	FBgn0036818	CG14074	3L	18859420	18860531	9.41093	11.2006
S23716_SI	FBgn0013751	Awh	3L	3860891	3861692	4.27294	5.08493
F36680_SI	FBgn0013726	pnut	2R	4124776	4127802	44.1995	52.588
S26799_SI	FBgn0001227	Hsp67Ba	3L	9370902	9372634	25.3494	30.1561
S41042_SI	FBgn0001319	kn	2R	10660155	10661512	9.64578	11.4739
F50457_SI	FBgn0263231	bel	3R	4480697	4481628	84.7507	100.791
S13378_SI	FBgn0262738	norpA	X	4251378	4251544	57.1351	67.9482
F48633_SI	FBgn0010313	corto	3R	903749	912749	23.5127	27.9607
S20742_SI	FBgn0010380	AP-1-2beta	X	19626923	19628614	58.001	68.9718
F49756_SI	FBgn0086372	lap	3R	3024050	3026663	113.147	134.536
F415_SI	FBgn0264855	AP-2alpha	2L	408030	409465	119.346	141.885
F16974_SI	FBgn0259143	CG42258	X	12370352	12372464	87.8327	104.412
S36426_SI	FBgn0033240	CG2906	2R	3844403	3845220	10.3928	12.3449
S25666_SI	FBgn0028582	lqf	3L	7526607	7527265	37.0165	43.9649
S19589_SI	FBgn0263706	CG43658	X	17350590	17354476	10.3894	12.3371
F2671_SI	FBgn0031637	CG2950	2L	4842584	4843658	35.4489	42.0905
S15436_SI	FBgn0030090	fend	X	9027973	9029073	7.78603	9.238
S23163_SI	FBgn0035371	CG9977	3L	2768466	2769977	52.0509	61.7402
S61506_SI	FBgn0039561	mfrn	3R	23768518	23770114	57.6175	68.3275
S30266_SI	FBgn0052163	CG32163	3L	16580257	16581243	11.3777	13.4904
S35201_SI	FBgn0262867	Ptr	2R	2069253	2071853	7.92587	9.39654
S47131_SI	FBgn0034943	Fmo-1	2R	19851898	19852164	42.9823	50.9292
F51319_SI	FBgn0263097	Glut4EF	3R	5812619	5821086	49.9624	59.1994
S2777_SI	FBgn0262467	Scox	2L	4967832	4968368	28.9588	34.2981
S22173_SI	FBgn0035189	CG9119	3L	1203316	1204286	63.0049	74.5985
S35564_SI	FBgn0022960	vimar	2R	2862790	2864662	17.2263	20.3897
F5417_SI	FBgn0002973	numb	2L	9460938	9464184	30.5286	36.1209
S16689_SI	FBgn0030345	CG1847	X	11763773	11765201	24.0653	28.4435
F35419_SI	FBgn0085421	Epac	2R	2647220	2650279	66.3465	78.3911
S18507_SI	FBgn0026374	Rhp	X	15687342	15687665	9.4347	11.1462
S41565_SI	FBgn0262512	Vha14-1	2R	11566931	11567589	141.382	166.998
S60649_SI	FBgn0000064	Ald	3R	22081688	22082029	296.425	349.873
F39571_SI	FBgn0033738	CG8830	2R	8318952	8320426	29.7207	35.0724
S34805_SI	FBgn0039994	CG17082	2R	644160	644670	25.3399	29.9016
F20001_SI	FBgn0053639	CG33639	X	18104845	18107932	21.0208	24.8048
F56143_SI	FBgn0004876	cdi	3R	14870604	14873170	28.2817	33.3551
S52911_SI	FBgn0040493	grsm	3R	8775764	8776049	36.5408	43.0887
F29611_SI	FBgn0036516	CG7656	3L	15578531	15579700	43.3174	51.068
S54242_SI	FBgn0085433	CG34404	3R	11190357	11191067	47.6989	56.2163
F29028_SI	FBgn0061515	endos	3L	14022679	14023520	106.434	125.363
F50637_SI	FBgn0037643	skap	3R	4767623	4768279	285.735	336.411
S13473_SI	FBgn0262699	rap	X	4561315	4562853	27.5656	32.4487
S57221_SI	FBgn0026056	Rlip	3R	16845167	16846475	42.5915	50.13
S47459_SI	FBgn0050419	CG30419	2R	20100014	20103108	25.3663	29.8528
S29791_SI	FBgn0036546	elgi	3L	15950967	15951533	23.0258	27.0941
F38056_SI	FBgn0004907	14-3-3zeta	2R	5994972	5997192	535.432	629.987
S37071_SI	FBgn0003074	Pgi	2R	4798405	4798875	298.798	351.525
F50445_SI	FBgn0024326	Mkk4	3R	4471894	4474618	46.5714	54.7677
F22408_SI	FBgn0035228	CG12091	3L	1534929	1536835	97.1298	114.201
F7514_SI	FBgn0265262	Vha68-1	2L	13000770	13001504	388.666	456.933
F32086_SI	FBgn0024814	Clc	3L	20235606	20236835	68.7076	80.7639
F25740_SI	FBgn0261788	Ank2	3L	7697918	7699014	60.6266	71.2561
S34884_SI	FBgn0033015	d4	2R	1182621	1183470	46.4306	54.5557
F17124_SI	FBgn0259171	Pde9	X	12679596	12686996	28.4961	33.4781
S33930_SI	FBgn0039908	Asator	4	501835	502330	17.9822	21.1172
S30426_SI	FBgn0003410	sina	3L	16849397	16851812	20.7751	24.3957
F37594_SI	FBgn0259234	Camta	2R	5365048	5367581	40.1633	47.157
S287_SI	FBgn0016977	spen	2L	187482	199575	23.6016	27.7042
F37059_SI	FBgn0004921	Ggamma1	2R	4789642	4792296	398.287	467.399
F52025_SI	FBgn0004595	pros	3R	7217640	7233349	80.5167	94.4875
S55964_SI	FBgn0051229	CG31229	3R	14493595	14493944	21.5405	25.2764
S52890_SI	FBgn0038088	CG10126	3R	8681266	8681489	30.7381	36.0687
F14260_SI	FBgn0259242	CG42340	X	6358604	6362553	6.36689	7.47098
S22699_SI	FBgn0035290	CG1887	3L	1893408	1894263	55.1292	64.6705
F23026_SI	FBgn0010905	Spn	3L	2505245	2508573	49.9482	58.5258
F8980_SI	FBgn0027779	VhaSFD	2L	16722883	16724001	111.304	130.416
S43355_SI	FBgn0040465	Dip3	2R	14016684	14017751	27.759	32.5235
S26667_SI	FBgn0043806	CG32032	3L	9087669	9087956	32.6431	38.2426
F14395_SI	FBgn0029896	CG3168	X	6614037	6616725	55.5505	65.0724
S25988_SI	FBgn0259916	CG42445	3L	8147853	8148679	17.536	20.5367
F3972_SI	FBgn0028554	x16	2L	6914300	6915400	33.9339	39.7257
S33445_SI	FBgn0264492	CkIIalpha	3L	23095222	23096560	48.5931	56.8635
S13857_SI	FBgn0261383	IntS6	X	5632696	5637945	9.32137	10.9058
S8490_SI	FBgn0086691	UK114	2L	15274620	15274849	117.607	137.483
S54937_SI	FBgn0020907	Scp2	3R	12400265	12401116	290.353	339.405
F16438_SI	FBgn0262740	Evi5	X	11324556	11327450	59.2581	69.2477
S18251_SI	FBgn0030634	CG9164	X	15274672	15275699	44.7119	52.2298
S6289_SI	FBgn0032250	holn1	2L	10436507	10437316	9.82938	11.4806
S48989_SI	FBgn0015324	Vha26	3R	1418969	1420421	266.74	311.286
S29490_SI	FBgn0036488	CG6878	3L	15155357	15155570	111.57	130.19
S38378_SI	FBgn0005630	lola	2R	6387703	6389564	43.7915	51.0931
S61178_SI	FBgn0039505	CG5934	3R	23099685	23100287	29.4629	34.3632
S43378_SI	FBgn0062440	CG17680	2R	14034802	14035502	72.0656	84.0104
S38640_SI	FBgn0033581	CG12391	2R	7035107	7037016	16.3496	19.0544
S53570_SI	FBgn0020510	Abi	3R	9944984	9945950	39.4685	45.9922
S60314_SI	FBgn0039349	Ssadh	3R	21450527	21451889	84.0468	97.9204
F41149_SI	FBgn0033984	Lap1	2R	10826410	10828227	12.1727	14.177
F31645_SI	FBgn0029094	asf1	3L	19611994	19613498	10.3796	12.0849
F16856_SI	FBgn0030366	Usp7	X	11916870	11919090	89.8307	104.526
S40438_SI	FBgn0000662	fl(2)d	2R	9707129	9708474	37.2229	43.2955
S54462_SI	FBgn0017567	ND23	3R	11662077	11662528	157.815	183.55
S56676_SI	FBgn0040571	CG17193	3R	15862143	15865457	18.6018	21.6346
S2207_SI	FBgn0263846	CG43707	2L	3768140	3769235	34.3244	39.9125
F20412_SI	FBgn0031005	Hs3st-B	X	19144787	19146078	10.2682	11.937
F7729_SI	FBgn0032515	loqs	2L	13383737	13384165	57.5448	66.8943
S51585_SI	FBgn0037809	CG12818	3R	6157578	6158417	10.3864	12.0686
S40986_SI	FBgn0033951	CG10139	2R	10533119	10533656	30.7448	35.7227
S43222_SI	FBgn0028743	CG5036	2R	13686444	13688182	55.2839	64.2244
F52763_SI	FBgn0005671	Vha55	3R	8449484	8450626	318.977	370.472
S36532_SI	FBgn0020279	lig	2R	3965236	3966320	77.7243	90.2144
S21690_SI	FBgn0000541	E(bx)	3L	235579	236074	42.7716	49.6447
S50350_SI	FBgn0261108	Atg13	3R	4175537	4178539	16.6877	19.3689
F18753_SI	FBgn0030719	eIF5	X	15882650	15883509	115.026	133.485
S47140_SI	FBgn0003008	or	2R	19856089	19856466	37.6281	43.6435
F26693_SI	FBgn0263456	nwk	3L	9136627	9138793	140.393	162.825
S6978_SI	FBgn0015400	kek2	2L	11621188	11626697	11.1373	12.9143
S29431_SI	FBgn0262707	CTPsyn	3L	15104753	15106103	18.7633	21.7451
S2904_SI	FBgn0031684	CG8680	2L	5099500	5099673	170.357	197.346
S17588_SI	FBgn0001612	l(1)dd4	X	13630603	13631839	14.5976	16.8975
S50796_SI	FBgn0261241	Vps16A	3R	5095016	5095605	25.2867	29.2591
F24136_SI	FBgn0035533	Cip4	3L	4322491	4324220	62.3655	72.1452
S62242_SI	FBgn0013972	Gycalpha99B	3R	25509721	25511069	60.7614	70.2687
F21374_SI	FBgn0003423	slgA	X	21254727	21256188	210.079	242.94
S60255_SI	FBgn0039338	XNP	3R	21303590	21305071	40.5683	46.9089
F10982_SI	FBgn0040297	Nhe2	2L	21132034	21134255	42.1697	48.7413
S20747_SI	FBgn0031065	CG14234	X	19632231	19634489	18.8897	21.8284
S57462_SI	FBgn0043012	AP-2sigma	3R	17094931	17095406	114.634	132.458
F54290_SI	FBgn0041188	Atx2	3R	11239291	11242999	50.6857	58.5329
S60325_SI	FBgn0027508	tankyrase	3R	21478813	21480331	29.276	33.8081
F3644_SI	FBgn0031817	CG9531	2L	6466217	6466764	51.9105	59.9191
F53184_SI	FBgn0086371	poly	3R	9187538	9188579	30.5053	35.1957
S45441_SI	FBgn0043070	MESK2	2R	17401714	17402499	183.388	211.565
S34152_SI	FBgn0025726	unc-13	4	894620	894786	116.786	134.727
F22521_SI	FBgn0035253	CG7971	3L	1655525	1658464	96.1188	110.853
S51229_SI	FBgn0028401	Snap24	3R	5587027	5588872	42.9687	49.5537
S51421_SI	FBgn0037788	CG3940	3R	5944236	5945142	94.9663	109.33
F50887_SI	FBgn0261552	ps	3R	5245243	5245769	36.7367	42.2916
S33874_SI	FBgn0039904	Hcf	4	392439	392802	48.5031	55.8352
F41409_SI	FBgn0026370	SRPK	2R	11272001	11275356	63.3958	72.9727
S50312_SI	FBgn0265101	Sgt1	3R	4129912	4130996	41.1155	47.3262
S24867_SI	FBgn0052406	CG32406	3L	6018518	6019417	39.838	45.8469
S46014_SI	FBgn0003175	px	2R	18381802	18383903	29.9946	34.5131
S52856_SI	FBgn0002719	Men	3R	8538825	8539869	277.202	318.944
F49172_SI	FBgn0263353	CG11000	3R	1633540	1638980	59.9321	68.9432
S30804_SI	FBgn0052177	Ndfip	3L	17640542	17642346	39.1331	45.0069
F25230_SI	FBgn0261934	dikar	3L	6721900	6726167	21.1809	24.357
F24292_SI	FBgn0262870	axo	3L	4636609	4637757	44.4802	51.1488
S49104_SI	FBgn0261261	plx	3R	1536653	1538559	39.1831	45.0574
S5915_SI	FBgn0032195	CG4908	2L	10223141	10224442	11.0542	12.7077
S40143_SI	FBgn0033812	Pex13	2R	9115781	9116371	37.16	42.7014
F3367_SI	FBgn0031759	lid	2L	5989463	5992405	42.8921	49.2737
S47692_SI	FBgn0035033	CG3548	2R	20488632	20489890	28.4375	32.6561
F6206_SI	FBgn0000413	da	2L	10390049	10393228	25.6587	29.4617
F4333_SI	FBgn0264087	Slob	2L	7646943	7647266	114.297	131.236
S33988_SI	FBgn0039911	CG1909	4	609198	609974	83.4588	95.8038
F7569_SI	FBgn0032474	DnaJ-H	2L	13163209	13164203	105.767	121.375
S47733_SI	FBgn0035044	CG3663	2R	20549578	20549940	28.6935	32.8992
F19111_SI	FBgn0011742	Arp2	X	16442323	16443445	50.7626	58.1037
F9331_SI	FBgn0032640	Sgt	2L	17473490	17474773	34.3448	39.3041
F61117_SI	FBgn0051064	CG31064	3R	23056491	23057921	50.8557	58.1933
F31407_SI	FBgn0036853	mRpL21	3L	19247220	19247933	12.5298	14.3209
S55193_SI	FBgn0038476	kuk	3R	12908386	12910503	31.2907	35.754
S41488_SI	FBgn0022097	Vha36-1	2R	11428940	11430003	94.7794	108.284
S50594_SI	FBgn0037637	CG9836	3R	4648983	4649523	205.251	234.34
S56925_SI	FBgn0038815	CG5466	3R	16445884	16446991	53.9653	61.5996
F25354_SI	FBgn0035733	CG8641	3L	7052030	7053840	24.9291	28.4468
S54426_SI	FBgn0038363	Acyp2	3R	11618764	11618873	56.8959	64.9127
F6574_SI	FBgn0004363	porin	2L	10847227	10848168	630.217	718.922
S50205_SI	FBgn0243512	puc	3R	3946234	3948016	22.4313	25.5793
F6643_SI	FBgn0032322	CG16743	2L	10972465	10973408	22.8772	26.0823
F16186_SI	FBgn0264502	CG43901	X	10813868	10817469	36.6837	41.8092
S14537_SI	FBgn0029925	CG3040	X	6866357	6867443	20.2612	23.0895
S58020_SI	FBgn0261279	lqfR	3R	18243831	18244773	45.8963	52.27
F20886_SI	FBgn0031090	Rab35	X	20049799	20051869	32.5379	37.0534
F38070_SI	FBgn0003071	Pfk	2R	6004242	6004962	127.849	145.565
F975_SI	FBgn0000579	Eno	2L	1724768	1726655	321.19	365.501
F19118_SI	FBgn0011826	Pp2B-14D	X	16448660	16454056	36.2	41.1275
F16589_SI	FBgn0030328	Amun	X	11604153	11606399	69.5154	78.9714
S33892_SI	FBgn0039907	lgs	4	457583	459544	44.8874	50.9817
F48024_SI	FBgn0003715	CG16778	2R	20973303	20975257	11.7543	13.3438
S28657_SI	FBgn0036337	CG11255	3L	13013082	13013926	99.9742	113.452
S51241_SI	FBgn0037749	CG9471	3R	5596254	5596962	28.9143	32.7922
F54933_SI	FBgn0259244	CG42342	3R	12395966	12397085	27.1962	30.8342
S36725_SI	FBgn0261588	pdm3	2R	4282940	4283785	42.5798	48.2667
F61713_SI	FBgn0001215	Hrb98DE	3R	24429783	24430817	108.001	122.417
F45588_SI	FBgn0004362	HmgD	2R	17603197	17604232	57.194	64.7961
F25460_SI	FBgn0012058	Cdc27	3L	7238581	7241534	17.2316	19.5217
F27889_SI	FBgn0036196	CG11658	3L	11692596	11694273	59.4967	67.3822
F53864_SI	FBgn0011217	eff	3R	10558136	10559356	232.723	263.504
S34763_SI	FBgn0260799	p120ctn	2R	495864	496997	111.295	125.954
F7345_SI	FBgn0259176	bun	2L	12455540	12458223	233.254	263.856
S35306_SI	FBgn0033085	CG15908	2R	2555814	2556243	26.9693	30.5031
S14036_SI	FBgn0029834	CG5937	X	5939652	5944414	18.8545	21.3156
F20304_SI	FBgn0030973	CG7332	X	18781333	18782894	54.0659	61.1143
F11020_SI	FBgn0010100	Acon	2L	21172460	21173017	280.206	316.482
S13200_SI	FBgn0028665	VhaAC39-1	X	3776086	3777000	190.88	215.578
S22503_SI	FBgn0013753	Bgb	3L	1639711	1640952	42.5609	48.0582
S55807_SI	FBgn0024432	Dlc90F	3R	14124951	14125766	89.7012	101.212
F54511_SI	FBgn0027657	glob1	3R	11722648	11723145	444.527	501.54
F59642_SI	FBgn0040600	CG13631	3R	20595073	20596655	118.783	133.976
S7197_SI	FBgn0015797	Rab6	2L	12107287	12109116	39.6219	44.6683
F13922_SI	FBgn0029814	CG15765	X	5731239	5734856	36.8049	41.4916
F43145_SI	FBgn0034270	CG6401	2R	13625127	13626276	9.40151	10.5959
S51826_SI	FBgn0037843	CG4511	3R	6681016	6682134	34.1888	38.5183
S26949_SI	FBgn0261555	CG42673	3L	9585827	9587609	22.4429	25.2846
F20528_SI	FBgn0027291	l(1)G0156	X	19412461	19413658	263.447	296.769
S42380_SI	FBgn0034155	unc-104	2R	12639008	12641042	347.155	390.954
S10984_SI	FBgn0023388	Dap160	2L	21135276	21137106	69.8965	78.7054
F32452_SI	FBgn0037026	CG3634	3L	20799968	20801873	11.1526	12.5547
S15962_SI	FBgn0052683	CG32683	X	10304424	10307864	15.398	17.3261
F56080_SI	FBgn0038662	Mpc1	3R	14752718	14753380	188.608	212.13
F60324_SI	FBgn0039350	jigr1	3R	21475286	21476119	35.1179	39.4517
F23710_SI	FBgn0004875	enc	3L	3839606	3842326	95.2428	106.924
S5953_SI	FBgn0000229	bsk	2L	10247502	10247773	125.7	141.117
F60923_SI	FBgn0039465	Tsp97E	3R	22786786	22788173	61.7301	69.2985
S56512_SI	FBgn0038733	CG11407	3R	15607797	15608867	68.5248	76.9141
S49898_SI	FBgn0015575	alpha-Est7	3R	3345285	3345946	133.167	149.47
S8140_SI	FBgn0028916	CG33090	2L	14344481	14345802	57.162	64.1376
S56443_SI	FBgn0026753	Vha13	3R	15468980	15469400	466.512	522.865
S23020_SI	FBgn0035347	CG33232	3L	2498406	2499226	25.1858	28.1868
F23732_SI	FBgn0003943	Ubi-p63E	3L	3899259	3901770	62.0455	69.4155
S32923_SI	FBgn0037102	CG7172	3L	21561159	21561998	59.2739	66.2263
F29588_SI	FBgn0036510	CG7427	3L	15557116	15558659	23.4983	26.249
F9860_SI	FBgn0032717	CG10600	2L	18833710	18836089	32.0764	35.7759
S40662_SI	FBgn0033911	VGAT	2R	10085983	10087801	43.278	48.2603
F21319_SI	FBgn0015558	tty	X	21199695	21203392	30.9651	34.5206
S29178_SI	FBgn0026409	Mpcp	3L	14532653	14533541	670.749	747.752
F21765_SI	FBgn0264707	RhoGEF3	3L	302749	305292	52.2242	58.1364
S11125_SI	FBgn0000370	crc	2L	21318485	21319527	511.242	568.818
F23743_SI	FBgn0035473	mge	3L	3907852	3908531	216.422	240.776
F57411_SI	FBgn0264357	SNF4Agamma	3R	17037470	17039991	51.916	57.7267
S37711_SI	FBgn0033438	Mmp2	2R	5498644	5500123	52.2062	58.0312
F63111_SI	FBgn0002413	dco	3R	26879807	26883650	59.3345	65.9407
S56672_SI	FBgn0038768	CG4936	3R	15857887	15858887	5.53957	6.15302
S9859_SI	FBgn0015808	ScpX	2L	18833305	18833630	77.973	86.5895
F47767_SI	FBgn0053988	CG33988	2R	20582901	20587840	59.7378	66.2817
F5504_SI	FBgn0040070	Trx-2	2L	9615532	9616404	200.66	222.456
S6592_SI	FBgn0027363	Stam	2L	10860977	10862006	64.197	71.104
F55882_SI	FBgn0051122	CG31122	3R	14231786	14233938	30.4251	33.6763
F4087_SI	FBgn0262872	milt	2L	7053476	7056010	79.3333	87.8081
S47084_SI	FBgn0023477	Tal	2R	19828763	19829637	209.286	231.583
S28494_SI	FBgn0010235	Klc	3L	12739998	12740303	76.5404	84.6855
F52999_SI	FBgn0038111	CG12360	3R	8852005	8853688	46.3828	51.3083
S34954_SI	FBgn0033028	CG11665	2R	1529178	1531040	30.5871	33.8216
S6065_SI	FBgn0027491	Cdk5alpha	2L	10308548	10308753	122.975	135.921
F48719_SI	FBgn0013576	mtd	3R	1095838	1099804	127.667	141.103
F46991_SI	FBgn0020372	TM4SF	2R	19765720	19767335	42.2315	46.6503
F18751_SI	FBgn0030719	eIF5	X	15881041	15882022	217.493	240.102
S38092_SI	FBgn0050011	gem	2R	6024100	6024977	190.453	210.004
F27252_SI	FBgn0036063	CG6674	3L	9964251	9964702	29.645	32.5918
S54461_SI	FBgn0017567	ND23	3R	11661770	11662008	277.705	305.048
S2435_SI	FBgn0031602	CG15431	2L	4403992	4408120	16.0722	17.6443
F36300_SI	FBgn0001091	Gapdh1	2R	3679406	3680885	369.119	404.966
S26840_SI	FBgn0023129	aay	3L	9416353	9417881	200.68	220.046
F22122_SI	FBgn0024277	trio	3L	995982	998291	124.411	136.302
S50335_SI	FBgn0040529	CG9603	3R	4166150	4166493	388.232	425.077
S18548_SI	FBgn0000319	Chc	X	15722019	15722535	160.136	175.295
S31869_SI	FBgn0036921	RhoGDI	3L	19925082	19926030	333.113	364.448
S10578_SI	FBgn0003475	spir	2L	20346950	20348386	85.1142	92.8853
F19132_SI	FBgn0015374	crl	X	16488724	16489900	51.1357	55.7633
S38986_SI	FBgn0085257	CG34228	2R	7539645	7539844	55.415	60.3978
S23907_SI	FBgn0035499	Chd64	3L	4114289	4115142	410.983	447.118
F59247_SI	FBgn0043884	mask	3R	20073698	20075970	75.7326	82.2547
S33681_SI	FBgn0011747	Ank	4	137312	139127	99.8682	108.414
F4331_SI	FBgn0264087	Slob	2L	7642005	7644786	51.9939	56.4376
S57339_SI	FBgn0015790	Rab11	3R	16940973	16941868	175.708	190.147
F482_SI	FBgn0010602	lwr	2L	541237	542379	73.849	79.8736
S28678_SI	FBgn0036340	SRm160	3L	13032505	13034076	46.6919	50.4722
F53885_SI	FBgn0263929	jvl	3R	10615279	10621590	19.9631	21.5023
S18598_SI	FBgn0001092	Gapdh2	X	15762351	15763694	277.995	299.325
S62195_SI	FBgn0039674	CG1907	3R	25445444	25446480	105.624	112.96

## Sheet: Male Bias Gene Input (1438)
Gene	Symbol	Chrom
FBgn0033287	CG8701	2R
FBgn0259795	loopin-1	2R
FBgn0031545	CG3213	2L
FBgn0034144	CG5089	2R
FBgn0037985	ssp5	3R
FBgn0052064	S-Lap4	3L
FBgn0033953	CG12861	2R
FBgn0031728	Hsp60C	2L
FBgn0046294	CG12699	2R
FBgn0033868	S-Lap7	2R
FBgn0051921	CG31921	2L
FBgn0001217	Hsc70-2	3R
FBgn0250840	CG12907	2R
FBgn0263597	Acp98AB	3R
FBgn0038762	CG4836	3R
FBgn0019660	roX2	X
FBgn0011823	Pen	2L
FBgn0034435	CG9975	2R
FBgn0010019	Cyp4g1	X
FBgn0019661	roX1	X
FBgn0052026	CG32026	3L
FBgn0039398	CG14540	3R
FBgn0038200	CG9920	3R
FBgn0033863	CG13337	2R
FBgn0032590	CG4631	2L
FBgn0052436	CG32436	3L
FBgn0037454	CG1137	3R
FBgn0031751	CG9016	2L
FBgn0036895	CG9392	3L
FBgn0000047	Act88F	3R
FBgn0051538	CG31538	3R
FBgn0035124	ttm2	3L
FBgn0052351	S-Lap2	3L
FBgn0040859	CR32658	X
FBgn0003889	betaTub85D	3R
FBgn0036125	CG6279	3L
FBgn0029730	CG12681	X
FBgn0036170	CG11714	3L
FBgn0032869	CG17470	2L
FBgn0051029	CG31029	3R
FBgn0030975	CG7349	X
FBgn0037064	CG9389	3L
FBgn0035915	S-Lap1	3L
FBgn0085757	CR40621	U
FBgn0005633	fln	3L
FBgn0031944	CG7196	2L
FBgn0003721	Tm1	3R
FBgn0029924	CG4586	X
FBgn0086907	Cyt-c-d	2L
FBgn0051415	CG31415	3R
FBgn0038565	CG7794	3R
FBgn0035781	CG8560	3L
FBgn0011606	Klp3A	X
FBgn0039685	Obp99b	3R
FBgn0030691	Efhc1.1	X
FBgn0039083	CG10177	3R
FBgn0035638	Tektin-C	3L
FBgn0037616	CG8136	3R
FBgn0050271	CG30271	2R
FBgn0264427	CR43845	3R
FBgn0038826	Syp	3R
FBgn0035497	CG14995	3L
FBgn0260959	MCPH1	2R
FBgn0032848	nesd	2L
FBgn0016080	xmas-1	X
FBgn0033442	CG1690	2R
FBgn0025702	srpk79D	3L
FBgn0032291	CG17118	2L
FBgn0035957	CG5144	3L
FBgn0035047	Pof	2R
FBgn0052591	CG32591	X
FBgn0259221	CG42321	2R
FBgn0050156	CG30156	2R
FBgn0261349	Mst36Fb	2L
FBgn0031432	Cyp309a1	2L
FBgn0259234	Camta	2R
FBgn0029722	CG7024	X
FBgn0051363	Jupiter	3R
FBgn0086681	Mst36Fa	2L
FBgn0030594	CG9509	X
FBgn0033705	CG13168	2R
FBgn0025388	CG12179	X
FBgn0002565	Lsp2	3L
FBgn0040763	CG18336	2R
FBgn0052706	CG32706	X
FBgn0038257	smp-30	3R
FBgn0032117	FucTB	2L
FBgn0038398	sxe2	3R
FBgn0010504	kermit	2R
FBgn0029128	tyn	X
FBgn0085390	Dgk	2R
FBgn0025111	Ant2	X
FBgn0030085	CG6999	X
FBgn0030206	CG2889	X
FBgn0023515	CG14814	X
FBgn0262737	mub	3L
FBgn0063493	GstE7	2R
FBgn0032047	CG13088	2L
FBgn0032481	CG16972	2L
FBgn0051627	CG31627	2L
FBgn0262972	CR43283	3R
FBgn0003067	Pepck	2R
FBgn0259822	Ca-beta	2L
FBgn0264270	Sxl	X
FBgn0050089	CG30089	2R
FBgn0037973	CG18547	3R
FBgn0027505	Rab3-GAP	2L
FBgn0030240	CG2202	X
FBgn0029006	lack	2R
FBgn0040377	Vha36-3	X
FBgn0038236	Cyp313a1	3R
FBgn0027795	CG14785	X
FBgn0039094	CG10184	3R
FBgn0039298	to	3R
FBgn0003435	sm	2R
FBgn0028470	Patr-1	3R
FBgn0038269	Rrp6	3R
FBgn0004870	bab1	3L
FBgn0063492	GstE8	2R
FBgn0036369	CG10089	3L
FBgn0038488	m-cup	3R
FBgn0035348	CG16758	3L
FBgn0040349	CG3699	X
FBgn0051161	CG31161	3R
FBgn0015600	toc	2L
FBgn0260003	Dys	3R
FBgn0000108	Appl	X
FBgn0026751	XRCC1	X
FBgn0035060	Eps-15	2R
FBgn0264078	Flo-2	X
FBgn0030871	CG8142	X
FBgn0024289	Sodh-1	3R
FBgn0028475	Hrd3	3R
FBgn0261931	CG42797	X
FBgn0050424	CG30424	2R
FBgn0037970	CG12201	3R
FBgn0005586	Rab3	2R
FBgn0038564	CG7785	3R
FBgn0024998	CG2685	X
FBgn0005631	robo	2R
FBgn0034789	PIP5K59B	2R
FBgn0264707	RhoGEF3	3L
FBgn0004575	Syn	3R
FBgn0085443	spri	X
FBgn0000114	aret	2L
FBgn0026086	Adar	X
FBgn0085396	CG34367	2L
FBgn0037705	mura	3R
FBgn0260486	Ziz	2L
FBgn0011206	bol	3L
FBgn0085449	CG34420	3L
FBgn0034704	CG6758	2R
FBgn0261797	Dhc64C	3L
FBgn0013342	n-syb	3L
FBgn0035853	Ubc12	3L
FBgn0052553	CG32553	X
FBgn0031424	VGlut	2L
FBgn0026189	prominin-like	3L
FBgn0004607	zfh2	4
FBgn0039883	RhoGAP100F	3R
FBgn0259246	brp	2R
FBgn0033521	CG12896	2R
FBgn0037326	CG14669	3R
FBgn0263354	CG42784	2L
FBgn0003862	trx	3R
FBgn0029588	CG14798	X
FBgn0010226	GstS1	2R
FBgn0038846	CG5697	3R
FBgn0032248	CG5343	2L
FBgn0037856	CG4674	3R
FBgn0035086	CG12851	2R
FBgn0264542	CG43921	X
FBgn0039319	CG13659	3R
FBgn0011259	Sema-1a	2L
FBgn0260795	CG42575	3L
FBgn0028979	tio	2L
FBgn0029979	CG10777	X
FBgn0038165	Task6	3R
FBgn0261928	CG42795	3R
FBgn0264502	CG43901	X
FBgn0030268	Klp10A	X
FBgn0031952	cdc14	2L
FBgn0038606	CG15803	3R
FBgn0260964	Vmat	2R
FBgn0263346	CG43427	3R
FBgn0037810	sle	3R
FBgn0035512	Cpr64Ac	3L
FBgn0030344	CG2025	X
FBgn0001225	Hsp26	3L
FBgn0050158	CG30158	2R
FBgn0038223	Afti	3R
FBgn0085395	Shawl	2L
FBgn0087007	bbg	3L
FBgn0085413	CG34384	3R
FBgn0032600	CG17912	2L
FBgn0085421	Epac	2R
FBgn0033434	CG1902	2R
FBgn0004370	Ptp10D	X
FBgn0039920	CG11360	4
FBgn0052823	Sdic3	X
FBgn0028420	Kr-h1	2L
FBgn0051140	CG31140	3R
FBgn0044872	FucTC	X
FBgn0035989	CG3967	3L
FBgn0029594	CG14806	X
FBgn0027655	htt	3R
FBgn0085400	CG34371	2R
FBgn0039915	CG1732	4
FBgn0011656	Mef2	2R
FBgn0264959	Src42A	2R
FBgn0001253	ImpE1	3L
FBgn0035236	CG12004	3L
FBgn0037525	CG17816	3R
FBgn0037736	CG12950	3R
FBgn0010434	cora	2R
FBgn0039801	Npc2h	3R
FBgn0014029	2015-09-02	3R
FBgn0040344	CG3711	X
FBgn0024987	ssx	X
FBgn0051075	CG31075	3R
FBgn0264606	Fife	3L
FBgn0035421	CG12034	3L
FBgn0083068	pncr011:3L	3L
FBgn0051716	Cnot4	2L
FBgn0265623	Su(z)2	2R
FBgn0033673	CG8298	2R
FBgn0261397	didum	2R
FBgn0027066	Eb1	2R
FBgn0263257	cngl	X
FBgn0264255	para	X
FBgn0027495	CG8378	2R
FBgn0034218	CG18467	2R
FBgn0001226	Hsp27	3L
FBgn0016930	smi35A	2L
FBgn0015320	UbcD2	2L
FBgn0038111	CG12360	3R
FBgn0001206	Hmr	X
FBgn0003392	shi	X
FBgn0037974	CG12224	3R
FBgn0030854	CG8289	X
FBgn0004179	Csp	3L
FBgn0032075	Tsp29Fb	2L
FBgn0015777	nrv2	2L
FBgn0035424	CG11505	3L
FBgn0264754	btsz	3R
FBgn0004860	ph-d	X
FBgn0029155	Men-b	3R
FBgn0086784	stmA	2R
FBgn0004865	Eip78C	3L
FBgn0035033	CG3548	2R
FBgn0037714	CG9396	3R
FBgn0013576	mtd	3R
FBgn0262743	Fs(2)Ket	2L
FBgn0263392	CG43444	3L
FBgn0030613	Rab3-GEF	X
FBgn0026148	CG12253	2L
FBgn0031800	CG9497	2L
FBgn0051774	fred	2L
FBgn0015324	Vha26	3R
FBgn0037847	SelR	3R
FBgn0058470	CG40470	3L
FBgn0050077	blos1	2R
FBgn0034135	Syn2	2R
FBgn0021760	chb	3L
FBgn0005564	Shal	3L
FBgn0031064	CG12531	X
FBgn0261854	aPKC	2R
FBgn0026431	Grip75	2L
FBgn0030366	Usp7	X
FBgn0010309	pigeon	2L
FBgn0032204	CG4953	2L
FBgn0036030	CG6767	3L
FBgn0034689	CG2921	2R
FBgn0031057	Ubqn	X
FBgn0042627	v(2)k05816	2L
FBgn0037166	CG11426	3L
FBgn0036316	CG10960	3L
FBgn0039633	CG11873	3R
FBgn0262730	CG14446	X
FBgn0262123	l(2)41Ab	2RHet
FBgn0032397	Tom70	2L
FBgn0041337	Cyp309a2	2L
FBgn0261268	Cul-3	2L
FBgn0259176	bun	2L
FBgn0037521	CG2993	3R
FBgn0034155	unc-104	2R
FBgn0033520	Prx2540-1	2R
FBgn0031632	CG15628	2L
FBgn0032886	CG9328	2L
FBgn0050011	gem	2R
FBgn0030737	CG9914	X
FBgn0039316	CG11893	3R
FBgn0037676	CG8861	3R
FBgn0013531	MED20	2L
FBgn0261090	Sytbeta	3L
FBgn0010473	tutl	2L
FBgn0261986	RASSF8	3R
FBgn0019650	toy	4
FBgn0085434	NaCP60E	2R
FBgn0001122	Galphao	2R
FBgn0034417	CG15117	2R
FBgn0015278	Pi3K68D	3L
FBgn0262740	Evi5	X
FBgn0028996	onecut	4
FBgn0031187	CG14619	X
FBgn0004875	enc	3L
FBgn0038282	dpr9	3R
FBgn0005672	spi	2L
FBgn0036927	CG7433	3L
FBgn0085442	NKAIN	2R
FBgn0003044	Pcl	2R
FBgn0030039	CG12123	X
FBgn0037084	Syx6	2R
FBgn0010222	Nmdmc	3R
FBgn0005616	msl-2	2L
FBgn0051105	CG31105	3R
FBgn0041605	cpx	3R
FBgn0265726	NnaD	X
FBgn0017430	Nelf-E	3L
FBgn0030723	dpr18	X
FBgn0266000	CG44774	X
FBgn0085426	Rgk3	2R
FBgn0261278	grp	2L
FBgn0000017	Abl	3L
FBgn0030739	CG13957	X
FBgn0053113	Rtnl1	2L
FBgn0085447	sif	3L
FBgn0022361	Pur-alpha	4
FBgn0262858	CG43222	3R
FBgn0035461	ntc	3L
FBgn0036502	CG7841	3L
FBgn0034894	CG4091	2R
FBgn0259239	CG42337	3L
FBgn0023097	bon	3R
FBgn0028372	isopeptidase-T-3	2R
FBgn0039348	Npl4	3R
FBgn0053147	Hs3st-A	2R
FBgn0053653	Caps	4
FBgn0037130	Syn1	3L
FBgn0025777	homer	2L
FBgn0030634	CG9164	X
FBgn0040467	Dip1	X
FBgn0250823	gish	3R
FBgn0030801	Rcp	X
FBgn0083950	CG34114	3R
FBgn0032635	CG15141	2L
FBgn0015589	Apc	3R
FBgn0264848	vih	3L
FBgn0036302	sowah	3L
FBgn0014877	Roe1	2R
FBgn0039379	CG5886	3R
FBgn0033405	CG13954	2R
FBgn0053096	CG33096	3R
FBgn0265082	Cdep	3R
FBgn0001124	Got1	2R
FBgn0035533	Cip4	3L
FBgn0035388	CG2162	3L
FBgn0035960	CG4942	3L
FBgn0004516	Gad1	3L
FBgn0002645	Map205	3R
FBgn0032474	DnaJ-H	2L
FBgn0038291	CG3984	3R
FBgn0022382	Pka-R2	2R
FBgn0260634	eIF4G2	3R
FBgn0265759	CR44566	3L
FBgn0052111	CG32111	3L
FBgn0034282	Mapmodulin	2R
FBgn0262636	Lin29	4
FBgn0261262	CG42613	3R
FBgn0053181	CG33181	X
FBgn0036516	CG7656	3L
FBgn0259150	CG42265	X
FBgn0040297	Nhe2	2L
FBgn0037475	Fer1	3R
FBgn0052512	CG32512	X
FBgn0034976	CG4049	2R
FBgn0265002	CG44153	2L
FBgn0025632	CG4313	X
FBgn0260965	CG42588	3L
FBgn0259994	CG42492	X
FBgn0086254	CG6084	3L
FBgn0086377	Syx7	3L
FBgn0051288	CG31288	3R
FBgn0023441	fus	2R
FBgn0030320	CG2247	X
FBgn0010894	sinu	3L
FBgn0036309	Hip1	3L
FBgn0004242	Syt1	2L
FBgn0052264	CG32264	3L
FBgn0034051	Mlf	2R
FBgn0038347	CG18522	3R
FBgn0030886	CG12672	X
FBgn0032883	CG9323	2L
FBgn0051950	CG31950	2L
FBgn0036787	CG4306	3L
FBgn0034072	Dg	2R
FBgn0262617	CG43143	3R
FBgn0261804	CG42750	2L
FBgn0052017	CG32017	4
FBgn0051057	tau	3R
FBgn0027948	msps	3R
FBgn0005558	ey	4
FBgn0036850	Gem2	3L
FBgn0037884	Arfip	3R
FBgn0033031	CG8245	2R
FBgn0263846	CG43707	2L
FBgn0011661	Moe	X
FBgn0262124	uex	2RHet
FBgn0262167	ana1	3R
FBgn0032586	Tpr2	2L
FBgn0037881	CG10703	3R
FBgn0019643	Dat	2R
FBgn0034567	CG15651	2R
FBgn0028552	gammaSnap	2R
FBgn0011217	eff	3R
FBgn0052654	Sec16	X
FBgn0003371	sgg	X
FBgn0002878	mus101	X
FBgn0036165	chrb	3L
FBgn0263352	Unr	3L
FBgn0033055	tbce	2R
FBgn0031896	CG4502	2L
FBgn0051361	dpr17	3R
FBgn0010575	sbb	2R
FBgn0051345	CG31345	3R
FBgn0022984	qkr58E-3	2R
FBgn0019985	mGluRA	4
FBgn0051641	stai	2L
FBgn0036144	GlcAT-P	3L
FBgn0259108	futsch	X
FBgn0028699	Rh50	3L
FBgn0261649	tinc	3R
FBgn0050476	ave	2R
FBgn0262870	axo	3L
FBgn0034091	mrj	2R
FBgn0050495	CG30495	2R
FBgn0035094	CG9380	2R
FBgn0030230	Rph	X
FBgn0050404	Tango11	2R
FBgn0003612	Su(var)2-10	2R
FBgn0037242	CG9855	3R
FBgn0031534	Snx1	2L
FBgn0032957	CG2225	2L
FBgn0033518	Prx2540-2	2R
FBgn0259216	RhoGAP102A	4
FBgn0023169	SNF1A	X
FBgn0036262	CG6910	3L
FBgn0261811	pico	X
FBgn0035756	unc-13-4A	3L
FBgn0033166	Eaf	2R
FBgn0017418	ari-1	X
FBgn0261823	Asx	2R
FBgn0035850	Atg18	3L
FBgn0262481	CG43071	2R
FBgn0036624	RAF2	3L
FBgn0063498	GstE2	2R
FBgn0260789	mxc	X
FBgn0033015	d4	2R
FBgn0037098	Wnk	3L
FBgn0038858	CG5793	3R
FBgn0028894	CG5869	2L
FBgn0036892	Lon	3L
FBgn0262866	S6kII	X
FBgn0000346	comt	X
FBgn0041156	exex	3L
FBgn0025109	Bem46	2L
FBgn0036549	CG10516	3L
FBgn0040918	schlank	X
FBgn0264598	PsGEF	X
FBgn0015949	hrg	2R
FBgn0032770	CG13086	2L
FBgn0029997	CG2258	X
FBgn0034792	CG3499	2R
FBgn0004611	Plc21C	2L
FBgn0262614	pyd	3R
FBgn0011676	Nos	2L
FBgn0264753	Rgk1	2R
FBgn0262483	Rbp	3R
FBgn0011604	Iswi	2R
FBgn0086694	Bre1	3L
FBgn0263005	CG43313	X
FBgn0263111	cac	X
FBgn0051158	Efa6	3R
FBgn0000183	BicD	2L
FBgn0043578	PGRP-SB1	3L
FBgn0259242	CG42340	X
FBgn0034452	Oseg6	2R
FBgn0037234	CG9795	3R
FBgn0032266	CG18302	2L
FBgn0023416	Ac3	2L
FBgn0039380	CG5890	3R
FBgn0042630	Sox21b	3L
FBgn0260658	CG42541	X
FBgn0030572	mRpS25	X
FBgn0023091	dimm	2L
FBgn0027615	CG6404	3L
FBgn0030322	CG15220	X
FBgn0016754	sba	3R
FBgn0036398	upSET	3L
FBgn0264001	bru-3	3L
FBgn0035333	CG1317	3L
FBgn0052000	CG32000	4
FBgn0036208	CG10361	3L
FBgn0038020	GstD9	3R
FBgn0038881	CG16791	3R
FBgn0052485	CG32485	3L
FBgn0038354	CG5404	3R
FBgn0024273	WASp	3R
FBgn0261611	CG42700	2R
FBgn0039464	CG6330	3R
FBgn0026597	Axn	3R
FBgn0261575	tobi	3R
FBgn0261954	east	X
FBgn0037924	CG14712	3R
FBgn0038113	CG11668	3R
FBgn0028862	dao	2L
FBgn0001325	Kr	2R
FBgn0013759	CASK	3R
FBgn0029826	CG6041	X
FBgn0039827	CG1544	3R
FBgn0027654	jdp	3R
FBgn0003295	ru	3L
FBgn0031118	RhoGAP19D	X
FBgn0031895	CG4497	2L
FBgn0037375	kat-60L1	3R
FBgn0036763	CG7441	3L
FBgn0038147	CCHa2	3R
FBgn0004456	mew	X
FBgn0031801	CG9498	2L
FBgn0259481	Mob2	3L
FBgn0263456	nwk	3L
FBgn0031319	CG4896	2L
FBgn0037061	CG12975	3L
FBgn0052103	CG32103	3L
FBgn0085432	pan	4
FBgn0015946	grim	3L
FBgn0030348	CG10352	X
FBgn0039869	CG1890	3R
FBgn0031419	CG15390	2L
FBgn0037690	Task7	3R
FBgn0030766	mthl1	X
FBgn0034143	CG8303	2R
FBgn0003205	Ras85D	3R
FBgn0262872	milt	2L
FBgn0036918	CG7770	3L
FBgn0035016	CG4612	2R
FBgn0261259	Fhos	3L
FBgn0003710	tipE	3L
FBgn0039282	Bili	3R
FBgn0032915	CG12050	2L
FBgn0035871	BI-1	3L
FBgn0036899	tey	3L
FBgn0029992	Upf2	X
FBgn0039240	CG3744	3R
FBgn0034356	CG10924	2R
FBgn0024244	drm	2L
FBgn0024366	CG11409	X
FBgn0033652	ths	2R
FBgn0037698	CG16779	3R
FBgn0030895	CG7135	X
FBgn0260941	app	3L
FBgn0039816	CG11317	3R
FBgn0036997	CG5955	3L
FBgn0263929	jvl	3R
FBgn0037382	Hpr1	3R
FBgn0034145	CG5065	2R
FBgn0051712	CG31712	2L
FBgn0040532	CG8369	3R
FBgn0026401	Nipped-B	2R
FBgn0026206	mei-P26	X
FBgn0027779	VhaSFD	2L
FBgn0264006	dysc	3L
FBgn0038286	CG6966	3R
FBgn0032076	CG9510	2L
FBgn0028396	TotA	3R
FBgn0033538	CG11883	2R
FBgn0033631	Sod3	2R
FBgn0051897	CG31897	2L
FBgn0035688	CG10289	3L
FBgn0034791	CG3501	2R
FBgn0030600	hiw	X
FBgn0261674	CG42709	3L
FBgn0265052	St3	2R
FBgn0039911	CG1909	4
FBgn0013303	Nca	3L
FBgn0029837	Tsp5D	X
FBgn0033224	Nop17l	2R
FBgn0040011	CG17494	2L
FBgn0263131	CG43373	3L
FBgn0024806	DIP2	3L
FBgn0260446	GABA-B-R1	2L
FBgn0031392	AIF	2L
FBgn0038965	mats	3R
FBgn0034265	Snx16	2R
FBgn0013334	Sap47	3R
FBgn0039647	CG14509	3R
FBgn0034114	CG4282	2R
FBgn0026438	Eaat2	2L
FBgn0039269	veli	3R
FBgn0001224	Hsp23	3L
FBgn0020412	JIL-1	3L
FBgn0261380	mRpL37	3R
FBgn0032673	CG7180	2L
FBgn0051388	CG31388	3R
FBgn0023510	Rbcn-3B	X
FBgn0000116	Argk	3L
FBgn0004449	Ten-m	3L
FBgn0260943	Rbp6	3L
FBgn0030342	CG10347	X
FBgn0040389	mRpL14	X
FBgn0085419	Rgk2	2R
FBgn0036032	CG16711	3L
FBgn0014879	Set	3R
FBgn0038581	CG14314	3R
FBgn0052626	CG32626	X
FBgn0002891	mus205	2R
FBgn0037702	CG8176	3R
FBgn0010762	simj	3L
FBgn0030141	Gga	X
FBgn0035473	mge	3L
FBgn0024995	CG2680	X
FBgn0023531	CG32809	X
FBgn0029648	CG3603	X
FBgn0036882	CG9279	3L
FBgn0024360	CG11418	X
FBgn0002921	Atpalpha	3R
FBgn0259707	CG42361	2R
FBgn0031636	CG12194	2L
FBgn0030412	tomosyn	X
FBgn0004924	Top1	X
FBgn0029930	CG12541	X
FBgn0010247	Parp	3RHet
FBgn0041087	wun2	2R
FBgn0024277	trio	3L
FBgn0033377	Pmm45A	2R
FBgn0029831	CG5966	X
FBgn0262904	CR43259	3R
FBgn0026418	Hsc70Cb	3L
FBgn0026375	RhoGAPp190	X
FBgn0086711	mol	2L
FBgn0038957	CG7059	3R
FBgn0036801	MYPT-75D	3L
FBgn0038816	Lrrk	3R
FBgn0037238	CG1090	3R
FBgn0050428	CG30428	2R
FBgn0033872	CG6329	2R
FBgn0261545	CG42663	2R
FBgn0035951	CG5068	3L
FBgn0037231	vps24	3R
FBgn0035704	CG10144	3L
FBgn0050423	CG30423	2R
FBgn0021944	Coprox	2L
FBgn0038693	unc79	3R
FBgn0260817	gkt	2L
FBgn0052406	CG32406	3L
FBgn0001078	ftz-f1	3L
FBgn0030828	CG5162	X
FBgn0004598	Fur2	X
FBgn0005632	faf	3R
FBgn0036239	Pop2	3L
FBgn0261788	Ank2	3L
FBgn0035725	Mis12	3L
FBgn0022936	CycH	3L
FBgn0004646	ogre	X
FBgn0002917	na	X
FBgn0051739	CG31739	2L
FBgn0036734	CG7564	3L
FBgn0085436	Not1	2R
FBgn0010387	Dbi	3L
FBgn0026369	Sara	2R
FBgn0027363	Stam	2L
FBgn0034335	GstE1	2R
FBgn0086675	fne	X
FBgn0037634	CG8359	3R
FBgn0263993	CG43736	X
FBgn0004584	Rrp1	2L
FBgn0030034	CG10555	X
FBgn0263144	bin3	2R
FBgn0039632	Cul-5	3R
FBgn0032723	ssp3	2L
FBgn0032633	Lrch	2L
FBgn0033657	Sln	2R
FBgn0038672	CG6005	3R
FBgn0051673	CG31673	2L
FBgn0000289	cg	2R
FBgn0037906	PGRP-LB	3R
FBgn0038100	Paip2	3R
FBgn0030864	CG8173	X
FBgn0030817	CG4991	X
FBgn0010052	Jhe	2R
FBgn0011760	ctp	X
FBgn0029756	CG3309	X
FBgn0016061	side	3R
FBgn0035708	CG8398	3L
FBgn0004055	uzip	2R
FBgn0038202	CG12402	3R
FBgn0038818	Nep4	3R
FBgn0030519	CG11151	X
FBgn0033718	ana3	2R
FBgn0265266	CG13639	3R
FBgn0031436	CG3214	2L
FBgn0036702	CG6512	3L
FBgn0015400	kek2	2L
FBgn0003380	Sh	X
FBgn0031357	mRpL48	2L
FBgn0029663	CG10804	X
FBgn0038307	mRpS10	3R
FBgn0034951	CG3860	2R
FBgn0001229	Hsp67Bc	3L
FBgn0036294	CG10654	3L
FBgn0000659	fkh	3R
FBgn0028970	betaggt-II	2L
FBgn0028689	Rpn6	2R
FBgn0030159	CG9689	X
FBgn0003091	Pkc53E	2R
FBgn0040752	Prosap	2R
FBgn0035318	CG9018	3L
FBgn0052475	mthl8	3L
FBgn0030260	CG1537	X
FBgn0034987	CG3363	2R
FBgn0033274	CG14757	2R
FBgn0026666	l(1)G0136	X
FBgn0030757	CG9902	X
FBgn0013732	sced	2R
FBgn0029687	Vap-33-1	X
FBgn0259145	CG42260	2R
FBgn0086913	Rab26	3L
FBgn0085391	CG34362	3R
FBgn0040211	hgo	2L
FBgn0036551	CG17029	3L
FBgn0058354	CR40354	3LHet
FBgn0034644	CG10082	2R
FBgn0038126	CG8483	3R
FBgn0013973	Gycbeta100B	3R
FBgn0030959	CG6961	X
FBgn0035892	exo70	3L
FBgn0027569	cert	3L
FBgn0037720	CG8312	3R
FBgn0014127	barr	2L
FBgn0264307	orb2	3L
FBgn0037469	Dpck	3R
FBgn0260995	CG42596	2RHet
FBgn0040228	dyn-p25	2L
FBgn0261261	plx	3R
FBgn0263391	hts	2R
FBgn0032287	CG6415	2L
FBgn0023213	eIF4G	4
FBgn0042094	Adk3	3R
FBgn0259110	mmd	X
FBgn0040038	klhl10	U
FBgn0037817	Cyp12e1	3R
FBgn0265137	Spn42Da	2R
FBgn0031882	Rab30	2L
FBgn0027492	wdb	3R
FBgn0003732	Top2	2L
FBgn0052939	CG32939	3R
FBgn0262029	d	2L
FBgn0015520	nonA-l	3R
FBgn0003429	slo	3R
FBgn0031684	CG8680	2L
FBgn0262739	AGO1	2R
FBgn0038532	CG14322	3R
FBgn0035936	Tsp66E	3L
FBgn0031418	CG3609	2L
FBgn0033761	CG8778	2R
FBgn0086683	Spf45	2L
FBgn0262477	FoxP	3R
FBgn0039178	CG6356	3R
FBgn0040965	CG13130	2L
FBgn0051098	CG31098	3R
FBgn0016977	spen	2L
FBgn0085484	CG34455	3L
FBgn0028382	cyp33	2R
FBgn0010341	Cdc42	X
FBgn0031711	CG6907	2L
FBgn0003410	sina	3L
FBgn0028983	Spn55B	2R
FBgn0052425	CG32425	3L
FBgn0051064	CG31064	3R
FBgn0004373	fwd	3L
FBgn0036319	Ent3	3L
FBgn0260799	p120ctn	2R
FBgn0063497	GstE3	2R
FBgn0001142	Gs1	2L
FBgn0085383	CG34354	3R
FBgn0010768	sqz	3R
FBgn0030716	CG9170	X
FBgn0027359	Tim8	X
FBgn0036928	Tom20	3L
FBgn0025712	CG13920	3L
FBgn0030699	CG8578	X
FBgn0086758	chinmo	2L
FBgn0023458	Rbcn-3A	X
FBgn0037679	CG8866	3R
FBgn0004419	me31B	2L
FBgn0038961	CG13850	3R
FBgn0260749	Utx	2L
FBgn0004595	pros	3R
FBgn0030897	Frq1	X
FBgn0250874	ttm50	X
FBgn0052368	CG32368	3L
FBgn0034230	CG4853	2R
FBgn0004882	orb	3R
FBgn0039861	pasha	3R
FBgn0262475	bru-2	2L
FBgn0004381	Klp68D	3L
FBgn0261791	SmG	X
FBgn0015576	alpha-Est8	3R
FBgn0037378	CG2046	3R
FBgn0039836	CG1750	3R
FBgn0052016	CG32016	4
FBgn0050489	Cyp12d1-p	2R
FBgn0061469	Ube3a	3L
FBgn0037057	CG10512	3L
FBgn0030973	CG7332	X
FBgn0027512	CG10254	3R
FBgn0040348	CG3703	X
FBgn0026869	Thd1	4
FBgn0031268	cold	2L
FBgn0261085	Syt12	X
FBgn0052250	CG32250	3L
FBgn0061198	HSPC300	2R
FBgn0034000	CG11808	2R
FBgn0037000	CG5130	3L
FBgn0046225	CG17230	3R
FBgn0262467	Scox	2L
FBgn0031384	CG4238	2L
FBgn0029830	Grip	X
FBgn0052109	CG32109	3L
FBgn0031774	CG9147	2L
FBgn0010288	Uch	2L
FBgn0035575	CG7509	3L
FBgn0030208	PPP4R2r	X
FBgn0038878	CG3301	3R
FBgn0265262	Vha68-1	2L
FBgn0035255	RabX5	3L
FBgn0029881	pigs	X
FBgn0020622	Pi3K21B	2L
FBgn0026430	Grip84	X
FBgn0033464	CG1441	2R
FBgn0037015	cmpy	3L
FBgn0030673	CG15601	X
FBgn0036714	CG7692	3L
FBgn0039908	Asator	4
FBgn0024811	Crk	4
FBgn0037386	CG1208	3R
FBgn0031428	CG9886	2L
FBgn0000541	E(bx)	3L
FBgn0030968	CG7322	X
FBgn0036824	CG3902	3L
FBgn0027111	miple	3L
FBgn0031708	CG7382	2L
FBgn0025373	Fpps	2R
FBgn0004580	Cbp53E	2R
FBgn0036843	CG6812	3L
FBgn0261613	Oaz	2R
FBgn0026753	Vha13	3R
FBgn0029895	CG14441	X
FBgn0001145	Gs2	X
FBgn0033474	CG1407	2R
FBgn0038542	TyrR	3R
FBgn0011754	PhKgamma	X
FBgn0001256	ImpL1	3L
FBgn0035762	CG8605	3L
FBgn0086604	CG12484	2R
FBgn0034579	mRpL54	2R
FBgn0051163	SKIP	3R
FBgn0028645	beat-Ib	2L
FBgn0025549	unc-119	X
FBgn0033728	Cpr49Ae	2R
FBgn0039358	CG5028	3R
FBgn0030499	CG11178	X
FBgn0019932	SamDC	2L
FBgn0025185	az2	2R
FBgn0039073	CG4408	3R
FBgn0000042	Act5C	X
FBgn0262852	CR43216	X
FBgn0010551	l(2)03709	2R
FBgn0259789	vfl	X
FBgn0031043	NAA20	X
FBgn0040832	CG8012	3L
FBgn0038938	CG7084	3R
FBgn0052039	CG32039	3L
FBgn0030625	CG5877	X
FBgn0030239	CG17333	X
FBgn0010215	alpha-Cat	3L
FBgn0005536	Mbs	3L
FBgn0004574	Rop	3L
FBgn0027499	wde	2R
FBgn0259222	CG42322	3R
FBgn0005648	Pabp2	2R
FBgn0035140	CG17180	3L
FBgn0029942	CG2059	X
FBgn0035397	CG11486	3L
FBgn0259978	vlc	2R
FBgn0000352	cos	2R
FBgn0263330	CR43411	2L
FBgn0037490	CG10053	3R
FBgn0010342	Map60	2R
FBgn0250754	CG42232	3R
FBgn0037090	Est-Q	3L
FBgn0051450	mRpS18A	3R
FBgn0027498	CG2061	X
FBgn0030806	CG13001	X
FBgn0032354	CG4788	2L
FBgn0052262	CG32262	3L
FBgn0052700	CG32700	X
FBgn0030847	CG12991	X
FBgn0026076	UBL3	X
FBgn0025629	CG4045	X
FBgn0032859	Arpc2	2L
FBgn0032348	CG4751	2L
FBgn0261933	SmD1	3L
FBgn0035290	CG1887	3L
FBgn0003969	vap	X
FBgn0037580	DppIII	3R
FBgn0037697	GstZ2	3R
FBgn0034433	endoB	2R
FBgn0032210	CYLD	2L
FBgn0033081	geminin	2R
FBgn0032156	CG13124	2L
FBgn0033400	CG2063	2R
FBgn0002521	pho	4
FBgn0001248	Idh	3L
FBgn0001258	ImpL3	3L
FBgn0250869	CG42240	X
FBgn0040512	zetaCOP	3L
FBgn0003042	Pc	3L
FBgn0025790	TBPH	2R
FBgn0031955	CG14535	2L
FBgn0034117	CG7997	2R
FBgn0031673	CG31650	2L
FBgn0052944	CG32944	3R
FBgn0030710	CG8924	X
FBgn0005592	btl	3L
FBgn0039109	CG10365	3R
FBgn0037878	CG6693	3R
FBgn0010415	Sdc	2R
FBgn0036094	CG14153	3L
FBgn0032798	CG10132	2L
FBgn0264978	Slh	2L
FBgn0032646	CG6412	2L
FBgn0030742	CG9919	X
FBgn0025638	Roc1a	X
FBgn0026479	Drp1	2L
FBgn0033252	CG12769	2R
FBgn0038683	CG11779	3R
FBgn0260660	mp	3L
FBgn0030011	Gbeta5	X
FBgn0031683	CG4230	2L
FBgn0025743	mbt	X
FBgn0011224	heph	3R
FBgn0033021	CG10417	2R
FBgn0083991	CG34155	3R
FBgn0031824	CG9547	2L
FBgn0001202	hk	2L
FBgn0038596	CG14312	3R
FBgn0037931	CG18476	3R
FBgn0035253	CG7971	3L
FBgn0032488	CG16812	2L
FBgn0063495	GstE5	2R
FBgn0024187	syd	3L
FBgn0033528	trsn	2R
FBgn0015781	P5cr	3R
FBgn0053523	CG33523	3L
FBgn0030332	CG9360	X
FBgn0023388	Dap160	2L
FBgn0023545	CG4406	X
FBgn0015919	caup	3L
FBgn0031871	CG10158	2L
FBgn0000064	Ald	3R
FBgn0263355	CG31688	2L
FBgn0261647	Axud1	2L
FBgn0038735	CG4662	3R
FBgn0030719	eIF5	X
FBgn0024887	kin17	3L
FBgn0039462	CG14252	3R
FBgn0261444	CG3638	X
FBgn0028408	Drep-2	2R
FBgn0037372	CG2091	3R
FBgn0034958	CG3907	2R
FBgn0053207	pxb	3R
FBgn0085256	CG34227	2R
FBgn0263351	AP-2mu	3R
FBgn0025454	Cyp6g1	2R
FBgn0039536	CG18437	3R
FBgn0024728	Slip1	4
FBgn0038490	CG5285	3R
FBgn0028980	tan	3L
FBgn0000256	capu	2L
FBgn0035631	Txl	3L
FBgn0243516	Vrp1	2R
FBgn0036728	CG7580	3L
FBgn0023171	rnh1	2R
FBgn0262511	Vha44	2R
FBgn0003071	Pfk	2R
FBgn0037789	CG6208	3R
FBgn0050431	CG30431	2R
FBgn0035624	Eaf6	3L
FBgn0051635	CG31635	2L
FBgn0261285	Ppcs	3R
FBgn0052446	Atox1	3L
FBgn0259146	CG42261	3R
FBgn0033715	CG8490	2R
FBgn0052056	scramb1	3L
FBgn0030160	CG9691	X
FBgn0037794	CG6254	3R
FBgn0026379	Pten	2L
FBgn0032775	CG17544	2L
FBgn0023083	fray	3R
FBgn0263199	Galk	3L
FBgn0261955	kdn	X
FBgn0086134	Prosalpha2	3R
FBgn0014184	Oda	2R
FBgn0029123	SoxN	2L
FBgn0031437	Arpc5	2L
FBgn0002609	E(spl)m3-HLH	3R
FBgn0052694	CG32694	X
FBgn0030301	HP5	X
FBgn0011708	Syx5	2L
FBgn0037737	Pnn	3R
FBgn0035246	CG13928	3L
FBgn0010398	Lrr47	2L
FBgn0035593	CG4603	3L
FBgn0011725	twin	3R
FBgn0023507	CG3835	X
FBgn0262970	CR43281	2R
FBgn0038678	mRpL55	3R
FBgn0052112	CG32112	3L
FBgn0033273	CG2183	2R
FBgn0036926	CG7646	3L
FBgn0051638	CG31638	2L
FBgn0039927	CG11155	4
FBgn0029685	CG2938	X
FBgn0030506	Lig4	X
FBgn0038659	endoA	3R
FBgn0031036	CG14220	X
FBgn0031717	Oscillin	2L
FBgn0028734	Fmr1	3R
FBgn0011745	Arp1	3R
FBgn0011746	ana	2R
FBgn0044510	mRpS5	3L
FBgn0024321	NK7.1	3R
FBgn0032726	CG10621	2L
FBgn0026761	Trap1	2R
FBgn0032744	Ttc19	2L
FBgn0020912	Ptx1	3R
FBgn0038839	CG10830	3R
FBgn0041607	asparagine-synthetase	3L
FBgn0046696	RNaseP:RNA	3R
FBgn0020767	Spred	2R
FBgn0010583	dock	2L
FBgn0034887	St1	2R
FBgn0052676	CG32676	X
FBgn0039923	MED26	4
FBgn0027339	jim	3L
FBgn0027053	CSN5	3R
FBgn0029708	CG3556	X
FBgn0032338	CG16854	2L
FBgn0030058	CG11294	X
FBgn0039802	dj-1beta	3R
FBgn0037623	CG9801	3R
FBgn0013467	igl	2R
FBgn0038371	Pbp45	3R
FBgn0032857	CG10947	2L
FBgn0034919	CG5569	2R
FBgn0052043	CG32043	3L
FBgn0004811	fs(2)ltoPP43	2L
FBgn0000303	Cha	3R
FBgn0000464	Lar	2L
FBgn0036991	CG5872	3L
FBgn0051690	CG31690	2L
FBgn0051457	CG31457	3R
FBgn0039120	Nup98-96	3R
FBgn0036889	CG14100	3L
FBgn0038890	CG7956	3R
FBgn0261873	sdt	X
FBgn0034913	usnp	2R
FBgn0039261	CG6422	3R
FBgn0030853	CG5703	X
FBgn0263395	hppy	2R
FBgn0001995	mRpL4	2L
FBgn0035083	Tina-1	2R
FBgn0263106	DnaJ-1	3L
FBgn0033358	CG8216	2R
FBgn0038504	Sur-8	3R
FBgn0030863	CG8188	X
FBgn0000257	car	X
FBgn0025865	Cortactin	3R
FBgn0037105	S1P	3L
FBgn0036028	CG16717	3L
FBgn0022699	D19B	3L
FBgn0261373	CG33228	2R
FBgn0036890	CG9368	3L
FBgn0038428	CG14894	3R
FBgn0039682	Obp99c	3R
FBgn0032221	CG5375	2L
FBgn0029711	Usf	X
FBgn0003741	tra	3L
FBgn0015818	Spx	X
FBgn0260798	Gprk1	2R
FBgn0017551	Rca1	2L
FBgn0030228	BTBD9	X
FBgn0032247	CG5188	2L
FBgn0038760	MED25	3R
FBgn0015035	Cyp4e3	2L
FBgn0085279	CG34250	3L
FBgn0030610	CG9065	X
FBgn0025726	unc-13	4
FBgn0011817	nmo	3L
FBgn0039904	Hcf	4
FBgn0033884	CG13344	2R
FBgn0038237	Pde6	3R
FBgn0035106	rno	3L
FBgn0010039	GstD3	3R
FBgn0015299	Ssb-c31a	2L
FBgn0036043	CG8177	3L
FBgn0036616	CG4893	3L
FBgn0015371	chn	2R
FBgn0003462	Sod	3L
FBgn0052758	CG32758	X
FBgn0026238	gus	2R
FBgn0033101	CG9436	2R
FBgn0005630	lola	2R
FBgn0003308	ry	3R
FBgn0035495	CG14989	3L
FBgn0264990	CG44141	2L
FBgn0034636	CG10440	2R
FBgn0020294	ko	3L
FBgn0086686	l(3)L1231	3R
FBgn0035534	mRpS6	3L
FBgn0028695	Rpn1	3L
FBgn0026602	Ady43A	2R
FBgn0029676	HIP-R	X
FBgn0015245	Hsp60	X
FBgn0033608	CG13220	2R
FBgn0003134	Pp1alpha-96A	3R
FBgn0263706	CG43658	X
FBgn0025740	plexB	4
FBgn0062978	CG31808	2L
FBgn0032485	CG9426	2L
FBgn0030692	mRpS30	X
FBgn0031694	Cyp4ac2	2L
FBgn0004465	Su(P)	3L
FBgn0036761	MED19	3L
FBgn0001247	Ide	3L
FBgn0038071	CG6234	3R
FBgn0265605	Ric	2R
FBgn0035719	tow	3L
FBgn0263980	CG43729	2R
FBgn0043070	MESK2	2R
FBgn0041094	scyl	3L
FBgn0265487	mbl	2R
FBgn0027872	rdgBbeta	2R
FBgn0041194	Prat2	3L
FBgn0086778	gfA	X
FBgn0038641	CG7708	3R
FBgn0052220	Csas	3L
FBgn0085380	CG34351	2L
FBgn0038115	CG7966	3R
FBgn0028407	Drep-3	2R
FBgn0015569	alpha-Est10	3R
FBgn0052532	CG32532	X
FBgn0086736	GckIII	3R
FBgn0001179	hay	3L
FBgn0013725	phyl	2R
FBgn0262738	norpA	X
FBgn0002778	mnd	3L
FBgn0003744	trc	3L
FBgn0031914	CG5973	2L
FBgn0037766	Teh1	3R
FBgn0038467	CG3590	3R
FBgn0022893	Df31	2L
FBgn0039040	CG13833	3R
FBgn0036560	CG5895	3L
FBgn0038494	beat-IIb	3R
FBgn0031855	CG11221	2L
FBgn0037758	CG9467	3R
FBgn0039631	Sirt7	3R
FBgn0030465	CG15743	X
FBgn0026089	CG14817	X
FBgn0264895	RapGAP1	2L
FBgn0015544	spag	2R
FBgn0038407	CG6126	3R
FBgn0003386	Shaw	2L
FBgn0260743	CG18347	3R
FBgn0038665	CG12269	3R
FBgn0010113	hdc	3R
FBgn0020257	ppa	2R
FBgn0026084	cib	X
FBgn0012036	Aldh	2L
FBgn0035578	CG13707	3L
FBgn0010548	Aldh-III	2R
FBgn0032720	mRpL13	2L
FBgn0033551	CG7222	2R
FBgn0034688	CG11474	2R
FBgn0015541	sda	3R
FBgn0026262	bip2	4
FBgn0033987	ckn	2R
FBgn0024956	Mat1	2R
FBgn0031659	CG14043	2L
FBgn0029665	CG14270	X
FBgn0261049	Vps45	3R
FBgn0087039	Sbp2	3L
FBgn0000411	D	3L
FBgn0028875	nAcRalpha-34E	2L
FBgn0051999	CG31999	4
FBgn0030758	CanA-14F	X
FBgn0029950	CG9657	X
FBgn0036090	CG8009	3L
FBgn0015778	rin	3R
FBgn0034394	CG15096	2R
FBgn0002781	mod(mdg4)	3R
FBgn0030582	CG14411	X
FBgn0031651	mRpL24	2L
FBgn0036945	Ssk	3L
FBgn0033925	CG8617	2R
FBgn0052423	shep	3L
FBgn0037093	Cdk12	3L
FBgn0033821	CG10799	2R
FBgn0035134	CG1231	3L
FBgn0031145	Ntf-2	X
FBgn0020307	dve	2R
FBgn0035702	CG10147	3L
FBgn0000273	Pka-C1	2L
FBgn0022709	Adk1	3L
FBgn0029903	pod1	X
FBgn0035370	CG1240	3L
FBgn0034313	CG5726	2R
FBgn0027356	Amph	2R
FBgn0263398	CG6364	3R
FBgn0011582	DopR	3R
FBgn0265595	CG44422	X
FBgn0039286	dan	3R
FBgn0040064	yip2	2L
FBgn0262871	lute	3R
FBgn0052085	CG32085	3L
FBgn0037716	CG8273	3R
FBgn0086909	CG31751	2L
FBgn0034986	mRpS17	2R
FBgn0010173	RpA-70	3R
FBgn0011225	jar	3R
FBgn0031885	Mnn1	2L
FBgn0259923	2015-09-04	X
FBgn0032243	Klp31E	2L
FBgn0036818	CG14074	3L
FBgn0013751	Awh	3L
FBgn0013726	pnut	2R
FBgn0001227	Hsp67Ba	3L
FBgn0001319	kn	2R
FBgn0263231	bel	3R
FBgn0010313	corto	3R
FBgn0010380	AP-1-2beta	X
FBgn0086372	lap	3R
FBgn0264855	AP-2alpha	2L
FBgn0259143	CG42258	X
FBgn0028582	lqf	3L
FBgn0031637	CG2950	2L
FBgn0030090	fend	X
FBgn0035371	CG9977	3L
FBgn0039561	mfrn	3R
FBgn0052163	CG32163	3L
FBgn0262867	Ptr	2R
FBgn0034943	Fmo-1	2R
FBgn0035189	CG9119	3L
FBgn0022960	vimar	2R
FBgn0002973	numb	2L
FBgn0030345	CG1847	X
FBgn0026374	Rhp	X
FBgn0262512	Vha14-1	2R
FBgn0033738	CG8830	2R
FBgn0039994	CG17082	2R
FBgn0053639	CG33639	X
FBgn0004876	cdi	3R
FBgn0040493	grsm	3R
FBgn0085433	CG34404	3R
FBgn0061515	endos	3L
FBgn0037643	skap	3R
FBgn0262699	rap	X
FBgn0026056	Rlip	3R
FBgn0050419	CG30419	2R
FBgn0036546	elgi	3L
FBgn0004907	14-3-3zeta	2R
FBgn0003074	Pgi	2R
FBgn0024326	Mkk4	3R
FBgn0035228	CG12091	3L
FBgn0024814	Clc	3L
FBgn0259171	Pde9	X
FBgn0004921	Ggamma1	2R
FBgn0051229	CG31229	3R
FBgn0038088	CG10126	3R
FBgn0010905	Spn	3L
FBgn0040465	Dip3	2R
FBgn0043806	CG32032	3L
FBgn0029896	CG3168	X
FBgn0259916	CG42445	3L
FBgn0028554	x16	2L
FBgn0264492	CkIIalpha	3L
FBgn0261383	IntS6	X
FBgn0086691	UK114	2L
FBgn0020907	Scp2	3R
FBgn0032250	holn1	2L
FBgn0036488	CG6878	3L
FBgn0039505	CG5934	3R
FBgn0062440	CG17680	2R
FBgn0033581	CG12391	2R
FBgn0020510	Abi	3R
FBgn0039349	Ssadh	3R
FBgn0033984	Lap1	2R
FBgn0029094	asf1	3L
FBgn0000662	fl(2)d	2R
FBgn0017567	ND23	3R
FBgn0040571	CG17193	3R
FBgn0031005	Hs3st-B	X
FBgn0032515	loqs	2L
FBgn0037809	CG12818	3R
FBgn0033951	CG10139	2R
FBgn0028743	CG5036	2R
FBgn0005671	Vha55	3R
FBgn0020279	lig	2R
FBgn0261108	Atg13	3R
FBgn0003008	or	2R
FBgn0262707	CTPsyn	3L
FBgn0261241	Vps16A	3R
FBgn0013972	Gycalpha99B	3R
FBgn0003423	slgA	X
FBgn0039338	XNP	3R
FBgn0031065	CG14234	X
FBgn0043012	AP-2sigma	3R
FBgn0041188	Atx2	3R
FBgn0027508	tankyrase	3R
FBgn0031817	CG9531	2L
FBgn0086371	poly	3R
FBgn0028401	Snap24	3R
FBgn0037788	CG3940	3R
FBgn0261552	ps	3R
FBgn0026370	SRPK	2R
FBgn0265101	Sgt1	3R
FBgn0003175	px	2R
FBgn0002719	Men	3R
FBgn0263353	CG11000	3R
FBgn0052177	Ndfip	3L
FBgn0261934	dikar	3L
FBgn0032195	CG4908	2L
FBgn0033812	Pex13	2R
FBgn0031759	lid	2L
FBgn0000413	da	2L
FBgn0264087	Slob	2L
FBgn0035044	CG3663	2R
FBgn0011742	Arp2	X
FBgn0032640	Sgt	2L
FBgn0036853	mRpL21	3L
FBgn0038476	kuk	3R
FBgn0022097	Vha36-1	2R
FBgn0037637	CG9836	3R
FBgn0038815	CG5466	3R
FBgn0035733	CG8641	3L
FBgn0038363	Acyp2	3R
FBgn0004363	porin	2L
FBgn0243512	puc	3R
FBgn0032322	CG16743	2L
FBgn0029925	CG3040	X
FBgn0261279	lqfR	3R
FBgn0031090	Rab35	X
FBgn0000579	Eno	2L
FBgn0011826	Pp2B-14D	X
FBgn0030328	Amun	X
FBgn0039907	lgs	4
FBgn0003715	CG16778	2R
FBgn0036337	CG11255	3L
FBgn0037749	CG9471	3R
FBgn0259244	CG42342	3R
FBgn0261588	pdm3	2R
FBgn0004362	HmgD	2R
FBgn0012058	Cdc27	3L
FBgn0036196	CG11658	3L
FBgn0033085	CG15908	2R
FBgn0029834	CG5937	X
FBgn0010100	Acon	2L
FBgn0028665	VhaAC39-1	X
FBgn0013753	Bgb	3L
FBgn0024432	Dlc90F	3R
FBgn0027657	glob1	3R
FBgn0040600	CG13631	3R
FBgn0015797	Rab6	2L
FBgn0029814	CG15765	X
FBgn0034270	CG6401	2R
FBgn0037843	CG4511	3R
FBgn0261555	CG42673	3L
FBgn0027291	l(1)G0156	X
FBgn0037026	CG3634	3L
FBgn0038662	Mpc1	3R
FBgn0039350	jigr1	3R
FBgn0000229	bsk	2L
FBgn0039465	Tsp97E	3R
FBgn0038733	CG11407	3R
FBgn0015575	alpha-Est7	3R
FBgn0028916	CG33090	2L
FBgn0035347	CG33232	3L
FBgn0003943	Ubi-p63E	3L
FBgn0037102	CG7172	3L
FBgn0036510	CG7427	3L
FBgn0032717	CG10600	2L
FBgn0033911	VGAT	2R
FBgn0015558	tty	X
FBgn0026409	Mpcp	3L
FBgn0000370	crc	2L
FBgn0264357	SNF4Agamma	3R
FBgn0033438	Mmp2	2R
FBgn0002413	dco	3R
FBgn0038768	CG4936	3R
FBgn0015808	ScpX	2L
FBgn0053988	CG33988	2R
FBgn0040070	Trx-2	2L
FBgn0051122	CG31122	3R
FBgn0023477	Tal	2R
FBgn0010235	Klc	3L
FBgn0033028	CG11665	2R
FBgn0027491	Cdk5alpha	2L
FBgn0020372	TM4SF	2R
FBgn0036063	CG6674	3L
FBgn0031602	CG15431	2L
FBgn0001091	Gapdh1	2R
FBgn0023129	aay	3L
FBgn0040529	CG9603	3R
FBgn0000319	Chc	X
FBgn0036921	RhoGDI	3L
FBgn0003475	spir	2L
FBgn0015374	crl	X
FBgn0085257	CG34228	2R
FBgn0035499	Chd64	3L
FBgn0043884	mask	3R
FBgn0011747	Ank	4
FBgn0015790	Rab11	3R
FBgn0010602	lwr	2L
FBgn0036340	SRm160	3L
FBgn0001092	Gapdh2	X
FBgn0039674	CG1907	3R

## Sheet: Female Bias Exon Input (1710)
Exon ID	Gene	Symbol	Chrom	Start	End	Input Female mean RPKM	Input Male mean RPKM
F43551_SI	FBgn0261477	slim	2R	14331858	14333031	63.4943	58.994
S43903_SI	FBgn0263083	CG43351	2R	14917514	14917755	244.62	225.962
S18616_SI	FBgn0260938	tay	X	15777466	15778407	18.2139	16.7082
F13489_SI	FBgn0028325	l(1)G0334	X	4598621	4599298	474.329	431.351
S18508_SI	FBgn0030693	CG8974	X	15687754	15688234	205.08	186.463
S56871_SI	FBgn0038803	CG5191	3R	16396812	16398722	38.0662	34.6091
S16127_SI	FBgn0003321	sbr	X	10730726	10731247	24.6967	22.3844
S5943_SI	FBgn0024248	chico	2L	10242512	10244158	31.8917	28.9001
S11741_SI	FBgn0023534	CG17778	X	389502	390402	69.1982	62.4749
S57090_SI	FBgn0027493	CG17273	3R	16650389	16651290	94.2227	85.0441
F11796_SI	FBgn0016038	mod(r)	X	516467	517084	63.0802	56.9275
S5773_SI	FBgn0043456	CG4747	2L	10007567	10008889	81.5713	73.6083
S19275_SI	FBgn0030786	mRpL22	X	16678451	16678664	45.3281	40.8606
S30622_SI	FBgn0036713	Mip	3L	17338047	17339155	21.601	19.4416
S48675_SI	FBgn0037297	CG1116	3R	1046471	1047047	29.6201	26.6213
S31701_SI	FBgn0261360	CG42637	3L	19712627	19715274	15.2302	13.6451
S22435_SI	FBgn0041342	Cct1	3L	1551865	1553236	133.463	119.453
S7979_SI	FBgn0028544	CG16884	2L	13944752	13946050	148.218	132.631
S41458_SI	FBgn0034025	GalNAc-T1	2R	11401902	11403102	23.0139	20.57
F62327_SI	FBgn0039697	CG7834	3R	25627321	25628381	156.104	139.48
S61979_SI	FBgn0039634	alpha-Man-Ib	3R	24934775	24936257	42.8881	38.3031
S63369_SI	FBgn0028968	gammaCop	3R	27400978	27401429	57.5907	51.4313
S22501_SI	FBgn0035247	metl	3L	1637942	1638854	28.0349	25.0135
F37490_SI	FBgn0033402	Myd88	2R	5190328	5191840	24.4628	21.7901
F25493_SI	FBgn0035763	CG8602	3L	7319373	7321942	31.6145	28.0212
S23417_SI	FBgn0047135	CG32276	3L	3197863	3198431	290.48	256.871
S39020_SI	FBgn0010516	wal	2R	7576441	7577393	163.892	144.833
S22479_SI	FBgn0053230	CG33230	3L	1618848	1620397	14.0273	12.3822
S11820_SI	FBgn0003575	su(s)	X	535330	537793	23.8263	21.0175
S16227_SI	FBgn0030258	CG1552	X	10946369	10946890	179.483	158.272
S47058_SI	FBgn0261794	kcc	2R	19811939	19812072	200.823	177.063
F31416_SI	FBgn0017578	Max	3L	19255626	19256118	67.3868	59.3954
S36492_SI	FBgn0033250	CG14762	2R	3896624	3898050	173.216	152.577
S36328_SI	FBgn0029093	cathD	2R	3709616	3709990	117.477	103.413
S40558_SI	FBgn0033889	CG6701	2R	9860489	9861915	24.8513	21.8654
S48831_SI	FBgn0037327	PEK	3R	1284285	1286487	20.9545	18.4302
S9565_SI	FBgn0032666	CG5758	2L	18128302	18128419	33.7606	29.656
F2390_SI	FBgn0020762	Atet	2L	4344269	4345776	66.2807	58.1925
S30423_SI	FBgn0003250	Rh4	3L	16845627	16846339	502.314	440.704
S16546_SI	FBgn0030321	CG1703	X	11507370	11509161	21.2314	18.6191
S14179_SI	FBgn0086558	Ubi-p5E	X	6171010	6172786	109.316	95.7447
S23516_SI	FBgn0052282	Drsl4	3L	3315620	3315942	111.845	97.9422
S29467_SI	FBgn0014002	Pdi	3L	15130838	15132624	115.91	101.497
S16129_SI	FBgn0040850	CG15210	X	10733546	10733928	56.6894	49.5524
S4568_SI	FBgn0083968	CG34132	2L	7885877	7886109	102.254	89.237
S13942_SI	FBgn0029820	CG16721	X	5776560	5777424	132.948	115.437
S43498_SI	FBgn0040733	CG15068	2R	14278047	14278134	66.5334	57.7542
S63193_SI	FBgn0000313	chp	3R	27029902	27030460	395.977	343.67
S55862_SI	FBgn0028670	Vha100-2	3R	14216045	14216612	29.5632	25.6486
S39856_SI	FBgn0020930	Dgkepsilon	2R	8646531	8646848	51.4441	44.5848
S31862_SI	FBgn0036919	Grasp65	3L	19918643	19920275	16.1515	13.9916
F9050_SI	FBgn0000406	Cyt-b5-r	2L	16788774	16789444	201.509	174.465
S42807_SI	FBgn0034215	CG4802	2R	13316508	13316820	124.186	107.501
S41965_SI	FBgn0034083	lbk	2R	12055378	12057024	25.8831	22.3993
S14909_SI	FBgn0029990	CG2233	X	7929774	7930192	535.207	463.009
F27905_SI	FBgn0036199	Bmcp	3L	11715689	11716425	36.4816	31.5424
S15996_SI	FBgn0052687	CG32687	X	10376061	10377273	132.33	114.4
S31275_SI	FBgn0014075	Ugt	3L	18866462	18871345	8.17479	7.06546
S22373_SI	FBgn0011204	cue	3L	1503226	1503928	41.0355	35.4669
F53668_SI	FBgn0004855	RpII15	3R	10134900	10135566	40.4562	34.9412
S32180_SI	FBgn0036974	eRF1	3L	20344194	20344349	89.7377	77.4684
S61017_SI	FBgn0039483	CG14259	3R	22920561	22920810	23.149	19.9654
S16850_SI	FBgn0030364	CG15735	X	11913661	11913791	75.577	65.1492
F32794_SI	FBgn0261258	rgn	3L	21414668	21417516	36.0282	31.0267
S57371_SI	FBgn0038862	Ubpy	3R	16963242	16963936	47.8777	41.2265
S39728_SI	FBgn0004435	Galphaq	2R	8505709	8505816	667.431	574.621
S30598_SI	FBgn0264462	CR43870	3L	17256938	17257390	39.9313	34.3526
S36878_SI	FBgn0033317	CG8635	2R	4517712	4518518	45.7564	39.3584
S56989_SI	FBgn0024944	Oamb	3R	16518136	16519570	14.9078	12.8231
S51225_SI	FBgn0037743	CG8412	3R	5583856	5585035	26.9862	23.1944
S40673_SI	FBgn0261276	opa1-like	2R	10118400	10118604	220.637	189.629
S10579_SI	FBgn0011638	La	2L	20348393	20348878	86.1727	73.9522
S32865_SI	FBgn0037094	CG7611	3L	21520284	21521263	107.973	92.6595
S24518_SI	FBgn0016031	lama	3L	5336719	5338695	52.5631	45.1059
S11515_SI	FBgn0064225	RpL5	2L	22428847	22429110	1142.87	980.171
S40685_SI	FBgn0033915	CG8485	2R	10123292	10124280	95.8273	82.1499
S28577_SI	FBgn0262714	Sap130	3L	12805609	12805716	58.5041	50.1512
S7561_SI	FBgn0032472	CG9928	2L	13142494	13142903	213.444	182.946
S13546_SI	FBgn0029737	CG6903	X	4814363	4815024	17.0787	14.6325
S47957_SI	FBgn0035088	CG3776	2R	20857776	20858071	53.1534	45.504
S61408_SI	FBgn0039537	CG5590	3R	23503244	23504735	58.5298	49.9998
S47280_SI	FBgn0003353	sei	2R	19939918	19940111	43.3803	37.0546
S60169_SI	FBgn0039321	CG10550	3R	21132484	21133350	52.7728	45.0692
F50956_SI	FBgn0000244	by	3R	5353960	5358733	16.9421	14.4663
S59625_SI	FBgn0004885	tok	3R	20573879	20574847	66.9314	57.149
S27179_SI	FBgn0036053	iPLA2-VIA	3L	9853317	9854037	76.3664	65.1236
S20685_SI	FBgn0031054	Ssu72	X	19559285	19560899	29.5931	25.2256
S25565_SI	FBgn0016983	smid	3L	7378150	7378374	45.8257	39.0499
S13430_SI	FBgn0029715	CG11444	X	4447150	4448226	47.4117	40.3862
S35120_SI	FBgn0033054	CG14591	2R	1924062	1924909	264.625	225.346
F58354_SI	FBgn0039031	CG17244	3R	18802992	18803886	43.0635	36.6706
F7861_SI	FBgn0028540	CG9008	2L	13774340	13775047	48.889	41.625
S37433_SI	FBgn0033395	Cyp4p2	2R	5125995	5126265	46.7238	39.7805
S46891_SI	FBgn0034897	Sesn	2R	19620085	19620706	197.771	168.342
S63395_SI	FBgn0039856	CG1774	3R	27419089	27420449	42.1495	35.8686
F5691_SI	FBgn0032160	CG4598	2L	9919376	9920120	36.6085	31.1399
S32477_SI	FBgn0027055	CSN3	3L	20832196	20832440	48.18	40.9309
S42492_SI	FBgn0034162	CG6426	2R	12759016	12759356	88.5425	75.1433
F16925_SI	FBgn0259240	Ten-a	X	12221324	12229249	51.1977	43.4355
S54064_SI	FBgn0038303	SIDL	3R	11041466	11042080	15.8277	13.4164
S28407_SI	FBgn0036298	nst	3L	12520315	12520832	21.4814	18.2021
S39285_SI	FBgn0033691	CG8860	2R	8066988	8067407	104.613	88.6094
S12999_SI	FBgn0000479	dnc	X	3139106	3140228	14.6248	12.3874
F2478_SI	FBgn0053002	mRpL27	2L	4458595	4459207	24.2726	20.5579
S21274_SI	FBgn0031170	CG1718	X	21164620	21165393	18.7384	15.8676
F2080_SI	FBgn0000721	for	2L	3622074	3622943	160.576	135.969
F20482_SI	FBgn0031016	kek5	X	19362340	19365947	16.0971	13.6294
F5131_SI	FBgn0004914	Hnf4	2L	8687226	8687824	54.0827	45.7677
S23356_SI	FBgn0035401	CG1291	3L	3143808	3145284	9.4599	8.00535
S949_SI	FBgn0031356	CG17660	2L	1707132	1707998	26.2696	22.2291
F37330_SI	FBgn0028955	CG8788	2R	5026859	5027803	32.8132	27.7441
S32368_SI	FBgn0037011	CG4858	3L	20519938	20520380	25.1665	21.2749
S8067_SI	FBgn0051769	CG31769	2L	14109597	14110574	51.1143	43.2101
S32181_SI	FBgn0036974	eRF1	3L	20344424	20344621	124.705	105.356
S12009_SI	FBgn0040366	CG11398	X	1107553	1108825	7.27586	6.14589
F20061_SI	FBgn0052549	CG32549	X	18284531	18284965	223.097	188.437
S37126_SI	FBgn0027607	CG8230	2R	4831803	4832560	86.8145	73.2493
S32290_SI	FBgn0036993	CG5910	3L	20439846	20439919	39.9674	33.6955
S60185_SI	FBgn0039324	CG10553	3R	21142183	21142527	92.7536	78.1713
S37035_SI	FBgn0011286	Rya-r44F	2R	4772641	4775602	22.2883	18.7664
S12519_SI	FBgn0040899	CG17776	X	2078920	2079291	66.8934	56.3221
S4149_SI	FBgn0259111	Ndae1	2L	7225606	7225856	100.503	84.6152
S51920_SI	FBgn0026314	Ugt35b	3R	6994225	6995622	61.0645	51.4079
S57010_SI	FBgn0051200	CG31200	3R	16569956	16570686	46.399	39.0575
S57696_SI	FBgn0003867	tsl	3R	17603836	17604925	49.125	41.3452
F16304_SI	FBgn0020255	Ran	X	11038885	11039897	183.684	154.568
S12542_SI	FBgn0053548	msta	X	2099893	2100496	171.025	143.65
F12791_SI	FBgn0261922	PI4KIIIalpha	X	2526945	2527632	112.692	94.6102
S62001_SI	FBgn0039637	CG11880	3R	24951529	24953969	18.8066	15.7881
S52290_SI	FBgn0051116	ClC-a	3R	7622966	7623469	117.359	98.5051
S60168_SI	FBgn0039321	CG10550	3R	21132129	21132423	142.247	119.387
S52296_SI	FBgn0051116	ClC-a	3R	7624713	7625810	69.8614	58.5835
S50068_SI	FBgn0037529	mRpS9	3R	3727106	3727466	133.338	111.777
S7645_SI	FBgn0032494	CG5945	2L	13240763	13240909	189.839	159.065
F14375_SI	FBgn0029891	Pink1	X	6578551	6578754	38.4156	32.1731
F21016_SI	FBgn0040650	CG15456	X	20297536	20297934	21.4531	17.9205
F32476_SI	FBgn0040636	CG13255	3L	20830588	20831939	31.2716	26.112
S29276_SI	FBgn0036449	bmm	3L	14770439	14770707	46.5362	38.8561
S25909_SI	FBgn0035833	CG7565	3L	8080735	8081300	21.4916	17.9441
S5900_SI	FBgn0024320	Npc1a	2L	10214125	10214991	44.4372	37.07
S6893_SI	FBgn0032358	Ppt2	2L	11281472	11281920	32.3775	27.0067
S33240_SI	FBgn0037163	laza	3L	22451916	22454231	72.7155	60.6533
S46876_SI	FBgn0013548	l(2)dtl	2R	19590475	19592926	3.87172	3.22855
S50208_SI	FBgn0037549	CG7878	3R	3949852	3950487	14.6362	12.195
S42644_SI	FBgn0023172	RhoGEF2	2R	12931637	12932158	58.72	48.8962
S46326_SI	FBgn0001263	inaD	2R	18743547	18743843	430.545	358.42
S32233_SI	FBgn0036980	RhoBTB	3L	20374892	20375498	91.9093	76.4956
F27419_SI	FBgn0036096	CG8003	3L	10655784	10656257	25.6223	21.3243
S14748_SI	FBgn0029955	CG15478	X	7606816	7608524	12.196	10.1475
F31615_SI	FBgn0010417	Taf6	3L	19593434	19593889	51.4119	42.7734
S46213_SI	FBgn0028371	jbug	2R	18604826	18605315	78.3815	65.2065
S51129_SI	FBgn0051352	Unc-115a	3R	5522688	5522861	94.3725	78.4926
S28172_SI	FBgn0036258	CG5642	3L	12136546	12136785	168.295	139.954
S19646_SI	FBgn0030850	stas	X	17517254	17518238	36.8966	30.6784
S15574_SI	FBgn0040235	c12.1	X	9211948	9212961	20.6763	17.1835
S56221_SI	FBgn0038692	CG3773	3R	15055433	15056150	7.05877	5.86187
S51676_SI	FBgn0037819	CG14688	3R	6503459	6503793	117.808	97.8175
F13706_SI	FBgn0029763	CG4165	X	5319176	5321252	29.1139	24.1673
S40273_SI	FBgn0000119	arr	2R	9341145	9342741	11.2532	9.33242
F62785_SI	FBgn0028646	aralar1	3R	26271357	26272225	249.943	207.279
F2847_SI	FBgn0000299	Cg25C	2L	5036477	5037279	175.213	145.248
F6238_SI	FBgn0025366	Ip259	2L	10408739	10409610	365.918	303.266
F17220_SI	FBgn0010303	hep	X	12976641	12977601	25.2301	20.8895
S46099_SI	FBgn0034753	CG2852	2R	18532446	18533039	157.605	130.442
S2829_SI	FBgn0016075	vkg	2L	5012144	5013144	132.729	109.834
S53702_SI	FBgn0086901	cv-c	3R	10217405	10218611	52.9756	43.8169
F38107_SI	FBgn0033494	KCNQ	2R	6034143	6034351	23.7348	19.6216
S55409_SI	FBgn0010926	l(3)07882	3R	13363078	13365028	7.24929	5.9846
S52319_SI	FBgn0037955	CG6950	3R	7646103	7646942	72.0424	59.4602
S15332_SI	FBgn0261549	rdgA	X	8894715	8896150	19.2888	15.9166
S14345_SI	FBgn0028360	l(1)G0148	X	6551640	6553742	26.7261	22.0527
S51551_SI	FBgn0037808	Bruce	3R	6138932	6139360	65.4815	54.031
S43436_SI	FBgn0000658	fj	2R	14120266	14123816	6.8726	5.67
S13904_SI	FBgn0029810	CG12239	X	5688237	5688576	124.01	102.23
S50708_SI	FBgn0014018	Rel	3R	4869905	4871949	71.0597	58.5743
F5561_SI	FBgn0032140	CG13117	2L	9736645	9737795	94.9353	78.2486
S24775_SI	FBgn0015806	S6k	3L	5799847	5799980	14.7958	12.1837
F40676_SI	FBgn0261276	opa1-like	2R	10118997	10120408	41.7023	34.3377
F21489_SI	FBgn0027279	l(1)G0196	X	21902834	21904705	42.5156	35.0011
S18166_SI	FBgn0263994	CG43737	X	15080319	15083964	39.7526	32.7242
S48610_SI	FBgn0037288	CG14661	3R	779228	780000	54.2908	44.6687
S36907_SI	FBgn0263120	Acsl	2R	4568615	4568890	137.951	113.414
S20238_SI	FBgn0030960	CG7053	X	18685701	18687550	77.8064	63.9645
S59311_SI	FBgn0259685	crb	3R	20136870	20138630	15.7284	12.9257
S47157_SI	FBgn0019948	Phm	2R	19873286	19873624	52.5441	43.1791
F20523_SI	FBgn0027621	Pfrx	X	19400326	19403383	76.8839	63.1685
S51943_SI	FBgn0037874	Tctp	3R	7035969	7037004	596.422	489.903
F20606_SI	FBgn0261593	RpS10b	X	19492118	19492238	473.822	389.144
S19806_SI	FBgn0030882	GS	X	17791724	17792108	110.118	90.3897
S36427_SI	FBgn0033240	CG2906	2R	3845274	3845464	16.8927	13.8607
S32328_SI	FBgn0036999	isoQC	3L	20468665	20470103	13.705	11.2426
S9146_SI	FBgn0040985	CG6115	2L	16887125	16887677	489.905	401.728
S28937_SI	FBgn0029167	Hml	3L	13852906	13853101	16.5381	13.5521
F23571_SI	FBgn0026259	eIF5B	3L	3428658	3429083	69.3351	56.8082
S16085_SI	FBgn0052675	Tango5	X	10654081	10655025	77.9454	63.8344
S484_SI	FBgn0031260	Spp	2L	542786	543349	43.0534	35.2486
S54279_SI	FBgn0038337	CG6125	3R	11228526	11229104	7.71386	6.31204
S11804_SI	FBgn0002579	RpL36	X	522382	522719	1664.49	1361.95
S4464_SI	FBgn0031940	CG7214	2L	7743677	7744630	401.059	328.146
F26394_SI	FBgn0011509	SrpRbeta	3L	8712049	8712688	18.2564	14.9208
S31188_SI	FBgn0040323	GNBP1	3L	18669396	18670180	20.2055	16.5122
S35676_SI	FBgn0027558	pgant3	2R	2945159	2945824	14.1873	11.5939
S37494_SI	FBgn0033402	Myd88	2R	5194774	5196227	9.08638	7.42499
S13903_SI	FBgn0029810	CG12239	X	5686180	5688175	38.3908	31.369
S41776_SI	FBgn0034059	CG8320	2R	11880283	11880438	14.5495	11.8874
S40148_SI	FBgn0033814	CG4670	2R	9119263	9120055	42.5648	34.7708
S47133_SI	FBgn0020764	Alas	2R	19853795	19854280	153.667	125.488
S18231_SI	FBgn0030630	CG12608	X	15236890	15237535	31.7737	25.9443
F40298_SI	FBgn0004638	drk	2R	9382727	9384656	56.7791	46.3587
S58730_SI	FBgn0051145	CG31145	3R	19434091	19434203	44.9419	36.6908
F62765_SI	FBgn0039767	CG2218	3R	26251149	26252536	29.5512	24.1186
S50169_SI	FBgn0037543	CG10903	3R	3856868	3857433	26.5817	21.6948
S36167_SI	FBgn0033199	CG17985	2R	3541983	3542542	12.4914	10.1946
S995_SI	FBgn0264494	CG17646	2L	1749742	1750612	70.877	57.8265
F18225_SI	FBgn0026428	HDAC6	X	15232105	15232737	90.3704	73.7288
S39211_SI	FBgn0010339	128up	2R	7926182	7926356	50.7695	41.4088
F14185_SI	FBgn0026015	Top3beta	X	6178171	6178923	20.0303	16.3322
S32234_SI	FBgn0027565	CG5498	3L	20375505	20376040	29.1252	23.746
S57958_SI	FBgn0003178	PyK	3R	18193258	18193390	89.8616	73.261
S51986_SI	FBgn0051441	CG31441	3R	7062272	7063062	12.0542	9.81843
S63048_SI	FBgn0000416	Sap-r	3R	26709698	26709839	113.98	92.8374
S47954_SI	FBgn0002607	RpL19	2R	20856641	20856747	1055.03	858.883
S9534_SI	FBgn0243486	rdo	2L	18068801	18070246	22.1243	18.0067
S59931_SI	FBgn0011336	OstStt3	3R	20892855	20893053	23.4085	19.043
S57831_SI	FBgn0025140	pit	3R	17862974	17863599	12.5117	10.178
S40550_SI	FBgn0013770	Cp1	2R	9854535	9855486	178.943	145.529
S35146_SI	FBgn0033059	CG7845	2R	1962569	1963619	8.01046	6.51207
S48409_SI	FBgn0051523	CG31523	3R	291143	292565	68.4752	55.6223
S57361_SI	FBgn0038861	CG7009	3R	16958722	16959371	26.9219	21.8649
S57224_SI	FBgn0046763	CG17278	3R	16848393	16849885	7.35398	5.9716
F17361_SI	FBgn0030469	CG15745	X	13198915	13202036	22.7025	18.4328
S45572_SI	FBgn0034656	CG17922	2R	17581223	17581652	20.2702	16.4531
S7054_SI	FBgn0264750	CG44008	2L	11841502	11842226	31.1379	25.27
S35731_SI	FBgn0002930	nec	2R	3043982	3044229	123.964	100.596
S61010_SI	FBgn0039481	Cpr97Eb	3R	22915426	22916328	98.4512	79.8906
S17631_SI	FBgn0030521	CtsB1	X	13675506	13675766	34.6729	28.1273
S46930_SI	FBgn0010278	Ssrp	2R	19694684	19696255	5.22682	4.23829
S36449_SI	FBgn0033246	ACC	2R	3861620	3862126	394.386	319.718
F14518_SI	FBgn0029914	CG4558	X	6743806	6745917	14.0666	11.4021
S32182_SI	FBgn0036974	eRF1	3L	20344683	20344830	121.303	98.2933
S12901_SI	FBgn0024980	Syx4	X	2636594	2636830	22.4482	18.1899
S48394_SI	FBgn0037252	CG14650	3R	266469	267050	23.7594	19.2437
S16470_SI	FBgn0030305	CG1749	X	11378079	11379093	17.7683	14.391
S48694_SI	FBgn0260462	CG12163	3R	1063373	1063878	93.8037	75.9303
F21677_SI	FBgn0262109	CR42862	3L	225726	230964	290.892	235.41
S41768_SI	FBgn0034057	CG8314	2R	11877188	11877604	39.5889	32.0077
S23170_SI	FBgn0044452	Atg2	3L	2774568	2780677	24.2318	19.5899
S17144_SI	FBgn0030432	CG4404	X	12797778	12799067	55.5568	44.9002
S52963_SI	FBgn0038105	yellow-f2	3R	8819386	8820041	16.1443	13.0417
S62441_SI	FBgn0039722	capa	3R	25738713	25739092	61.9039	49.9896
S57375_SI	FBgn0250820	CG5802	3R	16965412	16966087	29.0132	23.4271
S14279_SI	FBgn0014031	Spat	X	6424531	6424759	143.228	115.647
S45054_SI	FBgn0050291	CG30291	2R	16895260	16895812	37.8184	30.5192
S14595_SI	FBgn0029935	CG4615	X	6992611	6993688	82.6398	66.6781
S32155_SI	FBgn0262057	Spn77Ba	3L	20312725	20313047	22.1242	17.8414
F17634_SI	FBgn0261244	inaE	X	13677747	13678309	15.3239	12.3536
S26570_SI	FBgn0086706	pix	3L	8965785	8966501	196.57	158.44
S18388_SI	FBgn0030669	CG9240	X	15594205	15594840	60.1824	48.4932
S13019_SI	FBgn0000479	dnc	X	3231722	3231986	53.6619	43.238
F33069_SI	FBgn0037135	CG7414	3L	21819575	21820135	129.046	103.962
S23576_SI	FBgn0026259	eIF5B	3L	3457215	3457347	36.9902	29.7998
S55808_SI	FBgn0038601	CG18600	3R	14125917	14126572	10.3271	8.31871
F15649_SI	FBgn0052699	CG32699	X	9465570	9467150	37.603	30.2897
S13420_SI	FBgn0029709	CHOp24	X	4435940	4436471	39.7394	32.009
S37090_SI	FBgn0033351	CG8235	2R	4814519	4815389	22.6978	18.2688
S29456_SI	FBgn0036480	Cep135	3L	15120566	15120751	21.0086	16.908
S54942_SI	FBgn0038447	CG14892	3R	12420136	12421024	3.16201	2.54425
F32422_SI	FBgn0016696	Pitslre	3L	20765705	20769153	72.7306	58.4999
S55011_SI	FBgn0051217	modSP	3R	12478168	12478921	26.081	20.9767
S3337_SI	FBgn0031752	CG9044	2L	5953416	5954477	32.8418	26.4105
S35732_SI	FBgn0002930	nec	2R	3044296	3045570	30.8435	24.8019
S24036_SI	FBgn0035515	CG14997	3L	4240952	4241176	10.0935	8.11599
F4810_SI	FBgn0032006	Pvr	2L	8220980	8222114	16.5439	13.302
S8010_SI	FBgn0028940	Cyp28a5	2L	13978195	13978741	38.5344	30.9811
S30082_SI	FBgn0040794	CG13056	3L	16326518	16326882	79.5372	63.9055
S9051_SI	FBgn0000406	Cyt-b5-r	2L	16789517	16789899	89.4703	71.877
S57413_SI	FBgn0038868	CG5862	3R	17041031	17041948	38.9936	31.3049
S57128_SI	FBgn0038837	CG3822	3R	16685909	16687030	21.5278	17.2784
S16074_SI	FBgn0003204	ras	X	10641519	10642059	59.7899	47.9763
S18390_SI	FBgn0030670	Pis	X	15595484	15596218	250.125	200.699
F59988_SI	FBgn0046214	vig2	3R	20950312	20951341	70.6994	56.7275
F57115_SI	FBgn0038834	RpS30	3R	16676556	16676665	1154.05	925.448
S627_SI	FBgn0053526	PNUTS	2L	871806	872080	52.7481	42.2988
F36046_SI	FBgn0033188	Drat	2R	3413623	3414577	198.898	159.475
S14284_SI	FBgn0014026	RpL7A	X	6426523	6426578	940.861	754.318
S13791_SI	FBgn0029785	RpL35	X	5567031	5567167	1054.84	845.344
S28275_SI	FBgn0036279	Ncc69	3L	12362149	12362384	48.6955	39.0119
S58313_SI	FBgn0262538	CG43092	3R	18594605	18595309	23.555	18.8684
S62683_SI	FBgn0039756	CG9743	3R	26022082	26022522	18.8434	15.092
S31565_SI	FBgn0262517	l(3)76BDr	3L	19537705	19537872	41.7637	33.448
S48695_SI	FBgn0260462	CG12163	3R	1063935	1064116	37.2045	29.7896
S20704_SI	FBgn0086384	Mer	X	19584627	19585668	37.2467	29.8195
S14867_SI	FBgn0027280	l(1)G0193	X	7835511	7836031	73.0831	58.4996
S16358_SI	FBgn0030286	CG1657	X	11227421	11228104	86.4074	69.1348
S31748_SI	FBgn0261283	HLH106	3L	19791233	19791400	87.3974	69.9211
S17630_SI	FBgn0030521	CtsB1	X	13675192	13675359	43.3323	34.6655
S18387_SI	FBgn0030668	CG8128	X	15593195	15594067	44.6378	35.709
S47870_SI	FBgn0035076	Ance-5	2R	20776345	20776658	29.9547	23.9627
F15738_SI	FBgn0052698	CG32698	X	9742934	9749482	6.00929	4.80692
S1038_SI	FBgn0051663	CG31663	2L	1864932	1865216	17.2207	13.7745
F16699_SI	FBgn0030349	CG10353	X	11771770	11773045	48.8385	39.0483
S17627_SI	FBgn0003218	rdgB	X	13670006	13670413	123.42	98.6602
S57144_SI	FBgn0044812	TotC	3R	16698840	16699302	92.9612	74.2928
F33661_SI	FBgn0017545	RpS3A	4	87466	87833	1037.81	828.741
S42941_SI	FBgn0034237	eIF3-S9	2R	13424575	13426127	118.356	94.5025
S25073_SI	FBgn0035696	Best2	3L	6239033	6240306	47.8545	38.1835
F42813_SI	FBgn0027506	EDTP	2R	13320696	13320860	37.2307	29.7011
S36976_SI	FBgn0027585	CG8740	2R	4645304	4645753	46.8311	37.3494
F37940_SI	FBgn0033471	CG12134	2R	5858648	5859948	2.2016	1.75565
S38542_SI	FBgn0027525	CG7686	2R	6726152	6726232	88.8182	70.8139
S28527_SI	FBgn0052113	CG32113	3L	12759785	12760279	10.1315	8.06543
F30166_SI	FBgn0028399	TMS1	3L	16407894	16408056	52.3595	41.6771
F56873_SI	FBgn0038805	TFAM	3R	16400967	16401343	59.5229	47.3684
S23167_SI	FBgn0035372	CG12093	3L	2773105	2773304	25.6261	20.3915
S51846_SI	FBgn0011768	Fdh	3R	6696628	6697747	69.1732	55.0132
S34515_SI	FBgn0039993	CG17691	U	1184083	1184301	66.8557	53.1663
S14309_SI	FBgn0085446	CG34417	X	6482337	6483206	66.5246	52.9022
S51253_SI	FBgn0261599	RpS29	3R	5604341	5604440	1203.4	956.915
S57755_SI	FBgn0038912	CG6656	3R	17703189	17703510	58.9186	46.8341
S60582_SI	FBgn0001139	gro	3R	21872455	21872631	18.0673	14.3613
S20705_SI	FBgn0086384	Mer	X	19585731	19585967	40.4944	32.188
S19614_SI	FBgn0028343	l(1)G0222	X	17466553	17466684	25.4977	20.2672
S31627_SI	FBgn0036891	CG9372	3L	19600346	19600925	22.2301	17.6607
S42709_SI	FBgn0034194	CG15611	2R	12997672	12998005	14.548	11.5558
S30969_SI	FBgn0036770	Prestin	3L	17891989	17892972	24.5489	19.4991
S18623_SI	FBgn0030704	CG15916	X	15784622	15785580	29.7143	23.5943
F471_SI	FBgn0043364	cbt	2L	476446	479688	49.6815	39.4439
S19742_SI	FBgn0030869	Socs16D	X	17716658	17716765	62.3509	49.4958
S42788_SI	FBgn0050101	CG30101	2R	13295763	13296494	17.5885	13.9602
S48106_SI	FBgn0069977	CG40467	3LHet	789323	789756	11.7539	9.32792
F37974_SI	FBgn0033476	oys	2R	5923041	5925276	46.0223	36.5095
S17222_SI	FBgn0010303	hep	X	12979629	12979784	17.9691	14.2536
F34754_SI	FBgn0040007	RpL38	2R	402893	403824	279.188	221.43
S28405_SI	FBgn0004926	eIF-2beta	3L	12519086	12519485	62.4834	49.5469
S24746_SI	FBgn0052418	vito	3L	5769424	5770244	16.3485	12.9582
S36904_SI	FBgn0263120	Acsl	2R	4567517	4567991	81.7625	64.7882
S32942_SI	FBgn0052441	CG32441	3L	21567844	21568011	31.5564	25.0012
F16171_SI	FBgn0030246	CG1582	X	10788780	10789610	31.3178	24.8064
S5788_SI	FBgn0027600	obst-B	2L	10038693	10038954	66.7154	52.842
S57116_SI	FBgn0038834	RpS30	3R	16676753	16677149	1478.07	1170.46
S23606_SI	FBgn0259224	CG42324	3L	3506075	3507207	14.0827	11.1484
S19935_SI	FBgn0030893	RhoGAP16F	X	17990724	17991446	13.2276	10.4697
F36911_SI	FBgn0033320	CG8586	2R	4580301	4582218	23.6729	18.7363
S16700_SI	FBgn0030349	CG10353	X	11773083	11773364	21.993	17.3966
S26953_SI	FBgn0036015	CG3088	3L	9593590	9594425	104.112	82.3504
S16193_SI	FBgn0030251	CG2145	X	10821432	10821677	13.2265	10.4618
S53236_SI	FBgn0041711	yellow-e	3R	9235264	9236135	23.9585	18.9492
S9278_SI	FBgn0020503	CLIP-190	2L	17409091	17409299	72.7435	57.4943
S45948_SI	FBgn0034724	babos	2R	18289144	18289564	19.3513	15.2919
F2931_SI	FBgn0261836	Msp-300	2L	5158455	5186528	9.88372	7.80966
S47632_SI	FBgn0016687	Nurf-38	2R	20447146	20447297	148.342	117.208
S34517_SI	FBgn0039993	CG17691	U	1184505	1184774	90.7402	71.6864
S700_SI	FBgn0031298	Atg4	2L	1082120	1082665	82.4036	65.0909
S23555_SI	FBgn0004167	kst	3L	3367515	3368133	76.8416	60.6816
S62449_SI	FBgn0003861	trp	3R	25742677	25743034	435.047	343.472
S5929_SI	FBgn0032198	eEF1delta	2L	10233757	10234450	129.654	102.345
S35195_SI	FBgn0033065	Cyp6w1	2R	2061797	2062936	28.8169	22.7454
S41779_SI	FBgn0020236	ATPCL	2R	11881967	11882307	178.857	141.05
F19754_SI	FBgn0030870	CG6398	X	17735023	17735738	44.8477	35.3677
F51687_SI	FBgn0262717	Skeletor	3R	6519153	6521992	10.0864	7.95155
S35115_SI	FBgn0033052	SCAP	2R	1914831	1915033	41.2814	32.5421
S40089_SI	FBgn0027079	Aats-val	2R	9089597	9090214	55.2904	43.5586
S44624_SI	FBgn0025720	Ate1	2R	16142702	16142853	68.7831	54.1841
S3833_SI	FBgn0031851	CG11188	2L	6717625	6719074	12.9658	10.213
S16196_SI	FBgn0030251	CG2145	X	10823425	10823745	147.71	116.283
S25538_SI	FBgn0035771	sec63	3L	7356953	7357466	52.9666	41.6819
S16126_SI	FBgn0003321	sbr	X	10730553	10730662	59.814	47.054
S59880_SI	FBgn0045866	bai	3R	20865096	20865351	38.9367	30.6276
S57780_SI	FBgn0264490	Eip93F	3R	17786486	17786629	30.4808	23.9704
S56984_SI	FBgn0038820	CG4000	3R	16501946	16502096	680.225	534.578
S24469_SI	FBgn0035592	CG10674	3L	5128848	5129110	50.5557	39.7291
F48618_SI	FBgn0250839	CG2016	3R	786390	787073	10.4907	8.24265
S4938_SI	FBgn0010265	RpS13	2L	8364188	8364315	1537.73	1208.08
F11651_SI	FBgn0005427	ewg	X	163625	165242	13.2166	10.3819
S56985_SI	FBgn0038820	CG4000	3R	16502164	16502927	456.725	358.735
F52383_SI	FBgn0051211	CG31211	3R	7778549	7779760	46.888	36.8066
S37760_SI	FBgn0005614	trpl	2R	5650563	5650955	308.649	242.249
S26146_SI	FBgn0035876	Pex2	3L	8332490	8332921	18.9185	14.8359
S762_SI	FBgn0031312	Tango14	2L	1159756	1160220	25.0608	19.6396
S9653_SI	FBgn0261597	RpS26	2L	18443153	18443228	535.119	419.079
S45559_SI	FBgn0034654	CG10306	2R	17572788	17572951	88.3322	69.1342
S16819_SI	FBgn0001083	fw	X	11886948	11887663	11.4779	8.9811
S59623_SI	FBgn0004885	tok	3R	20573314	20573494	18.4128	14.4048
S30718_SI	FBgn0036732	Oatp74D	3L	17504014	17504793	25.6684	20.074
S45381_SI	FBgn0000395	cv-2	2R	17242520	17245006	8.62248	6.74024
S52590_SI	FBgn0003651	svp	3R	8126607	8128507	42.0742	32.8664
S42667_SI	FBgn0026721	fat-spondin	2R	12945697	12946804	46.4315	36.2675
S37435_SI	FBgn0033395	Cyp4p2	2R	5126609	5126923	45.9758	35.9075
S37763_SI	FBgn0005614	trpl	2R	5651607	5651826	531.476	415.084
S40549_SI	FBgn0013770	Cp1	2R	9854260	9854474	84.6617	66.1039
S43022_SI	FBgn0034253	CG10936	2R	13492456	13493190	27.12	21.1657
S37764_SI	FBgn0005614	trpl	2R	5651882	5652218	777.805	606.954
F6687_SI	FBgn0015756	RpL9	2L	11004006	11004189	218.811	170.697
S37434_SI	FBgn0033395	Cyp4p2	2R	5126324	5126544	45.4311	35.44
S16918_SI	FBgn0259240	Ten-a	X	12189510	12189717	9.54482	7.44354
F59987_SI	FBgn0046214	vig2	3R	20949095	20949837	21.4	16.6878
S50357_SI	FBgn0020249	stck	3R	4184929	4185187	43.5575	33.949
S10925_SI	FBgn0032911	tadr	2L	21080201	21081053	34.5323	26.9012
S33389_SI	FBgn0037203	slif	3L	22885663	22886921	10.7692	8.38297
S40627_SI	FBgn0033902	Tango7	2R	10050571	10051641	278.486	216.763
S17285_SI	FBgn0052641	CG32641	X	13078607	13079029	12.4172	9.66482
S11964_SI	FBgn0014903	CG14630	X	926456	927198	56.7736	44.1874
F31183_SI	FBgn0040322	GNBP2	3L	18666572	18667075	42.7457	33.2654
S43243_SI	FBgn0015522	olf186-M	2R	13734204	13735949	27.519	21.4156
S56883_SI	FBgn0038808	Srp14	3R	16406112	16406212	57.8582	45.0224
S8145_SI	FBgn0261534	l(2)34Fc	2L	14349114	14349639	62.0836	48.3078
S38962_SI	FBgn0086712	Egm	2R	7505021	7505345	16.1843	12.5922
S4912_SI	FBgn0032022	CG14275	2L	8332308	8332911	43.4913	33.8361
S62448_SI	FBgn0003861	trp	3R	25742142	25742361	634.542	493.481
S61301_SI	FBgn0039525	CG5646	3R	23385101	23385759	31.4823	24.4766
S21070_SI	FBgn0031119	CG1812	X	20385381	20386855	13.877	10.7879
S18339_SI	FBgn0030655	CG9213	X	15466543	15467265	9.94669	7.73248
S18192_SI	FBgn0261703	gce	X	15199862	15200612	21.3259	16.5759
S12029_SI	FBgn0028550	Atf3	X	1145373	1146129	21.0148	16.328
S61858_SI	FBgn0027578	CG14526	3R	24709415	24711737	22.0339	17.1198
S10286_SI	FBgn0032801	CG10165	2L	19527281	19527705	19.0741	14.8192
S57826_SI	FBgn0038928	Fadd	3R	17860177	17861339	7.77105	6.03747
S46013_SI	FBgn0034735	CG4610	2R	18379702	18381800	16.3481	12.6985
S15923_SI	FBgn0259170	alpha-Man-I	X	10201926	10203140	21.686	16.8344
F47323_SI	FBgn0034971	CG3209	2R	19960551	19961075	35.7574	27.7512
F10317_SI	FBgn0041180	Tep4	2L	19553970	19556092	19.0694	14.7967
S5550_SI	FBgn0032138	CG4364	2L	9709622	9710720	205.259	159.226
F15307_SI	FBgn0030066	CG1885	X	8792587	8794297	4.24405	3.29158
S53515_SI	FBgn0038194	Cyp6d5	3R	9854950	9855535	25.5646	19.8236
S58763_SI	FBgn0039102	SPE	3R	19512434	19512826	31.6787	24.5544
S47032_SI	FBgn0015268	Nap1	2R	19793379	19793519	160.894	124.684
S34726_SI	FBgn0262117	IntS3	2R	123742	123867	62.786	48.655
S5075_SI	FBgn0016122	Acer	2L	8523443	8524684	32.2524	24.9895
S33608_SI	FBgn0003559	su(f)	XHet	77098	77373	31.6888	24.5431
S53455_SI	FBgn0038183	CG9286	3R	9607146	9607804	15.9926	12.3861
S18346_SI	FBgn0030658	CG7872	X	15472238	15473890	17.2999	13.389
S19476_SI	FBgn0002590	RpS5a	X	17042237	17042287	184.588	142.78
S2830_SI	FBgn0016075	vkg	2L	5013212	5013435	25.7607	19.9257
S51950_SI	FBgn0086472	RpS25	3R	7041415	7041691	2166.52	1675.62
S17815_SI	FBgn0030554	CG1434	X	14133706	14134185	19.3662	14.9686
F28692_SI	FBgn0036342	CG11279	3L	13040335	13041066	14.5321	11.2314
S30787_SI	FBgn0036741	CG7510	3L	17621960	17622334	23.1951	17.9176
S2846_SI	FBgn0000299	Cg25C	2L	5035064	5036208	51.0326	39.4142
S15094_SI	FBgn0262976	lawc	X	8302552	8302811	52.7576	40.7439
S48104_SI	FBgn0069977	CG40467	3LHet	722418	722703	27.1441	20.9622
S39278_SI	FBgn0023167	SmD3	2R	8057230	8057508	37.0245	28.59
S61320_SI	FBgn0039527	CG5639	3R	23412196	23413687	2.76329	2.13298
S36906_SI	FBgn0263120	Acsl	2R	4568290	4568553	110.591	85.3646
S50662_SI	FBgn0051100	CG31100	3R	4820951	4821321	26.9414	20.7955
S11982_SI	FBgn0040397	CG3655	X	1028218	1028929	6.52086	5.03328
S18233_SI	FBgn0030630	CG12608	X	15237766	15238658	5.42184	4.18494
S16713_SI	FBgn0030350	SelG	X	11781664	11782277	81.6437	63.0096
S1450_SI	FBgn0031434	insv	2L	2575280	2576572	4.39449	3.39134
S11850_SI	FBgn0040383	CG5254	X	651838	652752	52.4098	40.4431
S9917_SI	FBgn0032724	CG10428	2L	18949947	18950973	33.0147	25.4739
S56063_SI	FBgn0003248	Rh2	3R	14725395	14726311	137.687	106.235
S7827_SI	FBgn0028527	CG18507	2L	13668864	13669385	39.1297	30.1861
S11967_SI	FBgn0003638	su(w[a])	X	937524	938243	46.4923	35.8635
S47057_SI	FBgn0261794	kcc	2R	19811525	19811617	105.523	81.3836
S260_SI	FBgn0051974	CG31974	2L	141396	141609	31.0575	23.9357
S25145_SI	FBgn0020251	sfl	3L	6541787	6543108	43.7524	33.715
S14024_SI	FBgn0029833	CG5941	X	5932074	5932226	24.2291	18.6703
S17629_SI	FBgn0030521	CtsB1	X	13674049	13674683	135.242	104.196
F7080_SI	FBgn0005664	Cry	2L	11944986	11947131	33.5075	25.8094
S20281_SI	FBgn0085451	CG34422	X	18749160	18749387	30.9782	23.8611
F15370_SI	FBgn0265413	CG44325	X	8964717	8965834	30.5921	23.5589
S25633_SI	FBgn0035789	mthl6	3L	7480444	7480603	21.3437	16.4364
S11798_SI	FBgn0025640	CG13369	X	517829	518377	58.8085	45.2638
F45755_SI	FBgn0034693	CG11073	2R	17978994	17979567	76.9747	59.2335
S52049_SI	FBgn0037896	ninaG	3R	7245098	7245317	31.0369	23.8768
S509_SI	FBgn0031267	Ipk2	2L	573033	574264	12.3874	9.52734
S62447_SI	FBgn0003861	trp	3R	25741765	25741930	764.837	588.189
S12772_SI	FBgn0029629	CG8636	X	2503280	2504215	228.676	175.842
S16192_SI	FBgn0003965	v	X	10819438	10819664	62.638	48.149
S17140_SI	FBgn0030431	CG4407	X	12795386	12795884	39.7492	30.5542
S62536_SI	FBgn0039735	CG7911	3R	25829712	25829879	32.1828	24.7313
S33224_SI	FBgn0027086	Aats-ile	3L	22284883	22285910	33.8159	25.9849
S12347_SI	FBgn0023508	Ocrl	X	1820479	1820665	40.5086	31.1256
F32713_SI	FBgn0012034	AcCoAS	3L	21272575	21273343	38.9878	29.9403
S26662_SI	FBgn0023479	Tequila	3L	9084837	9084920	72.4729	55.6501
S36606_SI	FBgn0263593	Lpin	2R	4025493	4026097	86.2848	66.2402
S41113_SI	FBgn0033980	Cyp6a20	2R	10770851	10771551	20.2308	15.5302
S45327_SI	FBgn0034618	CG9485	2R	17204202	17205057	105.811	81.2237
S40544_SI	FBgn0013770	Cp1	2R	9848180	9848381	47.8197	36.7038
S36450_SI	FBgn0033246	ACC	2R	3862195	3862329	253.762	194.772
S39002_SI	FBgn0050035	Tret1-1	2R	7561749	7562287	200.975	154.239
S36283_SI	FBgn0050497	CG30497	2R	3645540	3646382	50.1178	38.4604
S11931_SI	FBgn0040340	TRAM	X	830363	831855	21.4427	16.4502
S59101_SI	FBgn0039150	CG13605	3R	19936055	19936270	27.6617	21.219
F62698_SI	FBgn0039757	RpS7	3R	26034212	26034742	310.279	238.006
S48614_SI	FBgn0250839	CG2016	3R	783012	783164	88.7912	68.1055
F59689_SI	FBgn0039229	Saf-B	3R	20644525	20646968	23.443	17.9769
F43748_SI	FBgn0259682	Jabba	2R	14645128	14645482	68.1369	52.2409
S34925_SI	FBgn0050440	CG30440	2R	1362170	1362613	11.9772	9.1826
F46402_SI	FBgn0034797	nahoda	2R	18802968	18804242	32.5022	24.9163
S4964_SI	FBgn0027094	Aats-ala	2L	8378262	8380324	19.0337	14.5898
F54127_SI	FBgn0263740	eIF-2gamma	3R	11083566	11084164	80.9482	62.0378
S53986_SI	FBgn0038290	CG6912	3R	10961221	10962114	17.8942	13.7126
S49422_SI	FBgn0010282	TfIIFalpha	3R	2208050	2208326	25.2521	19.3483
F11512_SI	FBgn0064225	RpL5	2L	22426649	22427795	465.119	356.355
S26660_SI	FBgn0023479	Tequila	3L	9083785	9084565	57.9506	44.3834
S52655_SI	FBgn0038038	CG5167	3R	8232254	8233829	43.8211	33.5597
S7414_SI	FBgn0032455	CG5792	2L	12713276	12713375	30.6399	23.4551
S57008_SI	FBgn0051199	CG31199	3R	16568522	16569249	54.3394	41.5963
S25026_SI	FBgn0002526	LanA	3L	6196931	6198728	17.0073	13.0158
S15627_SI	FBgn0030136	RpS28b	X	9448655	9448961	1563.11	1195.93
S53619_SI	FBgn0027563	CG9631	3R	10050820	10051843	15.7339	12.0376
S42494_SI	FBgn0025827	CG6421	2R	12759938	12760411	42.811	32.7502
S45302_SI	FBgn0016726	RpL29	2R	17181559	17181666	1683.6	1287.92
F38541_SI	FBgn0027525	CG7686	2R	6724075	6726092	250.817	191.827
S14980_SI	FBgn0030003	CG2116	X	8023845	8025816	18.3202	14.0055
S62548_SI	FBgn0016685	Nlp	3R	25835400	25836074	91.5152	69.9489
S38856_SI	FBgn0021795	Tapdelta	2R	7258278	7258668	42.0437	32.124
S40328_SI	FBgn0033853	CG6145	2R	9425703	9426360	36.3242	27.7501
S7416_SI	FBgn0032455	CG5792	2L	12713650	12714296	15.2761	11.668
F480_SI	FBgn0003963	ush	2L	539518	540560	21.8651	16.6947
S49725_SI	FBgn0011020	Sas-4	3R	2979026	2979941	6.38648	4.87424
S62044_SI	FBgn0039644	CG11897	3R	24988935	24989883	19.4616	14.8504
S38353_SI	FBgn0261862	whd	2R	6357873	6358254	63.0066	48.0619
S39915_SI	FBgn0002069	Aats-asp	2R	8770247	8770673	59.1479	45.1159
S55750_SI	FBgn0038582	CG7988	3R	14046486	14047195	32.3239	24.6393
S40951_SI	FBgn0010638	Sec61beta	2R	10506739	10507186	215.75	164.456
S13293_SI	FBgn0026083	tyf	X	4012389	4013050	21.4943	16.3823
S37441_SI	FBgn0015037	Cyp4p1	2R	5128414	5128678	21.8624	16.6622
S33438_SI	FBgn0024733	RpL10	3L	23088006	23088311	849.799	647.476
F49982_SI	FBgn0037515	Sp7	3R	3588757	3589295	19.2017	14.6241
F44643_SI	FBgn0010411	RpS18	2R	16151575	16151615	341.252	259.839
F6136_SI	FBgn0032224	Sps2	2L	10343659	10344223	60.8098	46.2997
S61074_SI	FBgn0039494	grass	3R	22984353	22984566	17.8094	13.5419
S39381_SI	FBgn0033710	CG17739	2R	8196446	8197917	154.24	117.212
S58764_SI	FBgn0039102	SPE	3R	19513043	19513352	54.2558	41.2228
F36789_SI	FBgn0050359	Mal-A5	2R	4351650	4352104	18.596	14.1278
S54300_SI	FBgn0038341	CG14869	3R	11267968	11269059	15.3233	11.6394
S46093_SI	FBgn0261596	RpS24	2R	18528031	18528610	717.077	544.666
F23066_SI	FBgn0261602	RpL8	3L	2587576	2587890	324.657	246.521
S74_SI	FBgn0263780	CG17684	2RHet	669365	669751	17.937	13.6193
S53615_SI	FBgn0053329	Sp212	3R	10047796	10048255	18.6772	14.1812
S2864_SI	FBgn0022023	eIF-3p40	2L	5051193	5051570	371.153	281.763
F48613_SI	FBgn0250839	CG2016	3R	782721	782960	72.1196	54.7499
F23684_SI	FBgn0035464	CG12006	3L	3813117	3813958	30.2418	22.9577
S58355_SI	FBgn0263390	Nha2	3R	18807181	18807567	22.4953	17.0753
S11797_SI	FBgn0025640	CG13369	X	517501	517767	44.7983	33.9995
S40640_SI	FBgn0033906	CG8331	2R	10059795	10060027	57.6063	43.7153
S60528_SI	FBgn0000206	boss	3R	21792263	21792670	84.7302	64.2961
S18148_SI	FBgn0030616	RpL37a	X	15033285	15033400	716.432	543.467
S47961_SI	FBgn0035090	CG2736	2R	20861388	20861638	60.2338	45.6678
S8011_SI	FBgn0028940	Cyp28a5	2L	13978808	13979074	55.1841	41.839
S24891_SI	FBgn0259164	CG42269	3L	6063321	6064645	7.06855	5.35902
F11490_SI	FBgn0032987	RpL21	2L	22247111	22247721	1386.23	1050.96
S19615_SI	FBgn0028343	l(1)G0222	X	17466743	17466876	26.6181	20.1679
S14377_SI	FBgn0029891	Pink1	X	6579668	6580681	80.3068	60.8333
S18200_SI	FBgn0261703	gce	X	15211646	15213107	65.4897	49.6008
S11514_SI	FBgn0064225	RpL5	2L	22428349	22428786	1570.19	1189.14
S39689_SI	FBgn0033755	ClC-b	2R	8462399	8462482	36.4424	27.5949
S33600_SI	FBgn0263457	CR43480	XHet	70039	70455	29.0785	22.0134
S58859_SI	FBgn0039114	Lsd-1	3R	19591852	19592029	117.853	89.1566
S12079_SI	FBgn0024364	CG11417	X	1248047	1250506	10.6971	8.09128
S16740_SI	FBgn0250871	pot	X	11806264	11806504	9.80624	7.41711
S56006_SI	FBgn0024329	Mekk1	3R	14558828	14559086	30.0192	22.7042
S7562_SI	FBgn0040972	CG16978	2L	13143214	13143622	127.379	96.3369
S970_SI	FBgn0031359	CG18317	2L	1717878	1718151	32.6235	24.6634
S607_SI	FBgn0020545	kraken	2L	853545	854539	68.3868	51.6795
S53075_SI	FBgn0260793	2mit	3R	8980090	8980471	25.3935	19.1875
S27009_SI	FBgn0036022	CG8329	3L	9631212	9632121	72.1617	54.5248
S17108_SI	FBgn0020513	ade5	X	12652956	12653068	55.5631	41.976
S30875_SI	FBgn0052191	CG32191	3L	17799551	17799913	25.7955	19.4862
S4147_SI	FBgn0259111	Ndae1	2L	7223328	7223697	102.726	77.6001
F21490_SI	FBgn0027279	l(1)G0196	X	21905205	21905769	78.5739	59.3543
F15334_SI	FBgn0261549	rdgA	X	8908859	8909000	75.9065	57.3278
S39017_SI	FBgn0040491	Buffy	2R	7575318	7575464	26.7349	20.1855
S7295_SI	FBgn0043841	vir-1	2L	12407550	12407734	38.4554	29.0108
F44974_SI	FBgn0050295	Ipk1	2R	16765124	16765967	18.3718	13.8581
F11349_SI	FBgn0000559	Ef2b	2L	21678050	21679402	1113.12	839.62
S28368_SI	FBgn0036289	CG10657	3L	12485561	12485851	17.2025	12.9739
S39121_SI	FBgn0033665	CG13189	2R	7787022	7788899	9.32082	7.02913
S45328_SI	FBgn0034618	CG9485	2R	17205114	17205291	115.041	86.7537
S36791_SI	FBgn0050359	Mal-A5	2R	4352369	4352597	35.3378	26.6448
S7114_SI	FBgn0014019	Rh5	2L	12008743	12009089	51.005	38.4558
S47003_SI	FBgn0034920	CG5597	2R	19776004	19776300	42.4151	31.9626
S59554_SI	FBgn0000139	ash2	3R	20478504	20478761	41.092	30.9653
S47634_SI	FBgn0016687	Nurf-38	2R	20447815	20447933	74.4567	56.1068
S36790_SI	FBgn0050359	Mal-A5	2R	4352158	4352301	22.0732	16.6264
S18315_SI	FBgn0030648	CG6340	X	15378563	15378925	11.7271	8.82993
S32152_SI	FBgn0262057	Spn77Ba	3L	20311484	20311913	12.4873	9.39967
F33170_SI	FBgn0027532	CG7139	3L	22060344	22060947	34.9763	26.3269
F47831_SI	FBgn0015801	Reg-5	2R	20675531	20676691	26.867	20.2207
S52704_SI	FBgn0086687	desat1	3R	8271700	8272036	116.738	87.8563
S24916_SI	FBgn0061492	loj	3L	6089306	6089617	38.9428	29.3035
S5880_SI	FBgn0005593	RpL7	2L	10201230	10201528	789.727	594.101
S16852_SI	FBgn0030364	CG15735	X	11914040	11914171	119.405	89.7494
S42727_SI	FBgn0034200	CG11395	2R	13024996	13026336	61.1003	45.9123
S44644_SI	FBgn0010411	RpS18	2R	16151752	16151937	1115.07	837.744
S28277_SI	FBgn0036279	Ncc69	3L	12363335	12363432	32.5179	24.4284
S51271_SI	FBgn0037756	CG8507	3R	5618535	5618820	24.2336	18.2023
F52183_SI	FBgn0037926	Elp1	3R	7480845	7481413	8.47713	6.36666
S3338_SI	FBgn0031752	CG9044	2L	5954535	5955235	69.8324	52.4376
F33842_SI	FBgn0052850	CG32850	4	340075	342011	85.707	64.3365
F26651_SI	FBgn0023479	Tequila	3L	9069958	9070556	16.0706	12.0573
S30183_SI	FBgn0004569	aos	3L	16463486	16464611	18.1564	13.6221
S4527_SI	FBgn0261800	LanB1	2L	7817733	7820400	6.92528	5.19141
F33660_SI	FBgn0017545	RpS3A	4	86731	87364	1059.57	794.198
S21048_SI	FBgn0031117	GstT3	X	20340063	20340485	17.6243	13.2087
S11968_SI	FBgn0003638	su(w[a])	X	938301	938622	52.0721	39.0237
S42723_SI	FBgn0034198	CG11400	2R	13021634	13022357	57.9642	43.4391
S62446_SI	FBgn0003861	trp	3R	25741549	25741709	809.284	606.46
S29946_SI	FBgn0003076	Pgm	3L	16119442	16120660	178.036	133.383
S23850_SI	FBgn0263832	Rcd5	3L	4041753	4042597	58.61	43.9028
S12773_SI	FBgn0029629	CG8636	X	2504279	2504369	80.9317	60.6205
S19186_SI	FBgn0030769	CG13012	X	16562851	16563257	22.939	17.1668
S47548_SI	FBgn0259210	prom	2R	20306144	20306397	34.9073	26.1208
S16194_SI	FBgn0030251	CG2145	X	10821745	10822792	34.3911	25.7318
S60601_SI	FBgn0039406	RpL34a	3R	21884142	21884639	285.275	213.338
S60027_SI	FBgn0022800	Cad96Ca	3R	21023293	21023925	16.3348	12.2132
S53344_SI	FBgn0038168	omd	3R	9506001	9506645	11.8215	8.83501
S4537_SI	FBgn0020618	Rack1	2L	7827061	7827246	654.9	489.425
S29626_SI	FBgn0259236	comm3	3L	15606284	15607122	13.9705	10.4385
S48696_SI	FBgn0260462	CG12163	3R	1064176	1064919	31.1964	23.3092
S25453_SI	FBgn0035753	RpL18	3L	7233955	7234041	867.641	648.26
S17577_SI	FBgn0001087	g	X	13623793	13624469	14.2983	10.6822
S16133_SI	FBgn0003321	sbr	X	10740525	10741125	14.2012	10.6093
S53119_SI	FBgn0038129	CG8449	3R	9095800	9096152	23.8379	17.8046
S39312_SI	FBgn0033699	RpS11	2R	8087621	8087746	1293.53	965.97
S14858_SI	FBgn0004403	RpS14a	X	7828363	7828710	1211.51	904.717
S52705_SI	FBgn0086687	desat1	3R	8272098	8272283	128.135	95.6839
S42099_SI	FBgn0034110	Atg9	2R	12181905	12184737	13.2994	9.92934
S16309_SI	FBgn0030274	Lint-1	X	11044669	11046160	26.9411	20.1082
S32189_SI	FBgn0036975	CG5618	3L	20349445	20349732	103.131	76.9543
F41441_SI	FBgn0034021	CG8180	2R	11359970	11360489	25.7199	19.1873
S9289_SI	FBgn0011274	Dif	2L	17418488	17419078	14.2876	10.6527
F19381_SI	FBgn0030809	CG9086	X	16861528	16861894	10.888	8.11794
S22651_SI	FBgn0035280	Cpr62Bb	3L	1834587	1834683	23.4157	17.4585
S32184_SI	FBgn0036974	eRF1	3L	20345907	20346227	85.8578	64.0132
S47640_SI	FBgn0035024	CG11414	2R	20451836	20452033	44.4904	33.1669
S26246_SI	FBgn0262719	CG43163	3L	8465907	8467842	5.70494	4.25283
S58615_SI	FBgn0002622	RpS3	3R	19184876	19185700	888.323	661.837
S48382_SI	FBgn0037249	eIF3-S10	3R	255950	258188	158.579	118.063
F33609_SI	FBgn0003559	su(f)	XHet	77432	77831	23.554	17.5351
S17014_SI	FBgn0030403	CG1824	X	12486588	12486981	55.6555	41.4315
F48158_SI	FBgn0028697	RpL15	3LHet	2397791	2398454	902.748	671.799
S1749_SI	FBgn0031500	CG17221	2L	3040792	3041397	23.4686	17.4621
S59441_SI	FBgn0004118	nAcRbeta-96A	3R	20334950	20335361	34.8791	25.9417
S21240_SI	FBgn0083956	CG34120	X	21005048	21006054	7.08632	5.27039
F15336_SI	FBgn0261549	rdgA	X	8911877	8912021	56.5999	42.0842
S42725_SI	FBgn0034199	Gbp	2R	13023962	13024408	84.6902	62.9572
S57011_SI	FBgn0051200	CG31200	3R	16570809	16570925	30.0721	22.3541
F41103_SI	FBgn0013773	Cyp6a22	2R	10759143	10760373	6.14095	4.56436
S47278_SI	FBgn0003353	sei	2R	19939360	19939495	22.8927	17.0134
S45822_SI	FBgn0034706	CG11275	2R	18068781	18070147	26.1823	19.4549
F20447_SI	FBgn0031011	CG8034	X	19175416	19176968	27.3951	20.353
F45365_SI	FBgn0020306	dom	2R	17228189	17229352	32.6605	24.2569
S36451_SI	FBgn0033246	ACC	2R	3862391	3862738	254.212	188.797
S17233_SI	FBgn0030447	CG2200	X	12988806	12989366	31.5089	23.3968
S18286_SI	FBgn0014455	Ahcy13	X	15345428	15346679	56.7488	42.1155
S30022_SI	FBgn0036589	CG13067	3L	16264525	16265018	116.729	86.6281
S60866_SI	FBgn0026562	BM-40-SPARC	3R	22694960	22695852	87.3025	64.7808
S26873_SI	FBgn0035998	CG3437	3L	9449866	9450402	15.4643	11.4748
S47306_SI	FBgn0023170	RpL39	2R	19949721	19949824	1939.18	1438.21
S25537_SI	FBgn0035771	sec63	3L	7355622	7356870	31.6871	23.4912
S29962_SI	FBgn0036576	CG5151	3L	16156769	16157801	9.52432	7.06001
S22539_SI	FBgn0026372	RpL23A	3L	1667809	1668221	756.729	560.812
F42356_SI	FBgn0013763	CG5210	2R	12579123	12579404	34.136	25.296
S10396_SI	FBgn0032820	fbp	2L	19761579	19762305	95.144	70.4953
S25503_SI	FBgn0035766	eco	3L	7328542	7328975	17.259	12.7829
S29947_SI	FBgn0003076	Pgm	3L	16121195	16121441	99.4326	73.6253
F26163_SI	FBgn0035880	CG17352	3L	8345455	8347283	151.985	112.463
F1612_SI	FBgn0015521	RpS21	2L	2856070	2856175	71.0541	52.5775
S27735_SI	FBgn0036157	CG7560	3L	11419022	11419495	20.6439	15.2731
S21246_SI	FBgn0083956	CG34120	X	21009219	21009924	16.9768	12.5575
S53610_SI	FBgn0051326	CG31326	3R	10043858	10044462	103.924	76.834
S47305_SI	FBgn0023170	RpL39	2R	19949376	19949515	918.86	679.306
S36453_SI	FBgn0033246	ACC	2R	3863800	3864228	150.849	111.52
S4374_SI	FBgn0041182	Tep2	2L	7695073	7695971	20.738	15.3207
S59897_SI	FBgn0039265	CG11790	3R	20874164	20874325	32.2255	23.8007
S15074_SI	FBgn0015519	nAcRalpha-7E	X	8200678	8200858	14.4652	10.6804
S42706_SI	FBgn0050456	CG30456	2R	12994138	12995047	16.8596	12.4443
F41309_SI	FBgn0265194	trpm	2R	11154735	11155470	11.4891	8.47949
S15318_SI	FBgn0261549	rdgA	X	8806401	8806977	142.522	105.168
S6239_SI	FBgn0003942	RpS27A	2L	10409711	10410051	1721.17	1269.87
S41611_SI	FBgn0265991	Zasp52	2R	11650070	11650775	122.104	90.0688
F13596_SI	FBgn0086911	rg	X	5117862	5118073	27.7208	20.4383
F2348_SI	FBgn0003941	RpL40	2L	4228012	4228552	1455.27	1072.64
S23001_SI	FBgn0035344	Cyp4d20	3L	2476259	2477118	13.8381	10.1975
S42358_SI	FBgn0013763	CG5210	2R	12580491	12581256	208.481	153.602
S41105_SI	FBgn0015714	Cyp6a17	2R	10761458	10762568	7.80283	5.74764
F41938_SI	FBgn0086676	spin	2R	12024710	12025743	94.8503	69.8344
F28125_SI	FBgn0250876	Sema-5c	3L	12060611	12061453	20.8744	15.3685
F36850_SI	FBgn0033309	CG8735	2R	4484477	4485352	6.83452	5.03179
F5845_SI	FBgn0032187	CG4839	2L	10154701	10156407	3.76092	2.76873
S24723_SI	FBgn0035630	CG10576	3L	5755127	5755624	139.083	102.382
S30174_SI	FBgn0027080	Aats-tyr	3L	16411704	16412402	55.1574	40.5978
F40471_SI	FBgn0033879	CG6543	2R	9741607	9741836	35.6664	26.2509
S20527_SI	FBgn0031023	CG14200	X	19409946	19412321	56.1113	41.2935
S62795_SI	FBgn0028646	aralar1	3R	26275951	26276128	16.4891	12.1345
S14786_SI	FBgn0029962	CG1402	X	7734303	7734718	12.6321	9.29135
S58427_SI	FBgn0039048	CG17111	3R	18890004	18890184	16.3689	12.0394
S62445_SI	FBgn0003861	trp	3R	25741335	25741489	562.706	413.864
S53616_SI	FBgn0053329	Sp212	3R	10048474	10049254	13.9491	10.2572
S41273_SI	FBgn0034002	CG8079	2R	11110002	11110487	20.1879	14.8371
S40025_SI	FBgn0263998	Ack-like	2R	9030339	9030822	18.449	13.5578
S46323_SI	FBgn0010078	RpL23	2R	18742003	18742052	743.556	546.41
S2123_SI	FBgn0031563	CG10031	2L	3698451	3698761	68.4582	50.281
S57081_SI	FBgn0019936	RpS20	3R	16647903	16647995	531.28	390.174
S6344_SI	FBgn0051719	RluA-1	2L	10464317	10464544	23.1456	16.9947
S11872_SI	FBgn0025620	CG13360	X	682625	682936	63.5983	46.6931
S1269_SI	FBgn0031399	mio	2L	2220320	2220625	29.8574	21.9099
F60602_SI	FBgn0039406	RpL34a	3R	21884702	21884776	263.814	193.465
F59314_SI	FBgn0259685	crb	3R	20139371	20140263	45.0614	33.0371
S40668_SI	FBgn0033912	RpS23	2R	10103456	10103615	1413.09	1035.8
S52825_SI	FBgn0001296	kar	3R	8507908	8508264	65.2369	47.8066
S25061_SI	FBgn0004513	Mdr65	3L	6233600	6234245	18.6764	13.6847
S13606_SI	FBgn0086911	rg	X	5127805	5127947	37.9172	27.7795
S63105_SI	FBgn0016123	Aph-4	3R	26876374	26876615	35.4972	26.0008
S36452_SI	FBgn0033246	ACC	2R	3862809	3863678	225.034	164.71
S39380_SI	FBgn0033710	CG17739	2R	8196260	8196381	81.7502	59.8241
S42682_SI	FBgn0010591	Sply	2R	12975946	12976450	89.4925	65.4494
S20607_SI	FBgn0261593	RpS10b	X	19492466	19493108	940.561	687.787
S962_SI	FBgn0086698	frtz	2L	1711928	1712087	16.1667	11.8177
S32390_SI	FBgn0001320	kni	3L	20685430	20687147	4.26045	3.11354
S21095_SI	FBgn0031126	Cyp6v1	X	20530852	20531670	9.6563	7.05321
F51461_SI	FBgn0040238	Best1	3R	5987186	5988032	22.8988	16.723
S15479_SI	FBgn0086450	su(r)	X	9091302	9094106	14.4631	10.5618
S30112_SI	FBgn0036619	Cpr72Ec	3L	16358994	16360440	193.064	140.975
S42713_SI	FBgn0034194	CG15611	2R	13001330	13001865	19.0635	13.9194
S39913_SI	FBgn0002069	Aats-asp	2R	8768455	8768780	23.7473	17.3387
S58753_SI	FBgn0040227	eIF-3p66	3R	19506234	19506869	62.7792	45.8288
S31440_SI	FBgn0036862	Gbs-76A	3L	19275028	19278200	46.4027	33.8737
S62397_SI	FBgn0039713	RpS8	3R	25687921	25688027	1269.93	926.806
S27671_SI	FBgn0036145	CG7607	3L	11193498	11193687	113.453	82.7861
S35113_SI	FBgn0033052	SCAP	2R	1913778	1914353	41.0239	29.932
F42942_SI	FBgn0034237	eIF3-S9	2R	13426199	13426647	253.584	184.946
S47978_SI	FBgn0035091	CG3829	2R	20876815	20877406	43.9666	32.0512
S53889_SI	FBgn0038260	CG14855	3R	10623477	10624196	6.28572	4.57812
S17996_SI	FBgn0030593	CG9512	X	14795985	14796976	173.289	126.185
S55110_SI	FBgn0038465	Irc	3R	12832056	12832223	39.6183	28.849
F23553_SI	FBgn0004167	kst	3L	3366444	3367010	24.3608	17.7388
S31747_SI	FBgn0261283	HLH106	3L	19790880	19791006	63.6408	46.3375
S25062_SI	FBgn0004513	Mdr65	3L	6234306	6234672	8.31083	6.04953
S22006_SI	FBgn0035162	CG13900	3L	827646	827697	28.1783	20.511
F31616_SI	FBgn0010417	Taf6	3L	19594010	19594482	38.7821	28.2256
S60225_SI	FBgn0004509	Fur1	3R	21173153	21174061	13.8307	10.0645
S53611_SI	FBgn0051326	CG31326	3R	10044525	10045293	56.3965	41.016
S42814_SI	FBgn0027506	EDTP	2R	13320925	13321563	25.7103	18.6986
S41445_SI	FBgn0034021	CG8180	2R	11369739	11370339	8.45609	6.14977
F15728_SI	FBgn0030151	CG1354	X	9675192	9676127	85.9027	62.4472
F37782_SI	FBgn0033446	CG1648	2R	5698479	5699473	200.618	145.84
S26845_SI	FBgn0005533	RpS17	3L	9422274	9422425	1653.17	1201.67
S1268_SI	FBgn0031399	mio	2L	2219777	2220258	13.8181	10.0417
F10477_SI	FBgn0032836	CG10680	2L	19964125	19964281	22.2275	16.1523
S57112_SI	FBgn0038832	CG15695	3R	16669170	16670703	7.22815	5.25086
F15816_SI	FBgn0263132	Cht6	X	9932881	9939310	3.96195	2.87738
S15333_SI	FBgn0261549	rdgA	X	8907638	8908589	19.8733	14.4302
S13792_SI	FBgn0029785	RpL35	X	5567250	5567576	1395.74	1013
S41314_SI	FBgn0265194	trpm	2R	11158136	11158326	22.2994	16.1828
S47641_SI	FBgn0035024	CG11414	2R	20452102	20452581	71.8703	52.1441
S31782_SI	FBgn0036911	Fibp	3L	19809820	19809920	22.6339	16.4187
S23948_SI	FBgn0035501	CG1299	3L	4151759	4152473	29.3091	21.258
S12984_SI	FBgn0028746	CG18508	X	3066487	3067020	62.9801	45.6789
S51911_SI	FBgn0040259	Ugt86Da	3R	6984129	6985466	10.4011	7.5435
S32620_SI	FBgn0024150	Ac78C	3L	21131904	21132670	3.49221	2.53261
S1379_SI	FBgn0264672	Eogt	2L	2382617	2383073	26.939	19.5311
S32154_SI	FBgn0262057	Spn77Ba	3L	20312298	20312666	23.3266	16.9086
S31604_SI	FBgn0036888	CG9330	3L	19581780	19581871	64.9388	47.0568
S55132_SI	FBgn0004577	Pxd	3R	12853518	12853709	13.6627	9.89975
S8419_SI	FBgn0001978	stc	2L	15117140	15117491	43.8683	31.7734
S25214_SI	FBgn0035710	SP1173	3L	6684565	6685404	8.15652	5.9069
S46100_SI	FBgn0034753	CG2852	2R	18533426	18533550	88.1711	63.8333
S53387_SI	FBgn0038173	Adgf-C	3R	9533146	9533643	5.68438	4.11249
F20098_SI	FBgn0030925	Hayan	X	18374016	18374517	13.1014	9.47806
F43047_SI	FBgn0034258	eIF3-S8	2R	13553727	13556780	146.373	105.866
S26569_SI	FBgn0086706	pix	3L	8965156	8965727	255.51	184.789
S42491_SI	FBgn0034162	CG6426	2R	12758775	12758945	66.2342	47.8985
S52703_SI	FBgn0086687	desat1	3R	8270521	8270840	70.0923	50.6864
S53435_SI	FBgn0038180	Cht5	3R	9596095	9596454	24.9432	18.0373
F46935_SI	FBgn0034909	CG4797	2R	19699704	19701028	23.2046	16.7788
S52040_SI	FBgn0037894	Ranbp9	3R	7241270	7241864	12.5753	9.09272
F17373_SI	FBgn0010198	RpS15Aa	X	13229669	13230412	817.386	590.965
S53719_SI	FBgn0086901	cv-c	3R	10257696	10258927	7.13596	5.15862
F53342_SI	FBgn0038168	omd	3R	9505162	9505734	28.0143	20.2512
F17128_SI	FBgn0030425	CG3775	X	12695694	12698265	17.5164	12.662
S36469_SI	FBgn0033247	Nup44A	2R	3878164	3878372	33.2651	24.0322
S14912_SI	FBgn0029990	CG2233	X	7930933	7931245	132.918	96.0065
F9542_SI	FBgn0002939	ninaD	2L	18082224	18083096	7.27572	5.2552
S44686_SI	FBgn0034500	CG11200	2R	16192022	16192533	15.5968	11.2529
F42458_SI	FBgn0263659	CR43650	2R	12716600	12726999	2.40259	1.73319
S37727_SI	FBgn0260474	CG30002	2R	5591889	5592203	9.01466	6.49735
S23212_SI	FBgn0262593	Shab	3L	2953012	2953445	20.4253	14.7146
S30443_SI	FBgn0261565	Lmpt	3L	16895229	16895291	61.0387	43.9454
S7317_SI	FBgn0265298	SC35	2L	12433835	12434038	18.3655	13.2179
S51034_SI	FBgn0037721	CG9427	3R	5451391	5451681	60.7031	43.6841
S30357_SI	FBgn0004556	Dbp73D	3L	16721596	16722876	7.17199	5.15994
S10837_SI	FBgn0032897	CG9336	2L	20859725	20859901	83.7925	60.2756
S29608_SI	FBgn0036515	CG12304	3L	15577387	15577539	16.7798	12.0698
S37442_SI	FBgn0015037	Cyp4p1	2R	5128738	5128955	36.6537	26.361
S47633_SI	FBgn0016687	Nurf-38	2R	20447353	20447748	68.3335	49.139
S29793_SI	FBgn0036547	CG17032	3L	15952788	15953709	26.1109	18.7755
S41150_SI	FBgn0033985	CG10257	2R	10829903	10830594	5.98329	4.29918
S14346_SI	FBgn0029885	CG3224	X	6554585	6555326	46.0104	33.0537
S259_SI	FBgn0051974	CG31974	2L	141077	141340	44.2638	31.7981
F51949_SI	FBgn0086472	RpS25	3R	7041138	7041346	1466.01	1052.74
F54600_SI	FBgn0003117	pnr	3R	11865337	11867526	2.10967	1.51485
F47479_SI	FBgn0034997	CG3376	2R	20151683	20152746	40.1911	28.854
S62535_SI	FBgn0039735	CG7911	3R	25829403	25829626	55.0973	39.5501
S57832_SI	FBgn0025140	pit	3R	17863679	17864114	22.5398	16.1783
S15478_SI	FBgn0086450	su(r)	X	9091086	9091243	60.6631	43.538
S16853_SI	FBgn0030364	CG15735	X	11914568	11914752	70.625	50.6816
S30173_SI	FBgn0027080	Aats-tyr	3L	16411275	16411641	81.2954	58.3287
S38855_SI	FBgn0021795	Tapdelta	2R	7257805	7258218	76.1164	54.5871
S12581_SI	FBgn0029608	CG3091	X	2146365	2146698	74.2166	53.2042
S51944_SI	FBgn0037875	CG6672	3R	7038030	7039089	18.6533	13.3712
S20059_SI	FBgn0022355	Tsf1	X	18283765	18284149	202.491	145.134
S21783_SI	FBgn0052344	CG32344	3L	321915	322828	18.7281	13.4178
S39749_SI	FBgn0033757	muskelin	2R	8516833	8516962	10.8195	7.75158
S21376_SI	FBgn0001565	Hlc	X	21257377	21257805	159.819	114.463
S13607_SI	FBgn0086911	rg	X	5128057	5128247	19.4314	13.9146
S45248_SI	FBgn0027073	CG4302	2R	17101211	17101876	17.5598	12.5744
S53519_SI	FBgn0038194	Cyp6d5	3R	9856985	9857205	134.164	96.0719
S52959_SI	FBgn0041710	yellow-f	3R	8817466	8818121	8.28389	5.9315
S7744_SI	FBgn0032518	RpL24	2L	13394865	13394940	727.964	521.187
S58021_SI	FBgn0038964	Nop56	3R	18244817	18246044	16.2968	11.6636
F60149_SI	FBgn0051102	CG31102	3R	21120058	21120557	9.82018	7.02796
S39914_SI	FBgn0002069	Aats-asp	2R	8769013	8770037	40.6842	29.1131
S18886_SI	FBgn0030734	CG9911	X	16188758	16189151	16.3854	11.7251
S6343_SI	FBgn0051719	RluA-1	2L	10463938	10464254	24.4099	17.4661
S20135_SI	FBgn0027087	Aats-his	X	18413348	18413968	40.2432	28.7921
S23628_SI	FBgn0035452	CG10359	3L	3614311	3615244	7.0278	5.02622
S40978_SI	FBgn0033949	CG10131	2R	10517415	10517836	28.6521	20.4911
S14283_SI	FBgn0014026	RpL7A	X	6426331	6426454	1419.42	1015.08
S41661_SI	FBgn0022160	Gpo-1	2R	11745695	11746398	126.292	90.3064
S35600_SI	FBgn0029507	Tsp42Ed	2R	2897365	2897550	34.4395	24.6193
S12001_SI	FBgn0040359	CG11380	X	1088697	1090693	2.15531	1.54004
F43751_SI	FBgn0259682	Jabba	2R	14645810	14646088	134.231	95.8669
F32349_SI	FBgn0037007	CG5059	3L	20507698	20508483	136.463	97.4311
S48160_SI	FBgn0028697	RpL15	3LHet	2398628	2398981	1728.1	1233.7
S17919_SI	FBgn0030575	CG5321	X	14573613	14574553	21.4245	15.2881
S46768_SI	FBgn0015277	Pi3K59F	2R	19450470	19450831	15.4595	11.0308
S61482_SI	FBgn0003279	RpL4	3R	23748543	23748641	251.028	179.037
S23449_SI	FBgn0035422	RpL28	3L	3221882	3221981	1625.08	1158.89
S44232_SI	FBgn0013325	RpL11	2R	15330123	15330245	784.905	559.607
S42640_SI	FBgn0023172	RhoGEF2	2R	12929305	12929498	21.9279	15.6332
S30056_SI	FBgn0052160	CR32160	3L	16302859	16304418	3.28135	2.33855
S51962_SI	FBgn0020910	RpL3	3R	7047897	7048089	631.914	450.292
S57175_SI	FBgn0038842	CG5630	3R	16754560	16754935	13.5604	9.66253
S10056_SI	FBgn0000075	amd	2L	19112794	19114110	5.85012	4.16746
S58754_SI	FBgn0040227	eIF-3p66	3R	19506939	19507231	166.397	118.511
S24807_SI	FBgn0052412	QC	3L	5894517	5894660	23.856	16.9858
S25630_SI	FBgn0035789	mthl6	3L	7479698	7479842	13.1146	9.3368
S14910_SI	FBgn0029990	CG2233	X	7930253	7930667	183.864	130.816
S37668_SI	FBgn0025286	RpL31	2R	5474952	5475211	1376.48	979.086
S44942_SI	FBgn0011674	insc	2R	16708767	16710267	4.89146	3.47831
S12577_SI	FBgn0023525	CG3191	X	2144680	2144982	17.9557	12.7677
S43778_SI	FBgn0034391	CG15080	2R	14680812	14682099	10.7941	7.67426
S42273_SI	FBgn0016131	Cdk4	2R	12471855	12472183	12.9801	9.22835
S33437_SI	FBgn0024733	RpL10	3L	23087784	23087946	1366.51	971.403
S62444_SI	FBgn0003861	trp	3R	25740243	25741274	1933.27	1373.84
F3015_SI	FBgn0016076	vri	2L	5308021	5310996	9.43246	6.69553
S27154_SI	FBgn0044048	Ilp5	3L	9816449	9816739	28.9013	20.515
S17920_SI	FBgn0030575	CG5321	X	14574625	14574964	52.9601	37.5876
S23946_SI	FBgn0035501	CG1299	3L	4151150	4151555	14.8841	10.5619
S48617_SI	FBgn0250839	CG2016	3R	785626	785744	43.517	30.8692
F33436_SI	FBgn0024733	RpL10	3L	23086290	23086978	590.885	419.142
S16075_SI	FBgn0003204	ras	X	10642131	10642839	133.175	94.3692
S25757_SI	FBgn0035812	CG7457	3L	7716384	7718897	2.20186	1.55993
S6896_SI	FBgn0020270	mre11	2L	11283593	11283753	10.9953	7.78908
S61081_SI	FBgn0039495	CG5909	3R	22987901	22988633	8.89355	6.29844
S46057_SI	FBgn0034743	RpS16	2R	18493752	18493793	636.344	450.653
S22008_SI	FBgn0035162	CG13900	3L	827877	829851	37.1638	26.3186
S9972_SI	FBgn0086710	RpL30	2L	19008949	19009137	757.268	536.032
F33614_SI	FBgn0003559	su(f)	XHet	79678	80249	17.7702	12.5731
S60385_SI	FBgn0066101	LpR1	3R	21568114	21568247	23.3479	16.5149
S32153_SI	FBgn0262057	Spn77Ba	3L	20311971	20312241	21.7707	15.3878
S35109_SI	FBgn0033050	Pngl	2R	1906958	1907054	30.9981	21.9057
S28126_SI	FBgn0250876	Sema-5c	3L	12061510	12061712	16.9736	11.994
S16125_SI	FBgn0003321	sbr	X	10728914	10728950	44.1816	31.218
S25566_SI	FBgn0016983	smid	3L	7378437	7378737	29.8697	21.1007
F9652_SI	FBgn0261597	RpS26	2L	18442035	18443073	888.025	627.17
S10476_SI	FBgn0032835	CG16772	2L	19962826	19963844	69.7856	49.2815
S55436_SI	FBgn0038524	sll	3R	13433862	13434263	26.0342	18.3841
S51966_SI	FBgn0020910	RpL3	3R	7049580	7049969	857.845	605.687
S47031_SI	FBgn0015268	Nap1	2R	19793128	19793316	186.277	131.496
S47540_SI	FBgn0259210	prom	2R	20302931	20303196	93.1675	65.7599
F31410_SI	FBgn0026630	nes	3L	19250382	19251464	47.9472	33.7969
S15770_SI	FBgn0030163	CG1791	X	9857486	9857697	9.27248	6.53531
S21478_SI	FBgn0263504	CR43493	X	21889690	21891624	2.98007	2.09956
S58765_SI	FBgn0039102	SPE	3R	19513413	19513869	109.834	77.3334
S32763_SI	FBgn0037074	CG7324	3L	21334675	21335236	12.1291	8.53894
S55111_SI	FBgn0038465	Irc	3R	12832298	12832415	50.2177	35.3312
S52699_SI	FBgn0086687	desat1	3R	8267149	8267330	60.078	42.2657
S61856_SI	FBgn0039612	CG14523	3R	24703746	24705844	4.38769	3.08597
S331_SI	FBgn0031238	CG3645	2L	252589	253145	21.6824	15.2495
S13790_SI	FBgn0029785	RpL35	X	5566767	5566908	314.229	220.948
S57084_SI	FBgn0019936	RpS20	3R	16648524	16648613	791.56	556.424
S15477_SI	FBgn0086450	su(r)	X	9090841	9091011	51.4299	36.1271
S21375_SI	FBgn0001565	Hlc	X	21256545	21257318	153.93	108.115
S53518_SI	FBgn0038194	Cyp6d5	3R	9856598	9856846	102.243	71.7962
S50838_SI	FBgn0037683	CG18473	3R	5190314	5190560	15.445	10.844
S56039_SI	FBgn0038652	CG7720	3R	14585987	14586365	9.85667	6.9145
S30971_SI	FBgn0036770	Prestin	3L	17893258	17894001	10.4745	7.34643
F12521_SI	FBgn0040900	CG17777	X	2081181	2081774	7.61732	5.34242
F16479_SI	FBgn0030309	CG1572	X	11449083	11449828	22.9186	16.0704
F30312_SI	FBgn0260960	Baldspot	3L	16641542	16643682	94.2382	66.0763
S14427_SI	FBgn0003390	shf	X	6665770	6665967	12.2067	8.55667
S61495_SI	FBgn0027579	CG5508	3R	23757812	23758121	37.7897	26.4831
S14913_SI	FBgn0029990	CG2233	X	7931295	7931550	90.6729	63.5133
F14857_SI	FBgn0004403	RpS14a	X	7827775	7828303	448.439	313.983
S40327_SI	FBgn0033853	CG6145	2R	9424876	9425554	82.0722	57.4462
S63624_SI	FBgn0002780	mod	3R	27879345	27880079	40.3742	28.2571
S63397_SI	FBgn0039857	RpL6	3R	27421770	27421926	1011.11	707.644
S2033_SI	FBgn0053123	CG33123	2L	3510478	3511026	41.1961	28.8312
S10224_SI	FBgn0000964	tj	2L	19464267	19467758	9.84535	6.88752
S35914_SI	FBgn0033162	CG1707	2R	3281353	3281466	39.844	27.872
S62923_SI	FBgn0039789	CG9717	3R	26411659	26413024	11.7367	8.20705
F44778_SI	FBgn0050148	CG30148	2R	16434100	16435163	4.38672	3.06742
F62068_SI	FBgn0051044	CR31044	3R	25040284	25045389	0.78568	0.549244
S61303_SI	FBgn0039525	CG5646	3R	23385996	23386236	16.9545	11.852
S28680_SI	FBgn0011284	RpS4	3L	13035210	13035468	945.732	661.027
F26920_SI	FBgn0010408	RpS9	3L	9504156	9504405	993.376	693.952
F5750_SI	FBgn0011272	RpL13	2L	9968317	9968619	626.955	437.923
F1613_SI	FBgn0015521	RpS21	2L	2856223	2856305	828.606	578.649
S32617_SI	FBgn0024150	Ac78C	3L	21130954	21131357	9.26047	6.4657
F18062_SI	FBgn0052594	be	X	14927639	14928447	11.6934	8.16216
S30363_SI	FBgn0036659	CG9701	3L	16731811	16732464	16.005	11.1709
S42192_SI	FBgn0034126	CG4398	2R	12320524	12320688	15.1868	10.5974
S21999_SI	FBgn0035162	CG13900	3L	826720	826885	84.9296	59.2357
S35467_SI	FBgn0085244	CG34215	2R	2719056	2719298	32.1108	22.3941
S33313_SI	FBgn0037185	CG11367	3L	22725681	22725842	15.4143	10.7452
S39311_SI	FBgn0033699	RpS11	2R	8087339	8087544	1156.43	806.048
S40546_SI	FBgn0013770	Cp1	2R	9849725	9849841	29.7718	20.7496
S14816_SI	FBgn0261592	RpS6	X	7793653	7794322	1068.49	744.443
F58213_SI	FBgn0046114	Gclm	3R	18510728	18512232	67.7813	47.2219
S2885_SI	FBgn0261608	RpL37A	2L	5071227	5071355	1585.22	1104.35
F57165_SI	FBgn0038840	CG5621	3R	16732760	16733985	2.8637	1.99484
S38214_SI	FBgn0033507	CG12909	2R	6197618	6198648	5.30661	3.69604
S56710_SI	FBgn0003249	Rh3	3R	15906782	15908172	316.988	220.755
S36047_SI	FBgn0033188	Drat	2R	3414645	3415481	73.7156	51.3259
S48477_SI	FBgn0087013	Karybeta3	3R	479174	480346	194.683	135.535
S41936_SI	FBgn0086676	spin	2R	12023930	12024071	35.1936	24.4993
S44233_SI	FBgn0013325	RpL11	2R	15330306	15330603	851.333	592.592
S44645_SI	FBgn0010411	RpS18	2R	16151998	16152353	1252.57	871.705
S15628_SI	FBgn0030136	RpS28b	X	9449029	9449242	1300.33	904.779
F40667_SI	FBgn0033912	RpS23	2R	10102601	10103207	748.576	520.828
S4636_SI	FBgn0031980	RpL36A	2L	8042440	8042613	1856.91	1291.38
S45319_SI	FBgn0261554	CG42672	2R	17197134	17197400	32.8338	22.8263
S20057_SI	FBgn0022355	Tsf1	X	18282157	18282399	107.007	74.3893
S51677_SI	FBgn0037819	CG14688	3R	6504069	6504726	61.0628	42.4424
S48190_SI	FBgn0037215	CG12582	3R	28098	28519	17.1519	11.9197
S62101_SI	FBgn0263236	SP1029	3R	25071105	25071625	12.3549	8.58073
S4757_SI	FBgn0264953	Piezo	2L	8188168	8188675	22.1612	15.3848
S4937_SI	FBgn0010265	RpS13	2L	8363699	8364125	1183.32	821.356
S17365_SI	FBgn0085388	IP3K2	X	13219805	13220888	15.6996	10.8966
S16860_SI	FBgn0030367	Cyp311a1	X	11923787	11924391	26.144	18.1445
F39309_SI	FBgn0033699	RpS11	2R	8086818	8087094	1051.3	729.461
S10485_SI	FBgn0014000	Hf	2L	19967574	19967685	28.359	19.6711
F39931_SI	FBgn0033781	CG13319	2R	8811409	8811856	35.98	24.9535
S14282_SI	FBgn0014026	RpL7A	X	6425868	6426238	1527.83	1059.6
F43754_SI	FBgn0259682	Jabba	2R	14646892	14647127	47.879	33.1997
S47299_SI	FBgn0034967	eIF-5A	2R	19946719	19947002	838.471	581.266
F19164_SI	FBgn0010412	RpS19a	X	16531927	16532336	95.7294	66.3638
S43635_SI	FBgn0034365	CG5335	2R	14510150	14510491	27.371	18.972
S14409_SI	FBgn0029897	RpL17	X	6637091	6637181	1064.85	738.083
F12330_SI	FBgn0023511	Edem1	X	1798355	1800268	23.2883	16.14
S44563_SI	FBgn0034479	CG8654	2R	15870617	15872255	35.5842	24.656
S47546_SI	FBgn0259210	prom	2R	20304645	20304860	72.5091	50.2329
S18092_SI	FBgn0030608	Lsd-2	X	14969781	14970253	88.2643	61.1443
S62045_SI	FBgn0039644	CG11897	3R	24989947	24990688	32.2608	22.3455
S57082_SI	FBgn0019936	RpS20	3R	16648140	16648295	660.157	457.115
S7650_SI	FBgn0032495	CG16820	2L	13249122	13249538	12.417	8.59556
S42357_SI	FBgn0013763	CG5210	2R	12579853	12580428	78.0364	54.009
S62697_SI	FBgn0039757	RpS7	3R	26033815	26034147	1233.67	853.665
S47297_SI	FBgn0034967	eIF-5A	2R	19946007	19946214	625.031	432.175
S46324_SI	FBgn0010078	RpL23	2R	18742170	18742381	1236.11	854.391
F57849_SI	FBgn0040582	CG5791	3R	17912797	17912982	19.3874	13.3959
F42262_SI	FBgn0034138	RpS15	2R	12458422	12458735	526.187	363.533
F29333_SI	FBgn0259099	DCX-EMAP	3L	14935125	14936007	9.69595	6.69477
S60534_SI	FBgn0015269	Nf1	3R	21808735	21809070	4.2516	2.93554
S2658_SI	FBgn0031635	CG15626	2L	4835335	4836244	22.0747	15.2351
F234_SI	FBgn0031220	CG4822	2L	116970	117759	37.3181	25.7551
S8274_SI	FBgn0028886	CG15279	2L	14844993	14845361	9.46556	6.532
F60995_SI	FBgn0003495	spz	3R	22891821	22892202	10.1842	7.01471
S4218_SI	FBgn0031906	CG5160	2L	7390984	7391503	24.1966	16.6607
S43749_SI	FBgn0259682	Jabba	2R	14645536	14645631	58.2269	40.0899
S20282_SI	FBgn0085451	CG34422	X	18749452	18749891	43.5277	29.9672
S37070_SI	FBgn0050349	CG30349	2R	4798149	4798390	33.011	22.7259
S39000_SI	FBgn0050035	Tret1-1	2R	7560550	7561335	57.0945	39.273
S9120_SI	FBgn0051810	CG31810	2L	16849395	16849840	5.98117	4.11404
S37765_SI	FBgn0005614	trpl	2R	5652278	5653023	867.356	596.328
S11875_SI	FBgn0025621	CG16989	X	687201	690404	19.3929	13.3316
F62390_SI	FBgn0039711	CG7824	3R	25683374	25684440	10.0434	6.90237
S35460_SI	FBgn0265003	koi	2R	2704298	2705704	14.1132	9.69561
F19165_SI	FBgn0010412	RpS19a	X	16532439	16533282	463.278	318.25
S35913_SI	FBgn0033162	CG1707	2R	3281051	3281294	76.2709	52.3737
S47953_SI	FBgn0002607	RpL19	2R	20855968	20856574	1508.34	1034.9
S43752_SI	FBgn0259682	Jabba	2R	14646146	14646385	62.4829	42.8681
S3655_SI	FBgn0086357	Sec61alpha	2L	6477182	6477897	109.418	75.0681
S47298_SI	FBgn0034967	eIF-5A	2R	19946455	19946656	962.914	660.612
S54819_SI	FBgn0038422	CG14880	3R	12186051	12187657	4.92895	3.38089
S45285_SI	FBgn0034611	MFS16	2R	17171887	17172097	14.2462	9.76925
S41748_SI	FBgn0265045	Strn-Mlck	2R	11845499	11846822	2.74417	1.88132
S30445_SI	FBgn0261565	Lmpt	3L	16899923	16900256	88.7262	60.8088
S18147_SI	FBgn0030616	RpL37a	X	15033012	15033147	885.02	606.408
S21257_SI	FBgn0052523	CG32523	X	21089252	21089862	14.9881	10.2689
S16861_SI	FBgn0030367	Cyp311a1	X	11924445	11924794	19.8481	13.5972
S27842_SI	FBgn0052091	CG32091	3L	11627714	11628291	23.1131	15.8315
S17368_SI	FBgn0085388	IP3K2	X	13222184	13222294	35.6974	24.4488
S36641_SI	FBgn0021995	Rs1	2R	4054414	4054957	18.9747	12.9913
S26338_SI	FBgn0017579	RpL14	3L	8594748	8594942	1172.73	802.28
S23782_SI	FBgn0035480	CG14984	3L	3951193	3951486	39.9157	27.2949
S59249_SI	FBgn0039175	CG5706	3R	20076455	20077800	11.9581	8.17648
S16195_SI	FBgn0030251	CG2145	X	10822870	10823299	92.0396	62.9269
S29344_SI	FBgn0036460	CG5114	3L	14977311	14977586	21.7515	14.8631
F27993_SI	FBgn0036213	RpL10Ab	3L	11816300	11816665	506.196	345.864
S61714_SI	FBgn0001215	Hrb98DE	3R	24431184	24431499	31.9366	21.8074
S40484_SI	FBgn0013733	shot	2R	9753566	9753631	19.9514	13.6217
S1567_SI	FBgn0031461	daw	2L	2810368	2810643	38.147	26.0355
S2476_SI	FBgn0261606	RpL27A	2L	4457740	4458057	1548.7	1056.89
S15746_SI	FBgn0052695	CG32695	X	9767767	9768022	92.4971	63.1118
S2336_SI	FBgn0001075	ft	2L	4198404	4201799	2.6546	1.81113
S1769_SI	FBgn0027571	CG3523	2L	3067389	3068177	1043.84	712.087
S54947_SI	FBgn0027562	CG10345	3R	12423720	12424000	15.359	10.4747
S34527_SI	FBgn0087011	CG41520	U	1369156	1369506	8.34516	5.69103
S428_SI	FBgn0002593	RpLP1	2L	419952	420146	1469.7	1002.24
S62593_SI	FBgn0002626	RpL32	3R	25871409	25871508	1063.59	724.979
S26340_SI	FBgn0017579	RpL14	3L	8595203	8595492	1131.96	771.387
S62788_SI	FBgn0028646	aralar1	3R	26273134	26273300	54.6993	37.2676
S40957_SI	FBgn0083123	Uhg5	2R	10509465	10509525	66.4754	45.2899
S19723_SI	FBgn0261570	CG42684	X	17628745	17629296	9.04526	6.16226
S50922_SI	FBgn0014380	RhoL	3R	5323354	5323524	19.6133	13.3598
S21096_SI	FBgn0031126	Cyp6v1	X	20532005	20532419	17.2875	11.7685
S6686_SI	FBgn0015756	RpL9	2L	11003511	11003761	960.538	653.683
S12903_SI	FBgn0024980	Syx4	X	2637484	2638109	12.3995	8.43352
S10484_SI	FBgn0014000	Hf	2L	19966727	19967510	56.3738	38.3374
S57752_SI	FBgn0038912	CG6656	3R	17702297	17702410	23.2932	15.8403
S60188_SI	FBgn0039324	CG10553	3R	21143589	21143833	12.1319	8.24908
S3232_SI	FBgn0031737	obst-E	2L	5763460	5764271	15.9078	10.8137
S17369_SI	FBgn0085388	IP3K2	X	13222421	13223335	63.8741	43.3998
S5057_SI	FBgn0032050	CG13096	2L	8509251	8510178	17.3068	11.7581
S12626_SI	FBgn0044047	Ilp6	X	2227353	2228691	23.5148	15.9697
S48621_SI	FBgn0037290	CG1124	3R	793343	793757	18.0067	12.2225
S60092_SI	FBgn0039300	RpS27	3R	21071677	21072103	570.94	387.431
S13836_SI	FBgn0029791	CG4096	X	5600778	5601343	8.61258	5.84312
S17779_SI	FBgn0030545	CG11590	X	14094211	14094940	23.7473	16.1058
S38463_SI	FBgn0033543	CG12338	2R	6617083	6617693	83.2584	56.4666
F63396_SI	FBgn0039857	RpL6	3R	27420514	27421323	1079.52	730.836
F9111_SI	FBgn0032614	CG13284	2L	16842347	16843394	8.20766	5.55402
S7115_SI	FBgn0014019	Rh5	2L	12009140	12009832	106.237	71.8823
S2153_SI	FBgn0051955	CG31955	2L	3712154	3712445	10.7558	7.27691
F4536_SI	FBgn0020618	Rack1	2L	7826534	7826981	445.677	301.375
S53517_SI	FBgn0038194	Cyp6d5	3R	9856076	9856506	65.799	44.48
S58857_SI	FBgn0039114	Lsd-1	3R	19591234	19591418	63.1281	42.6674
S43682_SI	FBgn0023214	edl	2R	14555032	14555894	10.1749	6.87691
S35284_SI	FBgn0033079	Fmo-2	2R	2529923	2530388	78.6588	53.1112
S49032_SI	FBgn0037351	RpL13A	3R	1450612	1450852	1094.94	738.659
S37849_SI	FBgn0033458	CG18446	2R	5758975	5760684	4.20349	2.83567
S12622_SI	FBgn0044047	Ilp6	X	2225526	2225880	65.6282	44.2587
F19734_SI	FBgn0024184	unc-4	X	17671113	17672741	4.29436	2.89599
S12899_SI	FBgn0024980	Syx4	X	2635622	2635864	39.6793	26.7561
S19188_SI	FBgn0030769	CG13012	X	16564090	16564168	18.4052	12.4038
S20136_SI	FBgn0027087	Aats-his	X	18414022	18414478	67.7604	45.6564
F830_SI	FBgn0031327	CG5397	2L	1241051	1243018	18.2557	12.2987
F12935_SI	FBgn0025643	CG3588	X	2816449	2818459	2.9729	2.00263
S45636_SI	FBgn0034660	lox2	2R	17677797	17678742	6.17602	4.15921
S8001_SI	FBgn0028936	NimB5	2L	13971139	13971681	9.02188	6.07548
S6342_SI	FBgn0051719	RluA-1	2L	10463340	10463885	27.0216	18.1853
S12894_SI	FBgn0024980	Syx4	X	2633330	2633578	55.8206	37.5501
S24583_SI	FBgn0035610	Lkr	3L	5505521	5506951	2.6393	1.77458
S30172_SI	FBgn0027080	Aats-tyr	3L	16410889	16411212	94.9552	63.8443
F51964_SI	FBgn0020910	RpL3	3R	7048810	7049252	253.167	170.114
F25211_SI	FBgn0035710	SP1173	3L	6682427	6683427	38.9152	26.1237
S29951_SI	FBgn0011016	SsRbeta	3L	16123606	16124083	111.518	74.8503
S5881_SI	FBgn0005593	RpL7	2L	10201599	10202145	1241.1	832.875
S17609_SI	FBgn0020909	Rtc1	X	13652393	13652631	18.8384	12.6416
S48615_SI	FBgn0250839	CG2016	3R	783223	783356	67.7059	45.4282
S18435_SI	FBgn0030680	CG8944	X	15638846	15639202	16.546	11.0892
S32006_SI	FBgn0036939	CG7365	3L	20117398	20117846	19.5324	13.0888
S5599_SI	FBgn0032147	IP3K1	2L	9782384	9783063	13.7147	9.18872
S19475_SI	FBgn0002590	RpS5a	X	17040831	17041233	711.264	476.495
S3231_SI	FBgn0031737	obst-E	2L	5762553	5763368	9.38147	6.28449
F44235_SI	FBgn0013325	RpL11	2R	15330818	15331330	538.372	360.465
F12153_SI	FBgn0003517	sta	X	1376706	1377056	794.595	531.876
S28684_SI	FBgn0011284	RpS4	3L	13036266	13036437	1118.54	748.535
S14579_SI	FBgn0029932	CG4607	X	6965435	6966722	59.7713	39.988
S31084_SI	FBgn0011706	rpr	3L	18390635	18391535	13.8718	9.2701
S41660_SI	FBgn0022160	Gpo-1	2R	11745257	11745515	268.951	179.7
S19060_SI	FBgn0261609	eIF-2alpha	X	16340218	16341026	79.2554	52.9485
S26844_SI	FBgn0005533	RpS17	3L	9421895	9422214	1544.51	1031.82
S10144_SI	FBgn0032774	CG17549	2L	19388040	19388313	63.772	42.5798
S31544_SI	FBgn0036876	CG9451	3L	19493638	19493898	17.0993	11.4148
S11857_SI	FBgn0015288	RpL22	X	658335	658955	813.335	542.873
S31558_SI	FBgn0036881	Cpr76Bd	3L	19530268	19530514	12.0291	8.02817
S39387_SI	FBgn0050203	CG30203	2R	8199694	8201339	18.4049	12.282
S52123_SI	FBgn0263316	Mrp4	3R	7399652	7401293	14.713	9.81292
S28681_SI	FBgn0011284	RpS4	3L	13035542	13035639	583.071	388.848
S31296_SI	FBgn0036825	RpL26	3L	18892406	18893017	1080.55	720.438
F6463_SI	FBgn0032281	CG17107	2L	10681902	10682528	5.74341	3.82835
S62399_SI	FBgn0039713	RpS8	3R	25688507	25688918	1533.16	1020.76
F37523_SI	FBgn0028473	CG8801	2R	5283770	5285619	317.94	211.624
S47880_SI	FBgn0066084	RpL41	2R	20791221	20791311	3358.92	2235.52
S15915_SI	FBgn0040942	CG12643	X	10158266	10159296	17.4036	11.5813
F47301_SI	FBgn0034968	RpL12	2R	19947977	19948097	511.819	340.573
S48191_SI	FBgn0037215	CG12582	3R	29504	29884	25.8197	17.1777
S52964_SI	FBgn0038105	yellow-f2	3R	8820150	8820539	8.44952	5.62035
S27844_SI	FBgn0052091	CG32091	3L	11633757	11634295	12.3473	8.21129
S31811_SI	FBgn0020389	Papss	3L	19851915	19853440	10.4134	6.91942
S47302_SI	FBgn0034968	RpL12	2R	19948199	19948272	922.714	613.013
S25950_SI	FBgn0026252	msk	3L	8113915	8114679	68.3406	45.3886
S42261_SI	FBgn0034138	RpS15	2R	12458131	12458353	1550.04	1029.44
F29294_SI	FBgn0029148	NHP2	3L	14794428	14794879	24.6168	16.348
S48839_SI	FBgn0037328	RpL35A	3R	1291875	1292103	637.608	423.303
S5549_SI	FBgn0032138	CG4364	2L	9708921	9709559	502.69	333.727
S57222_SI	FBgn0046763	CG17278	3R	16846766	16847026	32.7452	21.7378
S16506_SI	FBgn0030317	CG1561	X	11476566	11478208	403.257	267.68
S37198_SI	FBgn0033366	Ance-4	2R	4928060	4929316	9.43412	6.25697
S26818_SI	FBgn0035985	Cpr67B	3L	9398390	9399274	39.3384	26.085
S46627_SI	FBgn0041712	yellow-d	2R	19266860	19267609	9.33413	6.18724
S14415_SI	FBgn0029898	CG14439	X	6649205	6649785	33.0561	21.9064
S47542_SI	FBgn0259210	prom	2R	20303705	20303788	33.0197	21.8774
F18146_SI	FBgn0030616	RpL37a	X	15031903	15032946	449.935	298.069
S47962_SI	FBgn0035090	CG2736	2R	20861705	20862107	38.4696	25.4784
S42630_SI	FBgn0023172	RhoGEF2	2R	12924476	12925295	16.3317	10.8156
S35286_SI	FBgn0033079	Fmo-2	2R	2531717	2531888	17.0145	11.265
S51032_SI	FBgn0037721	CG9427	3R	5450879	5451054	59.8482	39.616
F31342_SI	FBgn0036837	CG18135	3L	18983126	18986267	159.692	105.664
S58858_SI	FBgn0039114	Lsd-1	3R	19591598	19591788	70.5356	46.6519
S30632_SI	FBgn0036715	Cad74A	3L	17360853	17361683	4.22081	2.78926
S47069_SI	FBgn0263006	Ca-P60A	2R	19817205	19817441	65.9535	43.5629
F10136_SI	FBgn0032773	fon	2L	19383138	19383762	128.406	84.772
S13044_SI	FBgn0029662	CG12206	X	3359770	3360240	3.79334	2.50408
S13024_SI	FBgn0262656	dm	X	3267192	3267756	10.8472	7.15929
S49981_SI	FBgn0037515	Sp7	3R	3588357	3588643	19.4727	12.8513
S37197_SI	FBgn0033366	Ance-4	2R	4927778	4927995	17.7896	11.7389
S28686_SI	FBgn0011284	RpS4	3L	13036674	13037005	1132.45	747
S763_SI	FBgn0031313	CG5080	2L	1160290	1161219	26.6994	17.6115
F3786_SI	FBgn0028990	Spn27A	2L	6671065	6673347	21.8809	14.4321
F35667_SI	FBgn0033135	Tsp42En	2R	2941353	2941904	3.49673	2.30636
S13586_SI	FBgn0086911	rg	X	4984049	4984178	36.4464	24.0374
S23067_SI	FBgn0261602	RpL8	3L	2588084	2588883	1095.73	722.527
S47879_SI	FBgn0066084	RpL41	2R	20790940	20791112	1635.23	1078.13
S1856_SI	FBgn0031516	CG9663	2L	3297053	3297388	6.85691	4.5194
S62787_SI	FBgn0028646	aralar1	3R	26272952	26273070	55.8862	36.8176
S41282_SI	FBgn0259878	Fs	2R	11121423	11122297	10.3107	6.7923
S7998_SI	FBgn0028542	NimB4	2L	13968897	13969460	9.90131	6.52252
S36470_SI	FBgn0033247	Nup44A	2R	3878433	3878788	55.2573	36.3908
S46626_SI	FBgn0041712	yellow-d	2R	19266056	19266805	6.20813	4.088
S43114_SI	FBgn0045800	Uhg1	2R	13589820	13589874	23.001	15.1432
S47478_SI	FBgn0034997	CG3376	2R	20151326	20151620	30.855	20.294
F17599_SI	FBgn0262108	CR42861	X	13638961	13639509	44.4674	29.2356
S36827_SI	FBgn0259226	CG42326	2R	4460873	4461504	14.8336	9.74709
S55615_SI	FBgn0038552	CG18012	3R	13635580	13636140	19.5137	12.8222
S5654_SI	FBgn0063449	Uhg2	2L	9894576	9894725	65.5276	43.0569
S12989_SI	FBgn0040396	CG3939	X	3069152	3069691	32.2339	21.1759
S48792_SI	FBgn0001311	kkv	3R	1204789	1205154	15.6143	10.2575
S7997_SI	FBgn0028542	NimB4	2L	13968280	13968835	16.1479	10.6075
S27847_SI	FBgn0052091	CG32091	3L	11635252	11636002	38.7773	25.4652
S57076_SI	FBgn0038829	CG17271	3R	16645348	16646165	54.9967	36.0907
F39115_SI	FBgn0000556	Ef1alpha48D	2R	7781060	7783267	1753.67	1150.75
S18099_SI	FBgn0053178	CG33178	X	14977521	14977810	57.6776	37.8362
S27668_SI	FBgn0036145	CG7607	3L	11193082	11193163	43.8583	28.769
S26336_SI	FBgn0017579	RpL14	3L	8594414	8594515	734.547	481.755
S6240_SI	FBgn0003942	RpS27A	2L	10410241	10410456	1537.28	1007.74
S14280_SI	FBgn0014026	RpL7A	X	6425049	6425464	1331.63	872.191
F50866_SI	FBgn0037686	RpL34b	3R	5226664	5226948	392.963	257.044
S15348_SI	FBgn0259734	CG42388	X	8924238	8924929	7.98461	5.2224
S13604_SI	FBgn0086911	rg	X	5123224	5123437	29.0986	19.0303
F15726_SI	FBgn0030151	CG1354	X	9674220	9674334	24.25	15.8564
F20056_SI	FBgn0022355	Tsf1	X	18281117	18282081	6.61223	4.32257
S19458_SI	FBgn0002590	RpS5a	X	17037620	17037804	729.241	476.511
S57999_SI	FBgn0038959	CG13856	3R	18230168	18230781	10.5213	6.87272
S26152_SI	FBgn0011762	DNApol-alpha50	3L	8336291	8337504	7.55968	4.93778
S2311_SI	FBgn0014033	Sr-CI	2L	4123538	4124006	22.2526	14.5214
F1614_SI	FBgn0015521	RpS21	2L	2856377	2857029	442.006	288.365
S53433_SI	FBgn0038180	Cht5	3R	9595346	9595531	13.6599	8.90983
S19526_SI	FBgn0030834	CG8675	X	17142405	17143360	30.4319	19.8137
S61484_SI	FBgn0003279	RpL4	3R	23749092	23749462	458.708	298.603
S42496_SI	FBgn0046999	CG6429	2R	12760894	12761260	32.9101	21.4211
S37069_SI	FBgn0050349	CG30349	2R	4797992	4798089	27.3091	17.7665
S58755_SI	FBgn0040227	eIF-3p66	3R	19507308	19508039	217.202	141.28
S29573_SI	FBgn0004396	CrebA	3L	15528495	15529555	9.11632	5.92909
S20058_SI	FBgn0022355	Tsf1	X	18282607	18283702	122.01	79.3287
S12907_SI	FBgn0040384	CG32795	X	2678303	2678520	13.8077	8.97089
S2011_SI	FBgn0261560	Thor	2L	3478434	3478760	101.81	66.1313
S14056_SI	FBgn0029839	CG4660	X	5972741	5973517	84.2319	54.6337
F44106_SI	FBgn0034436	CG11961	2R	15249629	15250629	4.46687	2.89713
S11873_SI	FBgn0025620	CG13360	X	683505	684122	45.1898	29.3011
S22000_SI	FBgn0035162	CG13900	3L	826946	827001	53.9807	35.0011
S235_SI	FBgn0031220	CG4822	2L	117820	118076	32.2679	20.8996
S32188_SI	FBgn0036975	CG5618	3L	20348405	20349380	67.5749	43.7673
S42955_SI	FBgn0010409	RpL18A	2R	13433911	13434491	1400.96	907.325
S19229_SI	FBgn0085354	CG34325	X	16608482	16608999	26.7818	17.3387
S25755_SI	FBgn0035812	CG7457	3L	7714905	7716082	7.69316	4.97959
S23447_SI	FBgn0035422	RpL28	3L	3221467	3221709	1695	1096.84
S61672_SI	FBgn0003137	Ppn	3R	24346387	24347020	102.662	66.4315
S56037_SI	FBgn0038652	CG7720	3R	14584958	14585664	18.2233	11.7751
S50282_SI	FBgn0037561	CG9630	3R	4093665	4095618	8.94812	5.7811
S46628_SI	FBgn0041712	yellow-d	2R	19267671	19267961	19.5688	12.6395
S20450_SI	FBgn0031011	CG8034	X	19191149	19192195	17.0079	10.9827
S1568_SI	FBgn0031461	daw	2L	2811149	2811528	39.9074	25.7643
S38713_SI	FBgn0033602	Cpr47Ee	2R	7153616	7154361	24.4491	15.7829
S12541_SI	FBgn0023549	Mct1	X	2098798	2099406	30.0263	19.3772
F54387_SI	FBgn0038353	CG5399	3R	11521981	11522864	11.8608	7.65216
S14567_SI	FBgn0029929	CG4593	X	6907936	6909042	10.9895	7.08949
S25531_SI	FBgn0035770	pst	3L	7351791	7351880	40.2762	25.9471
S5749_SI	FBgn0011272	RpL13	2L	9967939	9968247	1288.35	829.994
S14530_SI	FBgn0052732	CG32732	X	6852065	6852968	14.2536	9.1793
S61486_SI	FBgn0003279	RpL4	3R	23749862	23750610	891.674	574.235
S61546_SI	FBgn0003890	betaTub97EF	3R	23798643	23798872	22.4141	14.4327
F53457_SI	FBgn0000454	Dip-B	3R	9608362	9608563	11.5418	7.43143
F26917_SI	FBgn0010408	RpS9	3L	9502893	9503258	926.113	595.868
S39093_SI	FBgn0033661	CG13185	2R	7755881	7756564	8.60353	5.52961
F62689_SI	FBgn0039757	RpS7	3R	26032169	26032443	1433.58	921.155
S20134_SI	FBgn0027087	Aats-his	X	18412858	18413286	36.3191	23.3273
S53946_SI	FBgn0038277	RpS5b	3R	10726154	10726416	73.1535	46.9776
S15472_SI	FBgn0030099	CG12056	X	9086702	9087653	16.7029	10.7205
S53607_SI	FBgn0038211	CG9649	3R	10041730	10042441	14.7457	9.46224
S61483_SI	FBgn0003279	RpL4	3R	23748847	23749027	750.377	481.49
S63625_SI	FBgn0002780	mod	3R	27880146	27880696	112.477	72.1612
F32186_SI	FBgn0036975	CG5618	3L	20347020	20347505	21.8309	14.0045
S12211_SI	FBgn0001189	hfw	X	1565820	1566330	15.2407	9.776
S14911_SI	FBgn0029990	CG2233	X	7930759	7930835	154.529	99.0789
F62109_SI	FBgn0003525	stg	3R	25077548	25079683	1.49054	0.955658
S4758_SI	FBgn0264953	Piezo	2L	8188736	8188877	26.1898	16.7914
S12731_SI	FBgn0260753	Pdfr	X	2467007	2467463	22.0249	14.1199
S43071_SI	FBgn0260764	CG42562	2R	13573612	13573915	5.42658	3.47852
S2474_SI	FBgn0261606	RpL27A	2L	4457375	4457509	2032.08	1301.72
S62431_SI	FBgn0039719	CG15515	3R	25731879	25732170	36.2386	23.2137
S59632_SI	FBgn0003719	tld	3R	20578196	20579232	7.38479	4.72587
S50818_SI	FBgn0037680	CG8121	3R	5162205	5162441	10.6564	6.80996
S43753_SI	FBgn0259682	Jabba	2R	14646449	14646798	44.9397	28.7074
S31542_SI	FBgn0036876	CG9451	3L	19492575	19492658	25.0653	16.0104
F21546_SI	FBgn0069973	CG40485	X	22362445	22364196	176.021	112.391
S42728_SI	FBgn0262563	CG43103	2R	13026955	13027430	69.9708	44.6724
S13599_SI	FBgn0086911	rg	X	5118720	5118866	35.8501	22.8826
S59769_SI	FBgn0051121	CG31121	3R	20707970	20708090	16.4144	10.4764
S46065_SI	FBgn0034743	RpS16	2R	18495260	18495500	1003.93	640.628
S1767_SI	FBgn0027571	CG3523	2L	3067020	3067115	382.205	243.859
F6685_SI	FBgn0015756	RpL9	2L	11002758	11003238	1021.44	651.587
S53215_SI	FBgn0038146	CG9799	3R	9211370	9212609	9.97287	6.36111
S58855_SI	FBgn0039114	Lsd-1	3R	19590471	19590681	46.9345	29.9101
S19752_SI	FBgn0030870	CG6398	X	17734388	17734728	13.1764	8.39415
S4798_SI	FBgn0032002	CG8353	2L	8214672	8215239	6.6962	4.26549
F1569_SI	FBgn0031461	daw	2L	2811598	2812376	42.6183	27.1471
S11974_SI	FBgn0040398	CG14629	X	945557	946664	123.185	78.4663
S63106_SI	FBgn0016123	Aph-4	3R	26876683	26877646	46.2951	29.4313
S24037_SI	FBgn0035515	CG14997	3L	4241235	4241435	15.959	10.1438
S31528_SI	FBgn0062928	pncr009:3L	3L	19479846	19480206	51.0668	32.4533
S11973_SI	FBgn0259144	CG42259	X	940669	941042	22.3392	14.1932
F26918_SI	FBgn0010408	RpS9	3L	9503382	9503751	585.428	371.365
S62071_SI	FBgn0029176	Ef1gamma	3R	25046152	25046301	383.331	242.809
S38767_SI	FBgn0259238	CG42336	2R	7182999	7183390	52.1379	33.0183
S44838_SI	FBgn0034527	CG9945	2R	16507585	16507740	13.1502	8.32441
F50865_SI	FBgn0037686	RpL34b	3R	5225959	5226600	862.035	545.463
S63107_SI	FBgn0016123	Aph-4	3R	26877707	26878262	76.5223	48.4096
S17154_SI	FBgn0030435	CG4645	X	12805446	12805948	18.5397	11.7276
S7993_SI	FBgn0028543	NimB2	2L	13965475	13966011	31.7922	20.1083
S14070_SI	FBgn0029843	Nep1	X	5990085	5990686	3.25808	2.0604
S31523_SI	FBgn0052207	CR32207	3L	19470429	19470951	7.11784	4.49749
S21094_SI	FBgn0031126	Cyp6v1	X	20528811	20529907	7.10019	4.48629
S58136_SI	FBgn0053107	CG33107	3R	18409317	18409363	21.3689	13.502
S44384_SI	FBgn0034468	Obp56a	2R	15585574	15586013	7.95395	5.02436
S20068_SI	FBgn0052549	CG32549	X	18298018	18298618	9.20237	5.81174
S5217_SI	FBgn0032079	CG31886	2L	8953481	8955586	10.4592	6.60376
F39393_SI	FBgn0050046	CG30046	2R	8203395	8205078	9.00474	5.68228
S42490_SI	FBgn0034162	CG6426	2R	12756907	12757107	32.6973	20.6302
S17366_SI	FBgn0085388	IP3K2	X	13221381	13221630	34.0513	21.477
S36468_SI	FBgn0033247	Nup44A	2R	3877630	3878067	28.441	17.9368
S13990_SI	FBgn0029828	CG6067	X	5851086	5851314	26.5007	16.7119
S30171_SI	FBgn0027080	Aats-tyr	3L	16410449	16410829	103.568	65.3082
F2886_SI	FBgn0261608	RpL37A	2L	5071609	5072055	800.483	504.502
S27150_SI	FBgn0264489	CG43897	3L	9809162	9809457	52.9668	33.3743
S15819_SI	FBgn0263132	Cht6	X	9943925	9944467	6.74828	4.25046
S11849_SI	FBgn0040383	CG5254	X	650219	650539	21.2428	13.3707
S10870_SI	FBgn0032904	Mtp	2L	20919451	20919618	28.8262	18.1406
S21678_SI	FBgn0262035	CG42846	3L	230971	231485	16.6292	10.4641
S764_SI	FBgn0031313	CG5080	2L	1161290	1161869	9.10291	5.72804
S53434_SI	FBgn0038180	Cht5	3R	9595612	9595815	14.7084	9.24875
S61076_SI	FBgn0039494	grass	3R	22984730	22984923	29.426	18.4859
S22836_SI	FBgn0052311	zormin	3L	2124182	2124613	10.2682	6.44948
F50820_SI	FBgn0262993	CR43301	3R	5163945	5165714	2.91253	1.82923
S867_SI	FBgn0053126	NLaz	2L	1360796	1360926	26.2313	16.4675
S18883_SI	FBgn0030734	CG9911	X	16187886	16188073	32.713	20.5342
S42724_SI	FBgn0265541	CR44391	2R	13023100	13023625	24.1971	15.18
S3943_SI	FBgn0086451	l(2)k09022	2L	6859625	6860864	7.87735	4.94028
S54476_SI	FBgn0265048	cv-d	3R	11670188	11670486	46.6659	29.2607
S36642_SI	FBgn0021995	Rs1	2R	4055019	4055274	29.2154	18.2955
S46058_SI	FBgn0034743	RpS16	2R	18494014	18494145	1005.59	629.425
F31540_SI	FBgn0036876	CG9451	3L	19491297	19492285	42.1785	26.3755
S59145_SI	FBgn0039155	Kal1	3R	19972088	19972461	11.6147	7.26268
S19463_SI	FBgn0002590	RpS5a	X	17038651	17038749	752.238	469.929
S32007_SI	FBgn0036939	CG7365	3L	20117965	20118762	13.4875	8.42352
S28938_SI	FBgn0036381	CG8745	3L	13853127	13854898	137.562	85.8791
S43500_SI	FBgn0064237	Idgf5	2R	14281399	14281959	6.96415	4.3471
F17468_SI	FBgn0086674	Tango13	X	13479927	13480125	19.187	11.9683
S15572_SI	FBgn0002576	lz	X	9196003	9197669	10.5328	6.56328
S28662_SI	FBgn0260441	RpS12	3L	13016583	13016625	778.031	484.772
S864_SI	FBgn0053126	NLaz	2L	1359983	1360373	58.6545	36.4863
F47304_SI	FBgn0034968	RpL12	2R	19948673	19949039	1056.97	657.476
S44975_SI	FBgn0050295	Ipk1	2R	16766177	16766403	22.8613	14.2152
S43214_SI	FBgn0028744	CG5033	2R	13679709	13679953	14.0143	8.71058
S14405_SI	FBgn0029897	RpL17	X	6635570	6636289	1029.91	639.879
S36788_SI	FBgn0050359	Mal-A5	2R	4351136	4351588	19.6618	12.2119
S52189_SI	FBgn0037930	CG14715	3R	7499943	7500150	11.879	7.37726
S4817_SI	FBgn0032006	Pvr	2L	8224052	8224531	7.21646	4.48102
S43488_SI	FBgn0034331	CG15067	2R	14273019	14273094	66.6259	41.3576
S37783_SI	FBgn0033446	CG1648	2R	5699987	5700169	91.0629	56.5065
S4759_SI	FBgn0264953	Piezo	2L	8188932	8190137	21.3275	13.2324
S15092_SI	FBgn0262976	lawc	X	8302041	8302357	31.3543	19.4531
S4719_SI	FBgn0263256	CG43394	2L	8158244	8158786	10.5851	6.5669
F25533_SI	FBgn0035770	pst	3L	7352568	7352950	28.4841	17.6642
S28935_SI	FBgn0029167	Hml	3L	13852080	13852535	22.2676	13.809
S37202_SI	FBgn0033367	proPO45	2R	4930171	4930932	11.9604	7.41522
S28934_SI	FBgn0029167	Hml	3L	13851806	13852018	20.5828	12.7584
S48838_SI	FBgn0037328	RpL35A	3R	1291522	1291749	935.459	579.838
S61192_SI	FBgn0039509	bigmax	3R	23113507	23113907	39.3529	24.3913
S61029_SI	FBgn0039486	CG6074	3R	22928710	22929099	9.99526	6.19345
S37443_SI	FBgn0015037	Cyp4p1	2R	5129010	5129324	43.5976	27.0066
S47541_SI	FBgn0259210	prom	2R	20303418	20303483	35.8471	22.1956
S61077_SI	FBgn0039494	grass	3R	22984987	22985503	27.5719	17.0692
S46445_SI	FBgn0261584	CG42694	2R	18832232	18832670	7.53788	4.66609
S4502_SI	FBgn0025687	LKR	2L	7791406	7791876	18.3269	11.3395
S5147_SI	FBgn0003209	raw	2L	8712388	8712602	12.545	7.76205
S5659_SI	FBgn0004867	RpS2	2L	9896265	9897131	1288.1	796.846
S12623_SI	FBgn0044047	Ilp6	X	2225959	2226172	44.82	27.7189
S1768_SI	FBgn0027571	CG3523	2L	3067184	3067327	538.566	332.986
S20106_SI	FBgn0030926	psh	X	18378520	18379028	20.9678	12.964
F51616_SI	FBgn0259938	cwo	3R	6221959	6222542	5.36264	3.31459
F8238_SI	FBgn0260954	CG42586	2L	14741168	14741722	8.02779	4.96179
S12576_SI	FBgn0023525	CG3191	X	2144477	2144613	29.4913	18.2254
S14212_SI	FBgn0029863	CG3823	X	6200416	6200778	33.4816	20.6906
F11972_SI	FBgn0259144	CG42259	X	940257	940593	10.9798	6.784
F18226_SI	FBgn0026428	HDAC6	X	15232870	15233125	98.2457	60.6699
S60093_SI	FBgn0039300	RpS27	3R	21072170	21072389	956.708	590.591
F23945_SI	FBgn0035501	CG1299	3L	4150464	4150722	13.7836	8.50827
S45634_SI	FBgn0034660	lox2	2R	17677128	17677509	35.8465	22.1185
S9701_SI	FBgn0032685	CG10211	2L	18531420	18531782	19.2875	11.8892
S19382_SI	FBgn0030809	CG9086	X	16862543	16862712	17.0455	10.4979
F23453_SI	FBgn0035422	RpL28	3L	3222575	3222960	11.6598	7.17945
S341_SI	FBgn0086912	mbm	2L	271912	272506	9.06467	5.5752
S41910_SI	FBgn0034075	Asph	2R	12003316	12004041	9.28201	5.70544
S12990_SI	FBgn0040396	CG3939	X	3069967	3070256	47.245	29.0278
S61676_SI	FBgn0003137	Ppn	3R	24348204	24348354	28.2978	17.3682
S41542_SI	FBgn0260429	CG42524	2R	11501359	11502805	3.79214	2.32739
S28933_SI	FBgn0029167	Hml	3L	13849970	13851747	10.8074	6.63243
S1576_SI	FBgn0031464	Duox	2L	2815970	2816470	20.1377	12.3508
F13600_SI	FBgn0086911	rg	X	5119270	5119861	13.1318	8.04428
S33316_SI	FBgn0037186	CG11241	3L	22728009	22729083	10.0539	6.15538
S27141_SI	FBgn0044050	Ilp3	3L	9794398	9794902	82.964	50.7916
F40168_SI	FBgn0033820	CG4716	2R	9144088	9144883	463.932	283.816
S31812_SI	FBgn0020389	Papss	3L	19853505	19854025	27.5001	16.8068
S12539_SI	FBgn0023549	Mct1	X	2098140	2098470	22.9108	14.0002
S24806_SI	FBgn0052412	QC	3L	5894253	5894460	21.9904	13.4366
S4606_SI	FBgn0031973	Spn28Dc	2L	8006432	8007253	7.33059	4.47863
F41062_SI	FBgn0033970	CG10205	2R	10720677	10721456	19.4704	11.8937
S43890_SI	FBgn0265356	tn	2R	14893294	14894076	12.2053	7.44747
S46012_SI	FBgn0034734	CG4554	2R	18378997	18379538	12.5804	7.66875
S42488_SI	FBgn0028737	Ef1beta	2R	12755727	12755896	374.988	228.577
S61736_SI	FBgn0039593	CG9989	3R	24497009	24497743	7.89961	4.8138
S10143_SI	FBgn0032774	CG17549	2L	19387862	19387936	50.0199	30.4741
S10141_SI	FBgn0032774	CG17549	2L	19387050	19387391	131.292	79.9639
S51044_SI	FBgn0037723	SpdS	3R	5457829	5458022	31.141	18.9661
S39001_SI	FBgn0050035	Tret1-1	2R	7561395	7561680	94.0225	57.2052
S12778_SI	FBgn0040336	Seipin	X	2514858	2515345	7.56755	4.60201
F51968_SI	FBgn0020910	RpL3	3R	7050213	7050895	905.845	550.69
F62592_SI	FBgn0002626	RpL32	3R	25870951	25871346	1110.28	674.771
S46060_SI	FBgn0034743	RpS16	2R	18494439	18494553	1069.88	650.165
S52725_SI	FBgn0038057	CG12267	3R	8287731	8287898	15.3335	9.31098
S16162_SI	FBgn0017561	Ork1	X	10772087	10774609	18.0637	10.948
S25529_SI	FBgn0035770	pst	3L	7350375	7351475	168.935	102.369
S14861_SI	FBgn0004404	RpS14b	X	7829532	7829825	495.678	300.342
S14180_SI	FBgn0086558	Ubi-p5E	X	6173169	6173307	57.5878	34.8786
S51425_SI	FBgn0001321	knk	3R	5948087	5948873	7.97625	4.82955
S62072_SI	FBgn0029176	Ef1gamma	3R	25046365	25047831	718.508	434.968
S58425_SI	FBgn0039048	CG17111	3R	18889478	18889675	28.4103	17.1955
S1766_SI	FBgn0027571	CG3523	2L	3060230	3066957	152.603	92.36
S4329_SI	FBgn0031926	CG6739	2L	7615576	7615967	10.0335	6.07221
S28664_SI	FBgn0260441	RpS12	3L	13016832	13016966	968.289	585.862
S51312_SI	FBgn0263097	Glut4EF	3R	5779495	5782231	0.639626	0.386968
S10145_SI	FBgn0032774	CG17549	2L	19388474	19388569	50.2368	30.3638
S237_SI	FBgn0031220	CG4822	2L	118361	118874	21.9488	13.242
S43782_SI	FBgn0010651	l(2)08717	2R	14684769	14685160	68.6592	41.4108
S10142_SI	FBgn0032774	CG17549	2L	19387538	19387769	104.846	63.1778
S13594_SI	FBgn0086911	rg	X	5111464	5111590	41.5667	25.0463
S30109_SI	FBgn0085278	CG34249	3L	16354680	16354990	7.24606	4.36412
S61493_SI	FBgn0027579	CG5508	3R	23757042	23757346	33.0427	19.8988
S62642_SI	FBgn0039749	CG11498	3R	25980781	25981545	3.12788	1.8831
S2416_SI	FBgn0027560	Tps1	2L	4391756	4392377	493.402	296.871
S15638_SI	FBgn0052702	CG32702	X	9456274	9458600	3.20138	1.92602
S19465_SI	FBgn0002590	RpS5a	X	17039049	17039165	852.653	512.692
F1748_SI	FBgn0031500	CG17221	2L	3040112	3040740	11.3556	6.82003
S27664_SI	FBgn0036147	Plod	3L	11191870	11192304	23.2774	13.9647
S25532_SI	FBgn0035770	pst	3L	7351951	7352489	44.8576	26.897
S25530_SI	FBgn0035770	pst	3L	7351546	7351715	45.6647	27.3802
S13003_SI	FBgn0000479	dnc	X	3150101	3150244	42.1845	25.2449
S11855_SI	FBgn0259993	CR42491	X	657474	657843	85.8299	51.3038
S2012_SI	FBgn0261560	Thor	2L	3479185	3479612	248.804	148.403
S1566_SI	FBgn0031461	daw	2L	2808980	2810253	23.4242	13.967
S7994_SI	FBgn0028543	NimB2	2L	13966506	13967022	24.5088	14.611
S42489_SI	FBgn0028737	Ef1beta	2R	12755996	12756634	584.954	348.607
S21680_SI	FBgn0085483	CG34454	3L	231681	231892	17.9545	10.6951
S59882_SI	FBgn0045866	bai	3R	20865608	20865678	89.0839	53.0076
S29317_SI	FBgn0265913	CR44702	3L	14878441	14878983	4.70526	2.79763
S14278_SI	FBgn0014031	Spat	X	6423600	6424462	61.8766	36.7641
F18844_SI	FBgn0000459	disco	X	16104631	16107377	23.8128	14.1386
S56275_SI	FBgn0086613	Ino80	3R	15196727	15197008	5.28268	3.13633
S26191_SI	FBgn0265102	Oseg1	3L	8401353	8401553	9.46634	5.6149
S44767_SI	FBgn0034512	CG18067	2R	16422017	16422097	51.3328	30.4352
S1765_SI	FBgn0027571	CG3523	2L	3059605	3060142	54.2902	32.155
S61494_SI	FBgn0027579	CG5508	3R	23757410	23757747	45.6377	27.004
S54477_SI	FBgn0265048	cv-d	3R	11670544	11671142	27.0477	15.996
S53516_SI	FBgn0038194	Cyp6d5	3R	9855854	9856006	28.552	16.8812
S57652_SI	FBgn0038897	CG5849	3R	17569770	17570153	16.9135	9.99949
S20358_SI	FBgn0030990	CG7556	X	19071030	19071995	26.8714	15.8785
S15135_SI	FBgn0014464	Cp7Fa	X	8366458	8367120	2.9295	1.73072
S61678_SI	FBgn0003137	Ppn	3R	24349249	24349419	26.0131	15.3246
S27841_SI	FBgn0052091	CG32091	3L	11624492	11624690	11.9626	7.04471
S37267_SI	FBgn0083124	Uhg4	2R	4983655	4983707	33.7561	19.8627
S61492_SI	FBgn0027579	CG5508	3R	23755926	23756920	31.7596	18.6786
S20196_SI	FBgn0010383	Cyp18a1	X	18584392	18584821	11.1488	6.55518
S27663_SI	FBgn0036147	Plod	3L	11191266	11191810	45.3519	26.6654
S14057_SI	FBgn0029839	CG4660	X	5973644	5973858	38.3299	22.5339
S43783_SI	FBgn0010651	l(2)08717	2R	14685221	14686297	31.306	18.393
F429_SI	FBgn0002593	RpLP1	2L	420292	420864	1165.48	684.135
S1363_SI	FBgn0031417	CG3597	2L	2370612	2370988	66.6623	39.1219
S15971_SI	FBgn0052683	CG32683	X	10346190	10346525	8.81157	5.16876
S7995_SI	FBgn0054003	NimB3	2L	13967464	13967694	41.7564	24.4852
F59752_SI	FBgn0013949	Ela	3R	20691734	20693373	35.1103	20.5804
S14663_SI	FBgn0026144	CBP	X	7235607	7236764	4.36814	2.55395
S28936_SI	FBgn0029167	Hml	3L	13852592	13852848	22.8824	13.3779
S20133_SI	FBgn0027087	Aats-his	X	18411844	18412059	23.693	13.8389
F20939_SI	FBgn0003654	sw	X	20099035	20100146	9.09269	5.31091
S12920_SI	FBgn0003996	w	X	2690270	2690499	7.7256	4.5123
S37204_SI	FBgn0033367	proPO45	2R	4931142	4932214	3.69823	2.15874
S26760_SI	FBgn0035977	PGRP-LF	3L	9343544	9343928	9.62149	5.611
S15922_SI	FBgn0259170	alpha-Man-I	X	10183908	10184107	26.541	15.4618
S12917_SI	FBgn0003996	w	X	2685782	2686097	87.1722	50.7735
F10147_SI	FBgn0032774	CG17549	2L	19389927	19390075	36.1459	21.0526
S30876_SI	FBgn0052191	CG32191	3L	17799976	17800872	13.6842	7.96747
S61855_SI	FBgn0039611	CG14528	3R	24701343	24703527	8.37622	4.87514
S42276_SI	FBgn0003274	RpLP2	2R	12473634	12474237	2022.76	1176.54
F20449_SI	FBgn0031011	CG8034	X	19177390	19178851	9.03791	5.25636
S35285_SI	FBgn0033079	Fmo-2	2R	2530508	2531046	26.8939	15.6324
S59898_SI	FBgn0039265	CG11790	3R	20874387	20874512	73.0183	42.409
S33649_SI	FBgn0004859	ci	4	71371	71883	5.02969	2.92077
S1362_SI	FBgn0031417	CG3597	2L	2370152	2370520	142.065	82.493
S3609_SI	FBgn0011722	Tig	2L	6417658	6418617	19.1518	11.1188
S13083_SI	FBgn0085364	CR34335	X	3439895	3440143	1714.94	995.601
F21229_SI	FBgn0031161	CG15445	X	20988186	20988642	7.77579	4.5091
S28006_SI	FBgn0262366	CG43064	3L	11828293	11829821	4.22547	2.44649
S41085_SI	FBgn0053505	U3-55K	2R	10746350	10746704	5.87392	3.39987
F3827_SI	FBgn0025595	AkhR	2L	6711286	6712675	32.9696	19.0803
S61686_SI	FBgn0003137	Ppn	3R	24355841	24356869	5.18341	2.99198
S55197_SI	FBgn0014141	cher	3R	12918009	12920040	10.812	6.23992
S2415_SI	FBgn0027560	Tps1	2L	4390798	4391690	170.736	98.4481
S3608_SI	FBgn0011722	Tig	2L	6415557	6417584	36.9632	21.2825
F13025_SI	FBgn0262656	dm	X	3268973	3270266	11.3182	6.51613
S29332_SI	FBgn0259099	DCX-EMAP	3L	14934607	14935003	5.6856	3.26924
F1364_SI	FBgn0031417	CG3597	2L	2371042	2371524	52.4384	30.1415
S39092_SI	FBgn0033661	CG13185	2R	7755381	7755825	7.95601	4.57111
S60029_SI	FBgn0022800	Cad96Ca	3R	21024196	21024335	12.1922	7.0024
S10397_SI	FBgn0032820	fbp	2L	19762488	19762831	38.831	22.2952
F25534_SI	FBgn0035770	pst	3L	7353021	7353363	21.6034	12.3793
S15059_SI	FBgn0030027	CG1632	X	8162815	8163889	10.0415	5.74792
S37784_SI	FBgn0033446	CG1648	2R	5700229	5700279	19.6602	11.2315
F13026_SI	FBgn0262656	dm	X	3278420	3285730	13.9649	7.97475
S45251_SI	FBgn0034605	CG15661	2R	17102940	17103413	33.2393	18.974
S37196_SI	FBgn0033366	Ance-4	2R	4927601	4927723	31.4768	17.9657
S36915_SI	FBgn0033321	CG8738	2R	4583933	4584627	4.40635	2.51059
S16189_SI	FBgn0003965	v	X	10818381	10818514	33.5152	19.0928
S62920_SI	FBgn0039789	CG9717	3R	26409742	26410605	42.1494	24.0055
F17469_SI	FBgn0086674	Tango13	X	13483955	13487257	37.9509	21.5433
F43887_SI	FBgn0265356	tn	2R	14888546	14889294	12.6487	7.17768
S37355_SI	FBgn0050345	CG30345	2R	5038526	5038682	17.0473	9.67002
S43891_SI	FBgn0265356	tn	2R	14895092	14895251	18.5365	10.5083
S24010_SI	FBgn0035510	Cpr64Aa	3L	4207838	4208564	9.34174	5.29514
S37941_SI	FBgn0033471	CG12134	2R	5860006	5860285	12.4447	7.04984
F16632_SI	FBgn0030334	Karl	X	11685391	11686286	16.5758	9.38773
S26368_SI	FBgn0035918	Cdc6	3L	8624609	8625401	6.09377	3.4488
S47303_SI	FBgn0034968	RpL12	2R	19948336	19948516	1392.05	787.378
F22656_SI	FBgn0035282	CG13936	3L	1850915	1851418	6.06062	3.42664
F36467_SI	FBgn0033247	Nup44A	2R	3877337	3877568	22.7107	12.8388
S39600_SI	FBgn0033741	CG8545	2R	8357449	8359227	15.9202	8.99225
S14550_SI	FBgn0027106	Inx7	X	6885645	6886135	3.40447	1.92191
S14548_SI	FBgn0261284	bou	X	6880520	6881221	22.2317	12.5393
S16191_SI	FBgn0003965	v	X	10819267	10819360	63.3403	35.7049
S20360_SI	FBgn0030990	CG7556	X	19073033	19073988	14.6369	8.24864
S4593_SI	FBgn0031970	CG7227	2L	7994838	7995346	18.2869	10.2885
S63061_SI	FBgn0015032	Cyp4c3	3R	26725905	26726410	5.42961	3.0469
S12151_SI	FBgn0003517	sta	X	1375830	1376513	1578.05	885.313
S8047_SI	FBgn0260011	NimC4	2L	14047582	14048863	19.9854	11.2091
F20194_SI	FBgn0010383	Cyp18a1	X	18582571	18583587	26.1271	14.63
S13866_SI	FBgn0029798	CG4078	X	5645097	5645306	8.04672	4.49563
S2971_SI	FBgn0031692	TpnC25D	2L	5218447	5218864	188.446	105.239
S52161_SI	FBgn0042205	CG18764	3R	7454017	7454174	7.18024	4.00922
S33315_SI	FBgn0037186	CG11241	3L	22727536	22727836	30.1285	16.8206
S18087_SI	FBgn0030607	dob	X	14961921	14963124	23.0534	12.8546
S238_SI	FBgn0031220	CG4822	2L	118931	119076	13.6445	7.59655
S9869_SI	FBgn0053120	CG33120	2L	18841400	18843158	11.2225	6.24608
S16980_SI	FBgn0002562	Lsp1alpha	X	12384693	12387015	1.11175	0.618039
S865_SI	FBgn0053126	NLaz	2L	1360492	1360590	27.3442	15.191
S44872_SI	FBgn0034538	CG16799	2R	16541045	16541197	54.809	30.3188
S54485_SI	FBgn0265048	cv-d	3R	11674861	11675363	10.4179	5.75439
S1763_SI	FBgn0027571	CG3523	2L	3056598	3056924	50.0203	27.6261
S8004_SI	FBgn0259896	NimC1	2L	13974119	13975879	5.52212	3.04953
F21007_SI	FBgn0011280	Obp19d	X	20290640	20291312	50.3215	27.7692
S37269_SI	FBgn0083124	Uhg4	2R	4983888	4983943	34.1362	18.8176
S61524_SI	FBgn0039564	CG5527	3R	23781953	23783048	16.323	8.99474
S27665_SI	FBgn0036147	Plod	3L	11192366	11192492	20.5462	11.321
S40920_SI	FBgn0019938	RpI1	2R	10484287	10484491	10.5146	5.79004
F43785_SI	FBgn0010651	l(2)08717	2R	14689523	14690788	4.44653	2.44851
S25212_SI	FBgn0035710	SP1173	3L	6683488	6684271	11.2929	6.21632
S28038_SI	FBgn0036225	CG5883	3L	11936740	11937828	4.43946	2.43612
S38721_SI	FBgn0033603	Cpr47Ef	2R	7155904	7156044	13.04	7.14119
S2414_SI	FBgn0027560	Tps1	2L	4390165	4390705	131.735	72.1255
S59918_SI	FBgn0085378	CG34349	3R	20888065	20888342	7.72617	4.2218
S2322_SI	FBgn0040102	lectin-24Db	2L	4188123	4189284	8.87332	4.84595
S33317_SI	FBgn0037186	CG11241	3L	22729542	22729866	17.2088	9.39201
S7991_SI	FBgn0027929	NimB1	2L	13964535	13964738	12.9527	7.05689
S23211_SI	FBgn0262593	Shab	3L	2952653	2952810	14.0689	7.66245
S10473_SI	FBgn0032834	CG13965	2L	19961758	19962214	18.1926	9.88932
F62899_SI	FBgn0082582	tmod	3R	26358329	26359229	9.77143	5.31135
S43892_SI	FBgn0265356	tn	2R	14895604	14895744	19.4086	10.5398
S11854_SI	FBgn0083027	snoRNA:Psi18S-531	X	657116	657267	26.2703	14.2451
S33034_SI	FBgn0037126	CG14567	3L	21730806	21731530	13.4421	7.28876
S60081_SI	FBgn0039297	CG11852	3R	21064223	21064617	11.191	6.06085
S58358_SI	FBgn0263390	Nha2	3R	18809601	18809789	12.2903	6.65585
S4596_SI	FBgn0031970	CG7227	2L	7996114	7996810	5.27286	2.84749
S12538_SI	FBgn0023550	CG18031	X	2097322	2097837	11.1522	6.01524
S7924_SI	FBgn0053307	CG33307	2L	13841096	13841374	21.0283	11.3351
S36727_SI	FBgn0033289	CG2121	2R	4284208	4284370	19.3125	10.4075
S46755_SI	FBgn0034879	Rrp4	2R	19443215	19443724	9.90967	5.33463
S57607_SI	FBgn0013984	InR	3R	17428738	17429295	4.35159	2.33832
S5531_SI	FBgn0032136	Apoltp	2L	9655851	9656026	129.401	69.4119
S35775_SI	FBgn0003174	pwn	2R	3187707	3188311	6.03316	3.23248
F20198_SI	FBgn0010383	Cyp18a1	X	18585861	18587075	5.43216	2.91023
S46143_SI	FBgn0050269	CG30269	2R	18556154	18556353	52.7237	28.2257
S60867_SI	FBgn0026562	BM-40-SPARC	3R	22695915	22696094	59.0252	31.577
S2410_SI	FBgn0261976	Psf2	2L	4386182	4386705	34.6635	18.5142
S2413_SI	FBgn0027560	Tps1	2L	4388327	4388858	98.6468	52.6692
S16190_SI	FBgn0003965	v	X	10818569	10819175	49.1009	26.1448
S62793_SI	FBgn0028646	aralar1	3R	26274768	26274930	50.998	27.1297
S54478_SI	FBgn0265048	cv-d	3R	11671227	11671406	14.0126	7.45115
S20102_SI	FBgn0030925	Hayan	X	18375390	18376166	8.67554	4.60974
S30042_SI	FBgn0036597	CG4962	3L	16287811	16288508	63.6202	33.7653
S30068_SI	FBgn0036607	CG13059	3L	16316908	16317408	17.3484	9.19853
F10137_SI	FBgn0032773	fon	2L	19383881	19385363	56.3819	29.8672
S30046_SI	FBgn0036599	CG13044	3L	16295590	16296136	11.0944	5.86771
F1178_SI	FBgn0031389	CG4259	2L	2127345	2129070	19.1045	10.0969
S28939_SI	FBgn0036381	CG8745	3L	13855019	13855253	39.605	20.9151
S7996_SI	FBgn0054003	NimB3	2L	13967751	13967966	23.6041	12.4552
S61677_SI	FBgn0003137	Ppn	3R	24348417	24348982	23.7768	12.5301
S19349_SI	FBgn0265967	CR44754	X	16795800	16800502	0.908635	0.477573
S5025_SI	FBgn0026718	fu12	2L	8449691	8450728	26.452	13.9028
S63340_SI	FBgn0039849	CG11334	3R	27286352	27286584	16.4759	8.65077
S51742_SI	FBgn0020439	fau	3R	6593888	6594758	24.9028	13.0714
S45252_SI	FBgn0034605	CG15661	2R	17103476	17103954	22.1672	11.6072
S16911_SI	FBgn0259240	Ten-a	X	12167968	12168273	14.7962	7.73442
S41911_SI	FBgn0034075	Asph	2R	12004098	12004501	16.0618	8.37772
S28940_SI	FBgn0036381	CG8745	3L	13858417	13858535	59.6475	30.8759
S28941_SI	FBgn0036381	CG8745	3L	13859703	13860005	73.2021	37.8773
S55614_SI	FBgn0038552	CG18012	3R	13635123	13635521	21.7462	11.2339
S7923_SI	FBgn0053307	CG33307	2L	13840806	13841035	40.3517	20.8133
S3828_SI	FBgn0025595	AkhR	2L	6712740	6713228	26.3265	13.5718
S62442_SI	FBgn0039722	capa	3R	25739163	25739324	29.4526	15.1783
S50360_SI	FBgn0037583	CG9684	3R	4186286	4186464	6.48851	3.34348
S44873_SI	FBgn0034538	CG16799	2R	16541250	16541408	20.5176	10.5642
S12918_SI	FBgn0003996	w	X	2686159	2686813	51.0599	26.2372
S4770_SI	FBgn0031996	CG8460	2L	8198149	8198548	6.09626	3.1261
F19569_SI	FBgn0027602	CG8611	X	17307300	17308675	7.75145	3.97349
F39512_SI	FBgn0033724	CG8501	2R	8271109	8272025	10.4854	5.35915
S5138_SI	FBgn0004914	Hnf4	2L	8698849	8699300	10.757	5.49787
F42266_SI	FBgn0034140	CG8317	2R	12462084	12464091	32.0468	16.3538
S14277_SI	FBgn0014031	Spat	X	6422981	6423298	51.6352	26.2462
S40412_SI	FBgn0033869	Cpr50Cb	2R	9692343	9692736	3.12926	1.5851
S37452_SI	FBgn0033397	Cyp4p3	2R	5131676	5131915	15.947	8.01968
S5393_SI	FBgn0032116	Mco1	2L	9425696	9426342	7.01656	3.51508
S46754_SI	FBgn0034879	Rrp4	2R	19442541	19443151	20.0768	10.0536
S12915_SI	FBgn0003996	w	X	2684632	2685376	109.246	54.5951
S22802_SI	FBgn0086906	sls	3L	2052655	2061531	2.48993	1.24416
S5524_SI	FBgn0032136	Apoltp	2L	9650809	9651433	15.6906	7.82456
S61198_SI	FBgn0040609	CG3348	3R	23117848	23117931	103.515	51.5801
S20107_SI	FBgn0030926	psh	X	18379087	18379270	10.6231	5.29107
S45139_SI	FBgn0011824	CG4038	2R	16983463	16983774	35.4999	17.663
S53676_SI	FBgn0051321	CG31321	3R	10139764	10140134	13.8034	6.86687
F59275_SI	FBgn0019952	Orct	3R	20101982	20104514	14.5607	7.24079
S16224_SI	FBgn0030257	CG11160	X	10941284	10942329	2.40649	1.19565
S20108_SI	FBgn0030926	psh	X	18379329	18379612	12.6407	6.27777
S61681_SI	FBgn0003137	Ppn	3R	24349996	24351029	15.9238	7.90823
S2138_SI	FBgn0051778	CG31778	2L	3704880	3705488	25.5855	12.6923
S7999_SI	FBgn0028542	NimB4	2L	13969619	13969973	6.57185	3.25621
F2411_SI	FBgn0261976	Psf2	2L	4386764	4387070	24.1107	11.929
S3874_SI	FBgn0031857	CG11321	2L	6759829	6760225	8.72511	4.31015
F39933_SI	FBgn0033782	sug	2R	8816365	8816846	29.2603	14.4113
S5521_SI	FBgn0032136	Apoltp	2L	9646955	9648917	5.94332	2.92596
S45885_SI	FBgn0034717	CG5819	2R	18183358	18184460	12.8298	6.2904
S61675_SI	FBgn0003137	Ppn	3R	24347537	24347953	31.7354	15.5068
S38724_SI	FBgn0033603	Cpr47Ef	2R	7156308	7156412	14.1874	6.90544
S21010_SI	FBgn0011280	Obp19d	X	20291805	20292006	390.846	189.554
S8039_SI	FBgn0027348	bgm	2L	14018686	14019328	197.515	95.4097
F59751_SI	FBgn0013949	Ela	3R	20691072	20691566	28.9038	13.9604
S12916_SI	FBgn0003996	w	X	2685447	2685578	99.3926	47.7733
S43894_SI	FBgn0265356	tn	2R	14896065	14896449	37.5125	18.0108
S37201_SI	FBgn0033367	proPO45	2R	4929766	4930114	26.2902	12.6091
S12919_SI	FBgn0003996	w	X	2686888	2687161	56.9281	27.2805
S12540_SI	FBgn0023549	Mct1	X	2098542	2098742	30	14.2303
F50583_SI	FBgn0037635	CG9837	3R	4633401	4635389	27.8295	13.1703
F44871_SI	FBgn0034538	CG16799	2R	16540062	16540910	20.6594	9.77444
S13884_SI	FBgn0029804	CG3097	X	5659888	5660901	23.2609	10.9336
F57651_SI	FBgn0038897	CG5849	3R	17568443	17569709	7.27843	3.40945
S49970_SI	FBgn0037513	pyd3	3R	3573635	3573915	58.6585	27.4608
S5530_SI	FBgn0032136	Apoltp	2L	9655079	9655769	100.545	47.0199
S20400_SI	FBgn0031002	CG14196	X	19130092	19130346	36.0734	16.8553
S51093_SI	FBgn0037727	CG8358	3R	5502446	5503500	3.87013	1.80682
S4595_SI	FBgn0031970	CG7227	2L	7995756	7996053	8.24914	3.84701
S4605_SI	FBgn0031973	Spn28Dc	2L	8004548	8005560	26.7658	12.4183
S5523_SI	FBgn0032136	Apoltp	2L	9649205	9650751	9.41512	4.36037
F19512_SI	FBgn0030830	CG5172	X	17116159	17116242	234.501	108.473
S63614_SI	FBgn0039886	CG2003	3R	27815313	27816631	9.45893	4.35389
S18089_SI	FBgn0030608	Lsd-2	X	14966819	14967000	31.3255	14.3386
S8885_SI	FBgn0020416	Idgf1	2L	16445278	16445989	6.87403	3.14431
S38729_SI	FBgn0033603	Cpr47Ef	2R	7157055	7157775	12.5517	5.74063
S12535_SI	FBgn0023550	CG18031	X	2096306	2096876	16.3674	7.47493
S39934_SI	FBgn0033782	sug	2R	8817289	8818149	74.203	33.8206
S5529_SI	FBgn0032136	Apoltp	2L	9654811	9655011	67.3156	30.6396
S8103_SI	FBgn0261563	wb	2L	14285956	14287847	0.591894	0.267349
S5539_SI	FBgn0015393	hoip	2L	9700000	9700459	26.1673	11.8168
S17597_SI	FBgn0001612	l(1)dd4	X	13636349	13637767	7.61383	3.43536
S38714_SI	FBgn0033603	Cpr47Ef	2R	7154420	7154806	18.2751	8.20548
F36048_SI	FBgn0033188	Drat	2R	3416533	3416795	174.06	78.0665
S19208_SI	FBgn0030773	CG9676	X	16593185	16593889	71.5566	31.988
S13886_SI	FBgn0029804	CG3097	X	5661322	5661756	9.58367	4.28178
S8886_SI	FBgn0020416	Idgf1	2L	16446061	16446793	23.6203	10.5116
S828_SI	FBgn0259229	CG42329	2L	1229253	1229802	13.5914	6.0471
S40634_SI	FBgn0033904	CG18327	2R	10055169	10055738	13.1187	5.83246
S20100_SI	FBgn0030925	Hayan	X	18374827	18375098	15.1103	6.71718
S45141_SI	FBgn0011824	CG4038	2R	16984547	16984810	18.4474	8.14166
S21009_SI	FBgn0011280	Obp19d	X	20291604	20291740	269.403	118.613
S33245_SI	FBgn0037167	CG11425	3L	22467895	22468892	25.523	11.2345
S46485_SI	FBgn0003062	Fib	2R	18960420	18961165	44.7482	19.6105
S36483_SI	FBgn0013307	Odc1	2R	3893489	3893737	56.4224	24.7147
S5525_SI	FBgn0032136	Apoltp	2L	9651492	9653760	25.6188	11.2017
S16329_SI	FBgn0026268	antdh	X	11062063	11062407	23.8628	10.378
S5528_SI	FBgn0032136	Apoltp	2L	9654194	9654753	50.9957	22.0962
S44389_SI	FBgn0034470	Obp56d	2R	15590644	15591137	155.14	67.1846
S20197_SI	FBgn0010383	Cyp18a1	X	18584899	18585020	11.2575	4.86034
S5514_SI	FBgn0032136	Apoltp	2L	9641913	9642646	2.27451	0.979799
S21008_SI	FBgn0011280	Obp19d	X	20291443	20291531	194.982	83.8704
F16027_SI	FBgn0030218	CG1628	X	10495076	10495748	14.6594	6.30166
S5517_SI	FBgn0032136	Apoltp	2L	9643249	9645790	3.52596	1.50504
S25643_SI	FBgn0015033	Cyp4d8	3L	7489129	7489279	29.6201	12.6242
S45253_SI	FBgn0034605	CG15661	2R	17104011	17104472	16.6111	7.06863
S4594_SI	FBgn0031970	CG7227	2L	7995412	7995691	11.3098	4.80669
S5526_SI	FBgn0032136	Apoltp	2L	9653822	9653991	31.0591	13.1241
S45140_SI	FBgn0011824	CG4038	2R	16983832	16984212	28.4702	11.9775
S19209_SI	FBgn0030773	CG9676	X	16593945	16594203	40.1126	16.8192
F58331_SI	FBgn0039027	CG7031	3R	18630499	18633012	2.76221	1.15625
S49933_SI	FBgn0015570	alpha-Est2	3R	3369614	3370952	21.0066	8.72258
S46953_SI	FBgn0086659	snoRNA:Psi18S-176	2R	19727434	19727587	7.75971	3.21954
S44390_SI	FBgn0034470	Obp56d	2R	15591208	15591304	87.1399	35.9108
F59274_SI	FBgn0086365	Orct2	3R	20098751	20101365	4.63078	1.90259
S36482_SI	FBgn0013307	Odc1	2R	3893134	3893431	30.3766	12.4285
S15131_SI	FBgn0030041	CG12116	X	8361476	8363040	415.651	169.821
S36829_SI	FBgn0259226	CG42326	2R	4462094	4462299	5.3729	2.18916
S5527_SI	FBgn0032136	Apoltp	2L	9654045	9654131	42.1609	17.091
F19513_SI	FBgn0030830	CG5172	X	17116312	17116684	250.252	101.002
S59109_SI	FBgn0039152	Rootletin	3R	19946768	19948048	49.7733	19.9055
F47438_SI	FBgn0259937	Nop60B	2R	20064416	20064814	71.2003	28.3287
S20401_SI	FBgn0031002	CG14196	X	19130538	19131773	16.3203	6.46496
F21545_SI	FBgn0263830	CG40486	X	22360081	22361912	41.2135	16.2387
S12534_SI	FBgn0023550	CG18031	X	2096093	2096239	20.8477	8.18986
S8037_SI	FBgn0027348	bgm	2L	14016538	14017037	18.2101	7.08873
S36485_SI	FBgn0013307	Odc1	2R	3893996	3894177	85.0932	32.9652
S49971_SI	FBgn0037513	pyd3	3R	3573976	3574595	39.6071	15.3098
S43893_SI	FBgn0265356	tn	2R	14895914	14895990	24.0914	9.23356
S12928_SI	FBgn0029639	CG14419	X	2779219	2779947	15.7335	6.00901
S8038_SI	FBgn0027348	bgm	2L	14018035	14018626	44.5622	17.0143
S36484_SI	FBgn0013307	Odc1	2R	3893868	3893936	35.9611	13.7168
S49972_SI	FBgn0037513	pyd3	3R	3574672	3574934	27.9182	10.6469
S59113_SI	FBgn0039152	Rootletin	3R	19950502	19952489	20.343	7.73714
S22789_SI	FBgn0086906	sls	3L	2039681	2040572	13.5734	5.05824
S59114_SI	FBgn0039152	Rootletin	3R	19952650	19953069	19.5172	7.26709
F25644_SI	FBgn0035791	CG8539	3L	7490311	7490937	23.6212	8.70088
S2139_SI	FBgn0051777	CG31777	2L	3706551	3706791	105.327	38.4734
S11145_SI	FBgn0032945	CG8665	2L	21376608	21377995	49.8021	18.0362
S36491_SI	FBgn0013308	Odc2	2R	3896362	3896567	6.25709	2.19358
S19511_SI	FBgn0030830	CG5172	X	17115475	17115805	132.883	45.958
S827_SI	FBgn0259229	CG42329	2L	1228714	1229185	10.0806	3.46263
S36480_SI	FBgn0013307	Odc1	2R	3892329	3892625	20.9154	7.00399
S3974_SI	FBgn0026196	nop5	2L	6916753	6917162	49.5715	16.4275
F31533_SI	FBgn0036875	CG9449	3L	19485153	19486226	39.6168	12.9457
S47437_SI	FBgn0259937	Nop60B	2R	20063950	20064354	39.2913	12.8059
S3976_SI	FBgn0026196	nop5	2L	6917341	6918743	19.3837	6.27243
S22277_SI	FBgn0010246	Myo61F	3L	1326898	1329161	4.59705	1.44222
S16253_SI	FBgn0030262	Vago	X	10983759	10984140	113.53	35.2921
S7550_SI	FBgn0032470	CG5142	2L	13108894	13109468	9.26441	2.86424
S59115_SI	FBgn0039152	Rootletin	3R	19953130	19953305	30.3148	9.30091
F25645_SI	FBgn0035791	CG8539	3L	7491021	7491931	16.1677	4.94821
S3591_SI	FBgn0043854	slam	2L	6375374	6377284	1.35046	0.389376
S16252_SI	FBgn0030262	Vago	X	10983554	10983692	51.1152	13.0963
S50920_SI	FBgn0043791	CG8147	3R	5320726	5322445	237.02	59.5916
F50106_SI	FBgn0000504	dsx	3R	3756890	3761375	4.43154	1.07681
S50919_SI	FBgn0043791	CG8147	3R	5320523	5320664	127.005	30.1965
S3588_SI	FBgn0031805	CG9505	2L	6367882	6370190	11.0485	2.51084
S5789_SI	FBgn0053301	CG33301	2L	10049482	10050642	4.75302	1.07689
S16251_SI	FBgn0030262	Vago	X	10983323	10983485	36.7204	7.94388
S36489_SI	FBgn0013308	Odc2	2R	3895859	3896107	8.47913	1.81258
S11144_SI	FBgn0032945	CG8665	2L	21374086	21376191	14.1099	2.92634
S7548_SI	FBgn0032470	CG5142	2L	13107281	13108282	8.39	1.61341
S5248_SI	FBgn0011705	rost	2L	8985936	8986530	55.1968	7.39698
F5251_SI	FBgn0011705	rost	2L	8988936	8989287	12.9956	1.64163
F38231_SI	FBgn0026403	Ndg	2R	6208974	6209609	10.5109	0.693929
F55906_SI	FBgn0004652	fru	3R	14339173	14341065	12.9313	0.616888
S17611_SI	FBgn0004047	Yp3	X	13653902	13654284	1550.12	28.0561
S17610_SI	FBgn0004047	Yp3	X	13653578	13653839	1095.35	19.137
S17612_SI	FBgn0004047	Yp3	X	13654357	13655200	2246.41	32.5587
F15821_SI	FBgn0005391	Yp2	X	9946382	9946669	697.758	10.0967
S15823_SI	FBgn0004045	Yp1	X	9948247	9949531	3055.87	32.8372
F15820_SI	FBgn0005391	Yp2	X	9944984	9946313	1620.65	16.3422
S15822_SI	FBgn0004045	Yp1	X	9947885	9948169	882.074	8.40064

## Sheet: Female Bias Gene Input (1125)
Gene	Symbol	Chrom
FBgn0261477	slim	2R
FBgn0263083	CG43351	2R
FBgn0260938	tay	X
FBgn0028325	l(1)G0334	X
FBgn0030693	CG8974	X
FBgn0038803	CG5191	3R
FBgn0003321	sbr	X
FBgn0024248	chico	2L
FBgn0023534	CG17778	X
FBgn0027493	CG17273	3R
FBgn0016038	mod(r)	X
FBgn0043456	CG4747	2L
FBgn0030786	mRpL22	X
FBgn0036713	Mip	3L
FBgn0037297	CG1116	3R
FBgn0261360	CG42637	3L
FBgn0041342	Cct1	3L
FBgn0028544	CG16884	2L
FBgn0034025	GalNAc-T1	2R
FBgn0039697	CG7834	3R
FBgn0039634	alpha-Man-Ib	3R
FBgn0028968	gammaCop	3R
FBgn0035247	metl	3L
FBgn0033402	Myd88	2R
FBgn0035763	CG8602	3L
FBgn0047135	CG32276	3L
FBgn0010516	wal	2R
FBgn0053230	CG33230	3L
FBgn0003575	su(s)	X
FBgn0030258	CG1552	X
FBgn0017578	Max	3L
FBgn0033250	CG14762	2R
FBgn0029093	cathD	2R
FBgn0033889	CG6701	2R
FBgn0037327	PEK	3R
[truncated: 1,090 more rows]

## Sheet: Mixed bias Gene Input (20)
Gene	Symbol	Chromosome
[truncated: 20 more rows]

[truncated: 2 more sheets: Overlap w Chang male-bias (250), Overlap w Chang female-bias 214]
