# Supplementary material for: Neurons That Underlie Drosophila melanogaster Reproductive Behaviors: Detection of a Large Male-Bias in Gene Expression in fruitless-Expressing Neurons
Source: G3 (Bethesda). 2016 May 31;6(8):2455–65. doi: 10.1534/g3.115.019265 (PMC4978899; doi:10.1534/g3.115.019265)
Supplement: Supplemental Material [file supp_g3.115.019265_TableS5.xlsx]

## Sheet: README
TableS5: Full Gene Ontology (GO) results for Biological Process, Cellular Component, and Molecular Function. Full results for Protein Domain enrichment are also included
Sheets:
List	# of Genes	List Description
Gene expression differences between male and female input
Det. only in input	3412	GO for the list of genes that are only detected in input samples and not in TRAP samples
Det. In male input only	1537	GO for the list of genes that were detected in male input samples but not female input samples
Det. In female input only	294	GO for the list of genes that were detected in female input samples but not male input samples
Male-biased input	1438	GO for the list of genes that were uniquely male-biased in the input
Female-biased input	1125	GO for the list of genes that were uniquely female-biased in the input
Overlap with Chang male biased	250	GO for the list of male-biased genes that overlap between this study and Chang et al.
Overlap with Chang female biased	214	GO for the list of female-biased genes that overlap between this study and Chang et al.
Genes with sex-biased fru P1 translatome enrichment
Enrich in male TRAP	772	GO for the list of genes that are differentially expressed between Male TRAP and Male Input and have higher expression in Male TRAP
Enrich in female TRAP	408	GO for the list of genes that are signficantly differentially expressed between Female TRAP and Female Input and have higher expression in Female TRAP
Enrich. Male and female	296	GO for the list of genes that are signficantly higher in TRAP vs. Input in both sexes
Uniq. enriched in males	476	GO for the list of genes that are only enriched in Male TRAP vs. Male Input and not in Female TRAP vs. Female Input
Gene expression differences between male and female TRAP
Detected in TRAP	9030	GO for the list of all genes that were detected in Male and/or Female TRAP samples
Detected in TRAP both sexes	7967	GO for the list of all genes that were detected in both male and female trap samples
Uniq. male-biased TRAP	1210	GO for the list of genes that were uniquely male-biased in TRAP samples
Uniq. female-biased TRAP	331	GO for the list of genes that were uniquely female-biased in TRAP samples
Detected in Male TRAP	8700	GO for the list of all genes that were detected in Male TRAP samples
Detected in female TRAP	8297	GO for the list of all genes that were detected in Female TRAP samples

## Sheet: Det. only in Input (3412)
Biological Process				Cellular Component				Molecular Function				Protein Domain Enrichment
GO Term	GO Identifier	P-value	Genes	GO Term	GO identifier	P-value	Genes	GO Term	GO identifier	P-value	Genes	Protein Domain	InterPro Identifier	p-value	Genes
proteolysis	GO:0006508	0.000208041	FBgn0000351,FBgn0001086,FBgn0001285,FBgn0002578,FBgn0003023,FBgn0003357,FBgn0003358,FBgn0003545,FBgn0004003,FBgn0004644,FBgn0010425,FBgn0011555,FBgn0011556,FBgn0011834,FBgn0015001,FBgn0017556,FBgn0019686,FBgn0019928,FBgn0020509,FBgn0020906,FBgn0021776,FBgn0023197,FBgn0024294,FBgn0025378,FBgn0025383,FBgn0026174,FBgn0026175,FBgn0026176,FBgn0027609,FBgn0028381,FBgn0028514,FBgn0028838,FBgn0028866,FBg…	extracellular space	GO:0005615	1.81844e-13	FBgn0000094,FBgn0000277,FBgn0000278,FBgn0002855,FBgn0002856,FBgn0003034,FBgn0004009,FBgn0004360,FBgn0004414,FBgn0004552,FBgn0004644,FBgn0004780,FBgn0004956,FBgn0005590,FBgn0010406,FBgn0011670,FBgn0015584,FBgn0015585,FBgn0015586,FBgn0020509,FBgn0024294,FBgn0028416,FBgn0028986,FBgn0028987,FBgn0030326,FBgn0031617,FBgn0031701,FBgn0031746,FBgn0032080,FBgn0032122,FBgn0032868,FBgn0033115,FBgn0033164,FBg…	serine hydrolase activity	GO:0017171	3.81852e-11	FBgn0001285,FBgn0003357,FBgn0003358,FBgn0010425,FBgn0011555,FBgn0011556,FBgn0011834,FBgn0015001,FBgn0019928,FBgn0020906,FBgn0023197,FBgn0025378,FBgn0025383,FBgn0028514,FBgn0028866,FBgn0029827,FBgn0030774,FBgn0030775,FBgn0030776,FBgn0030777,FBgn0031031,FBgn0031058,FBgn0031249,FBgn0031470,FBgn0031471,FBgn0031653,FBgn0031654,FBgn0032415,FBgn0032549,FBgn0032551,FBgn0033277,FBgn0033439,FBgn0034052,FBg…	Serine proteases, trypsin domain	IPR001254	1.0212e-14	FBgn0001285,FBgn0003357,FBgn0003358,FBgn0010425,FBgn0011555,FBgn0011556,FBgn0011834,FBgn0015001,FBgn0019928,FBgn0020906,FBgn0023197,FBgn0025378,FBgn0025383,FBgn0028514,FBgn0028866,FBgn0029827,FBgn0030774,FBgn0030775,FBgn0030776,FBgn0030777,FBgn0031058,FBgn0031249,FBgn0031470,FBgn0031471,FBgn0031653,FBgn0031654,FBgn0032549,FBgn0032551,FBgn0033277,FBgn0033439,FBgn0034052,FBgn0034221,FBgn0035003,FBg…
cilium morphogenesis	GO:0060271	0.00913901	FBgn0004895,FBgn0014395,FBgn0031196,FBgn0031255,FBgn0031550,FBgn0031829,FBgn0032446,FBgn0032692,FBgn0032891,FBgn0033578,FBgn0033685,FBgn0034487,FBgn0034740,FBgn0035741,FBgn0036995,FBgn0037280,FBgn0037615,FBgn0038170,FBgn0038221,FBgn0038342,FBgn0038358,FBgn0038452,FBgn0038607,FBgn0038814,FBgn0052006,FBgn0067317,FBgn0263113	extracellular region	GO:0005576	1.09146e-12	FBgn0000094,FBgn0000277,FBgn0000278,FBgn0000427,FBgn0001137,FBgn0001254,FBgn0002855,FBgn0002856,FBgn0003034,FBgn0003373,FBgn0003374,FBgn0004009,FBgn0004360,FBgn0004414,FBgn0004552,FBgn0004644,FBgn0004650,FBgn0004780,FBgn0004956,FBgn0005390,FBgn0005590,FBgn0010403,FBgn0010406,FBgn0010425,FBgn0011279,FBgn0011281,FBgn0011282,FBgn0011283,FBgn0011293,FBgn0011555,FBgn0011556,FBgn0011670,FBgn0011692,FBg…	serine-type peptidase activity	GO:0008236	4.50744e-11	FBgn0001285,FBgn0003357,FBgn0003358,FBgn0010425,FBgn0011555,FBgn0011556,FBgn0011834,FBgn0015001,FBgn0019928,FBgn0020906,FBgn0023197,FBgn0025378,FBgn0025383,FBgn0028514,FBgn0028866,FBgn0029827,FBgn0030774,FBgn0030775,FBgn0030776,FBgn0030777,FBgn0031031,FBgn0031058,FBgn0031249,FBgn0031470,FBgn0031471,FBgn0031653,FBgn0031654,FBgn0032415,FBgn0032549,FBgn0032551,FBgn0033277,FBgn0033439,FBgn0034052,FBg…	Peptidase S1, PA clan	IPR009003	1.88588e-14	FBgn0001285,FBgn0003357,FBgn0003358,FBgn0010425,FBgn0011555,FBgn0011556,FBgn0011834,FBgn0015001,FBgn0019928,FBgn0020906,FBgn0023197,FBgn0025378,FBgn0025383,FBgn0028514,FBgn0028866,FBgn0029827,FBgn0030774,FBgn0030775,FBgn0030776,FBgn0030777,FBgn0031058,FBgn0031249,FBgn0031470,FBgn0031471,FBgn0031653,FBgn0031654,FBgn0032549,FBgn0032551,FBgn0033277,FBgn0033439,FBgn0034052,FBgn0034221,FBgn0035003,FBg…
cilium organization	GO:0044782	0.0154594	FBgn0004895,FBgn0014395,FBgn0023096,FBgn0031196,FBgn0031255,FBgn0031550,FBgn0031829,FBgn0032446,FBgn0032692,FBgn0032891,FBgn0033578,FBgn0033685,FBgn0034487,FBgn0034740,FBgn0035741,FBgn0037280,FBgn0037615,FBgn0038170,FBgn0038221,FBgn0038342,FBgn0038358,FBgn0038452,FBgn0038607,FBgn0038814,FBgn0052006,FBgn0067317,FBgn0263113	extracellular region part	GO:0044421	1.01051e-09	FBgn0000094,FBgn0000277,FBgn0000278,FBgn0002855,FBgn0002856,FBgn0003034,FBgn0004009,FBgn0004360,FBgn0004414,FBgn0004552,FBgn0004644,FBgn0004650,FBgn0004780,FBgn0004956,FBgn0005590,FBgn0010406,FBgn0011670,FBgn0011692,FBgn0015584,FBgn0015585,FBgn0015586,FBgn0015773,FBgn0020509,FBgn0024294,FBgn0028416,FBgn0028573,FBgn0028986,FBgn0028987,FBgn0030326,FBgn0031617,FBgn0031701,FBgn0031746,FBgn0032080,FBg…	serine-type endopeptidase activity	GO:0004252	2.25698e-10	FBgn0001285,FBgn0003357,FBgn0003358,FBgn0010425,FBgn0011555,FBgn0011556,FBgn0011834,FBgn0015001,FBgn0019928,FBgn0020906,FBgn0023197,FBgn0025378,FBgn0025383,FBgn0028514,FBgn0028866,FBgn0029827,FBgn0030774,FBgn0030775,FBgn0030776,FBgn0030777,FBgn0031031,FBgn0031058,FBgn0031249,FBgn0031470,FBgn0031471,FBgn0031653,FBgn0031654,FBgn0032415,FBgn0032549,FBgn0032551,FBgn0033277,FBgn0033439,FBgn0034052,FBg…	Peptidase S1A, chymotrypsin-type	IPR001314	1.23942e-13	FBgn0001285,FBgn0003357,FBgn0003358,FBgn0010425,FBgn0011555,FBgn0011556,FBgn0011834,FBgn0015001,FBgn0019928,FBgn0020906,FBgn0023197,FBgn0025378,FBgn0025383,FBgn0028866,FBgn0029827,FBgn0030774,FBgn0030775,FBgn0030776,FBgn0030777,FBgn0031058,FBgn0031249,FBgn0031470,FBgn0031653,FBgn0031654,FBgn0032549,FBgn0032551,FBgn0033277,FBgn0033439,FBgn0034052,FBgn0034221,FBgn0035003,FBgn0035666,FBgn0035887,FBg…
cilium assembly	GO:0042384	0.0210331	FBgn0004895,FBgn0014395,FBgn0031196,FBgn0031255,FBgn0031550,FBgn0031829,FBgn0032692,FBgn0032891,FBgn0033578,FBgn0033685,FBgn0034487,FBgn0034740,FBgn0035741,FBgn0037280,FBgn0037615,FBgn0038170,FBgn0038221,FBgn0038342,FBgn0038358,FBgn0038452,FBgn0038607,FBgn0038814,FBgn0052006,FBgn0067317,FBgn0263113	dynein complex	GO:0030286	0.000788963	FBgn0013810,FBgn0013811,FBgn0023096,FBgn0026141,FBgn0028569,FBgn0028570,FBgn0028858,FBgn0029993,FBgn0032520,FBgn0033243,FBgn0034478,FBgn0035009,FBgn0035581,FBgn0035799,FBgn0036499,FBgn0037962,FBgn0038452,FBgn0039510,FBgn0063261,FBgn0067861	peptidase activity, acting on L-amino acid peptides	GO:0070011	8.97004e-08	FBgn0001285,FBgn0003023,FBgn0003357,FBgn0003358,FBgn0004644,FBgn0010425,FBgn0011555,FBgn0011556,FBgn0011834,FBgn0015001,FBgn0017556,FBgn0019928,FBgn0020906,FBgn0023197,FBgn0025378,FBgn0025383,FBgn0028381,FBgn0028514,FBgn0028866,FBgn0028935,FBgn0028950,FBgn0029134,FBgn0029807,FBgn0029812,FBgn0029827,FBgn0030222,FBgn0030223,FBgn0030370,FBgn0030774,FBgn0030775,FBgn0030776,FBgn0030777,FBgn0031031,FBg…	Peptidase S1, trypsin family, active site	IPR018114	1.16286e-12	FBgn0001285,FBgn0003357,FBgn0003358,FBgn0010425,FBgn0011555,FBgn0011556,FBgn0011834,FBgn0015001,FBgn0019928,FBgn0020906,FBgn0023197,FBgn0025378,FBgn0025383,FBgn0028866,FBgn0029827,FBgn0030775,FBgn0030776,FBgn0031058,FBgn0031249,FBgn0031653,FBgn0031654,FBgn0032549,FBgn0032551,FBgn0033277,FBgn0033439,FBgn0034052,FBgn0034221,FBgn0035003,FBgn0035666,FBgn0035887,FBgn0036023,FBgn0036024,FBgn0036287,FBg…
sperm competition	GO:0046692	0.0381902	FBgn0002855,FBgn0015584,FBgn0020509,FBgn0030278,FBgn0037036,FBgn0039597,FBgn0039598,FBgn0039599,FBgn0040028,FBgn0040093,FBgn0041195,FBgn0250842	cilium	GO:0005929	0.0118425	FBgn0004171,FBgn0011692,FBgn0013810,FBgn0013811,FBgn0016920,FBgn0023096,FBgn0030395,FBgn0031196,FBgn0031255,FBgn0031550,FBgn0031634,FBgn0031829,FBgn0032163,FBgn0032692,FBgn0032891,FBgn0033578,FBgn0035741,FBgn0037276,FBgn0037463,FBgn0037615,FBgn0038221,FBgn0038342,FBgn0038358,FBgn0038452,FBgn0038814,FBgn0045980,FBgn0067317,FBgn0067861	endopeptidase activity	GO:0004175	9.23384e-08	FBgn0001285,FBgn0003357,FBgn0003358,FBgn0004644,FBgn0010425,FBgn0011555,FBgn0011556,FBgn0011834,FBgn0015001,FBgn0017556,FBgn0019928,FBgn0020906,FBgn0023197,FBgn0025378,FBgn0025383,FBgn0028381,FBgn0028514,FBgn0028866,FBgn0028950,FBgn0029134,FBgn0029812,FBgn0029827,FBgn0030774,FBgn0030775,FBgn0030776,FBgn0030777,FBgn0031031,FBgn0031058,FBgn0031060,FBgn0031249,FBgn0031442,FBgn0031470,FBgn0031471,FBg…	CAP domain	IPR014044	1.99732e-05	FBgn0015010,FBgn0020508,FBgn0031407,FBgn0034623,FBgn0034624,FBgn0036070,FBgn0036072,FBgn0037650,FBgn0037879,FBgn0050486,FBgn0051286,FBgn0051296,FBgn0051482,FBgn0052313,FBgn0054002,FBgn0054049,FBgn0250842,FBgn0260766,FBgn0261832
				Cajal body	GO:0015030	0.01735	FBgn0004191,FBgn0043853,FBgn0065051,FBgn0065057,FBgn0261452,FBgn0261454,FBgn0261455,FBgn0262601,FBgn0263471,FBgn0263474,FBgn0263477,FBgn0263485,FBgn0263486,FBgn0263487	peptidase activity	GO:0008233	9.93042e-08	FBgn0001285,FBgn0003023,FBgn0003357,FBgn0003358,FBgn0004644,FBgn0010425,FBgn0011555,FBgn0011556,FBgn0011834,FBgn0015001,FBgn0017556,FBgn0019928,FBgn0020906,FBgn0023197,FBgn0025378,FBgn0025383,FBgn0028381,FBgn0028514,FBgn0028866,FBgn0028935,FBgn0028950,FBgn0029134,FBgn0029807,FBgn0029812,FBgn0029827,FBgn0030222,FBgn0030223,FBgn0030370,FBgn0030774,FBgn0030775,FBgn0030776,FBgn0030777,FBgn0031031,FBg…	Cysteine-rich secretory protein, allergen V5/Tpx-1-related	IPR001283	6.3524e-05	FBgn0015010,FBgn0020508,FBgn0031407,FBgn0034623,FBgn0034624,FBgn0036070,FBgn0036072,FBgn0037650,FBgn0037879,FBgn0050486,FBgn0051286,FBgn0051296,FBgn0051482,FBgn0052313,FBgn0054002,FBgn0054049,FBgn0250842,FBgn0260766
				nucleolus	GO:0005730	0.0179895	FBgn0001341,FBgn0002842,FBgn0011569,FBgn0013269,FBgn0015543,FBgn0020518,FBgn0023527,FBgn0025881,FBgn0025882,FBgn0026169,FBgn0026417,FBgn0031613,FBgn0031657,FBgn0033379,FBgn0034423,FBgn0035524,FBgn0038478,FBgn0038585,FBgn0038746,FBgn0039124,FBgn0043853,FBgn0063391,FBgn0065051,FBgn0065053,FBgn0065055,FBgn0065057,FBgn0065070,FBgn0065071,FBgn0065073,FBgn0065076,FBgn0086447,FBgn0086601,FBgn0086658,FBg…	hydrolase activity	GO:0016787	7.04707e-05	FBgn0001285,FBgn0002542,FBgn0002569,FBgn0002570,FBgn0002571,FBgn0002673,FBgn0002924,FBgn0003023,FBgn0003116,FBgn0003140,FBgn0003227,FBgn0003357,FBgn0003358,FBgn0003480,FBgn0003483,FBgn0003545,FBgn0004374,FBgn0004378,FBgn0004379,FBgn0004425,FBgn0004428,FBgn0004429,FBgn0004430,FBgn0004581,FBgn0004644,FBgn0005779,FBgn0010223,FBgn0010406,FBgn0010425,FBgn0010549,FBgn0011555,FBgn0011556,FBgn0011659,FBg…	SKP1 component, dimerisation	IPR016072	0.000606927	FBgn0026174,FBgn0026175,FBgn0026176,FBgn0030429,FBgn0031074,FBgn0034863,FBgn0034904,FBgn0262535
				extracellular matrix	GO:0031012	0.0281657	FBgn0000552,FBgn0002440,FBgn0002531,FBgn0002534,FBgn0003046,FBgn0003373,FBgn0004777,FBgn0004780,FBgn0004783,FBgn0004956,FBgn0015773,FBgn0016047,FBgn0020637,FBgn0020642,FBgn0028573,FBgn0031467,FBgn0032125,FBgn0033597,FBgn0033725,FBgn0033729,FBgn0033731,FBgn0033867,FBgn0034160,FBgn0034294,FBgn0034499,FBgn0035279,FBgn0035686,FBgn0035736,FBgn0036110,FBgn0036203,FBgn0036617,FBgn0036618,FBgn0036878,FBg…	catalytic activity	GO:0003824	0.000954481	FBgn0000147,FBgn0000274,FBgn0000337,FBgn0000442,FBgn0000617,FBgn0000826,FBgn0001086,FBgn0001149,FBgn0001285,FBgn0001341,FBgn0001992,FBgn0002542,FBgn0002569,FBgn0002570,FBgn0002571,FBgn0002673,FBgn0002924,FBgn0003023,FBgn0003116,FBgn0003124,FBgn0003140,FBgn0003227,FBgn0003257,FBgn0003312,FBgn0003357,FBgn0003358,FBgn0003388,FBgn0003401,FBgn0003480,FBgn0003483,FBgn0003545,FBgn0004087,FBgn0004106,FBg…	DNA/RNA non-specific endonuclease	IPR001604	0.0331603	FBgn0033490,FBgn0036321,FBgn0036833,FBgn0037857,FBgn0039592,FBgn0051679,FBgn0051682,FBgn0052463,FBgn0053346
				Ndc80 complex	GO:0031262	0.0291294	FBgn0027259,FBgn0030500,FBgn0031886,FBgn0051658,FBgn0087021,FBgn0266598	structural constituent of cuticle	GO:0042302	0.00868387	FBgn0000552,FBgn0002440,FBgn0002531,FBgn0002534,FBgn0002577,FBgn0003046,FBgn0004554,FBgn0004777,FBgn0004780,FBgn0004783,FBgn0020637,FBgn0020642,FBgn0031467,FBgn0032125,FBgn0033597,FBgn0033725,FBgn0033729,FBgn0033731,FBgn0033867,FBgn0034499,FBgn0035279,FBgn0035543,FBgn0035686,FBgn0035736,FBgn0035792,FBgn0036110,FBgn0036617,FBgn0036618,FBgn0036878,FBgn0037069,FBgn0037114,FBgn0037224,FBgn0037227,FBg…	Extracellular Endonuclease, subunit A	IPR020821	0.0331603	FBgn0033490,FBgn0036321,FBgn0036833,FBgn0037857,FBgn0039592,FBgn0051679,FBgn0051682,FBgn0052463,FBgn0053346
				kinetochore	GO:0000776	0.0294978	FBgn0001086,FBgn0003124,FBgn0004379,FBgn0027259,FBgn0028952,FBgn0030500,FBgn0031549,FBgn0031886,FBgn0032104,FBgn0032105,FBgn0035640,FBgn0038478,FBgn0040232,FBgn0040477,FBgn0051658,FBgn0061476,FBgn0087021,FBgn0260991,FBgn0266598	structural constituent of chitin-based cuticle	GO:0005214	0.00893834	FBgn0000552,FBgn0002440,FBgn0002531,FBgn0002534,FBgn0002577,FBgn0003046,FBgn0004554,FBgn0004777,FBgn0004780,FBgn0004783,FBgn0020637,FBgn0020642,FBgn0031467,FBgn0032125,FBgn0033597,FBgn0033725,FBgn0033729,FBgn0033731,FBgn0033867,FBgn0034499,FBgn0035279,FBgn0035543,FBgn0035686,FBgn0035736,FBgn0035792,FBgn0036110,FBgn0036617,FBgn0036618,FBgn0036878,FBgn0037069,FBgn0037114,FBgn0037224,FBgn0037227,FBg…
								base pairing with snRNA	GO:0000945	0.0156386	FBgn0065057,FBgn0261454,FBgn0263471,FBgn0263474,FBgn0263477,FBgn0263485,FBgn0263486
								snRNA modification guide activity	GO:0030566	0.0156386	FBgn0065057,FBgn0261454,FBgn0263471,FBgn0263474,FBgn0263477,FBgn0263485,FBgn0263486
								taste receptor activity	GO:0008527	0.0175338	FBgn0003747,FBgn0030108,FBgn0032416,FBgn0033202,FBgn0035167,FBgn0035468,FBgn0036937,FBgn0041224,FBgn0041225,FBgn0041229,FBgn0041231,FBgn0041233,FBgn0041234,FBgn0041237,FBgn0041241,FBgn0041245,FBgn0041249,FBgn0045473,FBgn0045479,FBgn0045495,FBgn0046885,FBgn0264556,FBgn0265139
								RNA modification guide activity	GO:0030555	0.0183808	FBgn0015543,FBgn0063391,FBgn0065051,FBgn0065053,FBgn0065057,FBgn0065073,FBgn0261454,FBgn0263471,FBgn0263474,FBgn0263477,FBgn0263485,FBgn0263486
								structural constituent of chitin-based larval cuticle	GO:0008010	0.0240257	FBgn0000552,FBgn0002440,FBgn0002531,FBgn0002534,FBgn0003046,FBgn0004777,FBgn0004780,FBgn0004783,FBgn0020637,FBgn0020642,FBgn0031467,FBgn0032125,FBgn0033597,FBgn0033725,FBgn0033729,FBgn0033731,FBgn0033867,FBgn0034499,FBgn0035279,FBgn0035686,FBgn0035736,FBgn0036110,FBgn0036617,FBgn0036618,FBgn0036878,FBgn0037069,FBgn0037114,FBgn0037224,FBgn0038714,FBgn0050045,FBgn0053302,FBgn0086519
								chitin binding	GO:0008061	0.0358044	FBgn0032598,FBgn0033312,FBgn0034030,FBgn0034580,FBgn0035430,FBgn0035607,FBgn0035845,FBgn0035933,FBgn0036203,FBgn0036220,FBgn0036226,FBgn0036232,FBgn0036563,FBgn0036940,FBgn0036948,FBgn0036949,FBgn0037488,FBgn0038645,FBgn0038646,FBgn0039452,FBgn0039454,FBgn0040607,FBgn0040958,FBgn0040959,FBgn0050280,FBgn0050293,FBgn0052036,FBgn0053258,FBgn0053983,FBgn0085353,FBgn0259748,FBgn0260386,FBgn0262854
								transmembrane transporter activity	GO:0022857	0.0417034	FBgn0002022,FBgn0010549,FBgn0015230,FBgn0016684,FBgn0016920,FBgn0020258,FBgn0020371,FBgn0024319,FBgn0025709,FBgn0026255,FBgn0028422,FBgn0028516,FBgn0028560,FBgn0028561,FBgn0028562,FBgn0029079,FBgn0029727,FBgn0029961,FBgn0029963,FBgn0029968,FBgn0030385,FBgn0030440,FBgn0030756,FBgn0030844,FBgn0031010,FBgn0031164,FBgn0031169,FBgn0031171,FBgn0031517,FBgn0031522,FBgn0031523,FBgn0031634,FBgn0031757,FBg…
								pheromone binding	GO:0005550	0.0475338	FBgn0010403,FBgn0011279,FBgn0011281,FBgn0011282,FBgn0011283,FBgn0011293
								substrate-specific transmembrane transporter activity	GO:0022891	0.0490844	FBgn0002022,FBgn0015230,FBgn0016684,FBgn0016920,FBgn0020258,FBgn0020371,FBgn0024319,FBgn0025709,FBgn0026255,FBgn0028422,FBgn0028516,FBgn0028560,FBgn0028561,FBgn0028562,FBgn0029079,FBgn0029727,FBgn0029961,FBgn0029968,FBgn0030385,FBgn0030440,FBgn0030756,FBgn0030844,FBgn0031010,FBgn0031164,FBgn0031517,FBgn0031523,FBgn0031634,FBgn0031941,FBgn0032314,FBgn0032373,FBgn0032434,FBgn0032464,FBgn0032593,FBg…

## Sheet: Det.in male input only (1537) 
Biological Process				Cellular Component				Molecular Function				Protein Domain Enrichment
GO Term	GO Identifier	P-value	Genes	GO Term	GO identifier	P-value	Genes	GO Term	GO identifier	P-value	Genes	Protein Domain	InterPro Identifier	p-value	Genes
insemination	GO:0007320	0.000142717	FBgn0002855,FBgn0003132,FBgn0004181,FBgn0011559,FBgn0020509,FBgn0039597,FBgn0039598,FBgn0039599,FBgn0040028,FBgn0083946,FBgn0250842	extracellular space	GO:0005615	7.40253e-26	FBgn0000094,FBgn0002855,FBgn0002856,FBgn0003034,FBgn0004181,FBgn0004956,FBgn0011559,FBgn0011668,FBgn0011670,FBgn0011694,FBgn0015585,FBgn0015586,FBgn0020509,FBgn0023415,FBgn0028416,FBgn0028986,FBgn0028987,FBgn0031617,FBgn0032080,FBgn0032868,FBgn0033164,FBgn0033167,FBgn0033572,FBgn0033952,FBgn0033999,FBgn0034007,FBgn0034152,FBgn0034195,FBgn0035455,FBgn0035933,FBgn0036154,FBgn0036422,FBgn0036751,FBg…	serine hydrolase activity	GO:0017171	1.02562e-05	FBgn0003356,FBgn0003357,FBgn0003863,FBgn0010357,FBgn0010425,FBgn0011555,FBgn0011556,FBgn0011834,FBgn0020906,FBgn0025378,FBgn0028514,FBgn0030774,FBgn0030775,FBgn0030776,FBgn0030777,FBgn0031249,FBgn0031653,FBgn0031654,FBgn0032969,FBgn0034776,FBgn0035003,FBgn0035154,FBgn0035665,FBgn0035666,FBgn0035971,FBgn0036023,FBgn0036024,FBgn0038481,FBgn0038700,FBgn0038702,FBgn0039568,FBgn0039597,FBgn0039598,FBg…	Peptidase S1, PA clan	IPR009003	2.81854e-08	FBgn0003356,FBgn0003357,FBgn0003863,FBgn0010357,FBgn0010425,FBgn0011555,FBgn0011556,FBgn0011834,FBgn0020906,FBgn0025378,FBgn0028514,FBgn0030774,FBgn0030775,FBgn0030776,FBgn0030777,FBgn0031249,FBgn0031653,FBgn0031654,FBgn0034776,FBgn0035003,FBgn0035665,FBgn0035666,FBgn0035971,FBgn0036023,FBgn0036024,FBgn0038481,FBgn0039568,FBgn0039597,FBgn0039598,FBgn0039599,FBgn0039777,FBgn0039778,FBgn0040060,FBg…
multicellular organism reproduction	GO:0032504	0.000160869	FBgn0000094,FBgn0000166,FBgn0000182,FBgn0000427,FBgn0000928,FBgn0002842,FBgn0002855,FBgn0002856,FBgn0003009,FBgn0003034,FBgn0003132,FBgn0003527,FBgn0004171,FBgn0004173,FBgn0004174,FBgn0004175,FBgn0004181,FBgn0004956,FBgn0011239,FBgn0011559,FBgn0011569,FBgn0011668,FBgn0011670,FBgn0011694,FBgn0013300,FBgn0013301,FBgn0015585,FBgn0015586,FBgn0019828,FBgn0020399,FBgn0020509,FBgn0023415,FBgn0028416,FBg…	extracellular region part	GO:0044421	1.28346e-20	FBgn0000094,FBgn0002855,FBgn0002856,FBgn0003034,FBgn0004181,FBgn0004956,FBgn0011559,FBgn0011668,FBgn0011670,FBgn0011692,FBgn0011694,FBgn0015585,FBgn0015586,FBgn0020509,FBgn0023415,FBgn0028416,FBgn0028986,FBgn0028987,FBgn0031617,FBgn0032080,FBgn0032868,FBgn0033164,FBgn0033167,FBgn0033572,FBgn0033952,FBgn0033999,FBgn0034007,FBgn0034152,FBgn0034195,FBgn0035455,FBgn0035933,FBgn0036154,FBgn0036422,FBg…	serine-type peptidase activity	GO:0008236	1.08391e-05	FBgn0003356,FBgn0003357,FBgn0003863,FBgn0010357,FBgn0010425,FBgn0011555,FBgn0011556,FBgn0011834,FBgn0020906,FBgn0025378,FBgn0028514,FBgn0030774,FBgn0030775,FBgn0030776,FBgn0030777,FBgn0031249,FBgn0031653,FBgn0031654,FBgn0032969,FBgn0034776,FBgn0035003,FBgn0035154,FBgn0035665,FBgn0035666,FBgn0035971,FBgn0036023,FBgn0036024,FBgn0038481,FBgn0038700,FBgn0038702,FBgn0039568,FBgn0039597,FBgn0039598,FBg…	Serine proteases, trypsin domain	IPR001254	3.04769e-08	FBgn0003356,FBgn0003357,FBgn0003863,FBgn0010357,FBgn0010425,FBgn0011555,FBgn0011556,FBgn0011834,FBgn0020906,FBgn0025378,FBgn0028514,FBgn0030774,FBgn0030775,FBgn0030776,FBgn0030777,FBgn0031249,FBgn0031653,FBgn0031654,FBgn0034776,FBgn0035003,FBgn0035665,FBgn0035666,FBgn0035971,FBgn0036023,FBgn0036024,FBgn0038481,FBgn0039568,FBgn0039597,FBgn0039598,FBgn0039599,FBgn0039777,FBgn0039778,FBgn0040060,FBg…
proteolysis	GO:0006508	0.000208715	FBgn0001086,FBgn0003356,FBgn0003357,FBgn0003545,FBgn0003863,FBgn0010357,FBgn0010425,FBgn0011555,FBgn0011556,FBgn0011834,FBgn0017556,FBgn0020509,FBgn0020906,FBgn0025378,FBgn0026174,FBgn0026175,FBgn0028514,FBgn0028838,FBgn0028935,FBgn0028950,FBgn0028986,FBgn0028987,FBgn0029812,FBgn0030370,FBgn0030429,FBgn0030774,FBgn0030775,FBgn0030776,FBgn0030777,FBgn0031074,FBgn0031208,FBgn0031249,FBgn0031442,FBg…	extracellular region	GO:0005576	5.75263e-17	FBgn0000094,FBgn0000427,FBgn0002855,FBgn0002856,FBgn0003034,FBgn0003863,FBgn0004181,FBgn0004956,FBgn0010357,FBgn0010425,FBgn0011293,FBgn0011555,FBgn0011556,FBgn0011559,FBgn0011668,FBgn0011670,FBgn0011692,FBgn0011694,FBgn0015585,FBgn0015586,FBgn0020508,FBgn0020509,FBgn0023415,FBgn0028416,FBgn0028986,FBgn0028987,FBgn0030774,FBgn0030999,FBgn0031407,FBgn0031617,FBgn0032080,FBgn0032868,FBgn0033164,FBg…	peptidase activity	GO:0008233	1.17749e-05	FBgn0003356,FBgn0003357,FBgn0003863,FBgn0010357,FBgn0010425,FBgn0011555,FBgn0011556,FBgn0011834,FBgn0017556,FBgn0020906,FBgn0025378,FBgn0028514,FBgn0028935,FBgn0028950,FBgn0029812,FBgn0030370,FBgn0030774,FBgn0030775,FBgn0030776,FBgn0030777,FBgn0031208,FBgn0031249,FBgn0031442,FBgn0031443,FBgn0031653,FBgn0031654,FBgn0031930,FBgn0032969,FBgn0033774,FBgn0033860,FBgn0033933,FBgn0034132,FBgn0034513,FBg…	Peptidase S1A, chymotrypsin-type	IPR001314	7.28309e-07	FBgn0003356,FBgn0003357,FBgn0003863,FBgn0010357,FBgn0010425,FBgn0011555,FBgn0011556,FBgn0011834,FBgn0020906,FBgn0025378,FBgn0030774,FBgn0030775,FBgn0030776,FBgn0030777,FBgn0031249,FBgn0031653,FBgn0031654,FBgn0034776,FBgn0035003,FBgn0035665,FBgn0035666,FBgn0035971,FBgn0036023,FBgn0036024,FBgn0038481,FBgn0039568,FBgn0039777,FBgn0039778,FBgn0040060,FBgn0040341,FBgn0043470,FBgn0043471,FBgn0050289,FBg…
reproduction	GO:0000003	0.000291508	FBgn0000094,FBgn0000166,FBgn0000182,FBgn0000427,FBgn0000927,FBgn0000928,FBgn0001086,FBgn0001281,FBgn0002842,FBgn0002855,FBgn0002856,FBgn0003009,FBgn0003034,FBgn0003132,FBgn0003411,FBgn0003527,FBgn0003545,FBgn0003701,FBgn0004171,FBgn0004173,FBgn0004174,FBgn0004175,FBgn0004181,FBgn0004956,FBgn0011239,FBgn0011559,FBgn0011569,FBgn0011668,FBgn0011670,FBgn0011692,FBgn0011694,FBgn0013300,FBgn0013301,FBg…	mitochondrial membrane	GO:0031966	0.000997743	FBgn0020371,FBgn0028868,FBgn0029964,FBgn0030620,FBgn0031164,FBgn0031757,FBgn0031941,FBgn0032090,FBgn0032971,FBgn0033248,FBgn0033861,FBgn0034007,FBgn0034133,FBgn0035299,FBgn0035567,FBgn0035568,FBgn0035585,FBgn0036222,FBgn0036345,FBgn0036706,FBgn0036808,FBgn0036830,FBgn0037172,FBgn0037512,FBgn0037828,FBgn0037860,FBgn0038018,FBgn0038355,FBgn0038486,FBgn0038797,FBgn0039331,FBgn0039669,FBgn0040705,FBg…	catalytic activity	GO:0003824	1.23731e-05	FBgn0000274,FBgn0001086,FBgn0002569,FBgn0002571,FBgn0003132,FBgn0003140,FBgn0003356,FBgn0003357,FBgn0003545,FBgn0003863,FBgn0004428,FBgn0005779,FBgn0010357,FBgn0010425,FBgn0011555,FBgn0011556,FBgn0011692,FBgn0011834,FBgn0015300,FBgn0017556,FBgn0020906,FBgn0023496,FBgn0025115,FBgn0025378,FBgn0025573,FBgn0025837,FBgn0026174,FBgn0026175,FBgn0028410,FBgn0028514,FBgn0028570,FBgn0028669,FBgn0028847,FBg…	Peptidase S1, trypsin family, active site	IPR018114	0.000345208	FBgn0003356,FBgn0003357,FBgn0003863,FBgn0010357,FBgn0010425,FBgn0011555,FBgn0011556,FBgn0011834,FBgn0020906,FBgn0025378,FBgn0030775,FBgn0030776,FBgn0031249,FBgn0031653,FBgn0031654,FBgn0034776,FBgn0035003,FBgn0035665,FBgn0035666,FBgn0036023,FBgn0036024,FBgn0038481,FBgn0039568,FBgn0039777,FBgn0039778,FBgn0040060,FBgn0043470,FBgn0050289,FBgn0050371,FBgn0051265,FBgn0053159,FBgn0053459,FBgn0250815,FBg…
sperm competition	GO:0046692	0.000381471	FBgn0002855,FBgn0003132,FBgn0011559,FBgn0020509,FBgn0039597,FBgn0039598,FBgn0039599,FBgn0040028,FBgn0083946,FBgn0250842	mitochondrial envelope	GO:0005740	0.00186987	FBgn0020371,FBgn0028868,FBgn0029964,FBgn0030620,FBgn0031164,FBgn0031757,FBgn0031941,FBgn0032090,FBgn0032971,FBgn0033248,FBgn0033861,FBgn0034007,FBgn0034133,FBgn0035299,FBgn0035567,FBgn0035568,FBgn0035585,FBgn0036222,FBgn0036345,FBgn0036706,FBgn0036808,FBgn0036830,FBgn0037172,FBgn0037512,FBgn0037828,FBgn0037860,FBgn0038018,FBgn0038355,FBgn0038486,FBgn0038797,FBgn0039331,FBgn0039669,FBgn0040705,FBg…	peptidase activity, acting on L-amino acid peptides	GO:0070011	1.3658e-05	FBgn0003356,FBgn0003357,FBgn0003863,FBgn0010357,FBgn0010425,FBgn0011555,FBgn0011556,FBgn0011834,FBgn0017556,FBgn0020906,FBgn0025378,FBgn0028514,FBgn0028935,FBgn0028950,FBgn0029812,FBgn0030370,FBgn0030774,FBgn0030775,FBgn0030776,FBgn0030777,FBgn0031208,FBgn0031249,FBgn0031442,FBgn0031443,FBgn0031653,FBgn0031654,FBgn0031930,FBgn0032969,FBgn0033774,FBgn0033860,FBgn0033933,FBgn0034132,FBgn0034513,FBg…	Protein of unknown function DUF1074	IPR024460	0.00202127	FBgn0013300,FBgn0013301,FBgn0039707,FBgn0051281,FBgn0259701
copulation	GO:0007620	0.00110241	FBgn0002855,FBgn0003132,FBgn0004181,FBgn0011559,FBgn0020509,FBgn0039597,FBgn0039598,FBgn0039599,FBgn0040028,FBgn0083946,FBgn0250842	Cdc73/Paf1 complex	GO:0016593	0.00435215	FBgn0031388,FBgn0034829,FBgn0038773,FBgn0040356,FBgn0051702,FBgn0051703	hydrolase activity	GO:0016787	3.74786e-05	FBgn0002569,FBgn0002571,FBgn0003132,FBgn0003140,FBgn0003356,FBgn0003357,FBgn0003545,FBgn0003863,FBgn0004428,FBgn0005779,FBgn0010357,FBgn0010425,FBgn0011555,FBgn0011556,FBgn0011692,FBgn0011834,FBgn0017556,FBgn0020906,FBgn0023496,FBgn0025115,FBgn0025378,FBgn0025573,FBgn0028514,FBgn0028570,FBgn0028669,FBgn0028858,FBgn0028868,FBgn0028935,FBgn0028950,FBgn0029812,FBgn0029949,FBgn0029993,FBgn0030200,FBg…	Protein of unknown function DUF4464	IPR027887	0.0246635	FBgn0031430,FBgn0031720,FBgn0031721,FBgn0038122
regulation of female receptivity, post-mating	GO:0046008	0.00321128	FBgn0003034,FBgn0011559,FBgn0011694,FBgn0023415,FBgn0039597,FBgn0039598,FBgn0039599,FBgn0250832,FBgn0250842	inner mitochondrial membrane protein complex	GO:0098800	0.00928922	FBgn0020371,FBgn0029964,FBgn0031164,FBgn0031941,FBgn0032971,FBgn0033861,FBgn0034007,FBgn0034133,FBgn0035299,FBgn0035585,FBgn0036222,FBgn0036345,FBgn0036706,FBgn0036830,FBgn0037172,FBgn0037860,FBgn0038018,FBgn0039331,FBgn0039669,FBgn0040705	serine-type endopeptidase activity	GO:0004252	8.46731e-05	FBgn0003356,FBgn0003357,FBgn0003863,FBgn0010357,FBgn0010425,FBgn0011555,FBgn0011556,FBgn0011834,FBgn0020906,FBgn0025378,FBgn0028514,FBgn0030774,FBgn0030775,FBgn0030776,FBgn0030777,FBgn0031249,FBgn0031653,FBgn0031654,FBgn0032969,FBgn0034776,FBgn0035003,FBgn0035665,FBgn0035666,FBgn0035971,FBgn0036023,FBgn0036024,FBgn0038481,FBgn0039568,FBgn0039597,FBgn0039598,FBgn0039599,FBgn0039777,FBgn0039778,FBg…	Protein of unknown function DUF1487	IPR009961	0.0269728	FBgn0032968,FBgn0034833,FBgn0037455,FBgn0038357,FBgn0039577
post-mating behavior	GO:0045297	0.0186628	FBgn0002855,FBgn0002856,FBgn0003034,FBgn0004181,FBgn0011559,FBgn0011668,FBgn0011670,FBgn0011694	proteasome core complex	GO:0005839	0.00952842	FBgn0017556,FBgn0029812,FBgn0031442,FBgn0031443,FBgn0034842,FBgn0040063,FBgn0051742,FBgn0261395	endopeptidase activity	GO:0004175	0.000654909	FBgn0003356,FBgn0003357,FBgn0003863,FBgn0010357,FBgn0010425,FBgn0011555,FBgn0011556,FBgn0011834,FBgn0017556,FBgn0020906,FBgn0025378,FBgn0028514,FBgn0028950,FBgn0029812,FBgn0030774,FBgn0030775,FBgn0030776,FBgn0030777,FBgn0031249,FBgn0031442,FBgn0031443,FBgn0031653,FBgn0031654,FBgn0032969,FBgn0033933,FBgn0034513,FBgn0034776,FBgn0034842,FBgn0035003,FBgn0035665,FBgn0035666,FBgn0035971,FBgn0036023,FBg…
negative regulation of female receptivity, post-mating	GO:0045434	0.0189237	FBgn0003034,FBgn0011559,FBgn0011694,FBgn0023415,FBgn0039598,FBgn0039599,FBgn0250832	mitochondrial membrane part	GO:0044455	0.0139338	FBgn0020371,FBgn0029964,FBgn0031164,FBgn0031941,FBgn0032971,FBgn0033861,FBgn0034007,FBgn0034133,FBgn0035299,FBgn0035585,FBgn0036222,FBgn0036345,FBgn0036706,FBgn0036830,FBgn0037172,FBgn0037828,FBgn0037860,FBgn0038018,FBgn0039331,FBgn0039669,FBgn0040705	exopeptidase activity	GO:0008238	0.0120888	FBgn0028935,FBgn0030370,FBgn0031930,FBgn0032969,FBgn0033774,FBgn0033860,FBgn0034132,FBgn0035154,FBgn0035718,FBgn0035779,FBgn0035780,FBgn0038135,FBgn0038136,FBgn0045770,FBgn0051198,FBgn0051233,FBgn0051639,FBgn0051823,FBgn0266354
negative regulation of female receptivity	GO:0007621	0.0423981	FBgn0003034,FBgn0011559,FBgn0011694,FBgn0023415,FBgn0039598,FBgn0039599,FBgn0250832	mitochondrial inner membrane	GO:0005743	0.0139453	FBgn0020371,FBgn0029964,FBgn0031164,FBgn0031757,FBgn0031941,FBgn0032971,FBgn0033861,FBgn0034007,FBgn0034133,FBgn0035299,FBgn0035567,FBgn0035568,FBgn0035585,FBgn0036222,FBgn0036345,FBgn0036706,FBgn0036830,FBgn0037172,FBgn0037860,FBgn0038018,FBgn0038486,FBgn0039331,FBgn0039669,FBgn0040705,FBgn0052832	hexokinase activity	GO:0004396	0.0143472	FBgn0036160,FBgn0036161,FBgn0036941,FBgn0042710,FBgn0042711
				dynein complex	GO:0030286	0.0183306	FBgn0028570,FBgn0028858,FBgn0029993,FBgn0032520,FBgn0034478,FBgn0035009,FBgn0036499,FBgn0037962,FBgn0063261,FBgn0067861	fructokinase activity	GO:0008865	0.0143472	FBgn0036160,FBgn0036161,FBgn0036941,FBgn0042710,FBgn0042711
				organelle inner membrane	GO:0019866	0.0188555	FBgn0020371,FBgn0029964,FBgn0031164,FBgn0031757,FBgn0031941,FBgn0032971,FBgn0033861,FBgn0034007,FBgn0034133,FBgn0035299,FBgn0035567,FBgn0035568,FBgn0035585,FBgn0036222,FBgn0036345,FBgn0036706,FBgn0036830,FBgn0037172,FBgn0037860,FBgn0038018,FBgn0038486,FBgn0039331,FBgn0039669,FBgn0040705,FBgn0052832	threonine-type endopeptidase activity	GO:0004298	0.0423379	FBgn0017556,FBgn0029812,FBgn0031442,FBgn0031443,FBgn0034842,FBgn0040063,FBgn0051742,FBgn0261395
				mitochondrial protein complex	GO:0098798	0.0243067	FBgn0020371,FBgn0029964,FBgn0031164,FBgn0031941,FBgn0032971,FBgn0033861,FBgn0034007,FBgn0034133,FBgn0035299,FBgn0035585,FBgn0036222,FBgn0036345,FBgn0036706,FBgn0036830,FBgn0037172,FBgn0037828,FBgn0037860,FBgn0038018,FBgn0039331,FBgn0039669,FBgn0040705	threonine-type peptidase activity	GO:0070003	0.0423379	FBgn0017556,FBgn0029812,FBgn0031442,FBgn0031443,FBgn0034842,FBgn0040063,FBgn0051742,FBgn0261395
				proton-transporting two-sector ATPase complex, proton-transporting domain	GO:0033177	0.0269939	FBgn0028669,FBgn0031941,FBgn0032373,FBgn0034133,FBgn0035585,FBgn0036345,FBgn0038458,FBgn0039058
				envelope	GO:0031975	0.034484	FBgn0000927,FBgn0020371,FBgn0028868,FBgn0029964,FBgn0030620,FBgn0031164,FBgn0031757,FBgn0031941,FBgn0032090,FBgn0032971,FBgn0033248,FBgn0033861,FBgn0034007,FBgn0034133,FBgn0035299,FBgn0035567,FBgn0035568,FBgn0035585,FBgn0035657,FBgn0036222,FBgn0036345,FBgn0036706,FBgn0036808,FBgn0036830,FBgn0037172,FBgn0037512,FBgn0037828,FBgn0037860,FBgn0038018,FBgn0038355,FBgn0038486,FBgn0038797,FBgn0039331,FBg…
				organelle envelope	GO:0031967	0.034895	FBgn0000927,FBgn0020371,FBgn0028868,FBgn0029964,FBgn0030620,FBgn0031164,FBgn0031757,FBgn0031941,FBgn0032090,FBgn0032971,FBgn0033248,FBgn0033861,FBgn0034007,FBgn0034133,FBgn0035299,FBgn0035567,FBgn0035568,FBgn0035585,FBgn0035657,FBgn0036222,FBgn0036345,FBgn0036706,FBgn0036808,FBgn0036830,FBgn0037172,FBgn0037512,FBgn0037828,FBgn0037860,FBgn0038018,FBgn0038355,FBgn0038486,FBgn0038797,FBgn0039331,FBg…

## Sheet: Det. in female input only (294)
Biological Process				Cellular Component				Molecular Function				Protein Domain Enrichment
GO Term	GO Identifier	P-value	Genes	GO Term	GO identifier	P-value	Genes	GO Term	GO identifier	P-value	Genes	Protein Domain	InterPro Identifier	p-value	Genes
None				egg coat	GO:0035805	0.0124711	FBgn0003980,FBgn0086265,FBgn0086266	serine-type endopeptidase activity	GO:0004252	0.00164794	FBgn0015001,FBgn0019928,FBgn0028866,FBgn0029827,FBgn0032549,FBgn0034221,FBgn0035887,FBgn0036817,FBgn0038001,FBgn0038727,FBgn0050098,FBgn0050287,FBgn0050288,FBgn0069056,FBgn0263040	Peptidase S1, trypsin family, active site	IPR018114	0.000246723	FBgn0015001,FBgn0019928,FBgn0028866,FBgn0029827,FBgn0032549,FBgn0034221,FBgn0035887,FBgn0036817,FBgn0038001,FBgn0038727,FBgn0050098,FBgn0050287,FBgn0050288,FBgn0069056
				Cajal body	GO:0015030	0.0216296	FBgn0065057,FBgn0261454,FBgn0261455,FBgn0263477,FBgn0263486	serine hydrolase activity	GO:0017171	0.00302436	FBgn0015001,FBgn0019928,FBgn0028866,FBgn0029827,FBgn0032549,FBgn0034221,FBgn0035887,FBgn0036817,FBgn0038001,FBgn0038727,FBgn0050098,FBgn0050287,FBgn0050288,FBgn0069056,FBgn0263040	Peptidase S1A, chymotrypsin-type	IPR001314	0.00153898	FBgn0015001,FBgn0019928,FBgn0028866,FBgn0029827,FBgn0032549,FBgn0034221,FBgn0035887,FBgn0036817,FBgn0038001,FBgn0038727,FBgn0050098,FBgn0050287,FBgn0050288
								serine-type peptidase activity	GO:0008236	0.00347433	FBgn0015001,FBgn0019928,FBgn0028866,FBgn0029827,FBgn0032549,FBgn0034221,FBgn0035887,FBgn0036817,FBgn0038001,FBgn0038727,FBgn0050098,FBgn0050287,FBgn0050288,FBgn0069056,FBgn0263040	Peptidase S1, PA clan	IPR009003	0.00175138	FBgn0015001,FBgn0019928,FBgn0028866,FBgn0029827,FBgn0032549,FBgn0034221,FBgn0035887,FBgn0036817,FBgn0038001,FBgn0038727,FBgn0050098,FBgn0050287,FBgn0050288,FBgn0069056
								base pairing with snRNA	GO:0000945	0.00466644	FBgn0065057,FBgn0261454,FBgn0263477,FBgn0263486	Serine proteases, trypsin domain	IPR001254	0.00217194	FBgn0015001,FBgn0019928,FBgn0028866,FBgn0029827,FBgn0032549,FBgn0034221,FBgn0035887,FBgn0036817,FBgn0038001,FBgn0038727,FBgn0050098,FBgn0050287,FBgn0050288,FBgn0069056
								snRNA modification guide activity	GO:0030566	0.00466644	FBgn0065057,FBgn0261454,FBgn0263477,FBgn0263486
								snRNA binding	GO:0017069	0.0219565	FBgn0065057,FBgn0261454,FBgn0263477,FBgn0263486
								peptidase activity, acting on L-amino acid peptides	GO:0070011	0.0294624	FBgn0015001,FBgn0019928,FBgn0028866,FBgn0029807,FBgn0029827,FBgn0032549,FBgn0034221,FBgn0035887,FBgn0036817,FBgn0038001,FBgn0038727,FBgn0046253,FBgn0050098,FBgn0050287,FBgn0050288,FBgn0069056,FBgn0085644,FBgn0259140,FBgn0263040
								peptidase activity	GO:0008233	0.0306692	FBgn0015001,FBgn0019928,FBgn0028866,FBgn0029807,FBgn0029827,FBgn0032549,FBgn0034221,FBgn0035887,FBgn0036817,FBgn0038001,FBgn0038727,FBgn0046253,FBgn0050098,FBgn0050287,FBgn0050288,FBgn0069056,FBgn0085644,FBgn0259140,FBgn0263040
								endopeptidase activity	GO:0004175	0.0329691	FBgn0015001,FBgn0019928,FBgn0028866,FBgn0029827,FBgn0032549,FBgn0034221,FBgn0035887,FBgn0036817,FBgn0038001,FBgn0038727,FBgn0050098,FBgn0050287,FBgn0050288,FBgn0069056,FBgn0259140,FBgn0263040
								RNA modification guide activity	GO:0030555	0.0346017	FBgn0065057,FBgn0261454,FBgn0263477,FBgn0263486

## Sheet: Male-biased Input (1438)
Biological Process				Cellular Component				Molecular Function				Protein Domain Enrichment
GO Term	GO Identifier	P-value	Genes	GO Term	GO identifier	P-value	Genes	GO Term	GO identifier	P-value	Genes	Protein Domain	InterPro Identifier	p-value	Genes
biological regulation	GO:0065007	1.09773e-19	FBgn0000017,FBgn0000042,FBgn0000064,FBgn0000108,FBgn0000114,FBgn0000183,FBgn0000229,FBgn0000256,FBgn0000257,FBgn0000273,FBgn0000303,FBgn0000319,FBgn0000346,FBgn0000352,FBgn0000370,FBgn0000411,FBgn0000464,FBgn0000541,FBgn0000659,FBgn0000662,FBgn0001078,FBgn0001122,FBgn0001179,FBgn0001206,FBgn0001229,FBgn0001247,FBgn0001319,FBgn0001325,FBgn0002413,FBgn0002521,FBgn0002609,FBgn0002719,FBgn0002781,FBg…	cell	GO:0005623	1.64616e-22	FBgn0000017,FBgn0000042,FBgn0000047,FBgn0000064,FBgn0000108,FBgn0000114,FBgn0000116,FBgn0000183,FBgn0000229,FBgn0000256,FBgn0000257,FBgn0000273,FBgn0000289,FBgn0000319,FBgn0000346,FBgn0000352,FBgn0000370,FBgn0000411,FBgn0000464,FBgn0000541,FBgn0000579,FBgn0000659,FBgn0000662,FBgn0001078,FBgn0001091,FBgn0001092,FBgn0001122,FBgn0001124,FBgn0001142,FBgn0001145,FBgn0001179,FBgn0001202,FBgn0001206,FBg…	protein binding	GO:0005515	8.01877e-15	FBgn0000017,FBgn0000108,FBgn0000114,FBgn0000183,FBgn0000229,FBgn0000256,FBgn0000257,FBgn0000273,FBgn0000319,FBgn0000346,FBgn0000352,FBgn0000370,FBgn0000411,FBgn0000464,FBgn0000541,FBgn0000659,FBgn0000662,FBgn0001078,FBgn0001122,FBgn0001202,FBgn0001206,FBgn0001217,FBgn0001224,FBgn0001225,FBgn0001226,FBgn0001319,FBgn0002413,FBgn0002609,FBgn0002645,FBgn0002781,FBgn0002973,FBgn0003042,FBgn0003044,FBg…	SH3 domain	IPR001452	0.00030963	FBgn0000017,FBgn0003969,FBgn0010583,FBgn0013759,FBgn0020510,FBgn0023388,FBgn0024277,FBgn0024811,FBgn0025865,FBgn0027356,FBgn0027363,FBgn0029997,FBgn0033812,FBgn0034433,FBgn0035533,FBgn0038659,FBgn0040752,FBgn0051163,FBgn0259822,FBgn0261873,FBgn0262483,FBgn0262614,FBgn0263456,FBgn0263980,FBgn0264707,FBgn0264959
single-organism cellular process	GO:0044763	1.45425e-17	FBgn0000017,FBgn0000042,FBgn0000047,FBgn0000064,FBgn0000108,FBgn0000114,FBgn0000183,FBgn0000229,FBgn0000256,FBgn0000257,FBgn0000273,FBgn0000303,FBgn0000319,FBgn0000346,FBgn0000352,FBgn0000370,FBgn0000411,FBgn0000464,FBgn0000541,FBgn0000579,FBgn0000659,FBgn0000662,FBgn0001078,FBgn0001091,FBgn0001092,FBgn0001122,FBgn0001124,FBgn0001142,FBgn0001145,FBgn0001179,FBgn0001202,FBgn0001206,FBgn0001229,FBg…	cell part	GO:0044464	1.64616e-22	FBgn0000017,FBgn0000042,FBgn0000047,FBgn0000064,FBgn0000108,FBgn0000114,FBgn0000116,FBgn0000183,FBgn0000229,FBgn0000256,FBgn0000257,FBgn0000273,FBgn0000289,FBgn0000319,FBgn0000346,FBgn0000352,FBgn0000370,FBgn0000411,FBgn0000464,FBgn0000541,FBgn0000579,FBgn0000659,FBgn0000662,FBgn0001078,FBgn0001091,FBgn0001092,FBgn0001122,FBgn0001124,FBgn0001142,FBgn0001145,FBgn0001179,FBgn0001202,FBgn0001206,FBg…	cytoskeletal protein binding	GO:0008092	1.48799e-05	FBgn0000256,FBgn0000352,FBgn0001202,FBgn0001224,FBgn0001225,FBgn0002645,FBgn0003392,FBgn0003475,FBgn0003721,FBgn0004381,FBgn0004449,FBgn0010215,FBgn0010342,FBgn0010434,FBgn0011225,FBgn0011606,FBgn0011661,FBgn0011742,FBgn0011745,FBgn0011747,FBgn0013467,FBgn0013726,FBgn0015589,FBgn0021760,FBgn0024187,FBgn0024273,FBgn0026084,FBgn0026379,FBgn0026430,FBgn0026431,FBgn0027066,FBgn0027948,FBgn0028894,FBg…	PDZ domain	IPR001478	0.000618776	FBgn0010504,FBgn0010905,FBgn0013759,FBgn0024728,FBgn0026374,FBgn0029830,FBgn0031118,FBgn0033984,FBgn0034135,FBgn0037130,FBgn0038606,FBgn0039269,FBgn0039883,FBgn0040752,FBgn0051158,FBgn0052758,FBgn0085447,FBgn0087007,FBgn0261873,FBgn0262614,FBgn0263846,FBgn0264006,FBgn0264598,FBgn0264606
synaptic transmission	GO:0007268	1.26075e-16	FBgn0000183,FBgn0000273,FBgn0000303,FBgn0000319,FBgn0000346,FBgn0002921,FBgn0003008,FBgn0003380,FBgn0003392,FBgn0003429,FBgn0004179,FBgn0004242,FBgn0004574,FBgn0004575,FBgn0004611,FBgn0005564,FBgn0005586,FBgn0010341,FBgn0010380,FBgn0011708,FBgn0013334,FBgn0013342,FBgn0013759,FBgn0015797,FBgn0019985,FBgn0023388,FBgn0024814,FBgn0025702,FBgn0025726,FBgn0025790,FBgn0027356,FBgn0027363,FBgn0027505,FBg…	intracellular	GO:0005622	7.04385e-17	FBgn0000017,FBgn0000042,FBgn0000047,FBgn0000064,FBgn0000114,FBgn0000116,FBgn0000183,FBgn0000256,FBgn0000257,FBgn0000273,FBgn0000289,FBgn0000319,FBgn0000346,FBgn0000352,FBgn0000370,FBgn0000411,FBgn0000464,FBgn0000541,FBgn0000579,FBgn0000659,FBgn0000662,FBgn0001078,FBgn0001091,FBgn0001092,FBgn0001122,FBgn0001124,FBgn0001142,FBgn0001145,FBgn0001179,FBgn0001202,FBgn0001206,FBgn0001217,FBgn0001224,FBg…	nucleotide binding	GO:0000166	2.02065e-05	FBgn0000017,FBgn0000114,FBgn0000229,FBgn0000273,FBgn0000346,FBgn0000352,FBgn0001091,FBgn0001092,FBgn0001122,FBgn0001179,FBgn0001248,FBgn0002413,FBgn0002719,FBgn0002891,FBgn0002921,FBgn0003067,FBgn0003071,FBgn0003091,FBgn0003205,FBgn0003308,FBgn0003371,FBgn0003392,FBgn0003423,FBgn0003435,FBgn0003732,FBgn0003744,FBgn0003889,FBgn0004381,FBgn0004419,FBgn0004575,FBgn0004876,FBgn0004882,FBgn0005586,FBg…	C2 domain	IPR000008	0.00608448	FBgn0003091,FBgn0003969,FBgn0004242,FBgn0004611,FBgn0015278,FBgn0025726,FBgn0026379,FBgn0029006,FBgn0030230,FBgn0035756,FBgn0039883,FBgn0052425,FBgn0261085,FBgn0261090,FBgn0262738,FBgn0264598,FBgn0264606,FBgn0266756
regulation of cellular process	GO:0050794	1.56074e-16	FBgn0000017,FBgn0000064,FBgn0000108,FBgn0000114,FBgn0000183,FBgn0000229,FBgn0000256,FBgn0000257,FBgn0000273,FBgn0000319,FBgn0000346,FBgn0000352,FBgn0000370,FBgn0000411,FBgn0000464,FBgn0000541,FBgn0000659,FBgn0000662,FBgn0001078,FBgn0001122,FBgn0001179,FBgn0001206,FBgn0001229,FBgn0001247,FBgn0001319,FBgn0001325,FBgn0002413,FBgn0002521,FBgn0002609,FBgn0002719,FBgn0002781,FBgn0002878,FBgn0002921,FBg…	intracellular part	GO:0044424	1.00512e-16	FBgn0000017,FBgn0000042,FBgn0000047,FBgn0000064,FBgn0000114,FBgn0000116,FBgn0000183,FBgn0000256,FBgn0000257,FBgn0000273,FBgn0000289,FBgn0000319,FBgn0000346,FBgn0000352,FBgn0000370,FBgn0000411,FBgn0000464,FBgn0000541,FBgn0000579,FBgn0000659,FBgn0000662,FBgn0001078,FBgn0001091,FBgn0001092,FBgn0001122,FBgn0001124,FBgn0001142,FBgn0001145,FBgn0001179,FBgn0001202,FBgn0001206,FBgn0001217,FBgn0001224,FBg…	nucleoside phosphate binding	GO:1901265	2.02065e-05	FBgn0000017,FBgn0000114,FBgn0000229,FBgn0000273,FBgn0000346,FBgn0000352,FBgn0001091,FBgn0001092,FBgn0001122,FBgn0001179,FBgn0001248,FBgn0002413,FBgn0002719,FBgn0002891,FBgn0002921,FBgn0003067,FBgn0003071,FBgn0003091,FBgn0003205,FBgn0003308,FBgn0003371,FBgn0003392,FBgn0003423,FBgn0003435,FBgn0003732,FBgn0003744,FBgn0003889,FBgn0004381,FBgn0004419,FBgn0004575,FBgn0004876,FBgn0004882,FBgn0005586,FBg…	RNA recognition motif domain	IPR000504	0.00634522	FBgn0000114,FBgn0003435,FBgn0004882,FBgn0005648,FBgn0011206,FBgn0011224,FBgn0015520,FBgn0015778,FBgn0015818,FBgn0016977,FBgn0017430,FBgn0023441,FBgn0024987,FBgn0025790,FBgn0028382,FBgn0028554,FBgn0030085,FBgn0030959,FBgn0031319,FBgn0035016,FBgn0035047,FBgn0035424,FBgn0038826,FBgn0051716,FBgn0052423,FBgn0052706,FBgn0085383,FBgn0085391,FBgn0086675,FBgn0086683,FBgn0260943,FBgn0262475,FBgn0264001,FBg…
single-organism process	GO:0044699	2.12588e-16	FBgn0000017,FBgn0000042,FBgn0000047,FBgn0000064,FBgn0000108,FBgn0000114,FBgn0000183,FBgn0000229,FBgn0000256,FBgn0000257,FBgn0000273,FBgn0000289,FBgn0000303,FBgn0000319,FBgn0000346,FBgn0000352,FBgn0000370,FBgn0000411,FBgn0000464,FBgn0000541,FBgn0000579,FBgn0000659,FBgn0000662,FBgn0001078,FBgn0001091,FBgn0001092,FBgn0001122,FBgn0001124,FBgn0001142,FBgn0001145,FBgn0001179,FBgn0001202,FBgn0001206,FBg…	synapse	GO:0045202	6.78673e-15	FBgn0000319,FBgn0000346,FBgn0001202,FBgn0003008,FBgn0003392,FBgn0004179,FBgn0004242,FBgn0004449,FBgn0004574,FBgn0004575,FBgn0005586,FBgn0010380,FBgn0010415,FBgn0013334,FBgn0013342,FBgn0015790,FBgn0015797,FBgn0023388,FBgn0024273,FBgn0024814,FBgn0025702,FBgn0025726,FBgn0027356,FBgn0027505,FBgn0028408,FBgn0028875,FBgn0029687,FBgn0029830,FBgn0029903,FBgn0030230,FBgn0030412,FBgn0030613,FBgn0030691,FBg…	protein complex binding	GO:0032403	4.51031e-05	FBgn0000256,FBgn0000346,FBgn0000352,FBgn0001122,FBgn0001202,FBgn0002645,FBgn0003392,FBgn0003475,FBgn0003721,FBgn0004381,FBgn0010215,FBgn0010342,FBgn0010583,FBgn0011225,FBgn0011604,FBgn0011606,FBgn0013726,FBgn0015589,FBgn0015790,FBgn0021760,FBgn0026430,FBgn0027066,FBgn0027948,FBgn0028894,FBgn0029903,FBgn0030268,FBgn0031057,FBgn0031187,FBgn0031955,FBgn0032243,FBgn0034282,FBgn0035638,FBgn0037375,FBg…	Variant SH3 domain	IPR011511	0.00677588	FBgn0013759,FBgn0024811,FBgn0040752,FBgn0051163,FBgn0261873,FBgn0262483,FBgn0262614
signaling	GO:0023052	2.23558e-16	FBgn0000017,FBgn0000183,FBgn0000229,FBgn0000257,FBgn0000273,FBgn0000303,FBgn0000319,FBgn0000346,FBgn0000352,FBgn0000541,FBgn0000662,FBgn0001078,FBgn0001122,FBgn0001247,FBgn0001319,FBgn0002413,FBgn0002609,FBgn0002921,FBgn0002973,FBgn0003008,FBgn0003091,FBgn0003205,FBgn0003295,FBgn0003371,FBgn0003380,FBgn0003392,FBgn0003429,FBgn0003612,FBgn0003744,FBgn0003969,FBgn0004179,FBgn0004242,FBgn0004363,FBg…	cytoplasm	GO:0005737	1.00514e-11	FBgn0000017,FBgn0000064,FBgn0000114,FBgn0000116,FBgn0000183,FBgn0000256,FBgn0000257,FBgn0000273,FBgn0000319,FBgn0000346,FBgn0000352,FBgn0000411,FBgn0000579,FBgn0001078,FBgn0001091,FBgn0001092,FBgn0001124,FBgn0001142,FBgn0001145,FBgn0001202,FBgn0001217,FBgn0001225,FBgn0001226,FBgn0001247,FBgn0001248,FBgn0001258,FBgn0001995,FBgn0002413,FBgn0002645,FBgn0002719,FBgn0002921,FBgn0002973,FBgn0003008,FBg…	binding	GO:0005488	8.84078e-05	FBgn0000017,FBgn0000108,FBgn0000114,FBgn0000183,FBgn0000229,FBgn0000256,FBgn0000257,FBgn0000273,FBgn0000289,FBgn0000319,FBgn0000346,FBgn0000352,FBgn0000370,FBgn0000411,FBgn0000464,FBgn0000541,FBgn0000579,FBgn0000659,FBgn0000662,FBgn0001078,FBgn0001091,FBgn0001092,FBgn0001122,FBgn0001124,FBgn0001179,FBgn0001202,FBgn0001206,FBgn0001217,FBgn0001224,FBgn0001225,FBgn0001226,FBgn0001247,FBgn0001248,FBg…	Nucleotide-binding alpha-beta plait domain	IPR012677	0.00724831	FBgn0000114,FBgn0003435,FBgn0004882,FBgn0005648,FBgn0011206,FBgn0011224,FBgn0015520,FBgn0015778,FBgn0015818,FBgn0016977,FBgn0017430,FBgn0023441,FBgn0024987,FBgn0025790,FBgn0028382,FBgn0028554,FBgn0030085,FBgn0030959,FBgn0031319,FBgn0035016,FBgn0035047,FBgn0035388,FBgn0035424,FBgn0038826,FBgn0051716,FBgn0052423,FBgn0052706,FBgn0085383,FBgn0085391,FBgn0086675,FBgn0086683,FBgn0260943,FBgn0262475,FBg…
single organism signaling	GO:0044700	3.13334e-16	FBgn0000017,FBgn0000183,FBgn0000229,FBgn0000257,FBgn0000273,FBgn0000303,FBgn0000319,FBgn0000346,FBgn0000352,FBgn0000541,FBgn0000662,FBgn0001078,FBgn0001122,FBgn0001247,FBgn0001319,FBgn0002413,FBgn0002609,FBgn0002921,FBgn0002973,FBgn0003008,FBgn0003091,FBgn0003205,FBgn0003295,FBgn0003371,FBgn0003380,FBgn0003392,FBgn0003429,FBgn0003612,FBgn0003744,FBgn0003969,FBgn0004179,FBgn0004242,FBgn0004363,FBg…	presynapse	GO:0098793	5.97133e-10	FBgn0000319,FBgn0000346,FBgn0003008,FBgn0004179,FBgn0004242,FBgn0004575,FBgn0005586,FBgn0010380,FBgn0013342,FBgn0023388,FBgn0024814,FBgn0025702,FBgn0025726,FBgn0027505,FBgn0029687,FBgn0030230,FBgn0030412,FBgn0030613,FBgn0031424,FBgn0035060,FBgn0035756,FBgn0039883,FBgn0041605,FBgn0043012,FBgn0053653,FBgn0086372,FBgn0259246,FBgn0260964,FBgn0261049,FBgn0261085,FBgn0261090,FBgn0262483,FBgn0263111,FBg…	small molecule binding	GO:0036094	0.000311586	FBgn0000017,FBgn0000114,FBgn0000229,FBgn0000273,FBgn0000346,FBgn0000352,FBgn0001091,FBgn0001092,FBgn0001122,FBgn0001179,FBgn0001248,FBgn0002413,FBgn0002719,FBgn0002891,FBgn0002921,FBgn0003067,FBgn0003071,FBgn0003091,FBgn0003205,FBgn0003308,FBgn0003371,FBgn0003392,FBgn0003423,FBgn0003435,FBgn0003732,FBgn0003744,FBgn0003889,FBgn0004242,FBgn0004381,FBgn0004419,FBgn0004575,FBgn0004876,FBgn0004882,FBg…	Voltage-dependent channel, four helix bundle domain	IPR027359	0.00734985	FBgn0002917,FBgn0003380,FBgn0003386,FBgn0005564,FBgn0085395,FBgn0085434,FBgn0263111,FBgn0264255
regulation of biological process	GO:0050789	3.25512e-16	FBgn0000017,FBgn0000064,FBgn0000108,FBgn0000114,FBgn0000183,FBgn0000229,FBgn0000256,FBgn0000257,FBgn0000273,FBgn0000319,FBgn0000346,FBgn0000352,FBgn0000370,FBgn0000411,FBgn0000464,FBgn0000541,FBgn0000659,FBgn0000662,FBgn0001078,FBgn0001122,FBgn0001179,FBgn0001206,FBgn0001229,FBgn0001247,FBgn0001319,FBgn0001325,FBgn0002413,FBgn0002521,FBgn0002609,FBgn0002719,FBgn0002781,FBgn0002878,FBgn0002917,FBg…	synapse part	GO:0044456	2.88496e-09	FBgn0000319,FBgn0000346,FBgn0003008,FBgn0004179,FBgn0004242,FBgn0004449,FBgn0004574,FBgn0004575,FBgn0005586,FBgn0010380,FBgn0013342,FBgn0015790,FBgn0023388,FBgn0024814,FBgn0025702,FBgn0025726,FBgn0027505,FBgn0028408,FBgn0028875,FBgn0029687,FBgn0029830,FBgn0030230,FBgn0030412,FBgn0030613,FBgn0030691,FBgn0031424,FBgn0035060,FBgn0035756,FBgn0039269,FBgn0039883,FBgn0040752,FBgn0041605,FBgn0043012,FBg…	macromolecular complex binding	GO:0044877	0.000460478	FBgn0000256,FBgn0000346,FBgn0000352,FBgn0001122,FBgn0001202,FBgn0001325,FBgn0002521,FBgn0002645,FBgn0002781,FBgn0003042,FBgn0003044,FBgn0003392,FBgn0003475,FBgn0003721,FBgn0003732,FBgn0003862,FBgn0004381,FBgn0004860,FBgn0005616,FBgn0010215,FBgn0010313,FBgn0010342,FBgn0010583,FBgn0011225,FBgn0011604,FBgn0011606,FBgn0013726,FBgn0014127,FBgn0015589,FBgn0015790,FBgn0021760,FBgn0023097,FBgn0026262,FBg…
cell communication	GO:0007154	3.33105e-15	FBgn0000017,FBgn0000183,FBgn0000229,FBgn0000257,FBgn0000273,FBgn0000303,FBgn0000319,FBgn0000346,FBgn0000352,FBgn0000464,FBgn0000541,FBgn0000662,FBgn0001078,FBgn0001122,FBgn0001247,FBgn0001319,FBgn0002413,FBgn0002609,FBgn0002921,FBgn0002973,FBgn0003008,FBgn0003091,FBgn0003205,FBgn0003295,FBgn0003371,FBgn0003380,FBgn0003392,FBgn0003429,FBgn0003462,FBgn0003612,FBgn0003744,FBgn0003969,FBgn0004179,FBg…	cell periphery	GO:0071944	2.59644e-08	FBgn0000017,FBgn0000108,FBgn0000116,FBgn0000256,FBgn0000273,FBgn0000319,FBgn0000352,FBgn0000464,FBgn0000579,FBgn0001122,FBgn0001247,FBgn0002413,FBgn0002781,FBgn0002921,FBgn0002973,FBgn0003091,FBgn0003205,FBgn0003295,FBgn0003380,FBgn0003386,FBgn0003392,FBgn0003429,FBgn0003475,FBgn0003710,FBgn0003744,FBgn0003969,FBgn0004055,FBgn0004179,FBgn0004370,FBgn0004449,FBgn0004456,FBgn0004595,FBgn0004598,FBg…	enzyme binding	GO:0019899	0.000715586	FBgn0000183,FBgn0000352,FBgn0003612,FBgn0003862,FBgn0010341,FBgn0010583,FBgn0010602,FBgn0010905,FBgn0011217,FBgn0013726,FBgn0014127,FBgn0015278,FBgn0015600,FBgn0017418,FBgn0020622,FBgn0022960,FBgn0024187,FBgn0025743,FBgn0026056,FBgn0026369,FBgn0026374,FBgn0026597,FBgn0027495,FBgn0030230,FBgn0033224,FBgn0033984,FBgn0033987,FBgn0034689,FBgn0035533,FBgn0035704,FBgn0036801,FBgn0037881,FBgn0038504,FBg…
regulation of neurotransmitter levels	GO:0001505	4.48958e-15	FBgn0000183,FBgn0000303,FBgn0000319,FBgn0000346,FBgn0003008,FBgn0004179,FBgn0004242,FBgn0004516,FBgn0004574,FBgn0004575,FBgn0005586,FBgn0010380,FBgn0011708,FBgn0013342,FBgn0013759,FBgn0019643,FBgn0023388,FBgn0024814,FBgn0025726,FBgn0027356,FBgn0027363,FBgn0027505,FBgn0028552,FBgn0028582,FBgn0028734,FBgn0029687,FBgn0030230,FBgn0030412,FBgn0030613,FBgn0030897,FBgn0034913,FBgn0035060,FBgn0035756,FBg…	neuron part	GO:0097458	7.34325e-08	FBgn0000017,FBgn0000229,FBgn0000273,FBgn0000319,FBgn0000346,FBgn0000464,FBgn0002917,FBgn0003008,FBgn0003429,FBgn0003744,FBgn0004179,FBgn0004242,FBgn0004370,FBgn0004574,FBgn0004575,FBgn0005586,FBgn0005631,FBgn0010341,FBgn0010380,FBgn0011206,FBgn0011225,FBgn0013342,FBgn0015589,FBgn0015777,FBgn0015790,FBgn0015797,FBgn0021760,FBgn0023388,FBgn0024277,FBgn0024326,FBgn0024814,FBgn0025702,FBgn0025726,FBg…	tubulin binding	GO:0015631	0.00179404	FBgn0000256,FBgn0000352,FBgn0001202,FBgn0002645,FBgn0003392,FBgn0003475,FBgn0004381,FBgn0010342,FBgn0011225,FBgn0011606,FBgn0013726,FBgn0015589,FBgn0021760,FBgn0026430,FBgn0026431,FBgn0027066,FBgn0027948,FBgn0029903,FBgn0030268,FBgn0031955,FBgn0032243,FBgn0034282,FBgn0035638,FBgn0037375,FBgn0039869,FBgn0051363,FBgn0259108,FBgn0266521,FBgn0266579
cell-cell signaling	GO:0007267	4.37759e-14	FBgn0000183,FBgn0000273,FBgn0000303,FBgn0000319,FBgn0000346,FBgn0000541,FBgn0000662,FBgn0001319,FBgn0002413,FBgn0002921,FBgn0003008,FBgn0003380,FBgn0003392,FBgn0003429,FBgn0004179,FBgn0004242,FBgn0004574,FBgn0004575,FBgn0004611,FBgn0005564,FBgn0005586,FBgn0010341,FBgn0010380,FBgn0010398,FBgn0010473,FBgn0011206,FBgn0011708,FBgn0013334,FBgn0013342,FBgn0013725,FBgn0013759,FBgn0015797,FBgn0017551,FBg…	organelle	GO:0043226	1.24523e-07	FBgn0000042,FBgn0000047,FBgn0000064,FBgn0000114,FBgn0000183,FBgn0000256,FBgn0000257,FBgn0000289,FBgn0000319,FBgn0000346,FBgn0000352,FBgn0000370,FBgn0000411,FBgn0000464,FBgn0000541,FBgn0000579,FBgn0000659,FBgn0000662,FBgn0001078,FBgn0001091,FBgn0001092,FBgn0001124,FBgn0001142,FBgn0001179,FBgn0001202,FBgn0001206,FBgn0001217,FBgn0001224,FBgn0001225,FBgn0001226,FBgn0001247,FBgn0001248,FBgn0001319,FBg…	microtubule binding	GO:0008017	0.00246173	FBgn0000256,FBgn0000352,FBgn0001202,FBgn0002645,FBgn0003392,FBgn0003475,FBgn0004381,FBgn0010342,FBgn0011225,FBgn0011606,FBgn0013726,FBgn0015589,FBgn0021760,FBgn0026430,FBgn0027066,FBgn0027948,FBgn0029903,FBgn0030268,FBgn0031955,FBgn0032243,FBgn0034282,FBgn0035638,FBgn0037375,FBgn0051363,FBgn0259108,FBgn0266521,FBgn0266579
regulation of biological quality	GO:0065008	4.4327e-14	FBgn0000017,FBgn0000042,FBgn0000114,FBgn0000183,FBgn0000256,FBgn0000303,FBgn0000319,FBgn0000346,FBgn0000352,FBgn0000464,FBgn0001078,FBgn0001122,FBgn0001206,FBgn0002413,FBgn0002921,FBgn0003008,FBgn0003205,FBgn0003371,FBgn0003380,FBgn0003392,FBgn0003429,FBgn0003462,FBgn0003475,FBgn0003943,FBgn0004179,FBgn0004242,FBgn0004449,FBgn0004456,FBgn0004465,FBgn0004516,FBgn0004574,FBgn0004575,FBgn0004580,FBg…	synaptic vesicle	GO:0008021	1.85991e-07	FBgn0000319,FBgn0000346,FBgn0003008,FBgn0004179,FBgn0004242,FBgn0004575,FBgn0005586,FBgn0010380,FBgn0013342,FBgn0023388,FBgn0024814,FBgn0025726,FBgn0027505,FBgn0029687,FBgn0030230,FBgn0030412,FBgn0030613,FBgn0031424,FBgn0035060,FBgn0035756,FBgn0043012,FBgn0053653,FBgn0086372,FBgn0260964,FBgn0261049,FBgn0261085,FBgn0261090,FBgn0263351,FBgn0264855	SNARE binding	GO:0000149	0.00338383	FBgn0000257,FBgn0004242,FBgn0004574,FBgn0011708,FBgn0013342,FBgn0030412,FBgn0034913,FBgn0039379,FBgn0041605,FBgn0261049,FBgn0261241,FBgn0264978,FBgn0266720
neurotransmitter secretion	GO:0007269	1.87114e-13	FBgn0000183,FBgn0000319,FBgn0000346,FBgn0003008,FBgn0004179,FBgn0004242,FBgn0004574,FBgn0004575,FBgn0005586,FBgn0010380,FBgn0011708,FBgn0013342,FBgn0013759,FBgn0023388,FBgn0024814,FBgn0025726,FBgn0027356,FBgn0027363,FBgn0027505,FBgn0028552,FBgn0028582,FBgn0028734,FBgn0029687,FBgn0030230,FBgn0030412,FBgn0030613,FBgn0030897,FBgn0034913,FBgn0035060,FBgn0035756,FBgn0037084,FBgn0038659,FBgn0041605,FBg…	intracellular organelle	GO:0043229	1.87362e-07	FBgn0000042,FBgn0000047,FBgn0000064,FBgn0000114,FBgn0000183,FBgn0000256,FBgn0000257,FBgn0000289,FBgn0000319,FBgn0000346,FBgn0000352,FBgn0000370,FBgn0000411,FBgn0000464,FBgn0000541,FBgn0000579,FBgn0000659,FBgn0000662,FBgn0001078,FBgn0001091,FBgn0001092,FBgn0001124,FBgn0001142,FBgn0001179,FBgn0001202,FBgn0001206,FBgn0001217,FBgn0001224,FBgn0001225,FBgn0001226,FBgn0001247,FBgn0001248,FBgn0001319,FBg…	ion binding	GO:0043167	0.00341932	FBgn0000017,FBgn0000108,FBgn0000229,FBgn0000273,FBgn0000289,FBgn0000346,FBgn0000352,FBgn0000541,FBgn0000579,FBgn0001078,FBgn0001122,FBgn0001124,FBgn0001179,FBgn0001247,FBgn0001248,FBgn0001325,FBgn0002413,FBgn0002521,FBgn0002921,FBgn0003044,FBgn0003067,FBgn0003071,FBgn0003091,FBgn0003205,FBgn0003308,FBgn0003371,FBgn0003392,FBgn0003410,FBgn0003423,FBgn0003462,FBgn0003612,FBgn0003732,FBgn0003744,FBg…
cellular process	GO:0009987	4.67038e-13	FBgn0000017,FBgn0000042,FBgn0000047,FBgn0000064,FBgn0000108,FBgn0000114,FBgn0000116,FBgn0000183,FBgn0000229,FBgn0000256,FBgn0000257,FBgn0000273,FBgn0000303,FBgn0000319,FBgn0000346,FBgn0000352,FBgn0000370,FBgn0000411,FBgn0000464,FBgn0000541,FBgn0000579,FBgn0000659,FBgn0000662,FBgn0001078,FBgn0001091,FBgn0001092,FBgn0001122,FBgn0001124,FBgn0001142,FBgn0001145,FBgn0001179,FBgn0001202,FBgn0001206,FBg…	plasma membrane	GO:0005886	5.44869e-07	FBgn0000017,FBgn0000108,FBgn0000116,FBgn0000273,FBgn0000319,FBgn0000352,FBgn0000464,FBgn0000579,FBgn0001122,FBgn0001247,FBgn0002413,FBgn0002781,FBgn0002921,FBgn0003091,FBgn0003205,FBgn0003295,FBgn0003380,FBgn0003386,FBgn0003392,FBgn0003429,FBgn0003710,FBgn0003969,FBgn0004055,FBgn0004179,FBgn0004370,FBgn0004449,FBgn0004456,FBgn0004595,FBgn0004598,FBgn0004646,FBgn0004907,FBgn0004921,FBgn0005564,FBg…	actin binding	GO:0003779	0.00360401	FBgn0000256,FBgn0001224,FBgn0003392,FBgn0003475,FBgn0003721,FBgn0010215,FBgn0010434,FBgn0011225,FBgn0011661,FBgn0011742,FBgn0011745,FBgn0013726,FBgn0024273,FBgn0026084,FBgn0026379,FBgn0028894,FBgn0029903,FBgn0031437,FBgn0032485,FBgn0032859,FBgn0035499,FBgn0036309,FBgn0052264,FBgn0243516,FBgn0260003,FBgn0261397,FBgn0262029,FBgn0263391,FBgn0265082,FBgn0266084,FBgn0266696
system development	GO:0048731	5.70006e-13	FBgn0000017,FBgn0000042,FBgn0000108,FBgn0000114,FBgn0000229,FBgn0000273,FBgn0000289,FBgn0000319,FBgn0000352,FBgn0000411,FBgn0000464,FBgn0000541,FBgn0000659,FBgn0000662,FBgn0001078,FBgn0001122,FBgn0001124,FBgn0001145,FBgn0001202,FBgn0001226,FBgn0001253,FBgn0001319,FBgn0001325,FBgn0002413,FBgn0002521,FBgn0002565,FBgn0002609,FBgn0002917,FBgn0002921,FBgn0002973,FBgn0003042,FBgn0003044,FBgn0003175,FBg…	membrane-bounded vesicle	GO:0031988	6.19803e-07	FBgn0000183,FBgn0000319,FBgn0000346,FBgn0000352,FBgn0003008,FBgn0004179,FBgn0004242,FBgn0004574,FBgn0004575,FBgn0005586,FBgn0010380,FBgn0011225,FBgn0013342,FBgn0015790,FBgn0015797,FBgn0023388,FBgn0024187,FBgn0024814,FBgn0025726,FBgn0027505,FBgn0029687,FBgn0029830,FBgn0030141,FBgn0030230,FBgn0030412,FBgn0030600,FBgn0030613,FBgn0031424,FBgn0033521,FBgn0035060,FBgn0035290,FBgn0035533,FBgn0035756,FBg…	signaling adaptor activity	GO:0035591	0.00373279	FBgn0010583,FBgn0024187,FBgn0024811,FBgn0027363,FBgn0033987,FBgn0051163,FBgn0052406,FBgn0263456
synapse organization	GO:0050808	6.33589e-13	FBgn0000017,FBgn0000108,FBgn0000464,FBgn0001122,FBgn0001145,FBgn0002921,FBgn0003371,FBgn0003429,FBgn0003462,FBgn0004449,FBgn0004516,FBgn0004575,FBgn0004595,FBgn0005586,FBgn0010341,FBgn0010415,FBgn0010762,FBgn0011259,FBgn0011676,FBgn0011742,FBgn0011817,FBgn0013759,FBgn0015790,FBgn0019985,FBgn0020510,FBgn0023388,FBgn0024273,FBgn0024277,FBgn0025790,FBgn0028734,FBgn0029687,FBgn0029830,FBgn0029903,FBg…	membrane-bounded organelle	GO:0043227	1.69756e-06	FBgn0000042,FBgn0000114,FBgn0000183,FBgn0000257,FBgn0000289,FBgn0000319,FBgn0000346,FBgn0000352,FBgn0000370,FBgn0000411,FBgn0000541,FBgn0000659,FBgn0000662,FBgn0001078,FBgn0001124,FBgn0001142,FBgn0001179,FBgn0001202,FBgn0001206,FBgn0001217,FBgn0001226,FBgn0001247,FBgn0001248,FBgn0001319,FBgn0001325,FBgn0001995,FBgn0002413,FBgn0002521,FBgn0002609,FBgn0002781,FBgn0002891,FBgn0002921,FBgn0002973,FBg…	protein binding, bridging	GO:0030674	0.00405446	FBgn0010583,FBgn0013725,FBgn0024811,FBgn0027363,FBgn0029903,FBgn0030228,FBgn0051163,FBgn0052406,FBgn0262872,FBgn0263456,FBgn0265101
synaptic vesicle localization	GO:0097479	3.86736e-12	FBgn0000183,FBgn0000319,FBgn0000346,FBgn0003008,FBgn0003392,FBgn0004179,FBgn0004242,FBgn0004574,FBgn0004575,FBgn0010380,FBgn0011708,FBgn0013342,FBgn0013759,FBgn0023388,FBgn0024814,FBgn0025726,FBgn0026479,FBgn0027356,FBgn0027363,FBgn0027655,FBgn0028552,FBgn0028582,FBgn0028734,FBgn0029687,FBgn0030230,FBgn0030412,FBgn0035060,FBgn0035756,FBgn0037084,FBgn0038659,FBgn0038816,FBgn0039883,FBgn0041605,FBg…	coated pit	GO:0005905	1.92516e-06	FBgn0000319,FBgn0010380,FBgn0024814,FBgn0037702,FBgn0043012,FBgn0086372,FBgn0263351,FBgn0264855	anion binding	GO:0043168	0.00442235	FBgn0000017,FBgn0000108,FBgn0000229,FBgn0000273,FBgn0000346,FBgn0000352,FBgn0001122,FBgn0001124,FBgn0001179,FBgn0002413,FBgn0002921,FBgn0003067,FBgn0003071,FBgn0003091,FBgn0003205,FBgn0003308,FBgn0003371,FBgn0003392,FBgn0003423,FBgn0003732,FBgn0003744,FBgn0003889,FBgn0004242,FBgn0004381,FBgn0004419,FBgn0004516,FBgn0004575,FBgn0004876,FBgn0005586,FBgn0005592,FBgn0005631,FBgn0005671,FBgn0010341,FBg…
neurotransmitter transport	GO:0006836	6.07719e-12	FBgn0000183,FBgn0000319,FBgn0000346,FBgn0003008,FBgn0004179,FBgn0004242,FBgn0004574,FBgn0004575,FBgn0005586,FBgn0010380,FBgn0011708,FBgn0013342,FBgn0013759,FBgn0023388,FBgn0024814,FBgn0025726,FBgn0027356,FBgn0027363,FBgn0027505,FBgn0028552,FBgn0028582,FBgn0028734,FBgn0029663,FBgn0029687,FBgn0030230,FBgn0030412,FBgn0030613,FBgn0030897,FBgn0034913,FBgn0035060,FBgn0035756,FBgn0037084,FBgn0038659,FBg…	vesicle	GO:0031982	2.11061e-06	FBgn0000183,FBgn0000319,FBgn0000346,FBgn0000352,FBgn0003008,FBgn0004179,FBgn0004242,FBgn0004574,FBgn0004575,FBgn0005586,FBgn0005631,FBgn0010380,FBgn0010504,FBgn0011225,FBgn0013342,FBgn0015790,FBgn0015797,FBgn0023388,FBgn0024187,FBgn0024814,FBgn0025726,FBgn0027505,FBgn0029687,FBgn0029830,FBgn0030141,FBgn0030230,FBgn0030412,FBgn0030600,FBgn0030613,FBgn0031090,FBgn0031424,FBgn0031882,FBgn0033521,FBg…	kinase activity	GO:0016301	0.0051766	FBgn0000017,FBgn0000116,FBgn0000229,FBgn0000273,FBgn0002413,FBgn0003071,FBgn0003091,FBgn0003371,FBgn0003744,FBgn0004373,FBgn0004876,FBgn0005592,FBgn0011754,FBgn0011817,FBgn0013759,FBgn0015278,FBgn0016930,FBgn0020412,FBgn0022709,FBgn0022936,FBgn0023083,FBgn0023169,FBgn0024277,FBgn0024326,FBgn0024956,FBgn0025702,FBgn0025743,FBgn0026370,FBgn0026602,FBgn0030864,FBgn0031428,FBgn0031855,FBgn0033673,FBg…
vesicle localization	GO:0051648	6.10596e-12	FBgn0000183,FBgn0000319,FBgn0000346,FBgn0003008,FBgn0003392,FBgn0004179,FBgn0004242,FBgn0004574,FBgn0004575,FBgn0010380,FBgn0011708,FBgn0013342,FBgn0013759,FBgn0023388,FBgn0024814,FBgn0025726,FBgn0026479,FBgn0027356,FBgn0027363,FBgn0027655,FBgn0028552,FBgn0028582,FBgn0028734,FBgn0029687,FBgn0030230,FBgn0030412,FBgn0035060,FBgn0035756,FBgn0037084,FBgn0038659,FBgn0038816,FBgn0039883,FBgn0041605,FBg…	cytoplasmic membrane-bounded vesicle	GO:0016023	2.21214e-06	FBgn0000183,FBgn0000319,FBgn0000346,FBgn0003008,FBgn0004179,FBgn0004242,FBgn0004575,FBgn0005586,FBgn0010380,FBgn0011225,FBgn0013342,FBgn0015790,FBgn0015797,FBgn0023388,FBgn0024187,FBgn0024814,FBgn0025726,FBgn0027505,FBgn0029687,FBgn0029830,FBgn0030141,FBgn0030230,FBgn0030412,FBgn0030600,FBgn0030613,FBgn0031424,FBgn0035060,FBgn0035290,FBgn0035756,FBgn0040512,FBgn0043012,FBgn0053653,FBgn0085443,FBg…	clathrin binding	GO:0030276	0.00690242	FBgn0000183,FBgn0000319,FBgn0024814,FBgn0030141,FBgn0036309,FBgn0086372
signal release	GO:0023061	1.14193e-11	FBgn0000183,FBgn0000319,FBgn0000346,FBgn0002413,FBgn0003008,FBgn0004179,FBgn0004242,FBgn0004574,FBgn0004575,FBgn0005586,FBgn0010380,FBgn0011708,FBgn0013342,FBgn0013759,FBgn0023091,FBgn0023388,FBgn0024814,FBgn0025726,FBgn0027356,FBgn0027363,FBgn0027505,FBgn0028552,FBgn0028582,FBgn0028734,FBgn0029687,FBgn0030230,FBgn0030412,FBgn0030613,FBgn0030897,FBgn0031534,FBgn0034913,FBgn0035060,FBgn0035756,FBg…	cytoplasmic vesicle	GO:0031410	4.73362e-06	FBgn0000183,FBgn0000319,FBgn0000346,FBgn0003008,FBgn0004179,FBgn0004242,FBgn0004575,FBgn0005586,FBgn0010380,FBgn0011225,FBgn0013342,FBgn0015790,FBgn0015797,FBgn0023388,FBgn0024187,FBgn0024814,FBgn0025726,FBgn0027505,FBgn0029687,FBgn0029830,FBgn0030141,FBgn0030230,FBgn0030412,FBgn0030600,FBgn0030613,FBgn0031424,FBgn0031882,FBgn0035060,FBgn0035290,FBgn0035756,FBgn0037856,FBgn0040512,FBgn0043012,FBg…	voltage-gated cation channel activity	GO:0022843	0.0101633	FBgn0002917,FBgn0003380,FBgn0003386,FBgn0003429,FBgn0003710,FBgn0005564,FBgn0037690,FBgn0085395,FBgn0085434,FBgn0259822,FBgn0263111,FBgn0264255
regulation of signaling	GO:0023051	2.39138e-11	FBgn0000183,FBgn0000229,FBgn0000257,FBgn0000273,FBgn0000319,FBgn0000346,FBgn0000352,FBgn0000541,FBgn0001247,FBgn0001319,FBgn0002413,FBgn0002973,FBgn0003205,FBgn0003371,FBgn0003380,FBgn0003392,FBgn0003429,FBgn0003612,FBgn0003969,FBgn0004179,FBgn0004242,FBgn0004611,FBgn0004876,FBgn0004907,FBgn0005558,FBgn0005592,FBgn0005672,FBgn0010504,FBgn0010575,FBgn0010583,FBgn0010602,FBgn0011817,FBgn0013334,FBg…	intracellular membrane-bounded organelle	GO:0043231	4.86815e-06	FBgn0000042,FBgn0000114,FBgn0000183,FBgn0000257,FBgn0000289,FBgn0000319,FBgn0000346,FBgn0000370,FBgn0000411,FBgn0000541,FBgn0000659,FBgn0000662,FBgn0001078,FBgn0001124,FBgn0001142,FBgn0001179,FBgn0001202,FBgn0001206,FBgn0001217,FBgn0001226,FBgn0001247,FBgn0001248,FBgn0001319,FBgn0001325,FBgn0001995,FBgn0002413,FBgn0002521,FBgn0002609,FBgn0002781,FBgn0002891,FBgn0002921,FBgn0002973,FBgn0003008,FBg…	phospholipid binding	GO:0005543	0.0102674	FBgn0004242,FBgn0011661,FBgn0015278,FBgn0027356,FBgn0027569,FBgn0030230,FBgn0031534,FBgn0034265,FBgn0034433,FBgn0035533,FBgn0035850,FBgn0036309,FBgn0037702,FBgn0037884,FBgn0038659,FBgn0051158,FBgn0052758,FBgn0086372,FBgn0260798,FBgn0261085,FBgn0261090,FBgn0263456,FBgn0264598
cellular component organization	GO:0016043	2.44953e-11	FBgn0000017,FBgn0000042,FBgn0000047,FBgn0000108,FBgn0000114,FBgn0000183,FBgn0000229,FBgn0000256,FBgn0000257,FBgn0000273,FBgn0000319,FBgn0000346,FBgn0000352,FBgn0000411,FBgn0000464,FBgn0000541,FBgn0000659,FBgn0001078,FBgn0001122,FBgn0001142,FBgn0001145,FBgn0001179,FBgn0001206,FBgn0001319,FBgn0001325,FBgn0002413,FBgn0002521,FBgn0002565,FBgn0002645,FBgn0002781,FBgn0002878,FBgn0002921,FBgn0002973,FBg…	cytoskeleton	GO:0005856	9.04971e-06	FBgn0000042,FBgn0000047,FBgn0000256,FBgn0000352,FBgn0000464,FBgn0001092,FBgn0001224,FBgn0001225,FBgn0001226,FBgn0002645,FBgn0003308,FBgn0003371,FBgn0003392,FBgn0003721,FBgn0003862,FBgn0003889,FBgn0003943,FBgn0004363,FBgn0004381,FBgn0004419,FBgn0004595,FBgn0004907,FBgn0004924,FBgn0005633,FBgn0010173,FBgn0010215,FBgn0010235,FBgn0010288,FBgn0010313,FBgn0010342,FBgn0010434,FBgn0011217,FBgn0011225,FBg…	protein serine/threonine kinase activity	GO:0004674	0.0241625	FBgn0000229,FBgn0000273,FBgn0002413,FBgn0003091,FBgn0003371,FBgn0003744,FBgn0004876,FBgn0011754,FBgn0011817,FBgn0013759,FBgn0016930,FBgn0020412,FBgn0022936,FBgn0023083,FBgn0023169,FBgn0024277,FBgn0024326,FBgn0024956,FBgn0025702,FBgn0025743,FBgn0026370,FBgn0030864,FBgn0031855,FBgn0037093,FBgn0037098,FBgn0037679,FBgn0038816,FBgn0039083,FBgn0039908,FBgn0052944,FBgn0250823,FBgn0260798,FBgn0261278,FBg…
synaptic vesicle transport	GO:0048489	2.57979e-11	FBgn0000183,FBgn0000319,FBgn0000346,FBgn0003008,FBgn0003392,FBgn0004179,FBgn0004242,FBgn0004574,FBgn0004575,FBgn0010380,FBgn0011708,FBgn0013342,FBgn0013759,FBgn0023388,FBgn0024814,FBgn0025726,FBgn0026479,FBgn0027356,FBgn0027363,FBgn0027655,FBgn0028552,FBgn0028582,FBgn0028734,FBgn0029687,FBgn0030230,FBgn0030412,FBgn0035060,FBgn0035756,FBgn0037084,FBgn0038659,FBgn0038816,FBgn0041605,FBgn0043012,FBg…	axon	GO:0030424	1.9237e-05	FBgn0000017,FBgn0000229,FBgn0000346,FBgn0000464,FBgn0002917,FBgn0003744,FBgn0004179,FBgn0004242,FBgn0004370,FBgn0004574,FBgn0004575,FBgn0005631,FBgn0010341,FBgn0013342,FBgn0015589,FBgn0015777,FBgn0015790,FBgn0024277,FBgn0024326,FBgn0025726,FBgn0027491,FBgn0029830,FBgn0030691,FBgn0033987,FBgn0041605,FBgn0053113,FBgn0259108,FBgn0261788,FBgn0262614,FBgn0262699,FBgn0264307,FBgn0266579	voltage-gated ion channel activity	GO:0005244	0.026566	FBgn0002917,FBgn0003380,FBgn0003386,FBgn0003429,FBgn0003710,FBgn0004363,FBgn0005564,FBgn0037690,FBgn0085395,FBgn0085434,FBgn0259822,FBgn0263111,FBgn0264255
establishment of synaptic vesicle localization	GO:0097480	2.57979e-11	FBgn0000183,FBgn0000319,FBgn0000346,FBgn0003008,FBgn0003392,FBgn0004179,FBgn0004242,FBgn0004574,FBgn0004575,FBgn0010380,FBgn0011708,FBgn0013342,FBgn0013759,FBgn0023388,FBgn0024814,FBgn0025726,FBgn0026479,FBgn0027356,FBgn0027363,FBgn0027655,FBgn0028552,FBgn0028582,FBgn0028734,FBgn0029687,FBgn0030230,FBgn0030412,FBgn0035060,FBgn0035756,FBgn0037084,FBgn0038659,FBgn0038816,FBgn0041605,FBgn0043012,FBg…	cytoskeletal part	GO:0044430	3.56701e-05	FBgn0000042,FBgn0000047,FBgn0000256,FBgn0000352,FBgn0000464,FBgn0001092,FBgn0001224,FBgn0001225,FBgn0001226,FBgn0002645,FBgn0003308,FBgn0003371,FBgn0003392,FBgn0003721,FBgn0003862,FBgn0003889,FBgn0003943,FBgn0004363,FBgn0004381,FBgn0004419,FBgn0004595,FBgn0004907,FBgn0004924,FBgn0005633,FBgn0010173,FBgn0010235,FBgn0010288,FBgn0010313,FBgn0010342,FBgn0011217,FBgn0011225,FBgn0011606,FBgn0011661,FBg…	voltage-gated channel activity	GO:0022832	0.026566	FBgn0002917,FBgn0003380,FBgn0003386,FBgn0003429,FBgn0003710,FBgn0004363,FBgn0005564,FBgn0037690,FBgn0085395,FBgn0085434,FBgn0259822,FBgn0263111,FBgn0264255
establishment of vesicle localization	GO:0051650	2.61433e-11	FBgn0000183,FBgn0000319,FBgn0000346,FBgn0003008,FBgn0003392,FBgn0004179,FBgn0004242,FBgn0004574,FBgn0004575,FBgn0010380,FBgn0011708,FBgn0013342,FBgn0013759,FBgn0023388,FBgn0024814,FBgn0025726,FBgn0026479,FBgn0027356,FBgn0027363,FBgn0027655,FBgn0028552,FBgn0028582,FBgn0028734,FBgn0029687,FBgn0030230,FBgn0030412,FBgn0035060,FBgn0035756,FBgn0037084,FBgn0038659,FBgn0038816,FBgn0041605,FBgn0043012,FBg…	cell cortex	GO:0005938	5.8669e-05	FBgn0000017,FBgn0000256,FBgn0000319,FBgn0002973,FBgn0003475,FBgn0003744,FBgn0004595,FBgn0005536,FBgn0010341,FBgn0010905,FBgn0011225,FBgn0011661,FBgn0013467,FBgn0013726,FBgn0014029,FBgn0015600,FBgn0023388,FBgn0024814,FBgn0025865,FBgn0026238,FBgn0030268,FBgn0032633,FBgn0032859,FBgn0039994,FBgn0061469,FBgn0085443,FBgn0259246,FBgn0259923,FBgn0260003,FBgn0260941,FBgn0261797,FBgn0261854,FBgn0261873,FBg…	phosphotransferase activity, alcohol group as acceptor	GO:0016773	0.027325	FBgn0000017,FBgn0000229,FBgn0000273,FBgn0002413,FBgn0003071,FBgn0003091,FBgn0003371,FBgn0003744,FBgn0004373,FBgn0004876,FBgn0005592,FBgn0011754,FBgn0011817,FBgn0013759,FBgn0015278,FBgn0016930,FBgn0020412,FBgn0022936,FBgn0023083,FBgn0023169,FBgn0024277,FBgn0024326,FBgn0024956,FBgn0025702,FBgn0025743,FBgn0026370,FBgn0026602,FBgn0030864,FBgn0031428,FBgn0031855,FBgn0033673,FBgn0034644,FBgn0034789,FBg…
regulation of cell communication	GO:0010646	2.6441e-11	FBgn0000183,FBgn0000229,FBgn0000257,FBgn0000273,FBgn0000319,FBgn0000346,FBgn0000352,FBgn0000541,FBgn0001247,FBgn0001319,FBgn0002413,FBgn0002973,FBgn0003205,FBgn0003371,FBgn0003380,FBgn0003392,FBgn0003429,FBgn0003462,FBgn0003612,FBgn0003969,FBgn0004179,FBgn0004242,FBgn0004611,FBgn0004876,FBgn0004907,FBgn0005558,FBgn0005592,FBgn0005672,FBgn0010504,FBgn0010575,FBgn0010583,FBgn0010602,FBgn0011817,FBg…	vacuolar proton-transporting V-type ATPase, V1 domain	GO:0000221	6.67455e-05	FBgn0005671,FBgn0015324,FBgn0022097,FBgn0026753,FBgn0027779,FBgn0040377,FBgn0262511,FBgn0262512,FBgn0265262	syntaxin binding	GO:0019905	0.0297264	FBgn0000257,FBgn0004574,FBgn0030412,FBgn0039379,FBgn0041605,FBgn0261241,FBgn0266720
cellular localization	GO:0051641	8.03417e-11	FBgn0000017,FBgn0000042,FBgn0000183,FBgn0000256,FBgn0000257,FBgn0000273,FBgn0000319,FBgn0000346,FBgn0000352,FBgn0000411,FBgn0001202,FBgn0002413,FBgn0002973,FBgn0003008,FBgn0003205,FBgn0003295,FBgn0003371,FBgn0003392,FBgn0003475,FBgn0003721,FBgn0003732,FBgn0004179,FBgn0004242,FBgn0004363,FBgn0004381,FBgn0004574,FBgn0004575,FBgn0004595,FBgn0004875,FBgn0004882,FBgn0005586,FBgn0005632,FBgn0010215,FBg…	clathrin coat of coated pit	GO:0030132	9.2362e-05	FBgn0000319,FBgn0010380,FBgn0024814,FBgn0043012,FBgn0263351,FBgn0264855	structural constituent of cytoskeleton	GO:0005200	0.030038	FBgn0000042,FBgn0000047,FBgn0003889,FBgn0011742,FBgn0011745,FBgn0011747,FBgn0026431,FBgn0027508,FBgn0031437,FBgn0032859,FBgn0038565,FBgn0043884,FBgn0051363,FBgn0261788
synapse assembly	GO:0007416	8.25051e-11	FBgn0000017,FBgn0000464,FBgn0001122,FBgn0001145,FBgn0002921,FBgn0003371,FBgn0003429,FBgn0004449,FBgn0004516,FBgn0004575,FBgn0004595,FBgn0010341,FBgn0010415,FBgn0010762,FBgn0011259,FBgn0011676,FBgn0011742,FBgn0011817,FBgn0013759,FBgn0015790,FBgn0023388,FBgn0024273,FBgn0024277,FBgn0025790,FBgn0028734,FBgn0029903,FBgn0030600,FBgn0030691,FBgn0033055,FBgn0034135,FBgn0034265,FBgn0034789,FBgn0035060,FBg…	clathrin-coated vesicle	GO:0030136	0.000279077	FBgn0000183,FBgn0000319,FBgn0010380,FBgn0015790,FBgn0024187,FBgn0024814,FBgn0030141,FBgn0043012,FBgn0086372,FBgn0263351,FBgn0264855	mRNA binding	GO:0003729	0.0302006	FBgn0000114,FBgn0000183,FBgn0000411,FBgn0003435,FBgn0003732,FBgn0004882,FBgn0005648,FBgn0011206,FBgn0011224,FBgn0015520,FBgn0015778,FBgn0015818,FBgn0017430,FBgn0022361,FBgn0022984,FBgn0023441,FBgn0024987,FBgn0025790,FBgn0028382,FBgn0028554,FBgn0028734,FBgn0030959,FBgn0031319,FBgn0035016,FBgn0035047,FBgn0036734,FBgn0038678,FBgn0038826,FBgn0051716,FBgn0052423,FBgn0085383,FBgn0086675,FBgn0087039,FBg…
secretion by cell	GO:0032940	9.73046e-11	FBgn0000183,FBgn0000257,FBgn0000319,FBgn0000346,FBgn0002413,FBgn0003008,FBgn0003295,FBgn0004179,FBgn0004242,FBgn0004574,FBgn0004575,FBgn0005586,FBgn0010380,FBgn0011225,FBgn0011708,FBgn0013342,FBgn0013759,FBgn0015790,FBgn0015797,FBgn0023091,FBgn0023388,FBgn0024814,FBgn0025726,FBgn0027356,FBgn0027363,FBgn0027505,FBgn0028552,FBgn0028582,FBgn0028734,FBgn0029687,FBgn0030230,FBgn0030412,FBgn0030613,FBg…	microtubule cytoskeleton	GO:0015630	0.000289252	FBgn0000042,FBgn0000352,FBgn0000464,FBgn0001092,FBgn0001224,FBgn0001225,FBgn0001226,FBgn0002645,FBgn0003308,FBgn0003371,FBgn0003392,FBgn0003862,FBgn0003889,FBgn0003943,FBgn0004363,FBgn0004381,FBgn0004419,FBgn0004595,FBgn0004907,FBgn0004924,FBgn0010173,FBgn0010235,FBgn0010288,FBgn0010313,FBgn0010342,FBgn0011217,FBgn0011225,FBgn0011606,FBgn0011661,FBgn0011745,FBgn0011760,FBgn0013726,FBgn0013732,FBg…	protein transporter activity	GO:0008565	0.0302175	FBgn0003008,FBgn0010380,FBgn0027359,FBgn0027615,FBgn0030141,FBgn0030230,FBgn0031145,FBgn0031534,FBgn0032397,FBgn0035473,FBgn0036928,FBgn0038223,FBgn0038683,FBgn0043012,FBgn0051229,FBgn0262743,FBgn0263351,FBgn0264855
anatomical structure morphogenesis	GO:0009653	1.58559e-10	FBgn0000017,FBgn0000042,FBgn0000047,FBgn0000108,FBgn0000114,FBgn0000183,FBgn0000229,FBgn0000256,FBgn0000273,FBgn0000289,FBgn0000319,FBgn0000352,FBgn0000370,FBgn0000411,FBgn0000464,FBgn0000541,FBgn0000659,FBgn0001078,FBgn0001091,FBgn0001122,FBgn0001124,FBgn0001202,FBgn0001226,FBgn0001253,FBgn0001258,FBgn0001319,FBgn0001325,FBgn0002413,FBgn0002521,FBgn0002565,FBgn0002921,FBgn0002973,FBgn0003071,FBg…	microtubule associated complex	GO:0005875	0.000329237	FBgn0000042,FBgn0000352,FBgn0000464,FBgn0001092,FBgn0001224,FBgn0001225,FBgn0001226,FBgn0002645,FBgn0003308,FBgn0003392,FBgn0003862,FBgn0003943,FBgn0004363,FBgn0004381,FBgn0004419,FBgn0004595,FBgn0004907,FBgn0004924,FBgn0010173,FBgn0010235,FBgn0010288,FBgn0010342,FBgn0011217,FBgn0011225,FBgn0011606,FBgn0011745,FBgn0011760,FBgn0013726,FBgn0014029,FBgn0015245,FBgn0015589,FBgn0021760,FBgn0024432,FBg…	single-stranded RNA binding	GO:0003727	0.0427147	FBgn0004882,FBgn0005648,FBgn0011224,FBgn0015520,FBgn0035016,FBgn0036892,FBgn0086675,FBgn0260943,FBgn0262737,FBgn0264270
secretion	GO:0046903	2.16646e-10	FBgn0000183,FBgn0000257,FBgn0000319,FBgn0000346,FBgn0002413,FBgn0003008,FBgn0003295,FBgn0004179,FBgn0004242,FBgn0004574,FBgn0004575,FBgn0004598,FBgn0005586,FBgn0010380,FBgn0011225,FBgn0011708,FBgn0013342,FBgn0013759,FBgn0015790,FBgn0015797,FBgn0023091,FBgn0023388,FBgn0024814,FBgn0025726,FBgn0027356,FBgn0027363,FBgn0027505,FBgn0028552,FBgn0028582,FBgn0028734,FBgn0029687,FBgn0030230,FBgn0030412,FBg…	plasma membrane protein complex	GO:0098797	0.000347958	FBgn0000319,FBgn0001122,FBgn0002921,FBgn0003380,FBgn0003386,FBgn0003429,FBgn0004456,FBgn0004921,FBgn0005564,FBgn0005671,FBgn0010215,FBgn0010380,FBgn0015324,FBgn0015777,FBgn0019985,FBgn0022097,FBgn0023510,FBgn0024814,FBgn0026753,FBgn0027779,FBgn0028665,FBgn0028875,FBgn0030011,FBgn0034072,FBgn0034135,FBgn0037130,FBgn0043012,FBgn0085395,FBgn0085434,FBgn0086778,FBgn0259822,FBgn0260003,FBgn0260446,FBg…	poly(A) RNA binding	GO:0044822	0.0492021	FBgn0000114,FBgn0000183,FBgn0000411,FBgn0003435,FBgn0003732,FBgn0004882,FBgn0005648,FBgn0011206,FBgn0011224,FBgn0015520,FBgn0015778,FBgn0015818,FBgn0017430,FBgn0022361,FBgn0022984,FBgn0023441,FBgn0024360,FBgn0024987,FBgn0024998,FBgn0025790,FBgn0028382,FBgn0028554,FBgn0028734,FBgn0030959,FBgn0031319,FBgn0035016,FBgn0035047,FBgn0035397,FBgn0036734,FBgn0038678,FBgn0038826,FBgn0039920,FBgn0051716,FBg…
organ development	GO:0048513	3.16517e-10	FBgn0000017,FBgn0000042,FBgn0000108,FBgn0000114,FBgn0000229,FBgn0000273,FBgn0000289,FBgn0000319,FBgn0000352,FBgn0000411,FBgn0000464,FBgn0000541,FBgn0000659,FBgn0000662,FBgn0001078,FBgn0001122,FBgn0001124,FBgn0001202,FBgn0001226,FBgn0001253,FBgn0001319,FBgn0001325,FBgn0002413,FBgn0002609,FBgn0002921,FBgn0002973,FBgn0003042,FBgn0003044,FBgn0003175,FBgn0003205,FBgn0003295,FBgn0003371,FBgn0003392,FBg…	neuromuscular junction	GO:0031594	0.000465516	FBgn0000346,FBgn0004242,FBgn0004449,FBgn0010415,FBgn0024273,FBgn0029830,FBgn0029903,FBgn0030412,FBgn0034072,FBgn0034265,FBgn0035533,FBgn0041605,FBgn0259246,FBgn0260964,FBgn0261788,FBgn0262866,FBgn0263456,FBgn0266521
localization	GO:0051179	3.66085e-10	FBgn0000017,FBgn0000042,FBgn0000047,FBgn0000183,FBgn0000229,FBgn0000256,FBgn0000257,FBgn0000273,FBgn0000319,FBgn0000346,FBgn0000352,FBgn0000411,FBgn0000464,FBgn0001142,FBgn0001202,FBgn0002413,FBgn0002778,FBgn0002781,FBgn0002917,FBgn0002921,FBgn0002973,FBgn0003008,FBgn0003091,FBgn0003205,FBgn0003295,FBgn0003371,FBgn0003380,FBgn0003386,FBgn0003392,FBgn0003429,FBgn0003475,FBgn0003710,FBgn0003721,FBg…	clathrin coat	GO:0030118	0.000747775	FBgn0000319,FBgn0010380,FBgn0024814,FBgn0030141,FBgn0043012,FBgn0086372,FBgn0263351,FBgn0264855
single-organism cellular localization	GO:1902580	3.70019e-10	FBgn0000183,FBgn0000256,FBgn0000257,FBgn0000273,FBgn0000319,FBgn0000346,FBgn0000352,FBgn0002413,FBgn0003008,FBgn0003205,FBgn0003371,FBgn0003392,FBgn0003475,FBgn0003721,FBgn0004179,FBgn0004242,FBgn0004574,FBgn0004575,FBgn0004875,FBgn0004882,FBgn0010341,FBgn0010380,FBgn0010434,FBgn0010602,FBgn0011225,FBgn0011661,FBgn0011708,FBgn0011760,FBgn0013342,FBgn0013759,FBgn0014877,FBgn0015245,FBgn0015790,FBg…	proton-transporting V-type ATPase, V1 domain	GO:0033180	0.00112728	FBgn0005671,FBgn0015324,FBgn0022097,FBgn0026753,FBgn0027779,FBgn0040377,FBgn0262511,FBgn0262512,FBgn0265262
nervous system development	GO:0007399	3.7715e-10	FBgn0000017,FBgn0000042,FBgn0000108,FBgn0000229,FBgn0000411,FBgn0000464,FBgn0000541,FBgn0001078,FBgn0001122,FBgn0001145,FBgn0001202,FBgn0001319,FBgn0001325,FBgn0002413,FBgn0002521,FBgn0002565,FBgn0002917,FBgn0002921,FBgn0002973,FBgn0003042,FBgn0003044,FBgn0003205,FBgn0003295,FBgn0003371,FBgn0003380,FBgn0003410,FBgn0003429,FBgn0003435,FBgn0003612,FBgn0003721,FBgn0003744,FBgn0003862,FBgn0003969,FBg…	plasma membrane proton-transporting V-type ATPase complex	GO:0033181	0.00147896	FBgn0005671,FBgn0015324,FBgn0022097,FBgn0026753,FBgn0027779,FBgn0028665,FBgn0262511,FBgn0262512
single-organism behavior	GO:0044708	4.64267e-10	FBgn0000108,FBgn0000273,FBgn0001078,FBgn0002413,FBgn0002917,FBgn0002921,FBgn0003371,FBgn0003380,FBgn0003392,FBgn0003435,FBgn0003969,FBgn0004242,FBgn0004370,FBgn0004419,FBgn0004516,FBgn0004575,FBgn0004611,FBgn0004646,FBgn0004907,FBgn0004921,FBgn0005536,FBgn0005558,FBgn0005564,FBgn0005672,FBgn0010052,FBgn0010473,FBgn0010575,FBgn0010762,FBgn0010905,FBgn0011582,FBgn0011656,FBgn0011661,FBgn0013334,FBg…	trans-Golgi network	GO:0005802	0.00207765	FBgn0000319,FBgn0010380,FBgn0029834,FBgn0030141,FBgn0031882,FBgn0037884,FBgn0038223,FBgn0039109,FBgn0051158,FBgn0052220,FBgn0261279
organelle localization	GO:0051640	5.06186e-10	FBgn0000183,FBgn0000319,FBgn0000346,FBgn0002973,FBgn0003008,FBgn0003392,FBgn0003732,FBgn0004179,FBgn0004242,FBgn0004574,FBgn0004575,FBgn0005632,FBgn0010380,FBgn0011225,FBgn0011661,FBgn0011708,FBgn0011760,FBgn0013342,FBgn0013759,FBgn0015790,FBgn0021760,FBgn0023388,FBgn0024814,FBgn0025726,FBgn0026479,FBgn0027066,FBgn0027356,FBgn0027363,FBgn0027655,FBgn0028552,FBgn0028582,FBgn0028734,FBgn0029687,FBg…	clathrin vesicle coat	GO:0030125	0.0041545	FBgn0000319,FBgn0010380,FBgn0024814,FBgn0043012,FBgn0263351,FBgn0264855
cellular component organization or biogenesis	GO:0071840	5.61736e-10	FBgn0000017,FBgn0000042,FBgn0000047,FBgn0000108,FBgn0000114,FBgn0000183,FBgn0000229,FBgn0000256,FBgn0000257,FBgn0000273,FBgn0000319,FBgn0000346,FBgn0000352,FBgn0000411,FBgn0000464,FBgn0000541,FBgn0000659,FBgn0001078,FBgn0001122,FBgn0001142,FBgn0001145,FBgn0001179,FBgn0001206,FBgn0001319,FBgn0001325,FBgn0002413,FBgn0002521,FBgn0002565,FBgn0002645,FBgn0002781,FBgn0002878,FBgn0002921,FBgn0002973,FBg…	clathrin-coated vesicle membrane	GO:0030665	0.0041545	FBgn0000183,FBgn0000319,FBgn0010380,FBgn0024814,FBgn0043012,FBgn0263351,FBgn0264855
multicellular organismal development	GO:0007275	6.04476e-10	FBgn0000017,FBgn0000042,FBgn0000108,FBgn0000114,FBgn0000183,FBgn0000229,FBgn0000256,FBgn0000257,FBgn0000273,FBgn0000289,FBgn0000319,FBgn0000352,FBgn0000370,FBgn0000411,FBgn0000464,FBgn0000541,FBgn0000659,FBgn0000662,FBgn0001078,FBgn0001122,FBgn0001124,FBgn0001145,FBgn0001202,FBgn0001225,FBgn0001226,FBgn0001247,FBgn0001253,FBgn0001319,FBgn0001325,FBgn0002413,FBgn0002521,FBgn0002565,FBgn0002609,FBg…	presynaptic active zone	GO:0048786	0.0044846	FBgn0005586,FBgn0013342,FBgn0025702,FBgn0039883,FBgn0041605,FBgn0259246,FBgn0262483,FBgn0263111,FBgn0264606
establishment of organelle localization	GO:0051656	8.68292e-10	FBgn0000183,FBgn0000319,FBgn0000346,FBgn0003008,FBgn0003392,FBgn0003732,FBgn0004179,FBgn0004242,FBgn0004574,FBgn0004575,FBgn0005632,FBgn0010380,FBgn0011225,FBgn0011661,FBgn0011708,FBgn0011760,FBgn0013342,FBgn0013759,FBgn0021760,FBgn0023388,FBgn0024814,FBgn0025726,FBgn0026479,FBgn0027066,FBgn0027356,FBgn0027363,FBgn0027655,FBgn0028552,FBgn0028582,FBgn0028734,FBgn0029687,FBgn0030230,FBgn0030268,FBg…	cytoplasmic part	GO:0044444	0.0045559	FBgn0000017,FBgn0000064,FBgn0000114,FBgn0000116,FBgn0000183,FBgn0000256,FBgn0000257,FBgn0000319,FBgn0000346,FBgn0000579,FBgn0001091,FBgn0001124,FBgn0001142,FBgn0001202,FBgn0001217,FBgn0001247,FBgn0001248,FBgn0001995,FBgn0002645,FBgn0002719,FBgn0002973,FBgn0003008,FBgn0003067,FBgn0003071,FBgn0003134,FBgn0003295,FBgn0003308,FBgn0003371,FBgn0003423,FBgn0003462,FBgn0003475,FBgn0003721,FBgn0003744,FBg…
neuromuscular junction development	GO:0007528	8.79413e-10	FBgn0000017,FBgn0000464,FBgn0001122,FBgn0002921,FBgn0003371,FBgn0003429,FBgn0004449,FBgn0004516,FBgn0004575,FBgn0010341,FBgn0010415,FBgn0010762,FBgn0011742,FBgn0011817,FBgn0013759,FBgn0015790,FBgn0019985,FBgn0020510,FBgn0023388,FBgn0024273,FBgn0024277,FBgn0025790,FBgn0028734,FBgn0029687,FBgn0030600,FBgn0030691,FBgn0030897,FBgn0033055,FBgn0034135,FBgn0034265,FBgn0034789,FBgn0035060,FBgn0035533,FBg…	AP-2 adaptor complex	GO:0030122	0.00461745	FBgn0010380,FBgn0043012,FBgn0263351,FBgn0264855
response to stimulus	GO:0050896	9.69559e-10	FBgn0000017,FBgn0000064,FBgn0000108,FBgn0000229,FBgn0000257,FBgn0000273,FBgn0000319,FBgn0000352,FBgn0000370,FBgn0000411,FBgn0000464,FBgn0000541,FBgn0000659,FBgn0001078,FBgn0001122,FBgn0001179,FBgn0001217,FBgn0001224,FBgn0001225,FBgn0001226,FBgn0001227,FBgn0001229,FBgn0001247,FBgn0001319,FBgn0001325,FBgn0002413,FBgn0002565,FBgn0002609,FBgn0002878,FBgn0002891,FBgn0002917,FBgn0002921,FBgn0002973,FBg…	clathrin coat of endocytic vesicle	GO:0030128	0.00461745	FBgn0010380,FBgn0043012,FBgn0263351,FBgn0264855
cell development	GO:0048468	1.21083e-09	FBgn0000017,FBgn0000042,FBgn0000047,FBgn0000108,FBgn0000114,FBgn0000183,FBgn0000229,FBgn0000256,FBgn0000273,FBgn0000319,FBgn0000352,FBgn0000411,FBgn0000464,FBgn0000541,FBgn0000659,FBgn0001078,FBgn0001122,FBgn0001202,FBgn0001319,FBgn0001325,FBgn0002521,FBgn0002565,FBgn0002781,FBgn0002878,FBgn0002973,FBgn0003042,FBgn0003205,FBgn0003371,FBgn0003380,FBgn0003392,FBgn0003410,FBgn0003435,FBgn0003475,FBg…	endocytic vesicle membrane	GO:0030666	0.00461745	FBgn0000183,FBgn0010380,FBgn0043012,FBgn0263351,FBgn0264855
behavior	GO:0007610	1.25784e-09	FBgn0000042,FBgn0000108,FBgn0000114,FBgn0000273,FBgn0000464,FBgn0001078,FBgn0001247,FBgn0002413,FBgn0002917,FBgn0002921,FBgn0002973,FBgn0003175,FBgn0003371,FBgn0003380,FBgn0003392,FBgn0003423,FBgn0003429,FBgn0003435,FBgn0003710,FBgn0003741,FBgn0003969,FBgn0004179,FBgn0004242,FBgn0004370,FBgn0004419,FBgn0004516,FBgn0004575,FBgn0004595,FBgn0004611,FBgn0004646,FBgn0004907,FBgn0004921,FBgn0005536,FBg…	clathrin-coated endocytic vesicle membrane	GO:0030669	0.00461745	FBgn0000183,FBgn0010380,FBgn0043012,FBgn0263351,FBgn0264855
single-organism developmental process	GO:0044767	1.29156e-09	FBgn0000017,FBgn0000042,FBgn0000047,FBgn0000108,FBgn0000114,FBgn0000183,FBgn0000229,FBgn0000256,FBgn0000257,FBgn0000273,FBgn0000289,FBgn0000319,FBgn0000352,FBgn0000370,FBgn0000411,FBgn0000464,FBgn0000541,FBgn0000659,FBgn0000662,FBgn0001078,FBgn0001091,FBgn0001122,FBgn0001124,FBgn0001145,FBgn0001202,FBgn0001225,FBgn0001226,FBgn0001247,FBgn0001253,FBgn0001258,FBgn0001319,FBgn0001325,FBgn0002413,FBg…	clathrin-coated endocytic vesicle	GO:0045334	0.00461745	FBgn0000183,FBgn0010380,FBgn0043012,FBgn0263351,FBgn0264855
developmental process	GO:0032502	1.30674e-09	FBgn0000017,FBgn0000042,FBgn0000047,FBgn0000064,FBgn0000108,FBgn0000114,FBgn0000183,FBgn0000229,FBgn0000256,FBgn0000257,FBgn0000273,FBgn0000289,FBgn0000319,FBgn0000352,FBgn0000370,FBgn0000411,FBgn0000464,FBgn0000541,FBgn0000659,FBgn0000662,FBgn0001078,FBgn0001091,FBgn0001122,FBgn0001124,FBgn0001145,FBgn0001202,FBgn0001225,FBgn0001226,FBgn0001247,FBgn0001253,FBgn0001258,FBgn0001319,FBgn0001325,FBg…	AP-type membrane coat adaptor complex	GO:0030119	0.00567523	FBgn0003008,FBgn0010380,FBgn0030141,FBgn0043012,FBgn0086372,FBgn0263351,FBgn0264855
regulation of cellular component biogenesis	GO:0044087	1.39744e-09	FBgn0000017,FBgn0000256,FBgn0000257,FBgn0000273,FBgn0001122,FBgn0003371,FBgn0003429,FBgn0003475,FBgn0003721,FBgn0004242,FBgn0004363,FBgn0004574,FBgn0004875,FBgn0010341,FBgn0010415,FBgn0010762,FBgn0011742,FBgn0011817,FBgn0013759,FBgn0015589,FBgn0015790,FBgn0024273,FBgn0024277,FBgn0025790,FBgn0026379,FBgn0027508,FBgn0027948,FBgn0028554,FBgn0028734,FBgn0028894,FBgn0030600,FBgn0031437,FBgn0031637,FBg…	protein complex	GO:0043234	0.00599984	FBgn0000042,FBgn0000047,FBgn0000256,FBgn0000257,FBgn0000273,FBgn0000319,FBgn0000352,FBgn0000464,FBgn0000541,FBgn0000579,FBgn0000659,FBgn0001092,FBgn0001122,FBgn0001179,FBgn0001224,FBgn0001225,FBgn0001226,FBgn0002521,FBgn0002565,FBgn0002645,FBgn0002891,FBgn0002921,FBgn0003008,FBgn0003042,FBgn0003044,FBgn0003071,FBgn0003134,FBgn0003308,FBgn0003380,FBgn0003386,FBgn0003392,FBgn0003410,FBgn0003429,FBg…
regulation of cellular component organization	GO:0051128	2.20148e-09	FBgn0000017,FBgn0000114,FBgn0000183,FBgn0000256,FBgn0000257,FBgn0000273,FBgn0000319,FBgn0000464,FBgn0000659,FBgn0001122,FBgn0001319,FBgn0002413,FBgn0002781,FBgn0002921,FBgn0002973,FBgn0003091,FBgn0003205,FBgn0003371,FBgn0003392,FBgn0003429,FBgn0003462,FBgn0003475,FBgn0003721,FBgn0003744,FBgn0003969,FBgn0004242,FBgn0004363,FBgn0004373,FBgn0004449,FBgn0004574,FBgn0004595,FBgn0004875,FBgn0004921,FBg…	cell cortex part	GO:0044448	0.00623492	FBgn0000017,FBgn0002973,FBgn0004595,FBgn0005536,FBgn0010905,FBgn0013726,FBgn0014029,FBgn0023388,FBgn0025865,FBgn0030268,FBgn0032859,FBgn0039994,FBgn0259246,FBgn0259923,FBgn0260941,FBgn0261854,FBgn0261873,FBgn0262483
synaptic growth at neuromuscular junction	GO:0051124	2.20516e-09	FBgn0000017,FBgn0000464,FBgn0001122,FBgn0002921,FBgn0003371,FBgn0003429,FBgn0004449,FBgn0004575,FBgn0010341,FBgn0010415,FBgn0010762,FBgn0011742,FBgn0011817,FBgn0013759,FBgn0015790,FBgn0023388,FBgn0024273,FBgn0024277,FBgn0025790,FBgn0028734,FBgn0030600,FBgn0030691,FBgn0033055,FBgn0034135,FBgn0034265,FBgn0034789,FBgn0035060,FBgn0035533,FBgn0037130,FBgn0037884,FBgn0039269,FBgn0039632,FBgn0041605,FBg…	mitochondrial matrix	GO:0005759	0.00662675	FBgn0001124,FBgn0001995,FBgn0003423,FBgn0012036,FBgn0014877,FBgn0015245,FBgn0026089,FBgn0027291,FBgn0030572,FBgn0030692,FBgn0031357,FBgn0031651,FBgn0031728,FBgn0031824,FBgn0032720,FBgn0034579,FBgn0034986,FBgn0035534,FBgn0036853,FBgn0036892,FBgn0036927,FBgn0038200,FBgn0038307,FBgn0038678,FBgn0039358,FBgn0040389,FBgn0042094,FBgn0044510,FBgn0051075,FBgn0051450,FBgn0052026,FBgn0086907,FBgn0261380,FBg…
cellular component assembly	GO:0022607	2.45349e-09	FBgn0000017,FBgn0000047,FBgn0000114,FBgn0000229,FBgn0000256,FBgn0000257,FBgn0000273,FBgn0000319,FBgn0000346,FBgn0000464,FBgn0000541,FBgn0001122,FBgn0001145,FBgn0002921,FBgn0003371,FBgn0003380,FBgn0003386,FBgn0003392,FBgn0003429,FBgn0003475,FBgn0003721,FBgn0003741,FBgn0003889,FBgn0004242,FBgn0004363,FBgn0004419,FBgn0004449,FBgn0004516,FBgn0004574,FBgn0004575,FBgn0004595,FBgn0004875,FBgn0004882,FBg…	axon terminus	GO:0043679	0.00764728	FBgn0000346,FBgn0002917,FBgn0004179,FBgn0004242,FBgn0004574,FBgn0004575,FBgn0013342,FBgn0015790,FBgn0025726,FBgn0029830,FBgn0030691,FBgn0041605,FBgn0261788,FBgn0264307
anatomical structure development	GO:0048856	2.92413e-09	FBgn0000017,FBgn0000042,FBgn0000047,FBgn0000064,FBgn0000108,FBgn0000114,FBgn0000183,FBgn0000229,FBgn0000256,FBgn0000273,FBgn0000289,FBgn0000319,FBgn0000352,FBgn0000370,FBgn0000411,FBgn0000464,FBgn0000541,FBgn0000659,FBgn0000662,FBgn0001078,FBgn0001091,FBgn0001122,FBgn0001124,FBgn0001145,FBgn0001202,FBgn0001226,FBgn0001253,FBgn0001258,FBgn0001319,FBgn0001325,FBgn0002413,FBgn0002521,FBgn0002565,FBg…	neuron projection terminus	GO:0044306	0.00764728	FBgn0000346,FBgn0002917,FBgn0004179,FBgn0004242,FBgn0004574,FBgn0004575,FBgn0013342,FBgn0015790,FBgn0025726,FBgn0029830,FBgn0030691,FBgn0041605,FBgn0261788,FBgn0264307
regulation of synapse structure or activity	GO:0050803	4.14762e-09	FBgn0000017,FBgn0000346,FBgn0001122,FBgn0003371,FBgn0003380,FBgn0003392,FBgn0003429,FBgn0003462,FBgn0004242,FBgn0010341,FBgn0010415,FBgn0010762,FBgn0011742,FBgn0011817,FBgn0013334,FBgn0013759,FBgn0015790,FBgn0024273,FBgn0024277,FBgn0025790,FBgn0027505,FBgn0028734,FBgn0030600,FBgn0033055,FBgn0034072,FBgn0034135,FBgn0034265,FBgn0034789,FBgn0035060,FBgn0035533,FBgn0037130,FBgn0037884,FBgn0038659,FBg…	mitochondrion	GO:0005739	0.00881569	FBgn0001124,FBgn0001142,FBgn0001217,FBgn0001248,FBgn0001995,FBgn0003067,FBgn0003423,FBgn0003462,FBgn0004363,FBgn0010052,FBgn0010100,FBgn0010222,FBgn0010551,FBgn0012036,FBgn0013726,FBgn0014877,FBgn0015245,FBgn0015808,FBgn0015946,FBgn0017567,FBgn0021944,FBgn0024360,FBgn0025111,FBgn0026089,FBgn0026409,FBgn0026761,FBgn0027291,FBgn0027359,FBgn0027615,FBgn0029155,FBgn0030572,FBgn0030610,FBgn0030692,FBg…
neuron differentiation	GO:0030182	6.14593e-09	FBgn0000017,FBgn0000108,FBgn0000229,FBgn0000411,FBgn0000464,FBgn0000541,FBgn0001078,FBgn0001122,FBgn0001202,FBgn0001319,FBgn0001325,FBgn0002413,FBgn0002521,FBgn0002565,FBgn0003042,FBgn0003205,FBgn0003295,FBgn0003380,FBgn0003410,FBgn0003435,FBgn0003721,FBgn0003744,FBgn0003862,FBgn0004055,FBgn0004362,FBgn0004370,FBgn0004449,FBgn0004456,FBgn0004595,FBgn0004876,FBgn0004907,FBgn0005536,FBgn0005558,FBg…	vesicle membrane	GO:0012506	0.00889031	FBgn0000183,FBgn0000319,FBgn0000352,FBgn0004574,FBgn0010380,FBgn0024814,FBgn0035533,FBgn0040512,FBgn0043012,FBgn0263351,FBgn0264855,FBgn0266720
neuron development	GO:0048666	1.04548e-08	FBgn0000017,FBgn0000108,FBgn0000229,FBgn0000411,FBgn0000464,FBgn0000541,FBgn0001078,FBgn0001202,FBgn0001319,FBgn0001325,FBgn0002521,FBgn0002565,FBgn0003042,FBgn0003205,FBgn0003380,FBgn0003435,FBgn0003721,FBgn0003744,FBgn0003862,FBgn0004055,FBgn0004362,FBgn0004370,FBgn0004449,FBgn0004456,FBgn0004595,FBgn0005536,FBgn0005592,FBgn0005630,FBgn0005631,FBgn0005672,FBgn0010113,FBgn0010173,FBgn0010247,FBg…	cell cortex region	GO:0099738	0.00930868	FBgn0000017,FBgn0002973,FBgn0004595,FBgn0005536,FBgn0010905,FBgn0023388,FBgn0032859,FBgn0039994,FBgn0259246,FBgn0260941,FBgn0261854,FBgn0261873,FBgn0262483
locomotory behavior	GO:0007626	1.13224e-08	FBgn0000273,FBgn0002413,FBgn0002917,FBgn0002921,FBgn0003371,FBgn0003380,FBgn0003423,FBgn0004179,FBgn0004242,FBgn0004516,FBgn0004611,FBgn0005536,FBgn0005558,FBgn0005630,FBgn0005631,FBgn0010473,FBgn0010504,FBgn0010575,FBgn0011259,FBgn0011656,FBgn0013759,FBgn0015544,FBgn0022382,FBgn0023416,FBgn0025790,FBgn0026086,FBgn0027066,FBgn0027491,FBgn0028734,FBgn0030228,FBgn0030600,FBgn0031759,FBgn0032744,FBg…	ubiquitin ligase complex	GO:0000151	0.0101416	FBgn0003042,FBgn0003410,FBgn0004860,FBgn0010313,FBgn0012058,FBgn0013725,FBgn0017551,FBgn0020257,FBgn0025638,FBgn0026238,FBgn0029006,FBgn0030228,FBgn0030320,FBgn0032047,FBgn0034704,FBgn0035461,FBgn0036196,FBgn0038202,FBgn0039632,FBgn0040038,FBgn0052085,FBgn0052177,FBgn0261268,FBgn0262699,FBgn0264848,FBgn0265623
regulation of synaptic growth at neuromuscular junction	GO:0008582	1.33916e-08	FBgn0000017,FBgn0001122,FBgn0003371,FBgn0003429,FBgn0010341,FBgn0010415,FBgn0010762,FBgn0011742,FBgn0011817,FBgn0013759,FBgn0015790,FBgn0024273,FBgn0024277,FBgn0025790,FBgn0028734,FBgn0030600,FBgn0033055,FBgn0034135,FBgn0034265,FBgn0034789,FBgn0035060,FBgn0035533,FBgn0037130,FBgn0037884,FBgn0039269,FBgn0039632,FBgn0061198,FBgn0259108,FBgn0259481,FBgn0261788,FBgn0263111,FBgn0263456,FBgn0264006,FBg…	lipid particle	GO:0005811	0.0104101	FBgn0000042,FBgn0000319,FBgn0000579,FBgn0001091,FBgn0001092,FBgn0001142,FBgn0001248,FBgn0002565,FBgn0003074,FBgn0004363,FBgn0010100,FBgn0010548,FBgn0010551,FBgn0012036,FBgn0015035,FBgn0015245,FBgn0015575,FBgn0015778,FBgn0015790,FBgn0015808,FBgn0025111,FBgn0026409,FBgn0026761,FBgn0027291,FBgn0028734,FBgn0029687,FBgn0030519,FBgn0031090,FBgn0032287,FBgn0034313,FBgn0036728,FBgn0038476,FBgn0039674,FBg…
regulation of neuromuscular junction development	GO:1904396	1.33916e-08	FBgn0000017,FBgn0001122,FBgn0003371,FBgn0003429,FBgn0010341,FBgn0010415,FBgn0010762,FBgn0011742,FBgn0011817,FBgn0013759,FBgn0015790,FBgn0024273,FBgn0024277,FBgn0025790,FBgn0028734,FBgn0030600,FBgn0033055,FBgn0034135,FBgn0034265,FBgn0034789,FBgn0035060,FBgn0035533,FBgn0037130,FBgn0037884,FBgn0039269,FBgn0039632,FBgn0061198,FBgn0259108,FBgn0259481,FBgn0261788,FBgn0263111,FBgn0263456,FBgn0264006,FBg…	neuron projection	GO:0043005	0.0104101	FBgn0000017,FBgn0000229,FBgn0000273,FBgn0000346,FBgn0000464,FBgn0002917,FBgn0003429,FBgn0003744,FBgn0004179,FBgn0004242,FBgn0004370,FBgn0004574,FBgn0004575,FBgn0005631,FBgn0010341,FBgn0011225,FBgn0013342,FBgn0015589,FBgn0015777,FBgn0015790,FBgn0021760,FBgn0024277,FBgn0024326,FBgn0025726,FBgn0025777,FBgn0027491,FBgn0029830,FBgn0029903,FBgn0030691,FBgn0033438,FBgn0033987,FBgn0038816,FBgn0041605,FBg…
single-organism localization	GO:1902578	1.61117e-08	FBgn0000017,FBgn0000042,FBgn0000047,FBgn0000183,FBgn0000229,FBgn0000256,FBgn0000257,FBgn0000273,FBgn0000319,FBgn0000346,FBgn0000352,FBgn0001142,FBgn0001202,FBgn0002413,FBgn0002778,FBgn0002917,FBgn0002921,FBgn0003008,FBgn0003205,FBgn0003295,FBgn0003371,FBgn0003380,FBgn0003386,FBgn0003392,FBgn0003429,FBgn0003475,FBgn0003710,FBgn0003721,FBgn0003943,FBgn0004179,FBgn0004242,FBgn0004363,FBgn0004381,FBg…	clathrin adaptor complex	GO:0030131	0.0118734	FBgn0010380,FBgn0030141,FBgn0043012,FBgn0086372,FBgn0263351,FBgn0264855
cell differentiation	GO:0030154	2.74049e-08	FBgn0000017,FBgn0000042,FBgn0000047,FBgn0000108,FBgn0000114,FBgn0000183,FBgn0000229,FBgn0000256,FBgn0000273,FBgn0000319,FBgn0000352,FBgn0000411,FBgn0000464,FBgn0000541,FBgn0000659,FBgn0000662,FBgn0001078,FBgn0001091,FBgn0001122,FBgn0001202,FBgn0001258,FBgn0001319,FBgn0001325,FBgn0002413,FBgn0002521,FBgn0002565,FBgn0002781,FBgn0002878,FBgn0002917,FBgn0002973,FBgn0003042,FBgn0003044,FBgn0003071,FBg…	axon part	GO:0033267	0.0125047	FBgn0000346,FBgn0002917,FBgn0004179,FBgn0004242,FBgn0004574,FBgn0004575,FBgn0005631,FBgn0013342,FBgn0015790,FBgn0025726,FBgn0029830,FBgn0030691,FBgn0041605,FBgn0261788,FBgn0264307
exocytosis	GO:0006887	2.88478e-08	FBgn0000183,FBgn0000257,FBgn0000319,FBgn0000346,FBgn0004179,FBgn0004242,FBgn0004574,FBgn0004575,FBgn0011225,FBgn0011708,FBgn0013342,FBgn0013759,FBgn0015790,FBgn0015797,FBgn0025726,FBgn0027356,FBgn0028552,FBgn0029687,FBgn0030230,FBgn0030412,FBgn0031090,FBgn0035756,FBgn0037084,FBgn0041605,FBgn0053653,FBgn0086784,FBgn0086913,FBgn0261049,FBgn0261090,FBgn0263111,FBgn0264978,FBgn0266721	apical part of cell	GO:0045177	0.0138027	FBgn0000017,FBgn0003295,FBgn0004370,FBgn0004456,FBgn0004595,FBgn0004876,FBgn0005536,FBgn0010341,FBgn0010905,FBgn0011661,FBgn0015589,FBgn0023388,FBgn0029128,FBgn0032859,FBgn0033657,FBgn0038237,FBgn0039994,FBgn0041087,FBgn0087007,FBgn0260941,FBgn0261854,FBgn0261873,FBgn0262614,FBgn0262867,FBgn0263111,FBgn0266756
generation of neurons	GO:0048699	3.26229e-08	FBgn0000017,FBgn0000108,FBgn0000229,FBgn0000411,FBgn0000464,FBgn0000541,FBgn0001078,FBgn0001122,FBgn0001202,FBgn0001319,FBgn0001325,FBgn0002413,FBgn0002521,FBgn0002565,FBgn0002973,FBgn0003042,FBgn0003205,FBgn0003295,FBgn0003380,FBgn0003410,FBgn0003435,FBgn0003721,FBgn0003744,FBgn0003862,FBgn0004055,FBgn0004362,FBgn0004370,FBgn0004449,FBgn0004456,FBgn0004595,FBgn0004876,FBgn0004907,FBgn0004921,FBg…	whole membrane	GO:0098805	0.0163871	FBgn0000183,FBgn0000319,FBgn0002921,FBgn0004363,FBgn0004449,FBgn0004456,FBgn0004646,FBgn0005671,FBgn0010380,FBgn0011661,FBgn0015278,FBgn0015324,FBgn0019985,FBgn0020510,FBgn0022097,FBgn0023388,FBgn0024814,FBgn0025726,FBgn0026753,FBgn0027779,FBgn0028408,FBgn0028665,FBgn0028875,FBgn0029128,FBgn0032397,FBgn0033657,FBgn0033812,FBgn0034072,FBgn0034145,FBgn0034789,FBgn0035473,FBgn0035850,FBgn0036928,FBg…
establishment of localization	GO:0051234	3.43981e-08	FBgn0000017,FBgn0000042,FBgn0000047,FBgn0000183,FBgn0000229,FBgn0000257,FBgn0000319,FBgn0000346,FBgn0000352,FBgn0001142,FBgn0001202,FBgn0002413,FBgn0002778,FBgn0002917,FBgn0002921,FBgn0002973,FBgn0003008,FBgn0003091,FBgn0003205,FBgn0003295,FBgn0003371,FBgn0003380,FBgn0003386,FBgn0003392,FBgn0003429,FBgn0003475,FBgn0003710,FBgn0003732,FBgn0003943,FBgn0003969,FBgn0004179,FBgn0004242,FBgn0004363,FBg…	cation channel complex	GO:0034703	0.017421	FBgn0003380,FBgn0003386,FBgn0003429,FBgn0005564,FBgn0039536,FBgn0085395,FBgn0085434,FBgn0259145,FBgn0259822,FBgn0263111,FBgn0263257,FBgn0264255
organ morphogenesis	GO:0009887	4.75177e-08	FBgn0000017,FBgn0000114,FBgn0000229,FBgn0000273,FBgn0000289,FBgn0000319,FBgn0000352,FBgn0000464,FBgn0000659,FBgn0001078,FBgn0001122,FBgn0001124,FBgn0001202,FBgn0001226,FBgn0001253,FBgn0001319,FBgn0001325,FBgn0002413,FBgn0002921,FBgn0002973,FBgn0003175,FBgn0003205,FBgn0003295,FBgn0003371,FBgn0003392,FBgn0003410,FBgn0003744,FBgn0003889,FBgn0004179,FBgn0004373,FBgn0004449,FBgn0004456,FBgn0004595,FBg…	membrane coat	GO:0030117	0.0175583	FBgn0000319,FBgn0003008,FBgn0010380,FBgn0024814,FBgn0030141,FBgn0040512,FBgn0043012,FBgn0086372,FBgn0263351,FBgn0264855
regulation of nervous system development	GO:0051960	4.91118e-08	FBgn0000017,FBgn0000464,FBgn0001122,FBgn0001319,FBgn0002973,FBgn0003205,FBgn0003371,FBgn0003410,FBgn0003429,FBgn0003744,FBgn0004595,FBgn0004876,FBgn0005536,FBgn0005592,FBgn0005631,FBgn0005672,FBgn0010113,FBgn0010341,FBgn0010415,FBgn0010473,FBgn0010762,FBgn0011217,FBgn0011259,FBgn0011742,FBgn0011746,FBgn0011817,FBgn0013759,FBgn0015790,FBgn0017418,FBgn0023388,FBgn0024273,FBgn0024277,FBgn0025743,FBg…	coated membrane	GO:0048475	0.0175583	FBgn0000319,FBgn0003008,FBgn0010380,FBgn0024814,FBgn0030141,FBgn0040512,FBgn0043012,FBgn0086372,FBgn0263351,FBgn0264855
establishment of localization in cell	GO:0051649	5.48178e-08	FBgn0000017,FBgn0000183,FBgn0000257,FBgn0000319,FBgn0000346,FBgn0000352,FBgn0001202,FBgn0002413,FBgn0003008,FBgn0003205,FBgn0003295,FBgn0003371,FBgn0003392,FBgn0003732,FBgn0004179,FBgn0004242,FBgn0004363,FBgn0004381,FBgn0004574,FBgn0004575,FBgn0005586,FBgn0005632,FBgn0010380,FBgn0010434,FBgn0010602,FBgn0011225,FBgn0011661,FBgn0011708,FBgn0011745,FBgn0011760,FBgn0013342,FBgn0013759,FBgn0014877,FBg…	mitochondrial part	GO:0044429	0.0257997	FBgn0001124,FBgn0001995,FBgn0003423,FBgn0004363,FBgn0012036,FBgn0014877,FBgn0015245,FBgn0017567,FBgn0025111,FBgn0026089,FBgn0026409,FBgn0027291,FBgn0027359,FBgn0027615,FBgn0030572,FBgn0030610,FBgn0030692,FBgn0030853,FBgn0030975,FBgn0031357,FBgn0031436,FBgn0031651,FBgn0031684,FBgn0031708,FBgn0031728,FBgn0031824,FBgn0032195,FBgn0032397,FBgn0032720,FBgn0034579,FBgn0034792,FBgn0034986,FBgn0035124,FBg…
vesicle-mediated transport	GO:0016192	5.55709e-08	FBgn0000042,FBgn0000047,FBgn0000183,FBgn0000229,FBgn0000257,FBgn0000319,FBgn0000346,FBgn0001142,FBgn0001202,FBgn0002973,FBgn0003008,FBgn0003091,FBgn0003392,FBgn0003475,FBgn0003943,FBgn0003969,FBgn0004179,FBgn0004242,FBgn0004574,FBgn0004575,FBgn0004595,FBgn0005586,FBgn0005632,FBgn0010341,FBgn0010380,FBgn0011225,FBgn0011661,FBgn0011708,FBgn0013342,FBgn0013759,FBgn0015278,FBgn0015790,FBgn0015797,FBg…	cell projection	GO:0042995	0.0267365	FBgn0000017,FBgn0000229,FBgn0000273,FBgn0000346,FBgn0000464,FBgn0002917,FBgn0003429,FBgn0003744,FBgn0004179,FBgn0004242,FBgn0004370,FBgn0004574,FBgn0004575,FBgn0005592,FBgn0005631,FBgn0010341,FBgn0011225,FBgn0013342,FBgn0015589,FBgn0015777,FBgn0015790,FBgn0020510,FBgn0021760,FBgn0024273,FBgn0024277,FBgn0024326,FBgn0025726,FBgn0025777,FBgn0027491,FBgn0028894,FBgn0029830,FBgn0029903,FBgn0030691,FBg…
regulation of synapse assembly	GO:0051963	5.72457e-08	FBgn0000017,FBgn0001122,FBgn0003371,FBgn0003429,FBgn0010341,FBgn0010415,FBgn0010762,FBgn0011742,FBgn0011817,FBgn0013759,FBgn0015790,FBgn0024273,FBgn0024277,FBgn0025790,FBgn0028734,FBgn0030600,FBgn0033055,FBgn0034135,FBgn0034265,FBgn0034789,FBgn0035060,FBgn0035533,FBgn0037130,FBgn0037884,FBgn0039269,FBgn0039632,FBgn0061198,FBgn0259108,FBgn0259481,FBgn0261788,FBgn0263111,FBgn0263456,FBgn0264006,FBg…	proton-transporting two-sector ATPase complex, catalytic domain	GO:0033178	0.0272713	FBgn0005671,FBgn0015324,FBgn0022097,FBgn0026753,FBgn0027779,FBgn0040377,FBgn0262511,FBgn0262512,FBgn0265262
compound eye development	GO:0048749	5.84049e-08	FBgn0000017,FBgn0000273,FBgn0000319,FBgn0000464,FBgn0000662,FBgn0001202,FBgn0001325,FBgn0002413,FBgn0002609,FBgn0003205,FBgn0003295,FBgn0003392,FBgn0003410,FBgn0003612,FBgn0004449,FBgn0004595,FBgn0004876,FBgn0004907,FBgn0005536,FBgn0005558,FBgn0005630,FBgn0005632,FBgn0005672,FBgn0010380,FBgn0010473,FBgn0011217,FBgn0011661,FBgn0011817,FBgn0013725,FBgn0013751,FBgn0015371,FBgn0015589,FBgn0015778,FBg…	germline ring canal	GO:0045172	0.0272713	FBgn0003371,FBgn0004907,FBgn0011225,FBgn0013726,FBgn0014029,FBgn0021760,FBgn0032848,FBgn0261268,FBgn0261797,FBgn0263391
synaptic vesicle endocytosis	GO:0048488	6.79511e-08	FBgn0000183,FBgn0000319,FBgn0003008,FBgn0003392,FBgn0004179,FBgn0004242,FBgn0010380,FBgn0013759,FBgn0023388,FBgn0024814,FBgn0026479,FBgn0027356,FBgn0027363,FBgn0028582,FBgn0030230,FBgn0035060,FBgn0038659,FBgn0038816,FBgn0043012,FBgn0086372,FBgn0086784,FBgn0261279,FBgn0263351,FBgn0264855	trans-Golgi network transport vesicle	GO:0030140	0.0274018	FBgn0000319,FBgn0010380,FBgn0015790,FBgn0024187,FBgn0024814
regulation of response to stimulus	GO:0048583	8.76942e-08	FBgn0000229,FBgn0000257,FBgn0000273,FBgn0000319,FBgn0000352,FBgn0000464,FBgn0000541,FBgn0001247,FBgn0001319,FBgn0002973,FBgn0003042,FBgn0003134,FBgn0003205,FBgn0003371,FBgn0003380,FBgn0003392,FBgn0003462,FBgn0003612,FBgn0003862,FBgn0003969,FBgn0004179,FBgn0004419,FBgn0004580,FBgn0004876,FBgn0004907,FBgn0005536,FBgn0005558,FBgn0005592,FBgn0005632,FBgn0005672,FBgn0010247,FBgn0010341,FBgn0010504,FBg…	sperm individualization complex	GO:0070864	0.0274018	FBgn0003392,FBgn0003721,FBgn0011225,FBgn0025865,FBgn0250823
eye development	GO:0001654	1.03678e-07	FBgn0000017,FBgn0000273,FBgn0000319,FBgn0000464,FBgn0000662,FBgn0001202,FBgn0001325,FBgn0002413,FBgn0002609,FBgn0003205,FBgn0003295,FBgn0003392,FBgn0003410,FBgn0003612,FBgn0004449,FBgn0004595,FBgn0004876,FBgn0004907,FBgn0005536,FBgn0005558,FBgn0005630,FBgn0005632,FBgn0005672,FBgn0010380,FBgn0010473,FBgn0011217,FBgn0011661,FBgn0011817,FBgn0013725,FBgn0013751,FBgn0015371,FBgn0015589,FBgn0015778,FBg…	terminal bouton	GO:0043195	0.0274503	FBgn0000346,FBgn0004179,FBgn0004242,FBgn0004574,FBgn0004575,FBgn0013342,FBgn0015790,FBgn0025726,FBgn0029830,FBgn0030691,FBgn0041605,FBgn0261788
synaptic vesicle recycling	GO:0036465	1.04502e-07	FBgn0000183,FBgn0000319,FBgn0003008,FBgn0003392,FBgn0004179,FBgn0004242,FBgn0010380,FBgn0013759,FBgn0023388,FBgn0024814,FBgn0026479,FBgn0027356,FBgn0027363,FBgn0028582,FBgn0030230,FBgn0035060,FBgn0038659,FBgn0038816,FBgn0043012,FBgn0086372,FBgn0086784,FBgn0261279,FBgn0263351,FBgn0264855	growth cone	GO:0030426	0.0274802	FBgn0005631,FBgn0010341,FBgn0011225,FBgn0021760,FBgn0024277,FBgn0027491,FBgn0029903
transport	GO:0006810	1.05163e-07	FBgn0000017,FBgn0000042,FBgn0000047,FBgn0000183,FBgn0000229,FBgn0000257,FBgn0000319,FBgn0000346,FBgn0000352,FBgn0001142,FBgn0001202,FBgn0002413,FBgn0002778,FBgn0002917,FBgn0002921,FBgn0002973,FBgn0003008,FBgn0003091,FBgn0003205,FBgn0003295,FBgn0003371,FBgn0003380,FBgn0003386,FBgn0003392,FBgn0003429,FBgn0003475,FBgn0003710,FBgn0003943,FBgn0003969,FBgn0004179,FBgn0004242,FBgn0004363,FBgn0004381,FBg…	site of polarized growth	GO:0030427	0.0274802	FBgn0005631,FBgn0010341,FBgn0011225,FBgn0021760,FBgn0024277,FBgn0027491,FBgn0029903
regulation of developmental process	GO:0050793	1.08243e-07	FBgn0000017,FBgn0000114,FBgn0000273,FBgn0000464,FBgn0000659,FBgn0001078,FBgn0001122,FBgn0001247,FBgn0001319,FBgn0001325,FBgn0002921,FBgn0002973,FBgn0003091,FBgn0003205,FBgn0003371,FBgn0003410,FBgn0003429,FBgn0003744,FBgn0004242,FBgn0004363,FBgn0004373,FBgn0004449,FBgn0004574,FBgn0004595,FBgn0004870,FBgn0004875,FBgn0004876,FBgn0004921,FBgn0004924,FBgn0005536,FBgn0005558,FBgn0005592,FBgn0005631,FBg…	organelle membrane	GO:0031090	0.0337627	FBgn0000114,FBgn0000183,FBgn0000319,FBgn0000352,FBgn0004242,FBgn0004363,FBgn0004574,FBgn0004907,FBgn0005671,FBgn0010380,FBgn0011708,FBgn0015245,FBgn0015278,FBgn0015324,FBgn0015600,FBgn0017567,FBgn0022097,FBgn0023545,FBgn0024187,FBgn0024814,FBgn0025111,FBgn0026409,FBgn0026753,FBgn0027359,FBgn0027615,FBgn0027779,FBgn0028665,FBgn0029687,FBgn0030230,FBgn0030853,FBgn0030975,FBgn0031436,FBgn0031684,FBg…
regulation of multicellular organismal development	GO:2000026	1.13615e-07	FBgn0000017,FBgn0000273,FBgn0000464,FBgn0001122,FBgn0001319,FBgn0002973,FBgn0003205,FBgn0003371,FBgn0003410,FBgn0003429,FBgn0003744,FBgn0004242,FBgn0004373,FBgn0004574,FBgn0004595,FBgn0004870,FBgn0004875,FBgn0004876,FBgn0004924,FBgn0005536,FBgn0005592,FBgn0005631,FBgn0005672,FBgn0010113,FBgn0010341,FBgn0010415,FBgn0010473,FBgn0010575,FBgn0010602,FBgn0010762,FBgn0011217,FBgn0011259,FBgn0011656,FBg…	vacuolar proton-transporting V-type ATPase complex	GO:0016471	0.0338902	FBgn0005671,FBgn0015324,FBgn0022097,FBgn0026753,FBgn0027779,FBgn0028665,FBgn0040377,FBgn0262511,FBgn0262512,FBgn0265262
regulation of signal transduction	GO:0009966	1.28768e-07	FBgn0000229,FBgn0000257,FBgn0000273,FBgn0000319,FBgn0000352,FBgn0000541,FBgn0001247,FBgn0001319,FBgn0002973,FBgn0003205,FBgn0003371,FBgn0003392,FBgn0003612,FBgn0003969,FBgn0004876,FBgn0004907,FBgn0005558,FBgn0005592,FBgn0005672,FBgn0010504,FBgn0010575,FBgn0010583,FBgn0010602,FBgn0011817,FBgn0013725,FBgn0015400,FBgn0015589,FBgn0016977,FBgn0020279,FBgn0020767,FBgn0021760,FBgn0023169,FBgn0023388,FBg…	perinuclear region of cytoplasm	GO:0048471	0.0363935	FBgn0000319,FBgn0005671,FBgn0015790,FBgn0020510,FBgn0025790,FBgn0028894,FBgn0030141,FBgn0034051,FBgn0034282,FBgn0037102,FBgn0262739,FBgn0264307,FBgn0265487,FBgn0266084
signal transduction	GO:0007165	1.53705e-07	FBgn0000017,FBgn0000229,FBgn0000257,FBgn0000273,FBgn0000319,FBgn0000352,FBgn0000541,FBgn0001078,FBgn0001122,FBgn0001247,FBgn0001319,FBgn0002413,FBgn0002609,FBgn0002973,FBgn0003091,FBgn0003205,FBgn0003295,FBgn0003371,FBgn0003392,FBgn0003612,FBgn0003744,FBgn0003969,FBgn0004363,FBgn0004373,FBgn0004611,FBgn0004646,FBgn0004865,FBgn0004876,FBgn0004907,FBgn0004921,FBgn0005558,FBgn0005586,FBgn0005592,FBg…	coated vesicle	GO:0030135	0.0367776	FBgn0000183,FBgn0000319,FBgn0003008,FBgn0010380,FBgn0015790,FBgn0024187,FBgn0024814,FBgn0030141,FBgn0040512,FBgn0043012,FBgn0086372,FBgn0263351,FBgn0264855
cellular developmental process	GO:0048869	1.78544e-07	FBgn0000017,FBgn0000042,FBgn0000047,FBgn0000108,FBgn0000114,FBgn0000183,FBgn0000229,FBgn0000256,FBgn0000273,FBgn0000319,FBgn0000352,FBgn0000411,FBgn0000464,FBgn0000541,FBgn0000659,FBgn0000662,FBgn0001078,FBgn0001091,FBgn0001122,FBgn0001202,FBgn0001258,FBgn0001319,FBgn0001325,FBgn0002413,FBgn0002521,FBgn0002565,FBgn0002781,FBgn0002878,FBgn0002917,FBgn0002921,FBgn0002973,FBgn0003042,FBgn0003044,FBg…	membrane protein complex	GO:0098796	0.0388708	FBgn0000257,FBgn0000319,FBgn0001122,FBgn0002921,FBgn0003008,FBgn0003380,FBgn0003386,FBgn0003429,FBgn0004456,FBgn0004921,FBgn0005564,FBgn0005671,FBgn0010215,FBgn0010380,FBgn0011708,FBgn0013342,FBgn0015324,FBgn0015777,FBgn0017567,FBgn0019985,FBgn0020622,FBgn0022097,FBgn0023510,FBgn0023545,FBgn0024814,FBgn0026753,FBgn0027359,FBgn0027779,FBgn0028552,FBgn0028665,FBgn0028875,FBgn0030011,FBgn0030141,FBg…
cellular response to stimulus	GO:0051716	2.47819e-07	FBgn0000017,FBgn0000064,FBgn0000229,FBgn0000257,FBgn0000273,FBgn0000319,FBgn0000352,FBgn0000541,FBgn0001078,FBgn0001122,FBgn0001179,FBgn0001229,FBgn0001247,FBgn0001319,FBgn0002413,FBgn0002609,FBgn0002878,FBgn0002891,FBgn0002973,FBgn0003091,FBgn0003205,FBgn0003295,FBgn0003371,FBgn0003392,FBgn0003462,FBgn0003612,FBgn0003710,FBgn0003732,FBgn0003744,FBgn0003862,FBgn0003969,FBgn0004363,FBgn0004373,FBg…	cytoplasmic vesicle part	GO:0044433	0.0414813	FBgn0000183,FBgn0000319,FBgn0004242,FBgn0010380,FBgn0024814,FBgn0030230,FBgn0040512,FBgn0043012,FBgn0263351,FBgn0264855,FBgn0266720
regulation of multicellular organismal process	GO:0051239	2.9833e-07	FBgn0000017,FBgn0000114,FBgn0000273,FBgn0000464,FBgn0000659,FBgn0001122,FBgn0001247,FBgn0001319,FBgn0001325,FBgn0002413,FBgn0002973,FBgn0003091,FBgn0003205,FBgn0003371,FBgn0003380,FBgn0003410,FBgn0003429,FBgn0003744,FBgn0004242,FBgn0004373,FBgn0004419,FBgn0004574,FBgn0004595,FBgn0004870,FBgn0004875,FBgn0004876,FBgn0004924,FBgn0005536,FBgn0005558,FBgn0005592,FBgn0005631,FBgn0005672,FBgn0010113,FBg…	intercellular bridge	GO:0045171	0.0420558	FBgn0003371,FBgn0004907,FBgn0011225,FBgn0013726,FBgn0014029,FBgn0021760,FBgn0032848,FBgn0261268,FBgn0261797,FBgn0263391
endocytosis	GO:0006897	4.48906e-07	FBgn0000042,FBgn0000047,FBgn0000183,FBgn0000229,FBgn0000257,FBgn0000319,FBgn0000346,FBgn0001142,FBgn0001202,FBgn0002973,FBgn0003008,FBgn0003091,FBgn0003392,FBgn0003943,FBgn0003969,FBgn0004179,FBgn0004242,FBgn0004595,FBgn0005632,FBgn0010341,FBgn0010380,FBgn0011661,FBgn0011708,FBgn0013759,FBgn0015278,FBgn0015790,FBgn0015919,FBgn0020510,FBgn0023169,FBgn0023388,FBgn0024273,FBgn0024811,FBgn0024814,FBg…
cellular component biogenesis	GO:0044085	4.984e-07	FBgn0000017,FBgn0000047,FBgn0000114,FBgn0000229,FBgn0000256,FBgn0000257,FBgn0000273,FBgn0000319,FBgn0000346,FBgn0000464,FBgn0000541,FBgn0001122,FBgn0001145,FBgn0002921,FBgn0003371,FBgn0003380,FBgn0003386,FBgn0003392,FBgn0003429,FBgn0003475,FBgn0003721,FBgn0003741,FBgn0003889,FBgn0004242,FBgn0004363,FBgn0004419,FBgn0004449,FBgn0004516,FBgn0004574,FBgn0004575,FBgn0004595,FBgn0004875,FBgn0004882,FBg…
sensory organ development	GO:0007423	5.84493e-07	FBgn0000017,FBgn0000273,FBgn0000319,FBgn0000464,FBgn0000662,FBgn0001202,FBgn0001325,FBgn0002413,FBgn0002609,FBgn0002973,FBgn0003205,FBgn0003295,FBgn0003371,FBgn0003392,FBgn0003410,FBgn0003612,FBgn0003744,FBgn0004449,FBgn0004595,FBgn0004876,FBgn0004907,FBgn0005536,FBgn0005558,FBgn0005630,FBgn0005632,FBgn0005672,FBgn0010380,FBgn0010473,FBgn0011217,FBgn0011661,FBgn0011760,FBgn0011817,FBgn0013725,FBg…
positive regulation of cellular component organization	GO:0051130	6.68832e-07	FBgn0000114,FBgn0000183,FBgn0000256,FBgn0000319,FBgn0002973,FBgn0003091,FBgn0003371,FBgn0003475,FBgn0004242,FBgn0010341,FBgn0010415,FBgn0010762,FBgn0011206,FBgn0011661,FBgn0011742,FBgn0011817,FBgn0013759,FBgn0015589,FBgn0015790,FBgn0020510,FBgn0024273,FBgn0024277,FBgn0025790,FBgn0025865,FBgn0026479,FBgn0027948,FBgn0028894,FBgn0031437,FBgn0032859,FBgn0034265,FBgn0035533,FBgn0037375,FBgn0037884,FBg…
locomotion	GO:0040011	6.72682e-07	FBgn0000017,FBgn0000229,FBgn0000411,FBgn0000464,FBgn0001325,FBgn0002565,FBgn0002781,FBgn0002973,FBgn0003205,FBgn0003295,FBgn0003392,FBgn0003423,FBgn0003435,FBgn0003862,FBgn0004055,FBgn0004179,FBgn0004370,FBgn0004449,FBgn0004456,FBgn0004595,FBgn0005558,FBgn0005592,FBgn0005630,FBgn0005631,FBgn0005632,FBgn0005672,FBgn0010341,FBgn0010415,FBgn0010473,FBgn0010504,FBgn0010575,FBgn0010583,FBgn0010602,FBg…
regulation of growth	GO:0040008	7.47621e-07	FBgn0000017,FBgn0000319,FBgn0000464,FBgn0000659,FBgn0001122,FBgn0001247,FBgn0002413,FBgn0003205,FBgn0003371,FBgn0003392,FBgn0003429,FBgn0003744,FBgn0003969,FBgn0005558,FBgn0005592,FBgn0010341,FBgn0010415,FBgn0010575,FBgn0010762,FBgn0011676,FBgn0011742,FBgn0011817,FBgn0013759,FBgn0015778,FBgn0015790,FBgn0020279,FBgn0020622,FBgn0023169,FBgn0024273,FBgn0024277,FBgn0025790,FBgn0026379,FBgn0028734,FBg…
developmental growth	GO:0048589	8.18998e-07	FBgn0000017,FBgn0000229,FBgn0000464,FBgn0000659,FBgn0001122,FBgn0001247,FBgn0002413,FBgn0002921,FBgn0003205,FBgn0003371,FBgn0003380,FBgn0003429,FBgn0003612,FBgn0003744,FBgn0004449,FBgn0004575,FBgn0005536,FBgn0005558,FBgn0005592,FBgn0010113,FBgn0010341,FBgn0010415,FBgn0010575,FBgn0010762,FBgn0011676,FBgn0011742,FBgn0011817,FBgn0013759,FBgn0014029,FBgn0015544,FBgn0015778,FBgn0015790,FBgn0020279,FBg…
cytoskeleton organization	GO:0007010	8.61195e-07	FBgn0000017,FBgn0000042,FBgn0000047,FBgn0000114,FBgn0000183,FBgn0000256,FBgn0000273,FBgn0000319,FBgn0001122,FBgn0002645,FBgn0003371,FBgn0003392,FBgn0003475,FBgn0003732,FBgn0004373,FBgn0004381,FBgn0004456,FBgn0004876,FBgn0004907,FBgn0004921,FBgn0005586,FBgn0005633,FBgn0010173,FBgn0010215,FBgn0010341,FBgn0010434,FBgn0011224,FBgn0011225,FBgn0011606,FBgn0011661,FBgn0011742,FBgn0011745,FBgn0011747,FBg…
adult behavior	GO:0030534	9.05268e-07	FBgn0000273,FBgn0002413,FBgn0002917,FBgn0002921,FBgn0003380,FBgn0003435,FBgn0003969,FBgn0004575,FBgn0004611,FBgn0005558,FBgn0005672,FBgn0010052,FBgn0010473,FBgn0013759,FBgn0022382,FBgn0023129,FBgn0025777,FBgn0025790,FBgn0026086,FBgn0027066,FBgn0027491,FBgn0030228,FBgn0030600,FBgn0032744,FBgn0033528,FBgn0034636,FBgn0035989,FBgn0036850,FBgn0037705,FBgn0037884,FBgn0038282,FBgn0038476,FBgn0039298,FBg…
regulation of synapse organization	GO:0050807	9.40605e-07	FBgn0000017,FBgn0001122,FBgn0003371,FBgn0003429,FBgn0003462,FBgn0010341,FBgn0010415,FBgn0010762,FBgn0011742,FBgn0011817,FBgn0013759,FBgn0015790,FBgn0024273,FBgn0024277,FBgn0025790,FBgn0028734,FBgn0030600,FBgn0033055,FBgn0034135,FBgn0034265,FBgn0034789,FBgn0035060,FBgn0035533,FBgn0037130,FBgn0037884,FBgn0039269,FBgn0039632,FBgn0041188,FBgn0061198,FBgn0259108,FBgn0259481,FBgn0261788,FBgn0263111,FBg…
growth	GO:0040007	1.19121e-06	FBgn0000017,FBgn0000229,FBgn0000319,FBgn0000464,FBgn0000659,FBgn0001122,FBgn0001247,FBgn0002413,FBgn0002921,FBgn0003205,FBgn0003371,FBgn0003380,FBgn0003392,FBgn0003429,FBgn0003612,FBgn0003744,FBgn0003969,FBgn0004449,FBgn0004575,FBgn0005536,FBgn0005558,FBgn0005592,FBgn0010113,FBgn0010341,FBgn0010415,FBgn0010575,FBgn0010762,FBgn0011676,FBgn0011742,FBgn0011746,FBgn0011817,FBgn0013759,FBgn0014029,FBg…
single-organism transport	GO:0044765	1.23165e-06	FBgn0000017,FBgn0000042,FBgn0000047,FBgn0000183,FBgn0000229,FBgn0000257,FBgn0000319,FBgn0000346,FBgn0000352,FBgn0001142,FBgn0001202,FBgn0002413,FBgn0002778,FBgn0002917,FBgn0002921,FBgn0003008,FBgn0003205,FBgn0003295,FBgn0003371,FBgn0003380,FBgn0003386,FBgn0003392,FBgn0003429,FBgn0003710,FBgn0003943,FBgn0004179,FBgn0004242,FBgn0004363,FBgn0004381,FBgn0004574,FBgn0004575,FBgn0004595,FBgn0004598,FBg…
cellular macromolecule localization	GO:0070727	1.81865e-06	FBgn0000017,FBgn0000042,FBgn0000183,FBgn0000256,FBgn0000257,FBgn0000273,FBgn0000319,FBgn0000352,FBgn0000411,FBgn0002413,FBgn0003008,FBgn0003205,FBgn0003371,FBgn0003392,FBgn0003475,FBgn0003721,FBgn0004242,FBgn0004574,FBgn0004595,FBgn0004875,FBgn0004882,FBgn0010215,FBgn0010247,FBgn0010341,FBgn0010380,FBgn0010434,FBgn0010602,FBgn0011708,FBgn0011747,FBgn0014877,FBgn0015245,FBgn0015589,FBgn0015790,FBg…
regulation of transport	GO:0051049	2.41484e-06	FBgn0000017,FBgn0000183,FBgn0000257,FBgn0000319,FBgn0000352,FBgn0002413,FBgn0002973,FBgn0003091,FBgn0003295,FBgn0003371,FBgn0003710,FBgn0003969,FBgn0004242,FBgn0004363,FBgn0004598,FBgn0011225,FBgn0011661,FBgn0013759,FBgn0015790,FBgn0023091,FBgn0024432,FBgn0025865,FBgn0030897,FBgn0031534,FBgn0032485,FBgn0034433,FBgn0034913,FBgn0037015,FBgn0037093,FBgn0037098,FBgn0037766,FBgn0038237,FBgn0038816,FBg…
intracellular signal transduction	GO:0035556	2.69296e-06	FBgn0000229,FBgn0000273,FBgn0000352,FBgn0000541,FBgn0001122,FBgn0001247,FBgn0001319,FBgn0003091,FBgn0003205,FBgn0003371,FBgn0003612,FBgn0003744,FBgn0003969,FBgn0004373,FBgn0004611,FBgn0004907,FBgn0005586,FBgn0005592,FBgn0010341,FBgn0010398,FBgn0011676,FBgn0013725,FBgn0013972,FBgn0013973,FBgn0015278,FBgn0015778,FBgn0015790,FBgn0015797,FBgn0015946,FBgn0020279,FBgn0021760,FBgn0023169,FBgn0023416,FBg…
macromolecule localization	GO:0033036	2.78506e-06	FBgn0000017,FBgn0000042,FBgn0000183,FBgn0000256,FBgn0000257,FBgn0000273,FBgn0000319,FBgn0000352,FBgn0000411,FBgn0002413,FBgn0002973,FBgn0003008,FBgn0003205,FBgn0003295,FBgn0003371,FBgn0003392,FBgn0003475,FBgn0003721,FBgn0004242,FBgn0004574,FBgn0004595,FBgn0004875,FBgn0004882,FBgn0004921,FBgn0005586,FBgn0010215,FBgn0010247,FBgn0010341,FBgn0010380,FBgn0010434,FBgn0010602,FBgn0011225,FBgn0011656,FBg…
negative regulation of signal transduction	GO:0009968	2.9924e-06	FBgn0000229,FBgn0000257,FBgn0000273,FBgn0000352,FBgn0000541,FBgn0001247,FBgn0002973,FBgn0003205,FBgn0003371,FBgn0003612,FBgn0003969,FBgn0004876,FBgn0010575,FBgn0010583,FBgn0010602,FBgn0011817,FBgn0015400,FBgn0015589,FBgn0020279,FBgn0021760,FBgn0023169,FBgn0023388,FBgn0025638,FBgn0025740,FBgn0026379,FBgn0026597,FBgn0027363,FBgn0028734,FBgn0029006,FBgn0029094,FBgn0029881,FBgn0030600,FBgn0031885,FBg…
neuron projection development	GO:0031175	2.99689e-06	FBgn0000017,FBgn0000108,FBgn0000229,FBgn0000411,FBgn0000464,FBgn0000541,FBgn0001078,FBgn0001319,FBgn0001325,FBgn0002521,FBgn0002565,FBgn0003380,FBgn0003435,FBgn0003721,FBgn0003744,FBgn0003862,FBgn0004055,FBgn0004362,FBgn0004370,FBgn0004449,FBgn0004456,FBgn0004595,FBgn0005536,FBgn0005592,FBgn0005630,FBgn0005631,FBgn0010113,FBgn0010173,FBgn0010247,FBgn0010341,FBgn0010415,FBgn0010473,FBgn0010575,FBg…
positive regulation of cellular component biogenesis	GO:0044089	3.99683e-06	FBgn0000256,FBgn0003475,FBgn0010341,FBgn0010415,FBgn0010762,FBgn0011742,FBgn0011817,FBgn0015589,FBgn0024273,FBgn0024277,FBgn0027948,FBgn0028894,FBgn0031437,FBgn0032859,FBgn0034265,FBgn0035533,FBgn0037884,FBgn0051363,FBgn0061198,FBgn0085447,FBgn0243516,FBgn0250823,FBgn0261397,FBgn0261788,FBgn0261854,FBgn0263111,FBgn0264598,FBgn0264606,FBgn0266084
neuron projection morphogenesis	GO:0048812	4.05088e-06	FBgn0000017,FBgn0000108,FBgn0000229,FBgn0000411,FBgn0000464,FBgn0000541,FBgn0001078,FBgn0001319,FBgn0001325,FBgn0002521,FBgn0002565,FBgn0003380,FBgn0003435,FBgn0003721,FBgn0003744,FBgn0003862,FBgn0004055,FBgn0004362,FBgn0004370,FBgn0004449,FBgn0004456,FBgn0004595,FBgn0005536,FBgn0005592,FBgn0005630,FBgn0005631,FBgn0010113,FBgn0010173,FBgn0010247,FBgn0010341,FBgn0010415,FBgn0010473,FBgn0010575,FBg…
cellular protein complex assembly	GO:0043623	4.09405e-06	FBgn0000256,FBgn0000257,FBgn0000346,FBgn0003475,FBgn0003889,FBgn0004574,FBgn0005633,FBgn0010341,FBgn0011742,FBgn0024273,FBgn0025726,FBgn0026430,FBgn0026431,FBgn0027508,FBgn0027615,FBgn0027948,FBgn0028552,FBgn0028894,FBgn0029687,FBgn0030412,FBgn0030610,FBgn0031437,FBgn0032195,FBgn0032859,FBgn0033055,FBgn0035533,FBgn0035756,FBgn0035960,FBgn0036892,FBgn0038565,FBgn0039869,FBgn0041188,FBgn0051363,FBg…
cell projection organization	GO:0030030	4.11288e-06	FBgn0000017,FBgn0000108,FBgn0000229,FBgn0000352,FBgn0000411,FBgn0000464,FBgn0000541,FBgn0001078,FBgn0001122,FBgn0001319,FBgn0001325,FBgn0002413,FBgn0002521,FBgn0002565,FBgn0003380,FBgn0003435,FBgn0003721,FBgn0003744,FBgn0003862,FBgn0004055,FBgn0004362,FBgn0004363,FBgn0004370,FBgn0004449,FBgn0004456,FBgn0004595,FBgn0005536,FBgn0005592,FBgn0005630,FBgn0005631,FBgn0010113,FBgn0010173,FBgn0010247,FBg…
movement of cell or subcellular component	GO:0006928	4.11668e-06	FBgn0000017,FBgn0000229,FBgn0000352,FBgn0000411,FBgn0000464,FBgn0001325,FBgn0002565,FBgn0002781,FBgn0002973,FBgn0003205,FBgn0003295,FBgn0003392,FBgn0003435,FBgn0003862,FBgn0004055,FBgn0004370,FBgn0004381,FBgn0004449,FBgn0004456,FBgn0004595,FBgn0005558,FBgn0005592,FBgn0005630,FBgn0005631,FBgn0005632,FBgn0005672,FBgn0010235,FBgn0010341,FBgn0010415,FBgn0010473,FBgn0010575,FBgn0010583,FBgn0010602,FBg…
single-multicellular organism process	GO:0044707	4.44366e-06	FBgn0000017,FBgn0000042,FBgn0000108,FBgn0000114,FBgn0000183,FBgn0000229,FBgn0000256,FBgn0000257,FBgn0000273,FBgn0000289,FBgn0000319,FBgn0000352,FBgn0000370,FBgn0000411,FBgn0000464,FBgn0000541,FBgn0000659,FBgn0000662,FBgn0001078,FBgn0001122,FBgn0001124,FBgn0001145,FBgn0001202,FBgn0001225,FBgn0001226,FBgn0001247,FBgn0001253,FBgn0001319,FBgn0001325,FBgn0002413,FBgn0002521,FBgn0002565,FBgn0002609,FBg…
cell morphogenesis involved in neuron differentiation	GO:0048667	5.20667e-06	FBgn0000017,FBgn0000229,FBgn0000411,FBgn0000464,FBgn0000541,FBgn0001078,FBgn0001319,FBgn0001325,FBgn0002521,FBgn0002565,FBgn0003205,FBgn0003380,FBgn0003435,FBgn0003721,FBgn0003744,FBgn0003862,FBgn0004055,FBgn0004362,FBgn0004370,FBgn0004449,FBgn0004456,FBgn0004595,FBgn0005536,FBgn0005592,FBgn0005630,FBgn0005631,FBgn0010113,FBgn0010341,FBgn0010415,FBgn0010473,FBgn0010575,FBgn0010583,FBgn0010768,FBg…
negative regulation of cellular process	GO:0048523	5.31882e-06	FBgn0000017,FBgn0000064,FBgn0000108,FBgn0000114,FBgn0000229,FBgn0000257,FBgn0000273,FBgn0000352,FBgn0000411,FBgn0000464,FBgn0000541,FBgn0000659,FBgn0001122,FBgn0001206,FBgn0001247,FBgn0001325,FBgn0002413,FBgn0002521,FBgn0002609,FBgn0002878,FBgn0002973,FBgn0003042,FBgn0003044,FBgn0003205,FBgn0003371,FBgn0003429,FBgn0003612,FBgn0003732,FBgn0003741,FBgn0003969,FBgn0004373,FBgn0004419,FBgn0004595,FBg…
regulation of developmental growth	GO:0048638	5.61575e-06	FBgn0000017,FBgn0000464,FBgn0000659,FBgn0001122,FBgn0001247,FBgn0003205,FBgn0003371,FBgn0003429,FBgn0003744,FBgn0005558,FBgn0005592,FBgn0010341,FBgn0010415,FBgn0010575,FBgn0010762,FBgn0011676,FBgn0011742,FBgn0011817,FBgn0013759,FBgn0015778,FBgn0015790,FBgn0020279,FBgn0020622,FBgn0024273,FBgn0024277,FBgn0025790,FBgn0026379,FBgn0028734,FBgn0030600,FBgn0033055,FBgn0034135,FBgn0034265,FBgn0034789,FBg…
negative regulation of biological process	GO:0048519	5.76532e-06	FBgn0000017,FBgn0000064,FBgn0000108,FBgn0000114,FBgn0000229,FBgn0000257,FBgn0000273,FBgn0000352,FBgn0000411,FBgn0000464,FBgn0000541,FBgn0000659,FBgn0001122,FBgn0001206,FBgn0001247,FBgn0001325,FBgn0002413,FBgn0002521,FBgn0002609,FBgn0002878,FBgn0002973,FBgn0003042,FBgn0003044,FBgn0003205,FBgn0003371,FBgn0003429,FBgn0003612,FBgn0003732,FBgn0003741,FBgn0003969,FBgn0004179,FBgn0004373,FBgn0004419,FBg…
negative regulation of signaling	GO:0023057	6.28853e-06	FBgn0000229,FBgn0000257,FBgn0000273,FBgn0000352,FBgn0000541,FBgn0001247,FBgn0002973,FBgn0003205,FBgn0003371,FBgn0003429,FBgn0003612,FBgn0003969,FBgn0004876,FBgn0010575,FBgn0010583,FBgn0010602,FBgn0011817,FBgn0015400,FBgn0015589,FBgn0020279,FBgn0021760,FBgn0023169,FBgn0023388,FBgn0025638,FBgn0025740,FBgn0026379,FBgn0026597,FBgn0027363,FBgn0028734,FBgn0029006,FBgn0029094,FBgn0029881,FBgn0030600,FBg…
cell morphogenesis involved in differentiation	GO:0000904	6.63623e-06	FBgn0000017,FBgn0000229,FBgn0000411,FBgn0000464,FBgn0000541,FBgn0001078,FBgn0001319,FBgn0001325,FBgn0002521,FBgn0002565,FBgn0003205,FBgn0003371,FBgn0003380,FBgn0003435,FBgn0003721,FBgn0003744,FBgn0003862,FBgn0004055,FBgn0004362,FBgn0004370,FBgn0004449,FBgn0004456,FBgn0004595,FBgn0005536,FBgn0005592,FBgn0005630,FBgn0005631,FBgn0010113,FBgn0010341,FBgn0010415,FBgn0010473,FBgn0010575,FBgn0010583,FBg…
synaptic vesicle exocytosis	GO:0016079	9.10729e-06	FBgn0000183,FBgn0000319,FBgn0000346,FBgn0004179,FBgn0004242,FBgn0004574,FBgn0004575,FBgn0011708,FBgn0013342,FBgn0013759,FBgn0025726,FBgn0028552,FBgn0029687,FBgn0030230,FBgn0030412,FBgn0035756,FBgn0037084,FBgn0041605,FBgn0053653,FBgn0086784,FBgn0261049,FBgn0261090,FBgn0266721
cell morphogenesis	GO:0000902	9.50325e-06	FBgn0000017,FBgn0000108,FBgn0000229,FBgn0000411,FBgn0000464,FBgn0000541,FBgn0001078,FBgn0001319,FBgn0001325,FBgn0002521,FBgn0002565,FBgn0002921,FBgn0003205,FBgn0003371,FBgn0003380,FBgn0003435,FBgn0003721,FBgn0003744,FBgn0003862,FBgn0004055,FBgn0004362,FBgn0004363,FBgn0004370,FBgn0004449,FBgn0004456,FBgn0004595,FBgn0004921,FBgn0005536,FBgn0005592,FBgn0005630,FBgn0005631,FBgn0010113,FBgn0010173,FBg…
membrane budding	GO:0006900	1.02012e-05	FBgn0000319,FBgn0003008,FBgn0003392,FBgn0010380,FBgn0024273,FBgn0024814,FBgn0026479,FBgn0028734,FBgn0037231,FBgn0043012,FBgn0052654,FBgn0086372,FBgn0263351,FBgn0264855
modulation of synaptic transmission	GO:0050804	1.02889e-05	FBgn0000183,FBgn0000273,FBgn0000346,FBgn0003380,FBgn0003392,FBgn0003429,FBgn0004179,FBgn0004242,FBgn0004611,FBgn0013334,FBgn0013759,FBgn0019985,FBgn0027505,FBgn0028734,FBgn0030228,FBgn0030412,FBgn0030897,FBgn0034072,FBgn0038816,FBgn0039927,FBgn0041605,FBgn0259246,FBgn0260003,FBgn0261788,FBgn0263111,FBgn0264006,FBgn0264087,FBgn0264606
negative regulation of cell communication	GO:0010648	1.03574e-05	FBgn0000229,FBgn0000257,FBgn0000273,FBgn0000352,FBgn0000541,FBgn0001247,FBgn0002973,FBgn0003205,FBgn0003371,FBgn0003429,FBgn0003612,FBgn0003969,FBgn0004876,FBgn0010575,FBgn0010583,FBgn0010602,FBgn0011817,FBgn0015400,FBgn0015589,FBgn0020279,FBgn0021760,FBgn0023169,FBgn0023388,FBgn0025638,FBgn0025740,FBgn0026379,FBgn0026597,FBgn0027363,FBgn0028734,FBgn0029006,FBgn0029094,FBgn0029881,FBgn0030600,FBg…
axon development	GO:0061564	1.06768e-05	FBgn0000017,FBgn0000229,FBgn0000411,FBgn0000464,FBgn0001325,FBgn0002565,FBgn0003380,FBgn0003435,FBgn0003862,FBgn0004055,FBgn0004370,FBgn0004449,FBgn0004456,FBgn0004595,FBgn0005536,FBgn0005592,FBgn0005630,FBgn0005631,FBgn0010113,FBgn0010341,FBgn0010415,FBgn0010473,FBgn0010575,FBgn0010583,FBgn0011259,FBgn0011661,FBgn0015589,FBgn0015797,FBgn0016061,FBgn0016977,FBgn0020294,FBgn0020510,FBgn0021760,FBg…
axonogenesis	GO:0007409	1.46986e-05	FBgn0000017,FBgn0000229,FBgn0000411,FBgn0000464,FBgn0001325,FBgn0002565,FBgn0003380,FBgn0003435,FBgn0003862,FBgn0004055,FBgn0004370,FBgn0004449,FBgn0004456,FBgn0004595,FBgn0005536,FBgn0005592,FBgn0005630,FBgn0005631,FBgn0010113,FBgn0010341,FBgn0010415,FBgn0010473,FBgn0010575,FBgn0010583,FBgn0011259,FBgn0011661,FBgn0015589,FBgn0015797,FBgn0016061,FBgn0016977,FBgn0020294,FBgn0020510,FBgn0021760,FBg…
compound eye morphogenesis	GO:0001745	1.62212e-05	FBgn0000319,FBgn0000464,FBgn0001202,FBgn0002413,FBgn0003205,FBgn0003295,FBgn0003392,FBgn0003410,FBgn0004449,FBgn0004595,FBgn0004876,FBgn0004907,FBgn0005536,FBgn0005558,FBgn0005630,FBgn0005632,FBgn0005672,FBgn0010473,FBgn0011217,FBgn0011661,FBgn0011817,FBgn0013725,FBgn0015371,FBgn0015589,FBgn0015778,FBgn0015790,FBgn0015797,FBgn0015919,FBgn0022960,FBgn0025743,FBgn0026379,FBgn0027053,FBgn0027356,FBg…
synaptic vesicle budding	GO:0070142	1.64178e-05	FBgn0000319,FBgn0003008,FBgn0003392,FBgn0010380,FBgn0024814,FBgn0026479,FBgn0028734,FBgn0043012,FBgn0086372,FBgn0263351,FBgn0264855
cellular protein localization	GO:0034613	2.64282e-05	FBgn0000017,FBgn0000042,FBgn0000257,FBgn0000319,FBgn0000352,FBgn0002413,FBgn0003008,FBgn0003205,FBgn0003371,FBgn0003392,FBgn0004595,FBgn0010215,FBgn0010247,FBgn0010341,FBgn0010380,FBgn0010434,FBgn0010602,FBgn0011708,FBgn0011747,FBgn0014877,FBgn0015245,FBgn0015589,FBgn0015790,FBgn0023083,FBgn0024273,FBgn0024814,FBgn0026379,FBgn0027359,FBgn0027363,FBgn0027508,FBgn0027615,FBgn0028552,FBgn0028582,FBg…
positive regulation of biological process	GO:0048518	2.81241e-05	FBgn0000017,FBgn0000114,FBgn0000183,FBgn0000229,FBgn0000256,FBgn0000273,FBgn0000319,FBgn0000352,FBgn0000370,FBgn0000411,FBgn0000541,FBgn0000659,FBgn0001078,FBgn0001247,FBgn0001319,FBgn0002413,FBgn0002973,FBgn0003091,FBgn0003134,FBgn0003205,FBgn0003295,FBgn0003371,FBgn0003392,FBgn0003475,FBgn0003612,FBgn0003744,FBgn0003862,FBgn0003969,FBgn0004242,FBgn0004595,FBgn0004882,FBgn0004907,FBgn0005558,FBg…
positive regulation of cytoskeleton organization	GO:0051495	3.58316e-05	FBgn0000256,FBgn0003475,FBgn0011742,FBgn0020510,FBgn0024273,FBgn0027948,FBgn0028894,FBgn0031437,FBgn0032859,FBgn0035533,FBgn0051363,FBgn0243516,FBgn0250823,FBgn0261797,FBgn0266084
negative regulation of response to stimulus	GO:0048585	3.60381e-05	FBgn0000229,FBgn0000257,FBgn0000273,FBgn0000352,FBgn0000541,FBgn0001247,FBgn0002973,FBgn0003042,FBgn0003205,FBgn0003371,FBgn0003612,FBgn0003969,FBgn0004179,FBgn0004580,FBgn0004876,FBgn0005632,FBgn0010575,FBgn0010583,FBgn0010602,FBgn0011817,FBgn0015400,FBgn0015589,FBgn0020279,FBgn0021760,FBgn0023169,FBgn0023388,FBgn0025638,FBgn0025740,FBgn0026379,FBgn0026597,FBgn0027363,FBgn0028734,FBgn0029006,FBg…
eye morphogenesis	GO:0048592	3.60381e-05	FBgn0000319,FBgn0000464,FBgn0001202,FBgn0002413,FBgn0003205,FBgn0003295,FBgn0003392,FBgn0003410,FBgn0004449,FBgn0004595,FBgn0004876,FBgn0004907,FBgn0005536,FBgn0005558,FBgn0005630,FBgn0005632,FBgn0005672,FBgn0010473,FBgn0011217,FBgn0011661,FBgn0011817,FBgn0013725,FBgn0015371,FBgn0015589,FBgn0015778,FBgn0015790,FBgn0015797,FBgn0015919,FBgn0022960,FBgn0025743,FBgn0026379,FBgn0027053,FBgn0027356,FBg…
sensory organ morphogenesis	GO:0090596	3.60381e-05	FBgn0000319,FBgn0000464,FBgn0001202,FBgn0002413,FBgn0003205,FBgn0003295,FBgn0003392,FBgn0003410,FBgn0004449,FBgn0004595,FBgn0004876,FBgn0004907,FBgn0005536,FBgn0005558,FBgn0005630,FBgn0005632,FBgn0005672,FBgn0010473,FBgn0011217,FBgn0011661,FBgn0011817,FBgn0013725,FBgn0015371,FBgn0015589,FBgn0015778,FBgn0015790,FBgn0015797,FBgn0015919,FBgn0022960,FBgn0025743,FBgn0026379,FBgn0027053,FBgn0027356,FBg…
establishment or maintenance of cell polarity	GO:0007163	3.90482e-05	FBgn0000183,FBgn0000273,FBgn0000319,FBgn0002413,FBgn0003205,FBgn0003371,FBgn0004381,FBgn0004882,FBgn0004907,FBgn0005630,FBgn0010215,FBgn0010247,FBgn0010341,FBgn0010434,FBgn0011224,FBgn0011661,FBgn0011760,FBgn0011817,FBgn0013759,FBgn0015589,FBgn0015778,FBgn0015790,FBgn0015797,FBgn0015919,FBgn0020279,FBgn0021760,FBgn0023169,FBgn0027066,FBgn0027655,FBgn0027948,FBgn0030268,FBgn0030412,FBgn0033984,FBg…
regulation of localization	GO:0032879	4.11887e-05	FBgn0000017,FBgn0000183,FBgn0000257,FBgn0000273,FBgn0000319,FBgn0000352,FBgn0000464,FBgn0002413,FBgn0002973,FBgn0003091,FBgn0003295,FBgn0003371,FBgn0003710,FBgn0003969,FBgn0004242,FBgn0004363,FBgn0004574,FBgn0004595,FBgn0004598,FBgn0004875,FBgn0005631,FBgn0011225,FBgn0011259,FBgn0011661,FBgn0013759,FBgn0015790,FBgn0023091,FBgn0024432,FBgn0025865,FBgn0026379,FBgn0027363,FBgn0030897,FBgn0031534,FBg…
cell projection morphogenesis	GO:0048858	4.27691e-05	FBgn0000017,FBgn0000108,FBgn0000229,FBgn0000411,FBgn0000464,FBgn0000541,FBgn0001078,FBgn0001319,FBgn0001325,FBgn0002521,FBgn0002565,FBgn0003380,FBgn0003435,FBgn0003721,FBgn0003744,FBgn0003862,FBgn0004055,FBgn0004362,FBgn0004363,FBgn0004370,FBgn0004449,FBgn0004456,FBgn0004595,FBgn0005536,FBgn0005592,FBgn0005630,FBgn0005631,FBgn0010113,FBgn0010173,FBgn0010247,FBgn0010341,FBgn0010415,FBgn0010473,FBg…
regulation of actin cytoskeleton organization	GO:0032956	4.33605e-05	FBgn0000017,FBgn0000256,FBgn0003392,FBgn0003475,FBgn0010341,FBgn0011225,FBgn0011661,FBgn0011742,FBgn0020510,FBgn0024273,FBgn0024811,FBgn0028894,FBgn0031437,FBgn0032859,FBgn0035533,FBgn0041188,FBgn0243516,FBgn0250823,FBgn0263456,FBgn0264598,FBgn0266084
regulation of actin filament-based process	GO:0032970	4.33605e-05	FBgn0000017,FBgn0000256,FBgn0003392,FBgn0003475,FBgn0010341,FBgn0011225,FBgn0011661,FBgn0011742,FBgn0020510,FBgn0024273,FBgn0024811,FBgn0028894,FBgn0031437,FBgn0032859,FBgn0035533,FBgn0041188,FBgn0243516,FBgn0250823,FBgn0263456,FBgn0264598,FBgn0266084
macromolecular complex assembly	GO:0065003	7.33129e-05	FBgn0000256,FBgn0000257,FBgn0000346,FBgn0000541,FBgn0003380,FBgn0003386,FBgn0003475,FBgn0003741,FBgn0003889,FBgn0004419,FBgn0004574,FBgn0005564,FBgn0005616,FBgn0005633,FBgn0010341,FBgn0011604,FBgn0011606,FBgn0011742,FBgn0014879,FBgn0015589,FBgn0019660,FBgn0019661,FBgn0021760,FBgn0022893,FBgn0024273,FBgn0025726,FBgn0026370,FBgn0026430,FBgn0026431,FBgn0027066,FBgn0027492,FBgn0027508,FBgn0027615,FBg…
small GTPase mediated signal transduction	GO:0007264	7.55689e-05	FBgn0003205,FBgn0003969,FBgn0004907,FBgn0005586,FBgn0010341,FBgn0010398,FBgn0013725,FBgn0015778,FBgn0015790,FBgn0015797,FBgn0021760,FBgn0024277,FBgn0025740,FBgn0026056,FBgn0026375,FBgn0029834,FBgn0030613,FBgn0031090,FBgn0031118,FBgn0031871,FBgn0031882,FBgn0032633,FBgn0034230,FBgn0035255,FBgn0035733,FBgn0037093,FBgn0037326,FBgn0038504,FBgn0038768,FBgn0038816,FBgn0039883,FBgn0040011,FBgn0043070,FBg…
cell part morphogenesis	GO:0032990	7.81409e-05	FBgn0000017,FBgn0000108,FBgn0000229,FBgn0000411,FBgn0000464,FBgn0000541,FBgn0001078,FBgn0001319,FBgn0001325,FBgn0002521,FBgn0002565,FBgn0003380,FBgn0003435,FBgn0003721,FBgn0003744,FBgn0003862,FBgn0004055,FBgn0004362,FBgn0004363,FBgn0004370,FBgn0004449,FBgn0004456,FBgn0004595,FBgn0005536,FBgn0005592,FBgn0005630,FBgn0005631,FBgn0010113,FBgn0010173,FBgn0010247,FBgn0010341,FBgn0010415,FBgn0010473,FBg…
synaptic vesicle budding from presynaptic membrane	GO:0016185	8.27204e-05	FBgn0000319,FBgn0003008,FBgn0003392,FBgn0010380,FBgn0024814,FBgn0026479,FBgn0043012,FBgn0086372,FBgn0263351,FBgn0264855
protein localization	GO:0008104	8.95454e-05	FBgn0000017,FBgn0000042,FBgn0000257,FBgn0000319,FBgn0000352,FBgn0002413,FBgn0002973,FBgn0003008,FBgn0003205,FBgn0003295,FBgn0003371,FBgn0003392,FBgn0004595,FBgn0004921,FBgn0005586,FBgn0010215,FBgn0010247,FBgn0010341,FBgn0010380,FBgn0010434,FBgn0010602,FBgn0011225,FBgn0011661,FBgn0011708,FBgn0011747,FBgn0014877,FBgn0015245,FBgn0015589,FBgn0015790,FBgn0015797,FBgn0023083,FBgn0023388,FBgn0024273,FBg…
neurogenesis	GO:0022008	9.96106e-05	FBgn0000017,FBgn0000108,FBgn0000229,FBgn0000411,FBgn0000464,FBgn0000541,FBgn0001078,FBgn0001122,FBgn0001202,FBgn0001319,FBgn0001325,FBgn0002413,FBgn0002521,FBgn0002565,FBgn0002917,FBgn0002973,FBgn0003042,FBgn0003044,FBgn0003205,FBgn0003295,FBgn0003380,FBgn0003410,FBgn0003435,FBgn0003612,FBgn0003721,FBgn0003744,FBgn0003862,FBgn0004055,FBgn0004362,FBgn0004370,FBgn0004449,FBgn0004456,FBgn0004595,FBg…
protein complex biogenesis	GO:0070271	0.00011386	FBgn0000256,FBgn0000257,FBgn0000346,FBgn0000541,FBgn0003380,FBgn0003386,FBgn0003475,FBgn0003889,FBgn0004574,FBgn0005564,FBgn0005633,FBgn0010341,FBgn0011604,FBgn0011606,FBgn0011742,FBgn0014879,FBgn0015589,FBgn0021760,FBgn0022893,FBgn0024273,FBgn0025726,FBgn0026370,FBgn0026430,FBgn0026431,FBgn0027066,FBgn0027492,FBgn0027508,FBgn0027615,FBgn0027948,FBgn0028552,FBgn0028554,FBgn0028894,FBgn0029094,FBg…
regulation of cytoskeleton organization	GO:0051493	0.000114571	FBgn0000017,FBgn0000256,FBgn0003392,FBgn0003475,FBgn0004373,FBgn0010341,FBgn0011225,FBgn0011661,FBgn0011742,FBgn0020510,FBgn0021760,FBgn0024273,FBgn0024811,FBgn0025790,FBgn0027948,FBgn0028894,FBgn0031437,FBgn0032859,FBgn0034894,FBgn0035533,FBgn0037643,FBgn0041188,FBgn0051363,FBgn0243516,FBgn0250823,FBgn0261797,FBgn0263456,FBgn0264598,FBgn0266084,FBgn0266521
regulation of protein polymerization	GO:0032271	0.00012085	FBgn0000256,FBgn0003475,FBgn0010341,FBgn0011742,FBgn0024273,FBgn0027948,FBgn0028894,FBgn0031437,FBgn0032859,FBgn0035533,FBgn0041188,FBgn0051363,FBgn0243516,FBgn0250823,FBgn0263456,FBgn0264598
positive regulation of cellular process	GO:0048522	0.000140938	FBgn0000114,FBgn0000183,FBgn0000229,FBgn0000256,FBgn0000273,FBgn0000319,FBgn0000352,FBgn0000370,FBgn0000411,FBgn0000541,FBgn0000659,FBgn0001078,FBgn0001319,FBgn0002413,FBgn0002973,FBgn0003091,FBgn0003205,FBgn0003295,FBgn0003371,FBgn0003392,FBgn0003475,FBgn0003862,FBgn0004242,FBgn0004882,FBgn0004907,FBgn0005558,FBgn0005592,FBgn0005630,FBgn0005631,FBgn0005672,FBgn0010247,FBgn0010341,FBgn0010415,FBg…
epithelium development	GO:0060429	0.00014498	FBgn0000017,FBgn0000114,FBgn0000229,FBgn0000256,FBgn0000273,FBgn0000289,FBgn0000352,FBgn0000659,FBgn0001078,FBgn0001122,FBgn0001124,FBgn0001226,FBgn0001253,FBgn0001319,FBgn0001325,FBgn0002413,FBgn0002973,FBgn0003175,FBgn0003205,FBgn0003295,FBgn0003371,FBgn0003392,FBgn0003475,FBgn0003612,FBgn0003744,FBgn0004373,FBgn0004419,FBgn0004456,FBgn0004574,FBgn0004607,FBgn0004811,FBgn0004870,FBgn0004882,FBg…
adult locomotory behavior	GO:0008344	0.000145835	FBgn0002917,FBgn0002921,FBgn0003380,FBgn0004611,FBgn0005558,FBgn0010473,FBgn0013759,FBgn0025790,FBgn0026086,FBgn0027066,FBgn0027491,FBgn0030228,FBgn0030600,FBgn0032744,FBgn0033528,FBgn0034636,FBgn0036850,FBgn0038476,FBgn0039802,FBgn0052423,FBgn0086778,FBgn0259246,FBgn0262636,FBgn0262738,FBgn0263111
protein complex assembly	GO:0006461	0.000160195	FBgn0000256,FBgn0000257,FBgn0000346,FBgn0000541,FBgn0003380,FBgn0003386,FBgn0003475,FBgn0003889,FBgn0004574,FBgn0005564,FBgn0005633,FBgn0010341,FBgn0011604,FBgn0011606,FBgn0011742,FBgn0014879,FBgn0015589,FBgn0021760,FBgn0022893,FBgn0024273,FBgn0025726,FBgn0026370,FBgn0026430,FBgn0026431,FBgn0027066,FBgn0027492,FBgn0027508,FBgn0027615,FBgn0027948,FBgn0028552,FBgn0028554,FBgn0028894,FBgn0029094,FBg…
rhythmic behavior	GO:0007622	0.000167076	FBgn0000273,FBgn0002413,FBgn0002917,FBgn0002973,FBgn0003371,FBgn0003380,FBgn0003429,FBgn0005536,FBgn0011656,FBgn0015544,FBgn0019643,FBgn0022382,FBgn0023416,FBgn0025777,FBgn0026086,FBgn0028734,FBgn0030228,FBgn0031759,FBgn0038693,FBgn0039298,FBgn0039536,FBgn0041188,FBgn0053988,FBgn0261268,FBgn0262866,FBgn0264006,FBgn0264492
cellular macromolecular complex assembly	GO:0034622	0.000182362	FBgn0000256,FBgn0000257,FBgn0000346,FBgn0000541,FBgn0003475,FBgn0003741,FBgn0003889,FBgn0004419,FBgn0004574,FBgn0005616,FBgn0005633,FBgn0010341,FBgn0011604,FBgn0011742,FBgn0014879,FBgn0019660,FBgn0019661,FBgn0022893,FBgn0024273,FBgn0025726,FBgn0026430,FBgn0026431,FBgn0027508,FBgn0027615,FBgn0027948,FBgn0028552,FBgn0028554,FBgn0028894,FBgn0029094,FBgn0029687,FBgn0030412,FBgn0030610,FBgn0031437,FBg…
neuromuscular synaptic transmission	GO:0007274	0.000187714	FBgn0000303,FBgn0000346,FBgn0003429,FBgn0004179,FBgn0004242,FBgn0004611,FBgn0010341,FBgn0013759,FBgn0025790,FBgn0028734,FBgn0029992,FBgn0030412,FBgn0032640,FBgn0033055,FBgn0041605,FBgn0050077,FBgn0259246,FBgn0260003,FBgn0261788,FBgn0262483,FBgn0263456,FBgn0264006,FBgn0264087
multicellular organismal reproductive process	GO:0048609	0.000190284	FBgn0000017,FBgn0000042,FBgn0000114,FBgn0000183,FBgn0000229,FBgn0000256,FBgn0000273,FBgn0000319,FBgn0000352,FBgn0000464,FBgn0000541,FBgn0001247,FBgn0002781,FBgn0002878,FBgn0003205,FBgn0003371,FBgn0003392,FBgn0003429,FBgn0003475,FBgn0003710,FBgn0003721,FBgn0003741,FBgn0003862,FBgn0003943,FBgn0004242,FBgn0004363,FBgn0004373,FBgn0004419,FBgn0004574,FBgn0004575,FBgn0004595,FBgn0004811,FBgn0004875,FBg…
cellular component morphogenesis	GO:0032989	0.000190413	FBgn0000017,FBgn0000047,FBgn0000108,FBgn0000114,FBgn0000229,FBgn0000411,FBgn0000464,FBgn0000541,FBgn0001078,FBgn0001319,FBgn0001325,FBgn0002521,FBgn0002565,FBgn0002921,FBgn0003205,FBgn0003371,FBgn0003380,FBgn0003392,FBgn0003435,FBgn0003721,FBgn0003744,FBgn0003862,FBgn0004055,FBgn0004362,FBgn0004363,FBgn0004370,FBgn0004449,FBgn0004456,FBgn0004595,FBgn0004921,FBgn0005536,FBgn0005592,FBgn0005630,FBg…
imaginal disc development	GO:0007444	0.000198837	FBgn0000114,FBgn0000229,FBgn0000273,FBgn0000289,FBgn0000352,FBgn0001078,FBgn0001122,FBgn0001124,FBgn0001226,FBgn0001253,FBgn0001319,FBgn0001325,FBgn0002413,FBgn0003175,FBgn0003205,FBgn0003295,FBgn0003371,FBgn0003612,FBgn0003744,FBgn0004456,FBgn0004607,FBgn0004870,FBgn0005536,FBgn0005558,FBgn0005592,FBgn0005630,FBgn0005672,FBgn0010113,FBgn0010313,FBgn0010341,FBgn0010434,FBgn0010575,FBgn0011206,FBg…
actin cytoskeleton organization	GO:0030036	0.000218198	FBgn0000017,FBgn0000047,FBgn0000114,FBgn0000256,FBgn0001122,FBgn0003392,FBgn0003475,FBgn0004456,FBgn0004876,FBgn0004921,FBgn0005633,FBgn0010341,FBgn0011225,FBgn0011661,FBgn0011742,FBgn0011760,FBgn0013726,FBgn0013732,FBgn0015278,FBgn0015790,FBgn0020510,FBgn0024273,FBgn0024277,FBgn0024811,FBgn0026084,FBgn0026379,FBgn0028894,FBgn0029128,FBgn0029903,FBgn0031437,FBgn0032848,FBgn0032859,FBgn0034072,FBg…
establishment of protein localization	GO:0045184	0.00022164	FBgn0000017,FBgn0000257,FBgn0000319,FBgn0000352,FBgn0002413,FBgn0003008,FBgn0003205,FBgn0003295,FBgn0003371,FBgn0005586,FBgn0010380,FBgn0010434,FBgn0010602,FBgn0011708,FBgn0014877,FBgn0015245,FBgn0015589,FBgn0015790,FBgn0015797,FBgn0024273,FBgn0024814,FBgn0027359,FBgn0027363,FBgn0027615,FBgn0028552,FBgn0028582,FBgn0029830,FBgn0030141,FBgn0030230,FBgn0031090,FBgn0031145,FBgn0031534,FBgn0031708,FBg…
sexual reproduction	GO:0019953	0.000241734	FBgn0000017,FBgn0000042,FBgn0000114,FBgn0000183,FBgn0000229,FBgn0000256,FBgn0000273,FBgn0000319,FBgn0000352,FBgn0000464,FBgn0000541,FBgn0002781,FBgn0002878,FBgn0003205,FBgn0003371,FBgn0003380,FBgn0003392,FBgn0003429,FBgn0003475,FBgn0003710,FBgn0003721,FBgn0003741,FBgn0003862,FBgn0003943,FBgn0004242,FBgn0004363,FBgn0004373,FBgn0004419,FBgn0004574,FBgn0004575,FBgn0004595,FBgn0004811,FBgn0004875,FBg…
axon guidance	GO:0007411	0.000253884	FBgn0000017,FBgn0000229,FBgn0000411,FBgn0000464,FBgn0001325,FBgn0002565,FBgn0003435,FBgn0003862,FBgn0004055,FBgn0004370,FBgn0004449,FBgn0004456,FBgn0004595,FBgn0005630,FBgn0005631,FBgn0010341,FBgn0010415,FBgn0010473,FBgn0010575,FBgn0010583,FBgn0011259,FBgn0011661,FBgn0015589,FBgn0015797,FBgn0016061,FBgn0016977,FBgn0020294,FBgn0020510,FBgn0021760,FBgn0022382,FBgn0023097,FBgn0023129,FBgn0023169,FBg…
taxis	GO:0042330	0.000261264	FBgn0000017,FBgn0000229,FBgn0000411,FBgn0000464,FBgn0001325,FBgn0002565,FBgn0003423,FBgn0003435,FBgn0003862,FBgn0004055,FBgn0004370,FBgn0004449,FBgn0004456,FBgn0004595,FBgn0005630,FBgn0005631,FBgn0010341,FBgn0010415,FBgn0010473,FBgn0010575,FBgn0010583,FBgn0010768,FBgn0011259,FBgn0011582,FBgn0011661,FBgn0011817,FBgn0013972,FBgn0015589,FBgn0015797,FBgn0016061,FBgn0016977,FBgn0020294,FBgn0020510,FBg…
positive regulation of protein polymerization	GO:0032273	0.000277761	FBgn0000256,FBgn0003475,FBgn0011742,FBgn0024273,FBgn0027948,FBgn0028894,FBgn0031437,FBgn0032859,FBgn0035533,FBgn0051363,FBgn0243516,FBgn0250823
actin filament-based process	GO:0030029	0.000281081	FBgn0000017,FBgn0000047,FBgn0000114,FBgn0000256,FBgn0001122,FBgn0003392,FBgn0003475,FBgn0004456,FBgn0004876,FBgn0004921,FBgn0005633,FBgn0010341,FBgn0011225,FBgn0011661,FBgn0011742,FBgn0011760,FBgn0013726,FBgn0013732,FBgn0015278,FBgn0015790,FBgn0020510,FBgn0024273,FBgn0024277,FBgn0024811,FBgn0026084,FBgn0026379,FBgn0028894,FBgn0029128,FBgn0029903,FBgn0030766,FBgn0031437,FBgn0032848,FBgn0032859,FBg…
regulation of protein complex assembly	GO:0043254	0.000294378	FBgn0000256,FBgn0000257,FBgn0003475,FBgn0010341,FBgn0011742,FBgn0015589,FBgn0024273,FBgn0027508,FBgn0027948,FBgn0028554,FBgn0028894,FBgn0031437,FBgn0032859,FBgn0035533,FBgn0041188,FBgn0051363,FBgn0052654,FBgn0243516,FBgn0250823,FBgn0261241,FBgn0263456,FBgn0264598
photoreceptor cell development	GO:0042461	0.00029949	FBgn0000464,FBgn0001202,FBgn0003205,FBgn0004449,FBgn0005536,FBgn0005630,FBgn0005672,FBgn0010473,FBgn0010575,FBgn0011661,FBgn0013725,FBgn0015790,FBgn0015797,FBgn0022960,FBgn0025743,FBgn0026379,FBgn0027356,FBgn0027495,FBgn0034135,FBgn0035106,FBgn0038223,FBgn0039883,FBgn0040465,FBgn0041188,FBgn0259481,FBgn0261397,FBgn0261649,FBgn0261873,FBgn0264006,FBgn0265487,FBgn0266579
neuron projection guidance	GO:0097485	0.000334381	FBgn0000017,FBgn0000229,FBgn0000411,FBgn0000464,FBgn0001325,FBgn0002565,FBgn0003435,FBgn0003862,FBgn0004055,FBgn0004370,FBgn0004449,FBgn0004456,FBgn0004595,FBgn0005630,FBgn0005631,FBgn0010341,FBgn0010415,FBgn0010473,FBgn0010575,FBgn0010583,FBgn0010768,FBgn0011259,FBgn0011661,FBgn0015589,FBgn0015797,FBgn0016061,FBgn0016977,FBgn0020294,FBgn0020510,FBgn0021760,FBgn0022382,FBgn0023097,FBgn0023129,FBg…
cellular process involved in reproduction in multicellular organism	GO:0022412	0.000345529	FBgn0000017,FBgn0000042,FBgn0000114,FBgn0000183,FBgn0000229,FBgn0000256,FBgn0000273,FBgn0000319,FBgn0000352,FBgn0000464,FBgn0000541,FBgn0002781,FBgn0002878,FBgn0003205,FBgn0003371,FBgn0003392,FBgn0003475,FBgn0003721,FBgn0003862,FBgn0003943,FBgn0004242,FBgn0004363,FBgn0004373,FBgn0004419,FBgn0004574,FBgn0004811,FBgn0004875,FBgn0004882,FBgn0004907,FBgn0004924,FBgn0005536,FBgn0005592,FBgn0005630,FBg…
multi-organism reproductive process	GO:0044703	0.000369409	FBgn0000017,FBgn0000042,FBgn0000114,FBgn0000183,FBgn0000229,FBgn0000256,FBgn0000273,FBgn0000319,FBgn0000352,FBgn0000464,FBgn0000541,FBgn0001247,FBgn0002781,FBgn0002878,FBgn0003205,FBgn0003371,FBgn0003380,FBgn0003392,FBgn0003429,FBgn0003475,FBgn0003710,FBgn0003721,FBgn0003741,FBgn0003862,FBgn0003943,FBgn0004242,FBgn0004363,FBgn0004373,FBgn0004419,FBgn0004574,FBgn0004575,FBgn0004595,FBgn0004811,FBg…
regulation of anatomical structure morphogenesis	GO:0022603	0.000371173	FBgn0000017,FBgn0000464,FBgn0001319,FBgn0002921,FBgn0003205,FBgn0003410,FBgn0003744,FBgn0004363,FBgn0004373,FBgn0004449,FBgn0004595,FBgn0004876,FBgn0004921,FBgn0005536,FBgn0005592,FBgn0005672,FBgn0010341,FBgn0010473,FBgn0011217,FBgn0011259,FBgn0013759,FBgn0015371,FBgn0015589,FBgn0015790,FBgn0020510,FBgn0024273,FBgn0024277,FBgn0025743,FBgn0025865,FBgn0026375,FBgn0026379,FBgn0026479,FBgn0028734,FBg…
protein transport	GO:0015031	0.000373675	FBgn0000017,FBgn0000257,FBgn0000319,FBgn0000352,FBgn0002413,FBgn0003008,FBgn0003205,FBgn0003295,FBgn0003371,FBgn0005586,FBgn0010380,FBgn0010434,FBgn0010602,FBgn0011708,FBgn0014877,FBgn0015245,FBgn0015589,FBgn0015790,FBgn0015797,FBgn0024273,FBgn0024814,FBgn0027359,FBgn0027363,FBgn0028552,FBgn0028582,FBgn0029830,FBgn0030141,FBgn0030230,FBgn0031090,FBgn0031145,FBgn0031534,FBgn0031708,FBgn0031728,FBg…
Ras protein signal transduction	GO:0007265	0.0003795	FBgn0003969,FBgn0004907,FBgn0005586,FBgn0010341,FBgn0010398,FBgn0013725,FBgn0015778,FBgn0015790,FBgn0015797,FBgn0021760,FBgn0024277,FBgn0025740,FBgn0026056,FBgn0026375,FBgn0029834,FBgn0030613,FBgn0031090,FBgn0031118,FBgn0031871,FBgn0031882,FBgn0032633,FBgn0034230,FBgn0035255,FBgn0037093,FBgn0038504,FBgn0038768,FBgn0039883,FBgn0040011,FBgn0043070,FBgn0050476,FBgn0051158,FBgn0085421,FBgn0085443,FBg…
eye photoreceptor cell development	GO:0042462	0.000391203	FBgn0000464,FBgn0001202,FBgn0004449,FBgn0005536,FBgn0005630,FBgn0005672,FBgn0010473,FBgn0011661,FBgn0013725,FBgn0015790,FBgn0015797,FBgn0022960,FBgn0025743,FBgn0026379,FBgn0027356,FBgn0027495,FBgn0034135,FBgn0035106,FBgn0038223,FBgn0039883,FBgn0040465,FBgn0041188,FBgn0259481,FBgn0261397,FBgn0261649,FBgn0264006,FBgn0265487,FBgn0266579
clathrin-mediated endocytosis	GO:0072583	0.000393731	FBgn0000183,FBgn0003091,FBgn0003392,FBgn0024273,FBgn0024814,FBgn0037702,FBgn0086372,FBgn0262738
learning	GO:0007612	0.000399773	FBgn0000273,FBgn0003371,FBgn0003392,FBgn0004419,FBgn0004516,FBgn0004575,FBgn0004907,FBgn0005564,FBgn0005672,FBgn0010762,FBgn0011582,FBgn0013334,FBgn0028734,FBgn0037705,FBgn0041188,FBgn0050077,FBgn0053207,FBgn0086711,FBgn0250823,FBgn0259108,FBgn0259481,FBgn0261934,FBgn0262477,FBgn0262739,FBgn0262866
positive regulation of protein complex assembly	GO:0031334	0.000429104	FBgn0000256,FBgn0003475,FBgn0011742,FBgn0015589,FBgn0024273,FBgn0027948,FBgn0028894,FBgn0031437,FBgn0032859,FBgn0035533,FBgn0051363,FBgn0243516,FBgn0250823
associative learning	GO:0008306	0.000439775	FBgn0000273,FBgn0003371,FBgn0003392,FBgn0004419,FBgn0004516,FBgn0004575,FBgn0004907,FBgn0005564,FBgn0005672,FBgn0011582,FBgn0013334,FBgn0028734,FBgn0037705,FBgn0041188,FBgn0050077,FBgn0053207,FBgn0086711,FBgn0250823,FBgn0259108,FBgn0259481,FBgn0261934,FBgn0262739,FBgn0262866
cell maturation	GO:0048469	0.000498685	FBgn0000183,FBgn0000256,FBgn0000273,FBgn0000319,FBgn0001078,FBgn0003042,FBgn0003205,FBgn0003475,FBgn0003721,FBgn0004242,FBgn0004574,FBgn0004875,FBgn0004882,FBgn0004907,FBgn0011217,FBgn0011224,FBgn0011661,FBgn0015790,FBgn0015797,FBgn0021760,FBgn0025638,FBgn0026238,FBgn0026379,FBgn0026431,FBgn0027053,FBgn0027363,FBgn0027948,FBgn0028734,FBgn0034072,FBgn0037375,FBgn0038826,FBgn0052423,FBgn0086371,FBg…
chemotaxis	GO:0006935	0.000523552	FBgn0000017,FBgn0000229,FBgn0000411,FBgn0000464,FBgn0001325,FBgn0002565,FBgn0003435,FBgn0003862,FBgn0004055,FBgn0004370,FBgn0004449,FBgn0004456,FBgn0004595,FBgn0005630,FBgn0005631,FBgn0010341,FBgn0010415,FBgn0010473,FBgn0010575,FBgn0010583,FBgn0010768,FBgn0011259,FBgn0011661,FBgn0015589,FBgn0015797,FBgn0016061,FBgn0016977,FBgn0020294,FBgn0020510,FBgn0021760,FBgn0022382,FBgn0023097,FBgn0023129,FBg…
actin filament organization	GO:0007015	0.000555793	FBgn0000017,FBgn0000047,FBgn0000256,FBgn0003475,FBgn0004456,FBgn0004876,FBgn0004921,FBgn0010341,FBgn0011225,FBgn0011742,FBgn0011760,FBgn0013732,FBgn0024273,FBgn0026084,FBgn0026379,FBgn0028894,FBgn0029128,FBgn0031437,FBgn0032859,FBgn0035533,FBgn0041188,FBgn0052944,FBgn0243512,FBgn0243516,FBgn0250823,FBgn0261811,FBgn0262743,FBgn0263391,FBgn0263456,FBgn0263929,FBgn0264598,FBgn0264959,FBgn0266084,FBg…
regulation of actin filament polymerization	GO:0030833	0.00058481	FBgn0000256,FBgn0003475,FBgn0010341,FBgn0011742,FBgn0024273,FBgn0028894,FBgn0031437,FBgn0032859,FBgn0035533,FBgn0041188,FBgn0243516,FBgn0250823,FBgn0263456,FBgn0264598
organic substance transport	GO:0071702	0.00060591	FBgn0000017,FBgn0000183,FBgn0000257,FBgn0000319,FBgn0000352,FBgn0002413,FBgn0002778,FBgn0003008,FBgn0003205,FBgn0003295,FBgn0003371,FBgn0005586,FBgn0010380,FBgn0010434,FBgn0010602,FBgn0011708,FBgn0014877,FBgn0015245,FBgn0015589,FBgn0015790,FBgn0015797,FBgn0015808,FBgn0023091,FBgn0024273,FBgn0024814,FBgn0025111,FBgn0026438,FBgn0027359,FBgn0027363,FBgn0027569,FBgn0027779,FBgn0028552,FBgn0028582,FBg…
phosphorylation	GO:0016310	0.000607417	FBgn0000017,FBgn0000064,FBgn0000116,FBgn0000229,FBgn0000273,FBgn0000579,FBgn0001091,FBgn0001092,FBgn0001229,FBgn0001258,FBgn0002413,FBgn0003071,FBgn0003074,FBgn0003091,FBgn0003205,FBgn0003371,FBgn0003744,FBgn0004373,FBgn0004876,FBgn0004907,FBgn0005592,FBgn0010341,FBgn0011754,FBgn0011817,FBgn0013303,FBgn0013759,FBgn0015278,FBgn0016930,FBgn0017567,FBgn0020412,FBgn0020510,FBgn0020622,FBgn0022382,FBg…
tube development	GO:0035295	0.000647734	FBgn0000042,FBgn0000114,FBgn0000229,FBgn0000273,FBgn0000289,FBgn0000352,FBgn0000411,FBgn0000659,FBgn0001078,FBgn0001122,FBgn0001124,FBgn0001226,FBgn0001253,FBgn0001319,FBgn0001325,FBgn0002413,FBgn0002973,FBgn0003175,FBgn0003205,FBgn0003295,FBgn0003371,FBgn0003612,FBgn0003744,FBgn0004456,FBgn0004607,FBgn0004870,FBgn0004921,FBgn0005536,FBgn0005558,FBgn0005592,FBgn0005630,FBgn0005631,FBgn0005672,FBg…
multicellular organismal process	GO:0032501	0.000648152	FBgn0000017,FBgn0000042,FBgn0000108,FBgn0000114,FBgn0000183,FBgn0000229,FBgn0000256,FBgn0000257,FBgn0000273,FBgn0000289,FBgn0000319,FBgn0000352,FBgn0000370,FBgn0000411,FBgn0000464,FBgn0000541,FBgn0000659,FBgn0000662,FBgn0001078,FBgn0001122,FBgn0001124,FBgn0001145,FBgn0001202,FBgn0001225,FBgn0001226,FBgn0001247,FBgn0001253,FBgn0001319,FBgn0001325,FBgn0002413,FBgn0002521,FBgn0002565,FBgn0002609,FBg…
cellularization	GO:0007349	0.000652117	FBgn0000042,FBgn0000319,FBgn0003392,FBgn0004363,FBgn0004419,FBgn0005632,FBgn0010341,FBgn0011224,FBgn0011225,FBgn0011760,FBgn0013726,FBgn0014029,FBgn0015790,FBgn0028734,FBgn0032248,FBgn0035461,FBgn0035533,FBgn0038476,FBgn0040038,FBgn0086907,FBgn0250823,FBgn0259789,FBgn0260959,FBgn0261268,FBgn0261278,FBgn0261397,FBgn0261797,FBgn0264307
rhythmic process	GO:0048511	0.000654069	FBgn0000273,FBgn0002413,FBgn0002917,FBgn0002973,FBgn0003371,FBgn0003380,FBgn0003429,FBgn0005536,FBgn0005631,FBgn0011604,FBgn0011656,FBgn0015544,FBgn0019643,FBgn0022382,FBgn0023416,FBgn0025777,FBgn0026086,FBgn0028734,FBgn0030228,FBgn0031759,FBgn0038693,FBgn0039298,FBgn0039536,FBgn0041188,FBgn0053988,FBgn0061469,FBgn0261268,FBgn0262738,FBgn0262866,FBgn0264006,FBgn0264492
regulation of protein metabolic process	GO:0051246	0.000665589	FBgn0000114,FBgn0000229,FBgn0000257,FBgn0000352,FBgn0001229,FBgn0002413,FBgn0003205,FBgn0003371,FBgn0003612,FBgn0003741,FBgn0004419,FBgn0004882,FBgn0004907,FBgn0005592,FBgn0005632,FBgn0010415,FBgn0011206,FBgn0011217,FBgn0011224,FBgn0011725,FBgn0012058,FBgn0015946,FBgn0017551,FBgn0020510,FBgn0022382,FBgn0022936,FBgn0023388,FBgn0024187,FBgn0024326,FBgn0024811,FBgn0024956,FBgn0025743,FBgn0026086,FBg…
regulation of cellular component size	GO:0032535	0.000674604	FBgn0000017,FBgn0000114,FBgn0000256,FBgn0000464,FBgn0003205,FBgn0003475,FBgn0005592,FBgn0010341,FBgn0011259,FBgn0011708,FBgn0011742,FBgn0020622,FBgn0023169,FBgn0024273,FBgn0025743,FBgn0026375,FBgn0026379,FBgn0028894,FBgn0031005,FBgn0031437,FBgn0032859,FBgn0035533,FBgn0039083,FBgn0041188,FBgn0243516,FBgn0250823,FBgn0261811,FBgn0263395,FBgn0263456,FBgn0263980,FBgn0264598,FBgn0266756
synaptic vesicle priming	GO:0016082	0.000684915	FBgn0000346,FBgn0004574,FBgn0025726,FBgn0028552,FBgn0029687,FBgn0030412,FBgn0035756,FBgn0261049,FBgn0266721
regulation of actin polymerization or depolymerization	GO:0008064	0.000692342	FBgn0000017,FBgn0000256,FBgn0003475,FBgn0010341,FBgn0011742,FBgn0024273,FBgn0028894,FBgn0031437,FBgn0032859,FBgn0035533,FBgn0041188,FBgn0243516,FBgn0250823,FBgn0263456,FBgn0264598
regulation of actin filament length	GO:0030832	0.000692342	FBgn0000017,FBgn0000256,FBgn0003475,FBgn0010341,FBgn0011742,FBgn0024273,FBgn0028894,FBgn0031437,FBgn0032859,FBgn0035533,FBgn0041188,FBgn0243516,FBgn0250823,FBgn0263456,FBgn0264598
compound eye photoreceptor development	GO:0042051	0.000697669	FBgn0000464,FBgn0001202,FBgn0004449,FBgn0005536,FBgn0005630,FBgn0005672,FBgn0010473,FBgn0011661,FBgn0013725,FBgn0015790,FBgn0015797,FBgn0022960,FBgn0025743,FBgn0026379,FBgn0027356,FBgn0027495,FBgn0034135,FBgn0035106,FBgn0038223,FBgn0039883,FBgn0040465,FBgn0041188,FBgn0259481,FBgn0261397,FBgn0264006,FBgn0265487,FBgn0266579
vacuolar acidification	GO:0007035	0.000716578	FBgn0005671,FBgn0023458,FBgn0023510,FBgn0028665,FBgn0265262
photoreceptor cell differentiation	GO:0046530	0.000721451	FBgn0000464,FBgn0001202,FBgn0003205,FBgn0003295,FBgn0003410,FBgn0004449,FBgn0004595,FBgn0004876,FBgn0004907,FBgn0005536,FBgn0005558,FBgn0005630,FBgn0005672,FBgn0010473,FBgn0010575,FBgn0011217,FBgn0011661,FBgn0013725,FBgn0015778,FBgn0015790,FBgn0015797,FBgn0022960,FBgn0025743,FBgn0026379,FBgn0027053,FBgn0027356,FBgn0027495,FBgn0034135,FBgn0035106,FBgn0038223,FBgn0039883,FBgn0040465,FBgn0041188,FBg…
regulation of vesicle-mediated transport	GO:0060627	0.000734787	FBgn0000183,FBgn0000257,FBgn0000319,FBgn0002973,FBgn0003091,FBgn0003969,FBgn0004242,FBgn0011225,FBgn0011661,FBgn0013759,FBgn0015790,FBgn0025865,FBgn0034433,FBgn0034913,FBgn0038816,FBgn0052654,FBgn0053653,FBgn0086372,FBgn0086784,FBgn0086913,FBgn0250823,FBgn0261241,FBgn0262738,FBgn0264855
organelle organization	GO:0006996	0.000739609	FBgn0000017,FBgn0000042,FBgn0000047,FBgn0000114,FBgn0000183,FBgn0000256,FBgn0000257,FBgn0000273,FBgn0000319,FBgn0000346,FBgn0000352,FBgn0000541,FBgn0001122,FBgn0001142,FBgn0001206,FBgn0001325,FBgn0002521,FBgn0002645,FBgn0002781,FBgn0002878,FBgn0003008,FBgn0003042,FBgn0003371,FBgn0003392,FBgn0003462,FBgn0003475,FBgn0003612,FBgn0003732,FBgn0003862,FBgn0003943,FBgn0004242,FBgn0004362,FBgn0004363,FBg…
phosphate-containing compound metabolic process	GO:0006796	0.000771462	FBgn0000017,FBgn0000064,FBgn0000116,FBgn0000229,FBgn0000273,FBgn0000464,FBgn0000579,FBgn0001091,FBgn0001092,FBgn0001229,FBgn0001258,FBgn0002413,FBgn0003071,FBgn0003074,FBgn0003091,FBgn0003134,FBgn0003205,FBgn0003308,FBgn0003371,FBgn0003744,FBgn0004370,FBgn0004373,FBgn0004611,FBgn0004876,FBgn0004907,FBgn0005592,FBgn0005671,FBgn0010341,FBgn0011676,FBgn0011754,FBgn0011817,FBgn0011826,FBgn0013303,FBg…
male mating behavior	GO:0060179	0.000819644	FBgn0003429,FBgn0003710,FBgn0003741,FBgn0004575,FBgn0004595,FBgn0010052,FBgn0010313,FBgn0011661,FBgn0013759,FBgn0020279,FBgn0023129,FBgn0026086,FBgn0028734,FBgn0034636,FBgn0038839,FBgn0039298,FBgn0086675,FBgn0262477,FBgn0263111,FBgn0264255,FBgn0264307,FBgn0266129
circadian behavior	GO:0048512	0.000820885	FBgn0000273,FBgn0002413,FBgn0002917,FBgn0003371,FBgn0003380,FBgn0003429,FBgn0005536,FBgn0011656,FBgn0015544,FBgn0019643,FBgn0022382,FBgn0023416,FBgn0025777,FBgn0026086,FBgn0028734,FBgn0030228,FBgn0031759,FBgn0038693,FBgn0039536,FBgn0041188,FBgn0053988,FBgn0261268,FBgn0262866,FBgn0264006,FBgn0264492
regulation of neuromuscular synaptic transmission	GO:1900073	0.000847048	FBgn0000346,FBgn0003429,FBgn0004179,FBgn0004242,FBgn0004611,FBgn0013759,FBgn0028734,FBgn0030412,FBgn0261788,FBgn0264006
chemosensory behavior	GO:0007635	0.000854947	FBgn0000273,FBgn0001078,FBgn0003371,FBgn0003380,FBgn0003392,FBgn0004419,FBgn0004516,FBgn0004575,FBgn0004907,FBgn0004921,FBgn0005672,FBgn0010905,FBgn0011582,FBgn0011661,FBgn0016930,FBgn0028734,FBgn0037705,FBgn0039647,FBgn0039685,FBgn0041188,FBgn0050077,FBgn0053113,FBgn0053207,FBgn0085434,FBgn0086711,FBgn0250823,FBgn0259108,FBgn0259481,FBgn0261934,FBgn0262739,FBgn0263144
spermatid differentiation	GO:0048515	0.000854947	FBgn0000042,FBgn0000114,FBgn0000319,FBgn0000541,FBgn0003392,FBgn0003943,FBgn0004363,FBgn0010341,FBgn0011217,FBgn0011224,FBgn0011225,FBgn0011760,FBgn0023213,FBgn0024273,FBgn0024432,FBgn0028734,FBgn0032248,FBgn0035461,FBgn0036895,FBgn0039561,FBgn0040038,FBgn0086907,FBgn0243516,FBgn0250823,FBgn0260634,FBgn0261268,FBgn0261397,FBgn0262167,FBgn0262872,FBgn0263231,FBgn0264307
eye photoreceptor cell differentiation	GO:0001754	0.000871075	FBgn0000464,FBgn0001202,FBgn0003205,FBgn0003295,FBgn0003410,FBgn0004449,FBgn0004595,FBgn0004876,FBgn0004907,FBgn0005536,FBgn0005630,FBgn0005672,FBgn0010473,FBgn0011217,FBgn0011661,FBgn0013725,FBgn0015778,FBgn0015790,FBgn0015797,FBgn0022960,FBgn0025743,FBgn0026379,FBgn0027053,FBgn0027356,FBgn0027495,FBgn0034135,FBgn0035106,FBgn0038223,FBgn0039883,FBgn0040465,FBgn0041188,FBgn0043884,FBgn0050476,FBg…
protein complex subunit organization	GO:0071822	0.00090383	FBgn0000017,FBgn0000047,FBgn0000256,FBgn0000257,FBgn0000346,FBgn0000541,FBgn0003371,FBgn0003380,FBgn0003386,FBgn0003475,FBgn0003732,FBgn0003889,FBgn0004179,FBgn0004373,FBgn0004456,FBgn0004574,FBgn0004876,FBgn0004921,FBgn0005564,FBgn0005633,FBgn0010173,FBgn0010341,FBgn0011225,FBgn0011604,FBgn0011606,FBgn0011661,FBgn0011742,FBgn0011760,FBgn0013732,FBgn0014127,FBgn0014879,FBgn0015589,FBgn0015600,FBg…
receptor-mediated endocytosis	GO:0006898	0.000920513	FBgn0000183,FBgn0003091,FBgn0003392,FBgn0024273,FBgn0024814,FBgn0025865,FBgn0026056,FBgn0035060,FBgn0037702,FBgn0086372,FBgn0262738
post-embryonic morphogenesis	GO:0009886	0.00104464	FBgn0000114,FBgn0000229,FBgn0000273,FBgn0000289,FBgn0000352,FBgn0000411,FBgn0001078,FBgn0001122,FBgn0001124,FBgn0001226,FBgn0001253,FBgn0001319,FBgn0002413,FBgn0003175,FBgn0003205,FBgn0003371,FBgn0003744,FBgn0004456,FBgn0004607,FBgn0004870,FBgn0005536,FBgn0005558,FBgn0005630,FBgn0005672,FBgn0010113,FBgn0010313,FBgn0010341,FBgn0010434,FBgn0010575,FBgn0011206,FBgn0011224,FBgn0011225,FBgn0011661,FBg…
circadian rhythm	GO:0007623	0.00110953	FBgn0000273,FBgn0002413,FBgn0002917,FBgn0003371,FBgn0003380,FBgn0003429,FBgn0005536,FBgn0005631,FBgn0011604,FBgn0011656,FBgn0015544,FBgn0019643,FBgn0022382,FBgn0023416,FBgn0025777,FBgn0026086,FBgn0028734,FBgn0030228,FBgn0031759,FBgn0038693,FBgn0039298,FBgn0039536,FBgn0041188,FBgn0053988,FBgn0061469,FBgn0261268,FBgn0262738,FBgn0262866,FBgn0264006,FBgn0264492
phosphorus metabolic process	GO:0006793	0.00111138	FBgn0000017,FBgn0000064,FBgn0000116,FBgn0000229,FBgn0000273,FBgn0000464,FBgn0000579,FBgn0001091,FBgn0001092,FBgn0001229,FBgn0001258,FBgn0002413,FBgn0003071,FBgn0003074,FBgn0003091,FBgn0003134,FBgn0003205,FBgn0003308,FBgn0003371,FBgn0003744,FBgn0004370,FBgn0004373,FBgn0004611,FBgn0004876,FBgn0004907,FBgn0005592,FBgn0005671,FBgn0010341,FBgn0011676,FBgn0011754,FBgn0011817,FBgn0011826,FBgn0013303,FBg…
compound eye photoreceptor cell differentiation	GO:0001751	0.00113335	FBgn0000464,FBgn0001202,FBgn0003205,FBgn0003295,FBgn0003410,FBgn0004449,FBgn0004595,FBgn0004876,FBgn0004907,FBgn0005536,FBgn0005630,FBgn0005672,FBgn0010473,FBgn0011217,FBgn0011661,FBgn0013725,FBgn0015778,FBgn0015790,FBgn0015797,FBgn0022960,FBgn0025743,FBgn0026379,FBgn0027053,FBgn0027356,FBgn0027495,FBgn0034135,FBgn0035106,FBgn0038223,FBgn0039883,FBgn0040465,FBgn0041188,FBgn0043884,FBgn0050476,FBg…
vesicle coating	GO:0006901	0.00117116	FBgn0000319,FBgn0003008,FBgn0010380,FBgn0024814,FBgn0043012,FBgn0052654,FBgn0086372,FBgn0263351,FBgn0264855
learning or memory	GO:0007611	0.00117899	FBgn0000108,FBgn0000273,FBgn0003371,FBgn0003380,FBgn0003392,FBgn0004370,FBgn0004419,FBgn0004516,FBgn0004575,FBgn0004907,FBgn0005564,FBgn0005672,FBgn0010762,FBgn0011582,FBgn0013334,FBgn0013759,FBgn0028734,FBgn0030412,FBgn0037705,FBgn0041188,FBgn0050077,FBgn0053207,FBgn0061469,FBgn0086711,FBgn0250823,FBgn0259108,FBgn0259246,FBgn0259481,FBgn0261788,FBgn0261854,FBgn0261934,FBgn0262477,FBgn0262739,FBg…
cognition	GO:0050890	0.00117899	FBgn0000108,FBgn0000273,FBgn0003371,FBgn0003380,FBgn0003392,FBgn0004370,FBgn0004419,FBgn0004516,FBgn0004575,FBgn0004907,FBgn0005564,FBgn0005672,FBgn0010762,FBgn0011582,FBgn0013334,FBgn0013759,FBgn0028734,FBgn0030412,FBgn0037705,FBgn0041188,FBgn0050077,FBgn0053207,FBgn0061469,FBgn0086711,FBgn0250823,FBgn0259108,FBgn0259246,FBgn0259481,FBgn0261788,FBgn0261854,FBgn0261934,FBgn0262477,FBgn0262739,FBg…
vesicle organization	GO:0016050	0.00119919	FBgn0000257,FBgn0000319,FBgn0000346,FBgn0003008,FBgn0003392,FBgn0004242,FBgn0010380,FBgn0013342,FBgn0015790,FBgn0024273,FBgn0024814,FBgn0026479,FBgn0028734,FBgn0037231,FBgn0043012,FBgn0050077,FBgn0052654,FBgn0086372,FBgn0261049,FBgn0261241,FBgn0263351,FBgn0264855
multi-organism process	GO:0051704	0.00121642	FBgn0000017,FBgn0000042,FBgn0000114,FBgn0000183,FBgn0000229,FBgn0000256,FBgn0000273,FBgn0000319,FBgn0000352,FBgn0000464,FBgn0000541,FBgn0001226,FBgn0001247,FBgn0001319,FBgn0002781,FBgn0002878,FBgn0002917,FBgn0003044,FBgn0003134,FBgn0003175,FBgn0003205,FBgn0003371,FBgn0003380,FBgn0003392,FBgn0003429,FBgn0003475,FBgn0003612,FBgn0003710,FBgn0003721,FBgn0003741,FBgn0003862,FBgn0003943,FBgn0004242,FBg…
olfactory behavior	GO:0042048	0.00121657	FBgn0000273,FBgn0001078,FBgn0003371,FBgn0003392,FBgn0004419,FBgn0004516,FBgn0004575,FBgn0004907,FBgn0005672,FBgn0010905,FBgn0011582,FBgn0011661,FBgn0016930,FBgn0028734,FBgn0037705,FBgn0039647,FBgn0039685,FBgn0041188,FBgn0050077,FBgn0053113,FBgn0053207,FBgn0085434,FBgn0086711,FBgn0250823,FBgn0259108,FBgn0259481,FBgn0261934,FBgn0262739,FBgn0263144
intracellular protein transport	GO:0006886	0.00122231	FBgn0000017,FBgn0000257,FBgn0000319,FBgn0000352,FBgn0002413,FBgn0003008,FBgn0003205,FBgn0003371,FBgn0010380,FBgn0010434,FBgn0010602,FBgn0011708,FBgn0014877,FBgn0015245,FBgn0015589,FBgn0015790,FBgn0024273,FBgn0024814,FBgn0027359,FBgn0027363,FBgn0028552,FBgn0028582,FBgn0029830,FBgn0030141,FBgn0030230,FBgn0031145,FBgn0031534,FBgn0031708,FBgn0031728,FBgn0032397,FBgn0032485,FBgn0033812,FBgn0035473,FBg…
gamete generation	GO:0007276	0.00123184	FBgn0000017,FBgn0000042,FBgn0000114,FBgn0000183,FBgn0000229,FBgn0000256,FBgn0000273,FBgn0000319,FBgn0000352,FBgn0000464,FBgn0000541,FBgn0002781,FBgn0002878,FBgn0003205,FBgn0003371,FBgn0003392,FBgn0003475,FBgn0003721,FBgn0003862,FBgn0003943,FBgn0004242,FBgn0004363,FBgn0004373,FBgn0004419,FBgn0004574,FBgn0004811,FBgn0004875,FBgn0004882,FBgn0004907,FBgn0004924,FBgn0005536,FBgn0005592,FBgn0005630,FBg…
cell-cell junction organization	GO:0045216	0.00124764	FBgn0001122,FBgn0002921,FBgn0003392,FBgn0010215,FBgn0010434,FBgn0010894,FBgn0011225,FBgn0015777,FBgn0015790,FBgn0026379,FBgn0031268,FBgn0033438,FBgn0035533,FBgn0036945,FBgn0260799,FBgn0261854,FBgn0261873,FBgn0262614,FBgn0264959,FBgn0266465,FBgn0266756
oocyte construction	GO:0007308	0.0012773	FBgn0000183,FBgn0000256,FBgn0000273,FBgn0000319,FBgn0003205,FBgn0003475,FBgn0003721,FBgn0004242,FBgn0004574,FBgn0004875,FBgn0004882,FBgn0004907,FBgn0011224,FBgn0011661,FBgn0015790,FBgn0015797,FBgn0021760,FBgn0026238,FBgn0026431,FBgn0027053,FBgn0027948,FBgn0028734,FBgn0034072,FBgn0038826,FBgn0086371,FBgn0261397,FBgn0261797,FBgn0261854,FBgn0262467,FBgn0263929,FBgn0264492
olfactory learning	GO:0008355	0.00129922	FBgn0000273,FBgn0003371,FBgn0003392,FBgn0004419,FBgn0004516,FBgn0004575,FBgn0004907,FBgn0005672,FBgn0011582,FBgn0028734,FBgn0037705,FBgn0041188,FBgn0050077,FBgn0053207,FBgn0086711,FBgn0250823,FBgn0259108,FBgn0259481,FBgn0261934,FBgn0262739
response to abiotic stimulus	GO:0009628	0.00131283	FBgn0000108,FBgn0000229,FBgn0000273,FBgn0001179,FBgn0001217,FBgn0001224,FBgn0001225,FBgn0001226,FBgn0001227,FBgn0001229,FBgn0002921,FBgn0003042,FBgn0003380,FBgn0003392,FBgn0003423,FBgn0003710,FBgn0004363,FBgn0004516,FBgn0004574,FBgn0004575,FBgn0004646,FBgn0004907,FBgn0010247,FBgn0010415,FBgn0010473,FBgn0011582,FBgn0011817,FBgn0013972,FBgn0015245,FBgn0015371,FBgn0015541,FBgn0015946,FBgn0016930,FBg…
germ cell development	GO:0007281	0.00136814	FBgn0000017,FBgn0000042,FBgn0000114,FBgn0000183,FBgn0000229,FBgn0000256,FBgn0000273,FBgn0000319,FBgn0000352,FBgn0000464,FBgn0002781,FBgn0002878,FBgn0003205,FBgn0003371,FBgn0003392,FBgn0003475,FBgn0003721,FBgn0004242,FBgn0004363,FBgn0004419,FBgn0004574,FBgn0004811,FBgn0004875,FBgn0004882,FBgn0004907,FBgn0004924,FBgn0005536,FBgn0005592,FBgn0005630,FBgn0005672,FBgn0010215,FBgn0010235,FBgn0010247,FBg…
pyruvate metabolic process	GO:0006090	0.0013974	FBgn0000064,FBgn0000579,FBgn0001091,FBgn0001092,FBgn0001258,FBgn0003071,FBgn0003074,FBgn0012036,FBgn0029155,FBgn0029722,FBgn0034072,FBgn0038662,FBgn0038957,FBgn0051075
ion transport	GO:0006811	0.00143666	FBgn0002778,FBgn0002917,FBgn0002921,FBgn0003380,FBgn0003386,FBgn0003429,FBgn0003710,FBgn0004363,FBgn0005564,FBgn0005671,FBgn0015324,FBgn0015558,FBgn0015777,FBgn0015808,FBgn0020307,FBgn0022097,FBgn0025111,FBgn0026409,FBgn0026438,FBgn0026753,FBgn0027779,FBgn0028665,FBgn0028699,FBgn0028875,FBgn0030610,FBgn0030817,FBgn0031064,FBgn0031424,FBgn0033657,FBgn0033911,FBgn0036043,FBgn0036843,FBgn0037000,FBg…
synaptic vesicle coating	GO:0016183	0.00146848	FBgn0000319,FBgn0003008,FBgn0010380,FBgn0024814,FBgn0043012,FBgn0086372,FBgn0263351,FBgn0264855
cell junction organization	GO:0034330	0.0015066	FBgn0001122,FBgn0002921,FBgn0003392,FBgn0010215,FBgn0010434,FBgn0010894,FBgn0011225,FBgn0015777,FBgn0015790,FBgn0026379,FBgn0031268,FBgn0033438,FBgn0035533,FBgn0036945,FBgn0260799,FBgn0261854,FBgn0261873,FBgn0262614,FBgn0264959,FBgn0266465,FBgn0266756
catabolic process	GO:0009056	0.00154625	FBgn0000064,FBgn0000229,FBgn0000579,FBgn0001091,FBgn0001092,FBgn0001145,FBgn0001229,FBgn0001247,FBgn0001248,FBgn0001258,FBgn0002413,FBgn0003071,FBgn0003074,FBgn0003205,FBgn0003308,FBgn0003371,FBgn0003410,FBgn0003423,FBgn0003462,FBgn0003612,FBgn0004516,FBgn0005632,FBgn0005648,FBgn0010052,FBgn0010288,FBgn0011217,FBgn0011661,FBgn0011725,FBgn0011754,FBgn0012058,FBgn0013725,FBgn0017418,FBgn0017551,FBg…
male courtship behavior	GO:0008049	0.0015841	FBgn0003429,FBgn0003710,FBgn0003741,FBgn0004575,FBgn0004595,FBgn0010313,FBgn0011661,FBgn0013759,FBgn0023129,FBgn0026086,FBgn0028734,FBgn0034636,FBgn0038839,FBgn0039298,FBgn0086675,FBgn0262477,FBgn0263111,FBgn0264255,FBgn0264307,FBgn0266129
protein polymerization	GO:0051258	0.0015841	FBgn0000256,FBgn0003475,FBgn0003889,FBgn0010341,FBgn0011742,FBgn0024273,FBgn0026430,FBgn0026431,FBgn0027948,FBgn0028894,FBgn0031437,FBgn0032859,FBgn0033055,FBgn0035533,FBgn0038565,FBgn0041188,FBgn0051363,FBgn0243516,FBgn0263456,FBgn0264598
response to chemical	GO:0042221	0.00181644	FBgn0000017,FBgn0000229,FBgn0000273,FBgn0000411,FBgn0000464,FBgn0000541,FBgn0000659,FBgn0001078,FBgn0001229,FBgn0001325,FBgn0002413,FBgn0002565,FBgn0002917,FBgn0003071,FBgn0003308,FBgn0003371,FBgn0003380,FBgn0003392,FBgn0003429,FBgn0003435,FBgn0003462,FBgn0003862,FBgn0003969,FBgn0004055,FBgn0004370,FBgn0004419,FBgn0004449,FBgn0004456,FBgn0004516,FBgn0004575,FBgn0004595,FBgn0004865,FBgn0004907,FBg…
mushroom body development	GO:0016319	0.0018362	FBgn0000042,FBgn0000108,FBgn0001078,FBgn0003969,FBgn0005558,FBgn0019650,FBgn0024277,FBgn0025743,FBgn0026375,FBgn0028734,FBgn0034230,FBgn0035915,FBgn0039861,FBgn0053207,FBgn0086758,FBgn0259176,FBgn0260959,FBgn0261444,FBgn0261797,FBgn0262636,FBgn0264598
regulation of cellular protein metabolic process	GO:0032268	0.00187144	FBgn0000114,FBgn0000229,FBgn0000257,FBgn0001229,FBgn0002413,FBgn0003205,FBgn0003371,FBgn0003741,FBgn0004419,FBgn0004882,FBgn0004907,FBgn0005592,FBgn0005632,FBgn0010415,FBgn0011206,FBgn0011217,FBgn0011224,FBgn0011725,FBgn0012058,FBgn0015946,FBgn0017551,FBgn0020510,FBgn0022382,FBgn0022936,FBgn0023388,FBgn0024187,FBgn0024326,FBgn0024811,FBgn0024956,FBgn0025743,FBgn0026086,FBgn0027053,FBgn0028734,FBg…
positive regulation of actin filament polymerization	GO:0030838	0.00204818	FBgn0000256,FBgn0003475,FBgn0011742,FBgn0024273,FBgn0028894,FBgn0031437,FBgn0032859,FBgn0035533,FBgn0243516,FBgn0250823
positive regulation of transport	GO:0051050	0.00205719	FBgn0000017,FBgn0000183,FBgn0000319,FBgn0002973,FBgn0003091,FBgn0003295,FBgn0004242,FBgn0011225,FBgn0011661,FBgn0013759,FBgn0015790,FBgn0023091,FBgn0024432,FBgn0025865,FBgn0031534,FBgn0037093,FBgn0037098,FBgn0040228,FBgn0052654,FBgn0053653,FBgn0086372,FBgn0261797,FBgn0262738,FBgn0262743,FBgn0263111,FBgn0264006,FBgn0264606,FBgn0264855
tissue development	GO:0009888	0.00217909	FBgn0000017,FBgn0000064,FBgn0000114,FBgn0000229,FBgn0000256,FBgn0000273,FBgn0000289,FBgn0000352,FBgn0000659,FBgn0001078,FBgn0001122,FBgn0001124,FBgn0001226,FBgn0001253,FBgn0001319,FBgn0001325,FBgn0002413,FBgn0002973,FBgn0003042,FBgn0003044,FBgn0003175,FBgn0003205,FBgn0003295,FBgn0003371,FBgn0003392,FBgn0003475,FBgn0003612,FBgn0003744,FBgn0004373,FBgn0004419,FBgn0004456,FBgn0004574,FBgn0004595,FBg…
single-organism organelle organization	GO:1902589	0.00219554	FBgn0000017,FBgn0000047,FBgn0000114,FBgn0000183,FBgn0000256,FBgn0000257,FBgn0000273,FBgn0000319,FBgn0000346,FBgn0000352,FBgn0001122,FBgn0001206,FBgn0002645,FBgn0002781,FBgn0002878,FBgn0003371,FBgn0003392,FBgn0003462,FBgn0003475,FBgn0003612,FBgn0003732,FBgn0003862,FBgn0003943,FBgn0004242,FBgn0004363,FBgn0004373,FBgn0004381,FBgn0004456,FBgn0004875,FBgn0004876,FBgn0004907,FBgn0004921,FBgn0004924,FBg…
morphogenesis of an epithelium	GO:0002009	0.00238319	FBgn0000017,FBgn0000114,FBgn0000229,FBgn0000273,FBgn0000289,FBgn0000352,FBgn0000659,FBgn0001078,FBgn0001122,FBgn0001124,FBgn0001226,FBgn0001253,FBgn0001319,FBgn0001325,FBgn0002413,FBgn0003175,FBgn0003205,FBgn0003371,FBgn0003392,FBgn0003744,FBgn0004373,FBgn0004456,FBgn0004607,FBgn0004870,FBgn0004882,FBgn0004921,FBgn0005536,FBgn0005558,FBgn0005592,FBgn0005630,FBgn0005672,FBgn0010113,FBgn0010247,FBg…
locomotor rhythm	GO:0045475	0.00239319	FBgn0000273,FBgn0002413,FBgn0002917,FBgn0003371,FBgn0005536,FBgn0011656,FBgn0015544,FBgn0022382,FBgn0023416,FBgn0026086,FBgn0028734,FBgn0031759,FBgn0038693,FBgn0039536,FBgn0041188,FBgn0053988,FBgn0261268,FBgn0262866,FBgn0264006,FBgn0264492
negative regulation of developmental growth	GO:0048640	0.00239319	FBgn0000017,FBgn0000659,FBgn0001122,FBgn0003371,FBgn0005592,FBgn0015778,FBgn0015790,FBgn0020279,FBgn0024273,FBgn0025790,FBgn0026379,FBgn0028734,FBgn0030600,FBgn0035533,FBgn0039802,FBgn0259481,FBgn0261986,FBgn0263456,FBgn0264959,FBgn0266053
tissue morphogenesis	GO:0048729	0.00255432	FBgn0000017,FBgn0000114,FBgn0000229,FBgn0000273,FBgn0000289,FBgn0000352,FBgn0000659,FBgn0001078,FBgn0001122,FBgn0001124,FBgn0001226,FBgn0001253,FBgn0001319,FBgn0001325,FBgn0002413,FBgn0003175,FBgn0003205,FBgn0003371,FBgn0003392,FBgn0003744,FBgn0004373,FBgn0004456,FBgn0004595,FBgn0004607,FBgn0004870,FBgn0004882,FBgn0004921,FBgn0005536,FBgn0005558,FBgn0005592,FBgn0005630,FBgn0005672,FBgn0010113,FBg…
developmental maturation	GO:0021700	0.00255669	FBgn0000183,FBgn0000256,FBgn0000273,FBgn0000319,FBgn0001078,FBgn0003042,FBgn0003205,FBgn0003475,FBgn0003721,FBgn0004242,FBgn0004574,FBgn0004875,FBgn0004882,FBgn0004907,FBgn0011217,FBgn0011224,FBgn0011661,FBgn0015790,FBgn0015797,FBgn0021760,FBgn0024326,FBgn0025638,FBgn0026238,FBgn0026379,FBgn0026431,FBgn0027053,FBgn0027363,FBgn0027948,FBgn0028734,FBgn0029687,FBgn0034072,FBgn0037375,FBgn0038826,FBg…
axon cargo transport	GO:0008088	0.00256288	FBgn0004381,FBgn0011745,FBgn0024187,FBgn0024432,FBgn0027655,FBgn0029687,FBgn0038816,FBgn0040228,FBgn0259108,FBgn0261797,FBgn0262872,FBgn0266521
oocyte differentiation	GO:0009994	0.00266641	FBgn0000183,FBgn0000256,FBgn0000273,FBgn0000319,FBgn0003205,FBgn0003475,FBgn0003721,FBgn0004242,FBgn0004574,FBgn0004875,FBgn0004882,FBgn0004907,FBgn0011224,FBgn0011661,FBgn0015790,FBgn0015797,FBgn0021760,FBgn0026238,FBgn0026431,FBgn0027053,FBgn0027948,FBgn0028734,FBgn0034072,FBgn0038826,FBgn0039861,FBgn0041188,FBgn0086371,FBgn0261397,FBgn0261797,FBgn0261854,FBgn0262467,FBgn0262739,FBgn0263391,FBg…
negative regulation of cellular amide metabolic process	GO:0034249	0.00285429	FBgn0000114,FBgn0003741,FBgn0004419,FBgn0010415,FBgn0011224,FBgn0011725,FBgn0026086,FBgn0028734,FBgn0029992,FBgn0032515,FBgn0034072,FBgn0036239,FBgn0038100,FBgn0039861,FBgn0041188,FBgn0085436,FBgn0086691,FBgn0262475,FBgn0262739,FBgn0263144,FBgn0263352,FBgn0264001,FBgn0264270,FBgn0264307,FBgn0265137
regulation of cell development	GO:0060284	0.00288685	FBgn0000273,FBgn0000464,FBgn0001319,FBgn0002973,FBgn0003205,FBgn0003410,FBgn0003744,FBgn0004242,FBgn0004574,FBgn0004595,FBgn0004875,FBgn0004876,FBgn0005536,FBgn0005592,FBgn0005631,FBgn0005672,FBgn0010113,FBgn0010341,FBgn0010473,FBgn0011217,FBgn0011259,FBgn0011746,FBgn0015589,FBgn0015790,FBgn0017418,FBgn0023388,FBgn0024277,FBgn0025743,FBgn0025790,FBgn0026375,FBgn0026379,FBgn0028734,FBgn0030691,FBg…
actin nucleation	GO:0045010	0.0029839	FBgn0000256,FBgn0003475,FBgn0011742,FBgn0024273,FBgn0028894,FBgn0031437,FBgn0032859,FBgn0035533,FBgn0250823
behavioral response to starvation	GO:0042595	0.00298748	FBgn0001122,FBgn0001226,FBgn0023169,FBgn0039298,FBgn0264357
cytoskeletal matrix organization at active zone	GO:0048789	0.00298748	FBgn0005586,FBgn0025702,FBgn0039883,FBgn0259246,FBgn0262483
metamorphosis	GO:0007552	0.00299366	FBgn0000114,FBgn0000229,FBgn0000273,FBgn0000289,FBgn0000352,FBgn0000370,FBgn0001078,FBgn0001122,FBgn0001124,FBgn0001226,FBgn0001253,FBgn0001319,FBgn0002413,FBgn0003175,FBgn0003205,FBgn0003371,FBgn0003744,FBgn0004456,FBgn0004607,FBgn0004870,FBgn0005536,FBgn0005558,FBgn0005630,FBgn0005672,FBgn0010113,FBgn0010247,FBgn0010313,FBgn0010341,FBgn0010434,FBgn0010575,FBgn0011206,FBgn0011224,FBgn0011225,FBg…
imaginal disc morphogenesis	GO:0007560	0.00300419	FBgn0000114,FBgn0000229,FBgn0000273,FBgn0000289,FBgn0000352,FBgn0001078,FBgn0001122,FBgn0001124,FBgn0001226,FBgn0001253,FBgn0001319,FBgn0002413,FBgn0003175,FBgn0003205,FBgn0003371,FBgn0003744,FBgn0004456,FBgn0004607,FBgn0004870,FBgn0005536,FBgn0005558,FBgn0005630,FBgn0005672,FBgn0010113,FBgn0010313,FBgn0010341,FBgn0010434,FBgn0010575,FBgn0011206,FBgn0011224,FBgn0011225,FBgn0011661,FBgn0011760,FBg…
post-embryonic organ morphogenesis	GO:0048563	0.00300419	FBgn0000114,FBgn0000229,FBgn0000273,FBgn0000289,FBgn0000352,FBgn0001078,FBgn0001122,FBgn0001124,FBgn0001226,FBgn0001253,FBgn0001319,FBgn0002413,FBgn0003175,FBgn0003205,FBgn0003371,FBgn0003744,FBgn0004456,FBgn0004607,FBgn0004870,FBgn0005536,FBgn0005558,FBgn0005630,FBgn0005672,FBgn0010113,FBgn0010313,FBgn0010341,FBgn0010434,FBgn0010575,FBgn0011206,FBgn0011224,FBgn0011225,FBgn0011661,FBgn0011760,FBg…
organic substance catabolic process	GO:1901575	0.00303399	FBgn0000064,FBgn0000579,FBgn0001091,FBgn0001092,FBgn0001145,FBgn0001247,FBgn0001248,FBgn0001258,FBgn0002413,FBgn0003071,FBgn0003074,FBgn0003308,FBgn0003371,FBgn0003410,FBgn0003423,FBgn0003612,FBgn0004516,FBgn0005632,FBgn0005648,FBgn0010052,FBgn0010288,FBgn0011217,FBgn0011661,FBgn0011725,FBgn0011754,FBgn0012058,FBgn0013725,FBgn0017418,FBgn0017551,FBgn0019643,FBgn0020257,FBgn0026238,FBgn0026379,FBg…
instar larval or pupal morphogenesis	GO:0048707	0.00307618	FBgn0000114,FBgn0000229,FBgn0000273,FBgn0000289,FBgn0000352,FBgn0001078,FBgn0001122,FBgn0001124,FBgn0001226,FBgn0001253,FBgn0001319,FBgn0002413,FBgn0003175,FBgn0003205,FBgn0003371,FBgn0003744,FBgn0004456,FBgn0004607,FBgn0004870,FBgn0005536,FBgn0005558,FBgn0005630,FBgn0005672,FBgn0010113,FBgn0010313,FBgn0010341,FBgn0010434,FBgn0010575,FBgn0011206,FBgn0011224,FBgn0011225,FBgn0011661,FBgn0011760,FBg…
intracellular transport	GO:0046907	0.00316175	FBgn0000017,FBgn0000257,FBgn0000319,FBgn0000346,FBgn0000352,FBgn0001202,FBgn0002413,FBgn0003008,FBgn0003205,FBgn0003371,FBgn0004363,FBgn0004381,FBgn0010380,FBgn0010434,FBgn0010602,FBgn0011225,FBgn0011708,FBgn0011745,FBgn0014877,FBgn0015245,FBgn0015589,FBgn0015790,FBgn0024187,FBgn0024273,FBgn0024432,FBgn0024814,FBgn0025111,FBgn0026409,FBgn0027359,FBgn0027363,FBgn0027569,FBgn0027655,FBgn0028552,FBg…
establishment or maintenance of microtubule cytoskeleton polarity	GO:0030951	0.00317718	FBgn0000183,FBgn0000273,FBgn0000319,FBgn0004381,FBgn0004907,FBgn0011224,FBgn0015589,FBgn0015790,FBgn0015797,FBgn0021760,FBgn0027066,FBgn0027948,FBgn0086371,FBgn0263929
post-embryonic organ development	GO:0048569	0.00318561	FBgn0000114,FBgn0000229,FBgn0000273,FBgn0000289,FBgn0000352,FBgn0001078,FBgn0001122,FBgn0001124,FBgn0001226,FBgn0001253,FBgn0001319,FBgn0002413,FBgn0003175,FBgn0003205,FBgn0003371,FBgn0003744,FBgn0004456,FBgn0004607,FBgn0004870,FBgn0005536,FBgn0005558,FBgn0005630,FBgn0005672,FBgn0010113,FBgn0010313,FBgn0010341,FBgn0010434,FBgn0010575,FBgn0010602,FBgn0011206,FBgn0011224,FBgn0011225,FBgn0011661,FBg…
cytoskeleton-dependent intracellular transport	GO:0030705	0.00332395	FBgn0000352,FBgn0001202,FBgn0004381,FBgn0011225,FBgn0011745,FBgn0024187,FBgn0024432,FBgn0027655,FBgn0029687,FBgn0038816,FBgn0040228,FBgn0259108,FBgn0261397,FBgn0261797,FBgn0262872,FBgn0266521
regulation of anatomical structure size	GO:0090066	0.00338291	FBgn0000017,FBgn0000114,FBgn0000256,FBgn0000319,FBgn0000464,FBgn0002921,FBgn0003205,FBgn0003475,FBgn0005592,FBgn0005630,FBgn0010341,FBgn0010434,FBgn0010894,FBgn0011259,FBgn0011708,FBgn0011742,FBgn0015777,FBgn0020622,FBgn0023169,FBgn0024273,FBgn0025743,FBgn0026375,FBgn0026379,FBgn0028894,FBgn0031005,FBgn0031268,FBgn0031437,FBgn0032859,FBgn0035533,FBgn0038257,FBgn0039083,FBgn0041188,FBgn0243516,FBg…
negative regulation of developmental process	GO:0051093	0.00341739	FBgn0000017,FBgn0000659,FBgn0001122,FBgn0003205,FBgn0003371,FBgn0004595,FBgn0004870,FBgn0004876,FBgn0005592,FBgn0005672,FBgn0010113,FBgn0010602,FBgn0011746,FBgn0015371,FBgn0015589,FBgn0015778,FBgn0015790,FBgn0020279,FBgn0024273,FBgn0025790,FBgn0026379,FBgn0027053,FBgn0028582,FBgn0028734,FBgn0030600,FBgn0031005,FBgn0035533,FBgn0038816,FBgn0039802,FBgn0040465,FBgn0259176,FBgn0259481,FBgn0261986,FBg…
oocyte axis specification	GO:0007309	0.00361534	FBgn0000183,FBgn0000256,FBgn0000273,FBgn0000319,FBgn0003205,FBgn0003475,FBgn0003721,FBgn0004242,FBgn0004574,FBgn0004875,FBgn0004882,FBgn0004907,FBgn0011224,FBgn0011661,FBgn0015790,FBgn0015797,FBgn0026238,FBgn0026431,FBgn0027053,FBgn0027948,FBgn0028734,FBgn0034072,FBgn0038826,FBgn0086371,FBgn0261397,FBgn0261797,FBgn0261854,FBgn0263929,FBgn0264492
negative regulation of translation	GO:0017148	0.00361712	FBgn0000114,FBgn0003741,FBgn0004419,FBgn0010415,FBgn0011224,FBgn0011725,FBgn0026086,FBgn0028734,FBgn0029992,FBgn0032515,FBgn0034072,FBgn0036239,FBgn0038100,FBgn0039861,FBgn0041188,FBgn0085436,FBgn0086691,FBgn0262475,FBgn0262739,FBgn0263144,FBgn0263352,FBgn0264001,FBgn0264270,FBgn0264307
brain development	GO:0007420	0.00362486	FBgn0000042,FBgn0000108,FBgn0000411,FBgn0001078,FBgn0003969,FBgn0004179,FBgn0004595,FBgn0005558,FBgn0005630,FBgn0005631,FBgn0011259,FBgn0015589,FBgn0019650,FBgn0024277,FBgn0025743,FBgn0026084,FBgn0026375,FBgn0028734,FBgn0034230,FBgn0035915,FBgn0037810,FBgn0039861,FBgn0053207,FBgn0086758,FBgn0259176,FBgn0260959,FBgn0261444,FBgn0261797,FBgn0262636,FBgn0264598
courtship behavior	GO:0007619	0.00401592	FBgn0003380,FBgn0003429,FBgn0003710,FBgn0003741,FBgn0004575,FBgn0004595,FBgn0010313,FBgn0011661,FBgn0013759,FBgn0023129,FBgn0026086,FBgn0028734,FBgn0034636,FBgn0038839,FBgn0039298,FBgn0052423,FBgn0086675,FBgn0262477,FBgn0263111,FBgn0264255,FBgn0264307,FBgn0266129
negative regulation of growth	GO:0045926	0.00426989	FBgn0000017,FBgn0000659,FBgn0001122,FBgn0001247,FBgn0003371,FBgn0005592,FBgn0015778,FBgn0015790,FBgn0020279,FBgn0024273,FBgn0025790,FBgn0026379,FBgn0028734,FBgn0030600,FBgn0035533,FBgn0036165,FBgn0039802,FBgn0041094,FBgn0259481,FBgn0261986,FBgn0263456,FBgn0264959,FBgn0266053
regulation of cellular localization	GO:0060341	0.00462344	FBgn0000017,FBgn0000183,FBgn0000273,FBgn0000352,FBgn0002413,FBgn0003295,FBgn0003371,FBgn0004242,FBgn0004574,FBgn0004595,FBgn0004875,FBgn0011225,FBgn0013759,FBgn0015790,FBgn0023091,FBgn0024432,FBgn0030897,FBgn0031534,FBgn0032485,FBgn0034913,FBgn0037015,FBgn0037093,FBgn0038816,FBgn0040228,FBgn0041605,FBgn0052654,FBgn0053653,FBgn0086913,FBgn0250823,FBgn0260003,FBgn0261397,FBgn0261797,FBgn0261954,FBg…
post-embryonic development	GO:0009791	0.00471575	FBgn0000114,FBgn0000229,FBgn0000273,FBgn0000289,FBgn0000352,FBgn0000370,FBgn0000411,FBgn0000541,FBgn0001078,FBgn0001122,FBgn0001124,FBgn0001226,FBgn0001253,FBgn0001319,FBgn0002413,FBgn0003175,FBgn0003205,FBgn0003371,FBgn0003744,FBgn0004456,FBgn0004607,FBgn0004865,FBgn0004870,FBgn0004924,FBgn0005536,FBgn0005558,FBgn0005630,FBgn0005672,FBgn0010113,FBgn0010313,FBgn0010341,FBgn0010434,FBgn0010575,FBg…
developmental process involved in reproduction	GO:0003006	0.00473013	FBgn0000017,FBgn0000042,FBgn0000114,FBgn0000183,FBgn0000229,FBgn0000256,FBgn0000273,FBgn0000319,FBgn0000352,FBgn0000464,FBgn0000541,FBgn0000662,FBgn0002781,FBgn0002878,FBgn0003205,FBgn0003371,FBgn0003392,FBgn0003475,FBgn0003721,FBgn0003741,FBgn0003943,FBgn0004242,FBgn0004363,FBgn0004419,FBgn0004574,FBgn0004811,FBgn0004870,FBgn0004875,FBgn0004882,FBgn0004907,FBgn0004924,FBgn0005536,FBgn0005592,FBg…
regulation of cell differentiation	GO:0045595	0.0049164	FBgn0000114,FBgn0000273,FBgn0000464,FBgn0001319,FBgn0002973,FBgn0003205,FBgn0003371,FBgn0003410,FBgn0003744,FBgn0004242,FBgn0004574,FBgn0004595,FBgn0004875,FBgn0004876,FBgn0005536,FBgn0005592,FBgn0005631,FBgn0005672,FBgn0010113,FBgn0010341,FBgn0010473,FBgn0010602,FBgn0011217,FBgn0011259,FBgn0011746,FBgn0015371,FBgn0015589,FBgn0015790,FBgn0017418,FBgn0023388,FBgn0024277,FBgn0025743,FBgn0025790,FBg…
regulation of intracellular signal transduction	GO:1902531	0.00498905	FBgn0000229,FBgn0000541,FBgn0001247,FBgn0001319,FBgn0003205,FBgn0003371,FBgn0003612,FBgn0003969,FBgn0004907,FBgn0005592,FBgn0020279,FBgn0021760,FBgn0023169,FBgn0024187,FBgn0024277,FBgn0024326,FBgn0024811,FBgn0025740,FBgn0025743,FBgn0026056,FBgn0026379,FBgn0027363,FBgn0029834,FBgn0030613,FBgn0031871,FBgn0031885,FBgn0034230,FBgn0034894,FBgn0035850,FBgn0036316,FBgn0037093,FBgn0037856,FBgn0038504,FBg…
oogenesis	GO:0048477	0.00506625	FBgn0000017,FBgn0000114,FBgn0000183,FBgn0000229,FBgn0000256,FBgn0000273,FBgn0000319,FBgn0000352,FBgn0000464,FBgn0002781,FBgn0002878,FBgn0003205,FBgn0003371,FBgn0003392,FBgn0003475,FBgn0003721,FBgn0004242,FBgn0004419,FBgn0004574,FBgn0004811,FBgn0004875,FBgn0004882,FBgn0004907,FBgn0004924,FBgn0005536,FBgn0005592,FBgn0005630,FBgn0005672,FBgn0010215,FBgn0010235,FBgn0010247,FBgn0010341,FBgn0010768,FBg…
actin filament polymerization	GO:0030041	0.00508744	FBgn0000256,FBgn0003475,FBgn0010341,FBgn0011742,FBgn0024273,FBgn0028894,FBgn0031437,FBgn0032859,FBgn0035533,FBgn0041188,FBgn0243516,FBgn0263456,FBgn0264598
negative regulation of multicellular organismal process	GO:0051241	0.00509098	FBgn0000017,FBgn0000659,FBgn0001122,FBgn0003205,FBgn0003371,FBgn0004595,FBgn0004870,FBgn0004876,FBgn0005592,FBgn0005672,FBgn0010113,FBgn0010602,FBgn0011746,FBgn0015371,FBgn0015589,FBgn0015778,FBgn0015790,FBgn0020279,FBgn0024273,FBgn0025790,FBgn0026379,FBgn0027053,FBgn0028582,FBgn0028734,FBgn0030600,FBgn0031005,FBgn0035533,FBgn0038816,FBgn0040465,FBgn0259481,FBgn0261986,FBgn0262738,FBgn0262866,FBg…
female gamete generation	GO:0007292	0.00518566	FBgn0000017,FBgn0000114,FBgn0000183,FBgn0000229,FBgn0000256,FBgn0000273,FBgn0000319,FBgn0000352,FBgn0000464,FBgn0002781,FBgn0002878,FBgn0003205,FBgn0003371,FBgn0003392,FBgn0003475,FBgn0003721,FBgn0004242,FBgn0004419,FBgn0004574,FBgn0004811,FBgn0004875,FBgn0004882,FBgn0004907,FBgn0004924,FBgn0005536,FBgn0005592,FBgn0005630,FBgn0005672,FBgn0010215,FBgn0010235,FBgn0010247,FBgn0010341,FBgn0010768,FBg…
tube morphogenesis	GO:0035239	0.00577051	FBgn0000042,FBgn0000114,FBgn0000229,FBgn0000273,FBgn0000289,FBgn0000352,FBgn0000411,FBgn0000659,FBgn0001078,FBgn0001122,FBgn0001124,FBgn0001226,FBgn0001253,FBgn0001319,FBgn0001325,FBgn0002413,FBgn0003175,FBgn0003205,FBgn0003371,FBgn0003744,FBgn0004456,FBgn0004607,FBgn0004870,FBgn0005536,FBgn0005558,FBgn0005592,FBgn0005630,FBgn0005672,FBgn0010113,FBgn0010313,FBgn0010341,FBgn0010434,FBgn0010575,FBg…
negative regulation of cellular protein metabolic process	GO:0032269	0.00586927	FBgn0000114,FBgn0000229,FBgn0003371,FBgn0003741,FBgn0004419,FBgn0005632,FBgn0010415,FBgn0011217,FBgn0011224,FBgn0011725,FBgn0012058,FBgn0017551,FBgn0026086,FBgn0027053,FBgn0028734,FBgn0028983,FBgn0029992,FBgn0031885,FBgn0032515,FBgn0033738,FBgn0034072,FBgn0036239,FBgn0037720,FBgn0038100,FBgn0038768,FBgn0039861,FBgn0041188,FBgn0061515,FBgn0085436,FBgn0086691,FBgn0243512,FBgn0260749,FBgn0262475,FBg…
negative regulation of protein metabolic process	GO:0051248	0.00586927	FBgn0000114,FBgn0000229,FBgn0003371,FBgn0003741,FBgn0004419,FBgn0005632,FBgn0010415,FBgn0011217,FBgn0011224,FBgn0011725,FBgn0012058,FBgn0017551,FBgn0026086,FBgn0027053,FBgn0028734,FBgn0028983,FBgn0029992,FBgn0031885,FBgn0032515,FBgn0033738,FBgn0034072,FBgn0036239,FBgn0037720,FBgn0038100,FBgn0038768,FBgn0039861,FBgn0041188,FBgn0061515,FBgn0085436,FBgn0086691,FBgn0243512,FBgn0260749,FBgn0262475,FBg…
regulation of cell projection organization	GO:0031344	0.00611945	FBgn0000464,FBgn0001319,FBgn0003721,FBgn0003744,FBgn0004363,FBgn0004595,FBgn0005592,FBgn0005631,FBgn0010341,FBgn0010473,FBgn0011259,FBgn0011742,FBgn0024277,FBgn0025790,FBgn0026375,FBgn0026379,FBgn0028734,FBgn0028894,FBgn0030691,FBgn0037375,FBgn0038816,FBgn0061198,FBgn0085447,FBgn0261854,FBgn0264598
germarium-derived egg chamber formation	GO:0007293	0.00616893	FBgn0000114,FBgn0000183,FBgn0003392,FBgn0004875,FBgn0004882,FBgn0004907,FBgn0010215,FBgn0010341,FBgn0015589,FBgn0015790,FBgn0015797,FBgn0021760,FBgn0025865,FBgn0027053,FBgn0028734,FBgn0029006,FBgn0031728,FBgn0034072,FBgn0035533,FBgn0039632,FBgn0039861,FBgn0261285,FBgn0261797,FBgn0261854,FBgn0262739,FBgn0263351,FBgn0263391,FBgn0263929
instar larval or pupal development	GO:0002165	0.00640039	FBgn0000114,FBgn0000229,FBgn0000273,FBgn0000289,FBgn0000352,FBgn0000370,FBgn0000411,FBgn0000541,FBgn0001078,FBgn0001122,FBgn0001124,FBgn0001226,FBgn0001253,FBgn0001319,FBgn0002413,FBgn0003175,FBgn0003205,FBgn0003371,FBgn0003744,FBgn0004456,FBgn0004607,FBgn0004865,FBgn0004870,FBgn0004924,FBgn0005536,FBgn0005558,FBgn0005630,FBgn0005672,FBgn0010113,FBgn0010313,FBgn0010341,FBgn0010434,FBgn0010575,FBg…
microtubule-based transport	GO:0010970	0.00658474	FBgn0000352,FBgn0004381,FBgn0011225,FBgn0011745,FBgn0024187,FBgn0024432,FBgn0027655,FBgn0029687,FBgn0038816,FBgn0040228,FBgn0259108,FBgn0261397,FBgn0261797,FBgn0262872,FBgn0266521
regulation of endocytosis	GO:0030100	0.00658474	FBgn0000183,FBgn0000319,FBgn0002973,FBgn0003091,FBgn0003969,FBgn0011661,FBgn0013759,FBgn0025865,FBgn0034433,FBgn0034913,FBgn0038816,FBgn0086372,FBgn0086784,FBgn0262738,FBgn0264855
negative regulation of synaptic growth at neuromuscular junction	GO:0045886	0.00660803	FBgn0000017,FBgn0001122,FBgn0003371,FBgn0015790,FBgn0024273,FBgn0025790,FBgn0028734,FBgn0030600,FBgn0035533,FBgn0259481,FBgn0263456,FBgn0264959,FBgn0266053
negative regulation of synapse assembly	GO:0051964	0.00660803	FBgn0000017,FBgn0001122,FBgn0003371,FBgn0015790,FBgn0024273,FBgn0025790,FBgn0028734,FBgn0030600,FBgn0035533,FBgn0259481,FBgn0263456,FBgn0264959,FBgn0266053
negative regulation of neuromuscular junction development	GO:1904397	0.00660803	FBgn0000017,FBgn0001122,FBgn0003371,FBgn0015790,FBgn0024273,FBgn0025790,FBgn0028734,FBgn0030600,FBgn0035533,FBgn0259481,FBgn0263456,FBgn0264959,FBgn0266053
establishment or maintenance of cytoskeleton polarity	GO:0030952	0.00662734	FBgn0000183,FBgn0000273,FBgn0000319,FBgn0004381,FBgn0004907,FBgn0011224,FBgn0015589,FBgn0015790,FBgn0015797,FBgn0021760,FBgn0027066,FBgn0027948,FBgn0086371,FBgn0263929
positive regulation of cell division	GO:0051781	0.00672269	FBgn0000114,FBgn0002413,FBgn0003371,FBgn0011206,FBgn0261797,FBgn0261811,FBgn0262699,FBgn0264848
regulation of macromolecule metabolic process	GO:0060255	0.00673146	FBgn0000114,FBgn0000229,FBgn0000257,FBgn0000273,FBgn0000352,FBgn0000370,FBgn0000411,FBgn0000541,FBgn0000659,FBgn0000662,FBgn0001078,FBgn0001179,FBgn0001229,FBgn0001319,FBgn0001325,FBgn0002413,FBgn0002521,FBgn0002609,FBgn0003042,FBgn0003044,FBgn0003205,FBgn0003371,FBgn0003612,FBgn0003732,FBgn0003741,FBgn0003862,FBgn0004419,FBgn0004595,FBgn0004607,FBgn0004860,FBgn0004865,FBgn0004870,FBgn0004882,FBg…
single-organism catabolic process	GO:0044712	0.00712889	FBgn0000064,FBgn0000579,FBgn0001091,FBgn0001092,FBgn0001145,FBgn0001248,FBgn0001258,FBgn0003071,FBgn0003074,FBgn0003308,FBgn0003371,FBgn0003423,FBgn0003462,FBgn0004516,FBgn0010052,FBgn0011661,FBgn0011754,FBgn0019643,FBgn0025454,FBgn0026379,FBgn0028916,FBgn0029831,FBgn0029924,FBgn0030828,FBgn0031694,FBgn0031824,FBgn0032287,FBgn0032775,FBgn0033518,FBgn0033520,FBgn0033538,FBgn0034072,FBgn0034117,FBg…
regulation of organelle organization	GO:0033043	0.0071514	FBgn0000017,FBgn0000114,FBgn0000256,FBgn0000257,FBgn0002781,FBgn0003371,FBgn0003392,FBgn0003462,FBgn0003475,FBgn0004242,FBgn0004363,FBgn0004373,FBgn0010341,FBgn0011206,FBgn0011225,FBgn0011606,FBgn0011661,FBgn0011742,FBgn0017551,FBgn0019660,FBgn0019661,FBgn0020412,FBgn0020510,FBgn0021760,FBgn0022361,FBgn0024273,FBgn0024811,FBgn0025790,FBgn0026479,FBgn0027339,FBgn0027948,FBgn0028894,FBgn0031437,FBg…
epithelial tube morphogenesis	GO:0060562	0.00726611	FBgn0000114,FBgn0000229,FBgn0000273,FBgn0000289,FBgn0000352,FBgn0000659,FBgn0001078,FBgn0001122,FBgn0001124,FBgn0001226,FBgn0001253,FBgn0001319,FBgn0001325,FBgn0002413,FBgn0003175,FBgn0003205,FBgn0003371,FBgn0003744,FBgn0004456,FBgn0004607,FBgn0004870,FBgn0005536,FBgn0005558,FBgn0005592,FBgn0005630,FBgn0005672,FBgn0010113,FBgn0010313,FBgn0010341,FBgn0010434,FBgn0010575,FBgn0011206,FBgn0011224,FBg…
central nervous system development	GO:0007417	0.00738051	FBgn0000017,FBgn0000042,FBgn0000108,FBgn0000411,FBgn0001078,FBgn0001122,FBgn0001319,FBgn0001325,FBgn0002973,FBgn0003042,FBgn0003044,FBgn0003969,FBgn0004179,FBgn0004370,FBgn0004595,FBgn0004607,FBgn0005558,FBgn0005592,FBgn0005630,FBgn0005631,FBgn0011259,FBgn0015589,FBgn0015946,FBgn0019650,FBgn0020510,FBgn0023091,FBgn0024277,FBgn0025743,FBgn0025790,FBgn0026084,FBgn0026375,FBgn0028734,FBgn0029123,FBg…
response to external stimulus	GO:0009605	0.00740847	FBgn0000017,FBgn0000229,FBgn0000257,FBgn0000370,FBgn0000411,FBgn0000464,FBgn0001122,FBgn0001226,FBgn0001247,FBgn0001319,FBgn0001325,FBgn0002565,FBgn0002921,FBgn0003044,FBgn0003134,FBgn0003205,FBgn0003371,FBgn0003380,FBgn0003392,FBgn0003423,FBgn0003435,FBgn0003462,FBgn0003612,FBgn0003862,FBgn0004055,FBgn0004179,FBgn0004363,FBgn0004370,FBgn0004419,FBgn0004449,FBgn0004456,FBgn0004516,FBgn0004595,FBg…
carbohydrate catabolic process	GO:0016052	0.00802112	FBgn0000064,FBgn0000579,FBgn0001091,FBgn0001092,FBgn0001258,FBgn0003071,FBgn0003074,FBgn0011754,FBgn0033377,FBgn0034072,FBgn0036262,FBgn0038957
cortical cytoskeleton organization	GO:0030865	0.0080938	FBgn0001122,FBgn0003392,FBgn0005586,FBgn0010341,FBgn0011661,FBgn0013726,FBgn0015278,FBgn0015790,FBgn0020510,FBgn0025702,FBgn0032859,FBgn0039883,FBgn0259246,FBgn0262483,FBgn0266756
membrane organization	GO:0061024	0.0082865	FBgn0000229,FBgn0000257,FBgn0000319,FBgn0000346,FBgn0003008,FBgn0003392,FBgn0004242,FBgn0010341,FBgn0010380,FBgn0010434,FBgn0011225,FBgn0013342,FBgn0015790,FBgn0024273,FBgn0024811,FBgn0024814,FBgn0026479,FBgn0027615,FBgn0028734,FBgn0029903,FBgn0034433,FBgn0034913,FBgn0035124,FBgn0035533,FBgn0035960,FBgn0037231,FBgn0038659,FBgn0043012,FBgn0051229,FBgn0052056,FBgn0052654,FBgn0086372,FBgn0250874,FBg…
regulation of protein serine/threonine kinase activity	GO:0071900	0.00831216	FBgn0000229,FBgn0003371,FBgn0005592,FBgn0011217,FBgn0012058,FBgn0022936,FBgn0024326,FBgn0024956,FBgn0025743,FBgn0027053,FBgn0030613,FBgn0243512,FBgn0262699,FBgn0264848
regulation of cell morphogenesis	GO:0022604	0.00881086	FBgn0000017,FBgn0000464,FBgn0001319,FBgn0002921,FBgn0003744,FBgn0004363,FBgn0004449,FBgn0004595,FBgn0004921,FBgn0005592,FBgn0010341,FBgn0010473,FBgn0011259,FBgn0013759,FBgn0015790,FBgn0020510,FBgn0024273,FBgn0024277,FBgn0025865,FBgn0026375,FBgn0026379,FBgn0028734,FBgn0029128,FBgn0030691,FBgn0032859,FBgn0037375,FBgn0038816,FBgn0052944,FBgn0061198,FBgn0085447,FBgn0243512,FBgn0243516,FBgn0262614,FBg…
post-embryonic appendage morphogenesis	GO:0035120	0.00881941	FBgn0000114,FBgn0000273,FBgn0000289,FBgn0000352,FBgn0000411,FBgn0001078,FBgn0001122,FBgn0001124,FBgn0001226,FBgn0001319,FBgn0002413,FBgn0003175,FBgn0003205,FBgn0003371,FBgn0003744,FBgn0004456,FBgn0004607,FBgn0004870,FBgn0005536,FBgn0005630,FBgn0005672,FBgn0010113,FBgn0010313,FBgn0010341,FBgn0010434,FBgn0010575,FBgn0011206,FBgn0011224,FBgn0011760,FBgn0011817,FBgn0013576,FBgn0015569,FBgn0015600,FBg…
reproductive process	GO:0022414	0.00912961	FBgn0000017,FBgn0000042,FBgn0000114,FBgn0000183,FBgn0000229,FBgn0000256,FBgn0000273,FBgn0000319,FBgn0000352,FBgn0000464,FBgn0000541,FBgn0000662,FBgn0001247,FBgn0002781,FBgn0002878,FBgn0003205,FBgn0003371,FBgn0003380,FBgn0003392,FBgn0003429,FBgn0003475,FBgn0003710,FBgn0003721,FBgn0003732,FBgn0003741,FBgn0003862,FBgn0003943,FBgn0004242,FBgn0004363,FBgn0004373,FBgn0004419,FBgn0004574,FBgn0004575,FBg…
oocyte development	GO:0048599	0.00914655	FBgn0000183,FBgn0000256,FBgn0000273,FBgn0000319,FBgn0003205,FBgn0003475,FBgn0003721,FBgn0004242,FBgn0004574,FBgn0004875,FBgn0004882,FBgn0004907,FBgn0011224,FBgn0011661,FBgn0015790,FBgn0015797,FBgn0021760,FBgn0026238,FBgn0026431,FBgn0027053,FBgn0027948,FBgn0028734,FBgn0034072,FBgn0038826,FBgn0086371,FBgn0261397,FBgn0261797,FBgn0261854,FBgn0262467,FBgn0263929,FBgn0264492
posttranscriptional regulation of gene expression	GO:0010608	0.00917465	FBgn0000114,FBgn0001229,FBgn0003741,FBgn0004419,FBgn0004882,FBgn0010113,FBgn0010415,FBgn0011206,FBgn0011224,FBgn0011725,FBgn0026086,FBgn0028734,FBgn0029992,FBgn0031637,FBgn0032515,FBgn0032857,FBgn0033528,FBgn0034072,FBgn0036239,FBgn0037102,FBgn0038100,FBgn0038826,FBgn0039861,FBgn0041188,FBgn0085436,FBgn0086691,FBgn0087039,FBgn0262475,FBgn0262739,FBgn0263144,FBgn0263231,FBgn0263352,FBgn0264001,FBg…
multi-organism behavior	GO:0051705	0.00918762	FBgn0000042,FBgn0000114,FBgn0001247,FBgn0002917,FBgn0003175,FBgn0003380,FBgn0003429,FBgn0003710,FBgn0003741,FBgn0004575,FBgn0004595,FBgn0005630,FBgn0010052,FBgn0010313,FBgn0010905,FBgn0011661,FBgn0013759,FBgn0020279,FBgn0023129,FBgn0026086,FBgn0028734,FBgn0034636,FBgn0038839,FBgn0039298,FBgn0052423,FBgn0053113,FBgn0053207,FBgn0053988,FBgn0086675,FBgn0086686,FBgn0261444,FBgn0262477,FBgn0262636,FBg…
head development	GO:0060322	0.009499	FBgn0000042,FBgn0000108,FBgn0000411,FBgn0001078,FBgn0001319,FBgn0003969,FBgn0004179,FBgn0004595,FBgn0005558,FBgn0005630,FBgn0005631,FBgn0010215,FBgn0011259,FBgn0015589,FBgn0019650,FBgn0024277,FBgn0025743,FBgn0026084,FBgn0026375,FBgn0028734,FBgn0028979,FBgn0034230,FBgn0035915,FBgn0037810,FBgn0039861,FBgn0053207,FBgn0086758,FBgn0259176,FBgn0260959,FBgn0261444,FBgn0261797,FBgn0262636,FBgn0264598
male courtship behavior, veined wing generated song production	GO:0045433	0.0095602	FBgn0003429,FBgn0003710,FBgn0003741,FBgn0010313,FBgn0011661,FBgn0023129,FBgn0262477,FBgn0263111,FBgn0264255
response to temperature stimulus	GO:0009266	0.00960808	FBgn0000229,FBgn0000273,FBgn0001217,FBgn0001224,FBgn0001225,FBgn0001226,FBgn0001227,FBgn0001229,FBgn0002921,FBgn0003392,FBgn0003710,FBgn0004575,FBgn0004907,FBgn0010247,FBgn0011582,FBgn0015245,FBgn0026086,FBgn0026761,FBgn0028396,FBgn0031885,FBgn0033761,FBgn0034335,FBgn0037382,FBgn0038257,FBgn0052220,FBgn0262737,FBgn0262738,FBgn0263106,FBgn0265605
sperm individualization	GO:0007291	0.00984802	FBgn0000042,FBgn0000319,FBgn0003392,FBgn0004363,FBgn0011224,FBgn0011225,FBgn0011760,FBgn0032248,FBgn0035461,FBgn0040038,FBgn0086907,FBgn0250823,FBgn0261268,FBgn0261397,FBgn0264307
regulation of neuron differentiation	GO:0045664	0.00998054	FBgn0000464,FBgn0001319,FBgn0003205,FBgn0003410,FBgn0003744,FBgn0004595,FBgn0004876,FBgn0005536,FBgn0005592,FBgn0005631,FBgn0010341,FBgn0010473,FBgn0011217,FBgn0011259,FBgn0024277,FBgn0025743,FBgn0025790,FBgn0026375,FBgn0026379,FBgn0028734,FBgn0030691,FBgn0037375,FBgn0038816,FBgn0040465,FBgn0085447,FBgn0261649,FBgn0262866
regulation of neurogenesis	GO:0050767	0.0101707	FBgn0000464,FBgn0001319,FBgn0002973,FBgn0003205,FBgn0003410,FBgn0003744,FBgn0004595,FBgn0004876,FBgn0005536,FBgn0005592,FBgn0005631,FBgn0005672,FBgn0010113,FBgn0010341,FBgn0010473,FBgn0011217,FBgn0011259,FBgn0011746,FBgn0017418,FBgn0023388,FBgn0024277,FBgn0025743,FBgn0025790,FBgn0026375,FBgn0026379,FBgn0028734,FBgn0030691,FBgn0031005,FBgn0037375,FBgn0038816,FBgn0040465,FBgn0085447,FBgn0259176,FBg…
actin polymerization or depolymerization	GO:0008154	0.0102004	FBgn0000017,FBgn0000256,FBgn0003475,FBgn0010341,FBgn0011742,FBgn0024273,FBgn0028894,FBgn0031437,FBgn0032859,FBgn0035533,FBgn0041188,FBgn0243516,FBgn0263456,FBgn0264598
appendage morphogenesis	GO:0035107	0.0103406	FBgn0000114,FBgn0000273,FBgn0000289,FBgn0000352,FBgn0000411,FBgn0001078,FBgn0001122,FBgn0001124,FBgn0001226,FBgn0001319,FBgn0002413,FBgn0003175,FBgn0003205,FBgn0003371,FBgn0003744,FBgn0004456,FBgn0004607,FBgn0004870,FBgn0005536,FBgn0005630,FBgn0005672,FBgn0010113,FBgn0010313,FBgn0010341,FBgn0010434,FBgn0010575,FBgn0011206,FBgn0011224,FBgn0011760,FBgn0011817,FBgn0013576,FBgn0015569,FBgn0015600,FBg…
regulation of translation	GO:0006417	0.0104041	FBgn0000114,FBgn0001229,FBgn0003741,FBgn0004419,FBgn0004882,FBgn0010415,FBgn0011206,FBgn0011224,FBgn0011725,FBgn0026086,FBgn0028734,FBgn0029992,FBgn0031637,FBgn0032515,FBgn0032857,FBgn0034072,FBgn0036239,FBgn0038100,FBgn0038826,FBgn0039861,FBgn0041188,FBgn0085436,FBgn0086691,FBgn0087039,FBgn0262475,FBgn0262739,FBgn0263144,FBgn0263352,FBgn0264001,FBgn0264270,FBgn0264307
regulation of small GTPase mediated signal transduction	GO:0051056	0.011277	FBgn0003969,FBgn0004907,FBgn0021760,FBgn0024277,FBgn0025740,FBgn0026056,FBgn0029834,FBgn0030613,FBgn0031871,FBgn0034230,FBgn0037093,FBgn0038504,FBgn0038768,FBgn0040011,FBgn0043070,FBgn0050476,FBgn0051158,FBgn0085421,FBgn0085443,FBgn0085447,FBgn0260486,FBgn0262866,FBgn0263706,FBgn0264598,FBgn0264707,FBgn0264895,FBgn0265082
regulation of organ morphogenesis	GO:2000027	0.0114129	FBgn0000017,FBgn0003205,FBgn0003410,FBgn0004373,FBgn0004595,FBgn0004876,FBgn0005536,FBgn0005672,FBgn0011217,FBgn0015371,FBgn0015589,FBgn0025743,FBgn0026379,FBgn0034051,FBgn0038257,FBgn0040465,FBgn0086907,FBgn0250823,FBgn0261649,FBgn0262738,FBgn0262866,FBgn0264542
spermatogenesis	GO:0007283	0.011502	FBgn0000042,FBgn0000114,FBgn0000319,FBgn0000464,FBgn0000541,FBgn0003392,FBgn0003943,FBgn0004363,FBgn0004373,FBgn0010341,FBgn0011206,FBgn0011217,FBgn0011224,FBgn0011225,FBgn0011708,FBgn0011760,FBgn0015790,FBgn0023213,FBgn0024273,FBgn0024432,FBgn0026430,FBgn0027053,FBgn0028734,FBgn0031728,FBgn0032248,FBgn0033812,FBgn0035461,FBgn0036895,FBgn0039561,FBgn0040038,FBgn0040228,FBgn0086681,FBgn0086907,FBg…
behavioral response to ethanol	GO:0048149	0.0120233	FBgn0000273,FBgn0003969,FBgn0004575,FBgn0005672,FBgn0010052,FBgn0022382,FBgn0023129,FBgn0025777,FBgn0035989,FBgn0037705,FBgn0037884,FBgn0038282,FBgn0053207,FBgn0243516,FBgn0263395
regulation of primary metabolic process	GO:0080090	0.0123377	FBgn0000114,FBgn0000229,FBgn0000257,FBgn0000273,FBgn0000352,FBgn0000370,FBgn0000411,FBgn0000541,FBgn0000659,FBgn0000662,FBgn0001078,FBgn0001179,FBgn0001229,FBgn0001247,FBgn0001319,FBgn0001325,FBgn0002413,FBgn0002521,FBgn0002609,FBgn0003042,FBgn0003044,FBgn0003205,FBgn0003371,FBgn0003612,FBgn0003732,FBgn0003741,FBgn0003862,FBgn0004419,FBgn0004595,FBgn0004607,FBgn0004860,FBgn0004865,FBgn0004870,FBg…
imaginal disc-derived wing morphogenesis	GO:0007476	0.0126546	FBgn0000114,FBgn0000273,FBgn0000289,FBgn0000352,FBgn0001122,FBgn0001124,FBgn0001226,FBgn0001319,FBgn0002413,FBgn0003175,FBgn0003205,FBgn0003371,FBgn0003744,FBgn0004456,FBgn0004607,FBgn0005536,FBgn0005630,FBgn0005672,FBgn0010113,FBgn0010313,FBgn0010341,FBgn0010434,FBgn0010575,FBgn0011206,FBgn0011224,FBgn0011760,FBgn0011817,FBgn0013576,FBgn0015569,FBgn0015600,FBgn0015919,FBgn0016977,FBgn0020307,FBg…
regulation of Ras protein signal transduction	GO:0046578	0.0129526	FBgn0003969,FBgn0004907,FBgn0021760,FBgn0024277,FBgn0025740,FBgn0026056,FBgn0029834,FBgn0030613,FBgn0031871,FBgn0034230,FBgn0037093,FBgn0038504,FBgn0038768,FBgn0040011,FBgn0043070,FBgn0050476,FBgn0051158,FBgn0085421,FBgn0085443,FBgn0085447,FBgn0260486,FBgn0262866,FBgn0263706,FBgn0264598,FBgn0264707,FBgn0265082
spermatid development	GO:0007286	0.0131169	FBgn0000042,FBgn0000114,FBgn0000319,FBgn0003392,FBgn0004363,FBgn0010341,FBgn0011217,FBgn0011224,FBgn0011225,FBgn0011760,FBgn0024273,FBgn0024432,FBgn0028734,FBgn0032248,FBgn0035461,FBgn0040038,FBgn0086907,FBgn0243516,FBgn0250823,FBgn0261268,FBgn0261397,FBgn0262167,FBgn0262872,FBgn0263231,FBgn0264307
male gamete generation	GO:0048232	0.013331	FBgn0000042,FBgn0000114,FBgn0000319,FBgn0000464,FBgn0000541,FBgn0003392,FBgn0003943,FBgn0004363,FBgn0004373,FBgn0010341,FBgn0011206,FBgn0011217,FBgn0011224,FBgn0011225,FBgn0011708,FBgn0011760,FBgn0015790,FBgn0023213,FBgn0024273,FBgn0024432,FBgn0026430,FBgn0027053,FBgn0028734,FBgn0031728,FBgn0032248,FBgn0033812,FBgn0035461,FBgn0036895,FBgn0039561,FBgn0040038,FBgn0040228,FBgn0086681,FBgn0086907,FBg…
male courtship behavior, veined wing vibration	GO:0016545	0.0133452	FBgn0003429,FBgn0003710,FBgn0003741,FBgn0010313,FBgn0011661,FBgn0023129,FBgn0262477,FBgn0263111,FBgn0264255
locomotion involved in locomotory behavior	GO:0031987	0.0133452	FBgn0004179,FBgn0005630,FBgn0005631,FBgn0010504,FBgn0011259,FBgn0038839,FBgn0262467,FBgn0263391,FBgn0266129
imaginal disc-derived appendage morphogenesis	GO:0035114	0.0133802	FBgn0000114,FBgn0000273,FBgn0000289,FBgn0000352,FBgn0001078,FBgn0001122,FBgn0001124,FBgn0001226,FBgn0001319,FBgn0002413,FBgn0003175,FBgn0003205,FBgn0003371,FBgn0003744,FBgn0004456,FBgn0004607,FBgn0004870,FBgn0005536,FBgn0005630,FBgn0005672,FBgn0010113,FBgn0010313,FBgn0010341,FBgn0010434,FBgn0010575,FBgn0011206,FBgn0011224,FBgn0011760,FBgn0011817,FBgn0013576,FBgn0015569,FBgn0015600,FBgn0015919,FBg…
cellular monovalent inorganic cation homeostasis	GO:0030004	0.0133836	FBgn0005671,FBgn0023458,FBgn0023510,FBgn0028665,FBgn0040297,FBgn0265262
regulation of cellular pH	GO:0030641	0.0133836	FBgn0005671,FBgn0023458,FBgn0023510,FBgn0028665,FBgn0040297,FBgn0265262
habituation	GO:0046959	0.0133836	FBgn0003371,FBgn0004419,FBgn0010762,FBgn0028734,FBgn0041188,FBgn0262739
cell death	GO:0008219	0.0139939	FBgn0000108,FBgn0000273,FBgn0000319,FBgn0000352,FBgn0000659,FBgn0001078,FBgn0002413,FBgn0002719,FBgn0002781,FBgn0003205,FBgn0003392,FBgn0003943,FBgn0005630,FBgn0005672,FBgn0010113,FBgn0011760,FBgn0012036,FBgn0013726,FBgn0015544,FBgn0015589,FBgn0015946,FBgn0022960,FBgn0022984,FBgn0025790,FBgn0026379,FBgn0026597,FBgn0027491,FBgn0028407,FBgn0028408,FBgn0028734,FBgn0030613,FBgn0031392,FBgn0033738,FBg…
protein phosphorylation	GO:0006468	0.0143428	FBgn0000017,FBgn0000229,FBgn0000273,FBgn0001229,FBgn0002413,FBgn0003091,FBgn0003205,FBgn0003371,FBgn0003744,FBgn0004876,FBgn0004907,FBgn0005592,FBgn0010341,FBgn0011754,FBgn0011817,FBgn0013759,FBgn0016930,FBgn0020412,FBgn0020510,FBgn0020622,FBgn0022382,FBgn0022936,FBgn0023083,FBgn0023169,FBgn0023388,FBgn0024187,FBgn0024326,FBgn0024811,FBgn0024956,FBgn0025702,FBgn0025743,FBgn0026370,FBgn0027491,FBg…
imaginal disc fusion	GO:0046528	0.0146536	FBgn0000229,FBgn0015544,FBgn0024811,FBgn0031882,FBgn0031885,FBgn0033438,FBgn0243512,FBgn0264959
imaginal disc fusion, thorax closure	GO:0046529	0.0146536	FBgn0000229,FBgn0015544,FBgn0024811,FBgn0031882,FBgn0031885,FBgn0033438,FBgn0243512,FBgn0264959
appendage development	GO:0048736	0.0146935	FBgn0000114,FBgn0000273,FBgn0000289,FBgn0000352,FBgn0000411,FBgn0001078,FBgn0001122,FBgn0001124,FBgn0001226,FBgn0001319,FBgn0002413,FBgn0003175,FBgn0003205,FBgn0003371,FBgn0003744,FBgn0004456,FBgn0004607,FBgn0004870,FBgn0005536,FBgn0005630,FBgn0005672,FBgn0010113,FBgn0010313,FBgn0010341,FBgn0010434,FBgn0010575,FBgn0011206,FBgn0011224,FBgn0011760,FBgn0011817,FBgn0013576,FBgn0015569,FBgn0015600,FBg…
purine nucleoside diphosphate metabolic process	GO:0009135	0.0151482	FBgn0000064,FBgn0000579,FBgn0001091,FBgn0001092,FBgn0001258,FBgn0003071,FBgn0003074,FBgn0034072,FBgn0038957,FBgn0042094
purine ribonucleoside diphosphate metabolic process	GO:0009179	0.0151482	FBgn0000064,FBgn0000579,FBgn0001091,FBgn0001092,FBgn0001258,FBgn0003071,FBgn0003074,FBgn0034072,FBgn0038957,FBgn0042094
ribonucleoside diphosphate metabolic process	GO:0009185	0.0151482	FBgn0000064,FBgn0000579,FBgn0001091,FBgn0001092,FBgn0001258,FBgn0003071,FBgn0003074,FBgn0034072,FBgn0038957,FBgn0042094
positive regulation of endocytosis	GO:0045807	0.0151482	FBgn0000183,FBgn0000319,FBgn0002973,FBgn0003091,FBgn0011661,FBgn0013759,FBgn0025865,FBgn0086372,FBgn0262738,FBgn0264855
ADP metabolic process	GO:0046031	0.0151482	FBgn0000064,FBgn0000579,FBgn0001091,FBgn0001092,FBgn0001258,FBgn0003071,FBgn0003074,FBgn0034072,FBgn0038957,FBgn0042094
regulation of short-term neuronal synaptic plasticity	GO:0048172	0.0159099	FBgn0000346,FBgn0003392,FBgn0013334,FBgn0260003
single-organism carbohydrate catabolic process	GO:0044724	0.0159647	FBgn0000064,FBgn0000579,FBgn0001091,FBgn0001092,FBgn0001258,FBgn0003071,FBgn0003074,FBgn0011754,FBgn0034072,FBgn0036262,FBgn0038957
localization of cell	GO:0051674	0.0164467	FBgn0000017,FBgn0000229,FBgn0002781,FBgn0002973,FBgn0003205,FBgn0003295,FBgn0003392,FBgn0003862,FBgn0004456,FBgn0005558,FBgn0005592,FBgn0005631,FBgn0005632,FBgn0005672,FBgn0010215,FBgn0010341,FBgn0010415,FBgn0010602,FBgn0011225,FBgn0013759,FBgn0015589,FBgn0015790,FBgn0016977,FBgn0021760,FBgn0024811,FBgn0025373,FBgn0025865,FBgn0026379,FBgn0027053,FBgn0027363,FBgn0027505,FBgn0028894,FBgn0030499,FBg…
imaginal disc-derived appendage development	GO:0048737	0.0164929	FBgn0000114,FBgn0000273,FBgn0000289,FBgn0000352,FBgn0001078,FBgn0001122,FBgn0001124,FBgn0001226,FBgn0001319,FBgn0002413,FBgn0003175,FBgn0003205,FBgn0003371,FBgn0003744,FBgn0004456,FBgn0004607,FBgn0004870,FBgn0005536,FBgn0005630,FBgn0005672,FBgn0010113,FBgn0010313,FBgn0010341,FBgn0010434,FBgn0010575,FBgn0011206,FBgn0011224,FBgn0011760,FBgn0011817,FBgn0013576,FBgn0015569,FBgn0015600,FBgn0015919,FBg…
regulation of neurological system process	GO:0031644	0.0165275	FBgn0004419,FBgn0011582,FBgn0028734,FBgn0041188,FBgn0262739
pH reduction	GO:0045851	0.0165275	FBgn0005671,FBgn0023458,FBgn0023510,FBgn0028665,FBgn0265262
intracellular pH reduction	GO:0051452	0.0165275	FBgn0005671,FBgn0023458,FBgn0023510,FBgn0028665,FBgn0265262
regulation of olfactory learning	GO:0090328	0.0165275	FBgn0004419,FBgn0011582,FBgn0028734,FBgn0041188,FBgn0262739
presynaptic active zone organization	GO:1990709	0.0165275	FBgn0005586,FBgn0028734,FBgn0039883,FBgn0259246,FBgn0264606
male courtship behavior, veined wing extension	GO:0048065	0.0177694	FBgn0003429,FBgn0003710,FBgn0003741,FBgn0010313,FBgn0011661,FBgn0023129,FBgn0262477,FBgn0263111,FBgn0264255
wing disc morphogenesis	GO:0007472	0.0178901	FBgn0000114,FBgn0000273,FBgn0000289,FBgn0000352,FBgn0001122,FBgn0001124,FBgn0001226,FBgn0001319,FBgn0002413,FBgn0003175,FBgn0003205,FBgn0003371,FBgn0003744,FBgn0004456,FBgn0004607,FBgn0005536,FBgn0005630,FBgn0005672,FBgn0010113,FBgn0010313,FBgn0010341,FBgn0010434,FBgn0010575,FBgn0011206,FBgn0011224,FBgn0011760,FBgn0011817,FBgn0013576,FBgn0015569,FBgn0015600,FBgn0015919,FBgn0016977,FBgn0020307,FBg…
macromolecular complex subunit organization	GO:0043933	0.018267	FBgn0000017,FBgn0000042,FBgn0000047,FBgn0000256,FBgn0000257,FBgn0000346,FBgn0000541,FBgn0001179,FBgn0001325,FBgn0002521,FBgn0002781,FBgn0003042,FBgn0003371,FBgn0003380,FBgn0003386,FBgn0003475,FBgn0003732,FBgn0003741,FBgn0003862,FBgn0003889,FBgn0004179,FBgn0004362,FBgn0004373,FBgn0004419,FBgn0004456,FBgn0004574,FBgn0004860,FBgn0004876,FBgn0004921,FBgn0004924,FBgn0005564,FBgn0005616,FBgn0005633,FBg…
cellular catabolic process	GO:0044248	0.0184439	FBgn0000229,FBgn0001145,FBgn0001229,FBgn0001248,FBgn0002413,FBgn0003205,FBgn0003308,FBgn0003371,FBgn0003410,FBgn0003423,FBgn0003462,FBgn0004516,FBgn0005632,FBgn0005648,FBgn0010052,FBgn0010288,FBgn0011217,FBgn0011661,FBgn0011725,FBgn0012058,FBgn0013725,FBgn0017418,FBgn0017551,FBgn0019643,FBgn0020257,FBgn0025454,FBgn0026379,FBgn0027053,FBgn0028689,FBgn0028695,FBgn0029006,FBgn0029924,FBgn0029992,FBg…
death	GO:0016265	0.0186134	FBgn0000108,FBgn0000273,FBgn0000319,FBgn0000352,FBgn0000659,FBgn0001078,FBgn0002413,FBgn0002719,FBgn0002781,FBgn0003205,FBgn0003392,FBgn0003943,FBgn0005630,FBgn0005672,FBgn0010113,FBgn0011760,FBgn0012036,FBgn0013726,FBgn0015544,FBgn0015589,FBgn0015946,FBgn0022960,FBgn0022984,FBgn0025790,FBgn0026379,FBgn0026597,FBgn0027491,FBgn0028407,FBgn0028408,FBgn0028734,FBgn0030613,FBgn0031392,FBgn0033738,FBg…
small molecule catabolic process	GO:0044282	0.0186691	FBgn0001145,FBgn0001248,FBgn0003423,FBgn0004516,FBgn0011754,FBgn0019643,FBgn0026379,FBgn0029924,FBgn0031824,FBgn0032287,FBgn0032775,FBgn0036208,FBgn0036262,FBgn0036551,FBgn0037064,FBgn0037697,FBgn0039349,FBgn0040064,FBgn0040211,FBgn0040349
negative regulation of nervous system development	GO:0051961	0.0186954	FBgn0000017,FBgn0001122,FBgn0003371,FBgn0004595,FBgn0004876,FBgn0005592,FBgn0010113,FBgn0011746,FBgn0015790,FBgn0024273,FBgn0025790,FBgn0026379,FBgn0028734,FBgn0030600,FBgn0031005,FBgn0035533,FBgn0038816,FBgn0040465,FBgn0259481,FBgn0262866,FBgn0263456,FBgn0264959,FBgn0266053
inorganic cation transmembrane transport	GO:0098662	0.0186954	FBgn0003429,FBgn0005671,FBgn0015324,FBgn0022097,FBgn0026753,FBgn0027779,FBgn0028665,FBgn0028699,FBgn0037000,FBgn0037098,FBgn0037690,FBgn0038165,FBgn0040377,FBgn0085419,FBgn0085426,FBgn0085434,FBgn0259242,FBgn0259822,FBgn0262511,FBgn0262512,FBgn0263111,FBgn0264753,FBgn0265262
response to heat	GO:0009408	0.0187216	FBgn0000229,FBgn0001217,FBgn0001224,FBgn0001225,FBgn0001226,FBgn0001227,FBgn0001229,FBgn0003392,FBgn0003710,FBgn0004575,FBgn0010247,FBgn0015245,FBgn0026086,FBgn0026761,FBgn0028396,FBgn0031885,FBgn0034335,FBgn0037382,FBgn0052220,FBgn0263106,FBgn0265605
regulation of metabolic process	GO:0019222	0.0194607	FBgn0000114,FBgn0000229,FBgn0000257,FBgn0000273,FBgn0000352,FBgn0000370,FBgn0000411,FBgn0000541,FBgn0000659,FBgn0000662,FBgn0001078,FBgn0001179,FBgn0001229,FBgn0001247,FBgn0001319,FBgn0001325,FBgn0002413,FBgn0002521,FBgn0002609,FBgn0003042,FBgn0003044,FBgn0003205,FBgn0003371,FBgn0003462,FBgn0003612,FBgn0003732,FBgn0003741,FBgn0003862,FBgn0003969,FBgn0004419,FBgn0004595,FBgn0004607,FBgn0004860,FBg…
regulation of secretion	GO:0051046	0.0195666	FBgn0000183,FBgn0002413,FBgn0003295,FBgn0004598,FBgn0011225,FBgn0013759,FBgn0023091,FBgn0030897,FBgn0031534,FBgn0034913,FBgn0037015,FBgn0037093,FBgn0041605,FBgn0053653,FBgn0086913,FBgn0260003,FBgn0263111,FBgn0264606
wing disc development	GO:0035220	0.0198512	FBgn0000114,FBgn0000273,FBgn0000289,FBgn0000352,FBgn0001122,FBgn0001124,FBgn0001226,FBgn0001319,FBgn0001325,FBgn0002413,FBgn0003175,FBgn0003205,FBgn0003371,FBgn0003744,FBgn0004456,FBgn0004607,FBgn0005536,FBgn0005630,FBgn0005672,FBgn0010113,FBgn0010313,FBgn0010341,FBgn0010434,FBgn0010575,FBgn0011206,FBgn0011224,FBgn0011760,FBgn0011817,FBgn0011826,FBgn0013576,FBgn0015569,FBgn0015600,FBgn0015919,FBg…
germ-line cyst formation	GO:0048134	0.0199628	FBgn0000114,FBgn0000183,FBgn0004875,FBgn0004882,FBgn0023213,FBgn0027053,FBgn0028734,FBgn0039861,FBgn0260634,FBgn0261797,FBgn0262739,FBgn0263391
cation transmembrane transport	GO:0098655	0.0211303	FBgn0003429,FBgn0005671,FBgn0015324,FBgn0022097,FBgn0026753,FBgn0027779,FBgn0028665,FBgn0028699,FBgn0037000,FBgn0037098,FBgn0037690,FBgn0038165,FBgn0040377,FBgn0085419,FBgn0085426,FBgn0085434,FBgn0259242,FBgn0259822,FBgn0262511,FBgn0262512,FBgn0263111,FBgn0264753,FBgn0265262
mating behavior	GO:0007617	0.0212964	FBgn0003380,FBgn0003429,FBgn0003710,FBgn0003741,FBgn0004575,FBgn0004595,FBgn0010052,FBgn0010313,FBgn0011661,FBgn0013759,FBgn0020279,FBgn0023129,FBgn0026086,FBgn0028734,FBgn0034636,FBgn0038839,FBgn0039298,FBgn0052423,FBgn0086675,FBgn0262477,FBgn0262636,FBgn0263111,FBgn0263597,FBgn0264255,FBgn0264307,FBgn0265487,FBgn0266129
positive regulation of organelle organization	GO:0010638	0.0213458	FBgn0000114,FBgn0000256,FBgn0003371,FBgn0003475,FBgn0004242,FBgn0011206,FBgn0011742,FBgn0020510,FBgn0024273,FBgn0026479,FBgn0027948,FBgn0028894,FBgn0031437,FBgn0032859,FBgn0035533,FBgn0051363,FBgn0243516,FBgn0250823,FBgn0261797,FBgn0262699,FBgn0264848,FBgn0266084
cell migration	GO:0016477	0.0228172	FBgn0000017,FBgn0000229,FBgn0002781,FBgn0002973,FBgn0003205,FBgn0003295,FBgn0003392,FBgn0003862,FBgn0004456,FBgn0005558,FBgn0005592,FBgn0005631,FBgn0005632,FBgn0005672,FBgn0010341,FBgn0010415,FBgn0010602,FBgn0011225,FBgn0013759,FBgn0015790,FBgn0016977,FBgn0021760,FBgn0024811,FBgn0025373,FBgn0025865,FBgn0026379,FBgn0027053,FBgn0027363,FBgn0027505,FBgn0028894,FBgn0030499,FBgn0030766,FBgn0033652,FBg…
oocyte anterior/posterior axis specification	GO:0007314	0.0247316	FBgn0000183,FBgn0000256,FBgn0000273,FBgn0000319,FBgn0003475,FBgn0003721,FBgn0004242,FBgn0004574,FBgn0004875,FBgn0004882,FBgn0011661,FBgn0015790,FBgn0015797,FBgn0026238,FBgn0026431,FBgn0027053,FBgn0027948,FBgn0034072,FBgn0261397,FBgn0261854
germarium-derived oocyte fate determination	GO:0007294	0.0254454	FBgn0000183,FBgn0004875,FBgn0004882,FBgn0004907,FBgn0028734,FBgn0039861,FBgn0261797,FBgn0261854,FBgn0262739,FBgn0263391
regulation of ion transport	GO:0043269	0.0254454	FBgn0003710,FBgn0004363,FBgn0037098,FBgn0037766,FBgn0085419,FBgn0085426,FBgn0085442,FBgn0263111,FBgn0264006,FBgn0264753
oocyte microtubule cytoskeleton organization	GO:0016325	0.0255348	FBgn0000183,FBgn0000273,FBgn0000319,FBgn0004907,FBgn0011224,FBgn0015790,FBgn0015797,FBgn0021760,FBgn0027948,FBgn0086371,FBgn0263929
motor neuron axon guidance	GO:0008045	0.0257986	FBgn0000017,FBgn0000464,FBgn0002565,FBgn0004370,FBgn0004449,FBgn0005631,FBgn0010341,FBgn0010415,FBgn0011259,FBgn0016061,FBgn0020294,FBgn0025740,FBgn0027491,FBgn0030090,FBgn0033438,FBgn0260660
regulation of secretion by cell	GO:1903530	0.0257986	FBgn0000183,FBgn0002413,FBgn0003295,FBgn0011225,FBgn0013759,FBgn0023091,FBgn0030897,FBgn0031534,FBgn0034913,FBgn0037015,FBgn0037093,FBgn0041605,FBgn0053653,FBgn0086913,FBgn0260003,FBgn0263111,FBgn0264606
cell fate commitment	GO:0045165	0.0258986	FBgn0000183,FBgn0000541,FBgn0000662,FBgn0001319,FBgn0001325,FBgn0002973,FBgn0003205,FBgn0003295,FBgn0003410,FBgn0004595,FBgn0004875,FBgn0004876,FBgn0004882,FBgn0004907,FBgn0004921,FBgn0005558,FBgn0005592,FBgn0005630,FBgn0005672,FBgn0010113,FBgn0010341,FBgn0010398,FBgn0010473,FBgn0010762,FBgn0011206,FBgn0011225,FBgn0013725,FBgn0013759,FBgn0015371,FBgn0015778,FBgn0015790,FBgn0015919,FBgn0016977,FBg…
regulation of cellular metabolic process	GO:0031323	0.0273989	FBgn0000114,FBgn0000229,FBgn0000257,FBgn0000273,FBgn0000352,FBgn0000370,FBgn0000411,FBgn0000541,FBgn0000659,FBgn0000662,FBgn0001078,FBgn0001179,FBgn0001229,FBgn0001247,FBgn0001319,FBgn0001325,FBgn0002413,FBgn0002521,FBgn0002609,FBgn0003042,FBgn0003044,FBgn0003205,FBgn0003371,FBgn0003462,FBgn0003732,FBgn0003741,FBgn0003862,FBgn0004419,FBgn0004595,FBgn0004607,FBgn0004860,FBgn0004865,FBgn0004870,FBg…
gamma-aminobutyric acid metabolic process	GO:0009448	0.0275552	FBgn0004516,FBgn0036927,FBgn0039349
negative regulation of calcium ion transmembrane transporter activity	GO:1901020	0.0275552	FBgn0085419,FBgn0085426,FBgn0264753
regulation of voltage-gated calcium channel activity	GO:1901385	0.0275552	FBgn0085419,FBgn0085426,FBgn0264753
negative regulation of voltage-gated calcium channel activity	GO:1901386	0.0275552	FBgn0085419,FBgn0085426,FBgn0264753
negative regulation of calcium ion transmembrane transport	GO:1903170	0.0275552	FBgn0085419,FBgn0085426,FBgn0264753
negative regulation of cation transmembrane transport	GO:1904063	0.0275552	FBgn0085419,FBgn0085426,FBgn0264753
negative regulation of cation channel activity	GO:2001258	0.0275552	FBgn0085419,FBgn0085426,FBgn0264753
cation transport	GO:0006812	0.0277209	FBgn0002778,FBgn0002921,FBgn0003380,FBgn0003386,FBgn0003429,FBgn0003710,FBgn0005564,FBgn0005671,FBgn0015324,FBgn0015777,FBgn0020307,FBgn0022097,FBgn0026753,FBgn0027779,FBgn0028665,FBgn0028699,FBgn0028875,FBgn0030610,FBgn0037000,FBgn0037098,FBgn0037238,FBgn0037690,FBgn0037766,FBgn0038165,FBgn0040297,FBgn0040377,FBgn0051105,FBgn0052000,FBgn0052446,FBgn0053181,FBgn0085395,FBgn0085419,FBgn0085426,FBg…
regulation of metal ion transport	GO:0010959	0.0277241	FBgn0003710,FBgn0037098,FBgn0037766,FBgn0085419,FBgn0085426,FBgn0085442,FBgn0263111,FBgn0264753
regulation of circadian rhythm	GO:0042752	0.0280746	FBgn0000273,FBgn0002413,FBgn0002917,FBgn0003371,FBgn0003380,FBgn0005536,FBgn0005631,FBgn0011604,FBgn0015544,FBgn0019643,FBgn0025777,FBgn0026086,FBgn0030228,FBgn0261268,FBgn0262738
regulation of gene expression, epigenetic	GO:0040029	0.0285588	FBgn0001325,FBgn0002521,FBgn0003042,FBgn0003732,FBgn0003862,FBgn0004419,FBgn0004860,FBgn0005616,FBgn0010113,FBgn0010313,FBgn0010415,FBgn0019660,FBgn0019661,FBgn0020412,FBgn0022361,FBgn0026086,FBgn0027339,FBgn0029992,FBgn0030366,FBgn0032515,FBgn0033528,FBgn0034072,FBgn0036398,FBgn0037102,FBgn0039338,FBgn0039861,FBgn0041188,FBgn0261823,FBgn0262739,FBgn0263231,FBgn0263352,FBgn0264270,FBgn0265623,FBg…
multicellular organismal reproductive behavior	GO:0033057	0.0289278	FBgn0001247,FBgn0003429,FBgn0003710,FBgn0003741,FBgn0004575,FBgn0004595,FBgn0010052,FBgn0010313,FBgn0011661,FBgn0013759,FBgn0020279,FBgn0023129,FBgn0026086,FBgn0028734,FBgn0034636,FBgn0038839,FBgn0039298,FBgn0052423,FBgn0086675,FBgn0262477,FBgn0262636,FBgn0263111,FBgn0263597,FBgn0264255,FBgn0264307,FBgn0265487,FBgn0266129
intracellular mRNA localization involved in pattern specification process	GO:0060810	0.0296299	FBgn0000256,FBgn0000273,FBgn0000319,FBgn0000411,FBgn0003475,FBgn0003721,FBgn0004242,FBgn0004574,FBgn0004875,FBgn0004882,FBgn0015790,FBgn0015797,FBgn0026431,FBgn0027948,FBgn0261397,FBgn0264492
ectodermal digestive tract development	GO:0007439	0.0297341	FBgn0000229,FBgn0000659,FBgn0004456,FBgn0014127,FBgn0243512
negative regulation of neuron projection development	GO:0010977	0.0297341	FBgn0004595,FBgn0005592,FBgn0026379,FBgn0028734,FBgn0038816
regulation of intracellular pH	GO:0051453	0.0297341	FBgn0005671,FBgn0023458,FBgn0023510,FBgn0028665,FBgn0265262
inorganic ion transmembrane transport	GO:0098660	0.0297623	FBgn0003429,FBgn0005671,FBgn0015324,FBgn0022097,FBgn0026753,FBgn0027779,FBgn0028665,FBgn0028699,FBgn0037000,FBgn0037098,FBgn0037690,FBgn0038165,FBgn0040377,FBgn0085419,FBgn0085426,FBgn0085434,FBgn0259242,FBgn0259822,FBgn0262511,FBgn0262512,FBgn0263111,FBgn0264753,FBgn0265262
glycolytic process	GO:0006096	0.0305139	FBgn0000064,FBgn0000579,FBgn0001091,FBgn0001092,FBgn0001258,FBgn0003071,FBgn0003074,FBgn0034072,FBgn0038957
ATP generation from ADP	GO:0006757	0.0305139	FBgn0000064,FBgn0000579,FBgn0001091,FBgn0001092,FBgn0001258,FBgn0003071,FBgn0003074,FBgn0034072,FBgn0038957
regulation of Wnt signaling pathway	GO:0030111	0.0309278	FBgn0003371,FBgn0011817,FBgn0013725,FBgn0015589,FBgn0016977,FBgn0025638,FBgn0026597,FBgn0029123,FBgn0033438,FBgn0034265,FBgn0037098,FBgn0039282,FBgn0039907,FBgn0085432,FBgn0085433,FBgn0261279,FBgn0263456,FBgn0264492
oocyte fate determination	GO:0030716	0.0311941	FBgn0000183,FBgn0004875,FBgn0004882,FBgn0004907,FBgn0028734,FBgn0039861,FBgn0261797,FBgn0261854,FBgn0262739,FBgn0263391
regulation of neurotransmitter secretion	GO:0046928	0.0312533	FBgn0000183,FBgn0013759,FBgn0030897,FBgn0041605,FBgn0260003,FBgn0263111,FBgn0264606
regulation of neurotransmitter transport	GO:0051588	0.0312533	FBgn0000183,FBgn0013759,FBgn0030897,FBgn0041605,FBgn0260003,FBgn0263111,FBgn0264606
regulation of pH	GO:0006885	0.0330711	FBgn0005671,FBgn0023458,FBgn0023510,FBgn0028665,FBgn0040297,FBgn0265262
glutamine family amino acid biosynthetic process	GO:0009084	0.0330711	FBgn0001124,FBgn0001142,FBgn0001145,FBgn0003423,FBgn0015781,FBgn0032076
nonassociative learning	GO:0046958	0.0330711	FBgn0003371,FBgn0004419,FBgn0010762,FBgn0028734,FBgn0041188,FBgn0262739
monovalent inorganic cation homeostasis	GO:0055067	0.0330711	FBgn0005671,FBgn0023458,FBgn0023510,FBgn0028665,FBgn0040297,FBgn0265262
neurotransmitter metabolic process	GO:0042133	0.0365853	FBgn0000303,FBgn0004516,FBgn0019643,FBgn0038641
dosage compensation complex assembly	GO:0042714	0.0365853	FBgn0005616,FBgn0019660,FBgn0019661,FBgn0263352
positive regulation of clathrin-mediated endocytosis	GO:2000370	0.0365853	FBgn0000183,FBgn0003091,FBgn0086372,FBgn0262738
oocyte microtubule cytoskeleton polarization	GO:0008103	0.0370157	FBgn0000183,FBgn0000273,FBgn0000319,FBgn0004907,FBgn0011224,FBgn0015790,FBgn0015797,FBgn0086371
protein homooligomerization	GO:0051260	0.0370157	FBgn0003380,FBgn0003386,FBgn0005564,FBgn0034636,FBgn0036892,FBgn0037758,FBgn0038839,FBgn0085395
single organism reproductive process	GO:0044702	0.0370203	FBgn0000017,FBgn0000042,FBgn0000114,FBgn0000183,FBgn0000229,FBgn0000256,FBgn0000273,FBgn0000319,FBgn0000352,FBgn0000464,FBgn0000541,FBgn0002781,FBgn0002878,FBgn0003205,FBgn0003371,FBgn0003392,FBgn0003475,FBgn0003721,FBgn0003732,FBgn0003862,FBgn0003943,FBgn0004242,FBgn0004363,FBgn0004373,FBgn0004419,FBgn0004574,FBgn0004811,FBgn0004870,FBgn0004875,FBgn0004882,FBgn0004907,FBgn0004924,FBgn0005536,FBg…
cell motility	GO:0048870	0.0377126	FBgn0000017,FBgn0000229,FBgn0002781,FBgn0002973,FBgn0003205,FBgn0003295,FBgn0003392,FBgn0003862,FBgn0004456,FBgn0005558,FBgn0005592,FBgn0005631,FBgn0005632,FBgn0005672,FBgn0010341,FBgn0010415,FBgn0010602,FBgn0011225,FBgn0013759,FBgn0015790,FBgn0016977,FBgn0021760,FBgn0024811,FBgn0025373,FBgn0025865,FBgn0026379,FBgn0027053,FBgn0027363,FBgn0027505,FBgn0028894,FBgn0030499,FBgn0030766,FBgn0033652,FBg…
epithelial cell differentiation	GO:0030855	0.0388253	FBgn0000017,FBgn0000229,FBgn0000256,FBgn0000352,FBgn0000659,FBgn0001122,FBgn0002413,FBgn0003205,FBgn0003371,FBgn0003392,FBgn0003475,FBgn0003744,FBgn0004419,FBgn0004574,FBgn0004811,FBgn0004882,FBgn0005536,FBgn0005592,FBgn0005672,FBgn0010235,FBgn0010247,FBgn0010341,FBgn0010434,FBgn0011225,FBgn0011656,FBgn0013759,FBgn0015600,FBgn0015778,FBgn0015790,FBgn0016977,FBgn0020279,FBgn0023083,FBgn0023091,FBg…
mitochondrial transport	GO:0006839	0.0389004	FBgn0004363,FBgn0014877,FBgn0015245,FBgn0025111,FBgn0026409,FBgn0027359,FBgn0031659,FBgn0031708,FBgn0031728,FBgn0032397,FBgn0036928,FBgn0037714,FBgn0037970,FBgn0038662,FBgn0038683,FBgn0039561,FBgn0039674,FBgn0051229,FBgn0052103,FBgn0052250,FBgn0260743
regulation of cell morphogenesis involved in differentiation	GO:0010769	0.0394612	FBgn0000464,FBgn0001319,FBgn0003744,FBgn0004595,FBgn0005592,FBgn0010341,FBgn0010473,FBgn0011259,FBgn0024277,FBgn0026375,FBgn0028734,FBgn0030691,FBgn0037375,FBgn0038816,FBgn0085447,FBgn0266084
maternal determination of anterior/posterior axis, embryo	GO:0008358	0.0395922	FBgn0000183,FBgn0000256,FBgn0000273,FBgn0000319,FBgn0003475,FBgn0003721,FBgn0004242,FBgn0004574,FBgn0004875,FBgn0004882,FBgn0011661,FBgn0015790,FBgn0015797,FBgn0026238,FBgn0026431,FBgn0027053,FBgn0027948,FBgn0034072,FBgn0261397,FBgn0261854
intracellular mRNA localization	GO:0008298	0.0403128	FBgn0000183,FBgn0000256,FBgn0000273,FBgn0000319,FBgn0000411,FBgn0003475,FBgn0003721,FBgn0004242,FBgn0004574,FBgn0004875,FBgn0004882,FBgn0015790,FBgn0015797,FBgn0026431,FBgn0027948,FBgn0261397,FBgn0261797,FBgn0264492
response to wounding	GO:0009611	0.0426252	FBgn0000108,FBgn0000229,FBgn0003042,FBgn0004179,FBgn0004580,FBgn0010341,FBgn0026379,FBgn0027066,FBgn0027363,FBgn0030600,FBgn0031268,FBgn0032250,FBgn0033166,FBgn0033438,FBgn0036787,FBgn0038672,FBgn0039801,FBgn0243512,FBgn0259176,FBgn0260749,FBgn0261278,FBgn0266084
ribose phosphate metabolic process	GO:0019693	0.0436013	FBgn0000064,FBgn0000579,FBgn0001091,FBgn0001092,FBgn0001258,FBgn0003071,FBgn0003074,FBgn0005671,FBgn0011676,FBgn0013972,FBgn0013973,FBgn0017567,FBgn0022709,FBgn0023416,FBgn0023477,FBgn0030239,FBgn0030853,FBgn0031392,FBgn0031436,FBgn0033274,FBgn0034072,FBgn0036337,FBgn0036728,FBgn0037469,FBgn0038237,FBgn0038467,FBgn0038957,FBgn0039802,FBgn0040529,FBgn0041194,FBgn0042094,FBgn0052626,FBgn0086907,FBg…
embryo development	GO:0009790	0.0456142	FBgn0000017,FBgn0000183,FBgn0000229,FBgn0000256,FBgn0000273,FBgn0000319,FBgn0000411,FBgn0000464,FBgn0000659,FBgn0001078,FBgn0001319,FBgn0001325,FBgn0002921,FBgn0002973,FBgn0003042,FBgn0003205,FBgn0003371,FBgn0003392,FBgn0003475,FBgn0003721,FBgn0004242,FBgn0004574,FBgn0004860,FBgn0004875,FBgn0004876,FBgn0004882,FBgn0004907,FBgn0004921,FBgn0004924,FBgn0005536,FBgn0005631,FBgn0005632,FBgn0005672,FBg…
response to ethanol	GO:0045471	0.0462518	FBgn0000273,FBgn0003308,FBgn0003969,FBgn0004575,FBgn0005672,FBgn0010052,FBgn0012036,FBgn0022382,FBgn0023129,FBgn0025777,FBgn0035989,FBgn0037705,FBgn0037884,FBgn0038282,FBgn0053207,FBgn0243516,FBgn0263395
regulation of neuron projection development	GO:0010975	0.0463033	FBgn0000464,FBgn0001319,FBgn0003744,FBgn0004595,FBgn0005592,FBgn0005631,FBgn0010341,FBgn0010473,FBgn0011259,FBgn0024277,FBgn0025790,FBgn0026375,FBgn0026379,FBgn0028734,FBgn0030691,FBgn0037375,FBgn0038816,FBgn0085447
ion transmembrane transport	GO:0034220	0.0463291	FBgn0002778,FBgn0003429,FBgn0005671,FBgn0015324,FBgn0022097,FBgn0026753,FBgn0027779,FBgn0028665,FBgn0028699,FBgn0030817,FBgn0031064,FBgn0033911,FBgn0037000,FBgn0037098,FBgn0037690,FBgn0038165,FBgn0038641,FBgn0040377,FBgn0085419,FBgn0085426,FBgn0085434,FBgn0259242,FBgn0259822,FBgn0262511,FBgn0262512,FBgn0263111,FBgn0264006,FBgn0264753,FBgn0265262
regulation of posttranscriptional gene silencing	GO:0060147	0.0490323	FBgn0010415,FBgn0026086,FBgn0034072,FBgn0037102,FBgn0041188
germarium-derived oocyte differentiation	GO:0030706	0.0490792	FBgn0000183,FBgn0004875,FBgn0004882,FBgn0004907,FBgn0028734,FBgn0039861,FBgn0261797,FBgn0261854,FBgn0262739,FBgn0263391
adherens junction organization	GO:0034332	0.0490792	FBgn0003392,FBgn0010215,FBgn0015790,FBgn0026379,FBgn0035533,FBgn0260799,FBgn0261854,FBgn0261873,FBgn0262614,FBgn0264959
positive regulation of nuclear division	GO:0051785	0.0490894	FBgn0000114,FBgn0003371,FBgn0011206,FBgn0261797,FBgn0262699,FBgn0264848
microtubule-based process	GO:0007017	0.0491315	FBgn0000183,FBgn0000273,FBgn0000319,FBgn0000352,FBgn0002645,FBgn0003371,FBgn0003392,FBgn0003732,FBgn0003889,FBgn0004373,FBgn0004381,FBgn0004907,FBgn0010173,FBgn0010235,FBgn0010342,FBgn0011224,FBgn0011225,FBgn0011606,FBgn0011661,FBgn0011745,FBgn0011760,FBgn0014127,FBgn0015589,FBgn0015600,FBgn0015790,FBgn0015797,FBgn0015818,FBgn0021760,FBgn0023213,FBgn0024187,FBgn0024273,FBgn0024432,FBgn0025790,FBg…
establishment of mitotic spindle localization	GO:0040001	0.0492116	FBgn0011225,FBgn0011661,FBgn0011760,FBgn0021760,FBgn0027066,FBgn0027655,FBgn0261797,FBgn0261854
R7 cell development	GO:0045467	0.0492116	FBgn0000464,FBgn0001202,FBgn0004449,FBgn0005630,FBgn0010473,FBgn0013725,FBgn0015797,FBgn0039883
negative regulation of neuron differentiation	GO:0045665	0.0492116	FBgn0004595,FBgn0004876,FBgn0005592,FBgn0026379,FBgn0028734,FBgn0038816,FBgn0040465,FBgn0262866
anatomical structure formation involved in morphogenesis	GO:0048646	0.0492483	FBgn0000017,FBgn0000042,FBgn0000047,FBgn0000114,FBgn0000183,FBgn0000229,FBgn0000256,FBgn0000319,FBgn0000659,FBgn0001091,FBgn0001258,FBgn0001325,FBgn0002973,FBgn0003071,FBgn0003205,FBgn0003392,FBgn0003475,FBgn0004363,FBgn0004419,FBgn0004456,FBgn0004811,FBgn0004875,FBgn0004882,FBgn0004907,FBgn0005631,FBgn0005632,FBgn0005633,FBgn0005672,FBgn0010215,FBgn0010235,FBgn0010341,FBgn0010583,FBgn0011224,FBg…
positive regulation of synaptic growth at neuromuscular junction	GO:0045887	0.0496863	FBgn0010415,FBgn0010762,FBgn0011742,FBgn0011817,FBgn0024277,FBgn0034265,FBgn0037884,FBgn0261788,FBgn0263111
positive regulation of neuromuscular junction development	GO:1904398	0.0496863	FBgn0010415,FBgn0010762,FBgn0011742,FBgn0011817,FBgn0024277,FBgn0034265,FBgn0037884,FBgn0261788,FBgn0263111
maintenance of location	GO:0051235	0.0497921	FBgn0000042,FBgn0000352,FBgn0010215,FBgn0010247,FBgn0011656,FBgn0011747,FBgn0015320,FBgn0015575,FBgn0023169,FBgn0025638,FBgn0026379,FBgn0027508,FBgn0032485,FBgn0034072,FBgn0040512,FBgn0043884,FBgn0261788,FBgn0261797,FBgn0262738,FBgn0264357

## Sheet: Female-biased Input (1125)
Biological Process				Cellular Component				Molecular Function				Protein Domain Enrichment
GO Term	GO Identifier	P-value	Genes	GO Term	GO identifier	P-value	Genes	GO Term	GO identifier	P-value	Genes	Protein Domain	InterPro Identifier	p-value	Genes
mitotic spindle elongation	GO:0000022	3.91318e-27	FBgn0000559,FBgn0002590,FBgn0002607,FBgn0002626,FBgn0003517,FBgn0004926,FBgn0005593,FBgn0010078,FBgn0010198,FBgn0010265,FBgn0010408,FBgn0010409,FBgn0010411,FBgn0011272,FBgn0011284,FBgn0013325,FBgn0014026,FBgn0015288,FBgn0015756,FBgn0017545,FBgn0017579,FBgn0020910,FBgn0023170,FBgn0024733,FBgn0025286,FBgn0029629,FBgn0029785,FBgn0029897,FBgn0031980,FBgn0032006,FBgn0032518,FBgn0032987,FBgn0033699,FBg…	ribosomal subunit	GO:0044391	6.00196e-40	FBgn0002579,FBgn0002590,FBgn0002593,FBgn0002607,FBgn0002622,FBgn0002626,FBgn0003274,FBgn0003279,FBgn0003517,FBgn0003941,FBgn0003942,FBgn0004403,FBgn0004404,FBgn0004867,FBgn0005533,FBgn0005593,FBgn0010078,FBgn0010198,FBgn0010265,FBgn0010408,FBgn0010409,FBgn0010411,FBgn0010412,FBgn0011272,FBgn0011284,FBgn0013325,FBgn0014026,FBgn0015288,FBgn0015521,FBgn0015756,FBgn0016726,FBgn0017545,FBgn0017579,FBg…	structural constituent of ribosome	GO:0003735	4.23682e-22	FBgn0002579,FBgn0002590,FBgn0002593,FBgn0002607,FBgn0002622,FBgn0002626,FBgn0003274,FBgn0003279,FBgn0003517,FBgn0003941,FBgn0003942,FBgn0004403,FBgn0004404,FBgn0004867,FBgn0005533,FBgn0005593,FBgn0010078,FBgn0010198,FBgn0010265,FBgn0010408,FBgn0010409,FBgn0010411,FBgn0010412,FBgn0011272,FBgn0011284,FBgn0013325,FBgn0014026,FBgn0015288,FBgn0015521,FBgn0015756,FBgn0016726,FBgn0017545,FBgn0017579,FBg…	EGF-like domain	IPR000742	0.0141496	FBgn0000119,FBgn0001075,FBgn0003174,FBgn0003390,FBgn0003719,FBgn0004885,FBgn0011204,FBgn0026403,FBgn0027929,FBgn0028542,FBgn0028543,FBgn0028936,FBgn0029167,FBgn0034797,FBgn0035833,FBgn0052702,FBgn0054003,FBgn0066101,FBgn0259685,FBgn0259896,FBgn0260011
spindle elongation	GO:0051231	9.63404e-27	FBgn0000559,FBgn0002590,FBgn0002607,FBgn0002626,FBgn0003517,FBgn0004926,FBgn0005593,FBgn0010078,FBgn0010198,FBgn0010265,FBgn0010408,FBgn0010409,FBgn0010411,FBgn0011272,FBgn0011284,FBgn0013325,FBgn0014026,FBgn0015288,FBgn0015756,FBgn0017545,FBgn0017579,FBgn0020910,FBgn0023170,FBgn0024733,FBgn0025286,FBgn0029629,FBgn0029785,FBgn0029897,FBgn0031980,FBgn0032006,FBgn0032518,FBgn0032987,FBgn0033699,FBg…	cytosolic large ribosomal subunit	GO:0022625	3.71005e-38	FBgn0002579,FBgn0002593,FBgn0002607,FBgn0002626,FBgn0003274,FBgn0003279,FBgn0003941,FBgn0005593,FBgn0010078,FBgn0010409,FBgn0011272,FBgn0013325,FBgn0014026,FBgn0015288,FBgn0015756,FBgn0016726,FBgn0017579,FBgn0020910,FBgn0023170,FBgn0024733,FBgn0025286,FBgn0026372,FBgn0028697,FBgn0029785,FBgn0029897,FBgn0030616,FBgn0031980,FBgn0032518,FBgn0032987,FBgn0034968,FBgn0035422,FBgn0035753,FBgn0036213,FBg…	structural molecule activity	GO:0005198	1.90452e-11	FBgn0000299,FBgn0001263,FBgn0002579,FBgn0002590,FBgn0002593,FBgn0002607,FBgn0002622,FBgn0002626,FBgn0003137,FBgn0003274,FBgn0003279,FBgn0003517,FBgn0003890,FBgn0003941,FBgn0003942,FBgn0004045,FBgn0004047,FBgn0004403,FBgn0004404,FBgn0004867,FBgn0005391,FBgn0005533,FBgn0005593,FBgn0005664,FBgn0010078,FBgn0010198,FBgn0010265,FBgn0010408,FBgn0010409,FBgn0010411,FBgn0010412,FBgn0011272,FBgn0011284,FBg…
mitotic spindle organization	GO:0007052	9.3202e-10	FBgn0000559,FBgn0002590,FBgn0002607,FBgn0002626,FBgn0003517,FBgn0004926,FBgn0005593,FBgn0010078,FBgn0010198,FBgn0010265,FBgn0010408,FBgn0010409,FBgn0010411,FBgn0011020,FBgn0011272,FBgn0011284,FBgn0013325,FBgn0014026,FBgn0015288,FBgn0015756,FBgn0017545,FBgn0017579,FBgn0020910,FBgn0023167,FBgn0023170,FBgn0024733,FBgn0025286,FBgn0028473,FBgn0029629,FBgn0029785,FBgn0029897,FBgn0031980,FBgn0032006,FBg…	cytosolic ribosome	GO:0022626	5.42444e-33	FBgn0002579,FBgn0002590,FBgn0002593,FBgn0002607,FBgn0002622,FBgn0002626,FBgn0003274,FBgn0003279,FBgn0003517,FBgn0003941,FBgn0003942,FBgn0004403,FBgn0004404,FBgn0004867,FBgn0005533,FBgn0005593,FBgn0010078,FBgn0010198,FBgn0010265,FBgn0010408,FBgn0010409,FBgn0010411,FBgn0010412,FBgn0011272,FBgn0011284,FBgn0013325,FBgn0014026,FBgn0015288,FBgn0015521,FBgn0015756,FBgn0016726,FBgn0017545,FBgn0017579,FBg…	ribonucleoprotein complex binding	GO:0043021	0.0236752	FBgn0003517,FBgn0011509,FBgn0015521,FBgn0028744,FBgn0034654,FBgn0034967,FBgn0035771,FBgn0086706
spindle organization	GO:0007051	8.29693e-09	FBgn0000559,FBgn0002590,FBgn0002607,FBgn0002626,FBgn0003517,FBgn0003654,FBgn0004926,FBgn0005593,FBgn0010078,FBgn0010198,FBgn0010265,FBgn0010408,FBgn0010409,FBgn0010411,FBgn0011020,FBgn0011272,FBgn0011284,FBgn0013325,FBgn0014026,FBgn0015288,FBgn0015756,FBgn0017545,FBgn0017579,FBgn0020255,FBgn0020910,FBgn0023167,FBgn0023170,FBgn0024733,FBgn0025286,FBgn0028473,FBgn0029629,FBgn0029785,FBgn0029897,FBg…	cytosolic small ribosomal subunit	GO:0022627	5.92862e-28	FBgn0002590,FBgn0002622,FBgn0003517,FBgn0003942,FBgn0004403,FBgn0004404,FBgn0004867,FBgn0005533,FBgn0010198,FBgn0010265,FBgn0010408,FBgn0010411,FBgn0010412,FBgn0011284,FBgn0015521,FBgn0017545,FBgn0019936,FBgn0030136,FBgn0033699,FBgn0033912,FBgn0034138,FBgn0034743,FBgn0038277,FBgn0038834,FBgn0039300,FBgn0039713,FBgn0039757,FBgn0086472,FBgn0260441,FBgn0261592,FBgn0261593,FBgn0261596,FBgn0261597,FBg…	cargo receptor activity	GO:0038024	0.0253296	FBgn0000119,FBgn0002939,FBgn0011204,FBgn0014033,FBgn0023479,FBgn0027562,FBgn0030027,FBgn0031970,FBgn0034660,FBgn0035090,FBgn0035091,FBgn0066101
centrosome duplication	GO:0051298	3.81643e-08	FBgn0002607,FBgn0003279,FBgn0003525,FBgn0003890,FBgn0005593,FBgn0010409,FBgn0011020,FBgn0011272,FBgn0011284,FBgn0013325,FBgn0014026,FBgn0015756,FBgn0017579,FBgn0020910,FBgn0024733,FBgn0026372,FBgn0029785,FBgn0029897,FBgn0032518,FBgn0032987,FBgn0033912,FBgn0035422,FBgn0036213,FBgn0037351,FBgn0039857,FBgn0086710,FBgn0261592,FBgn0261602,FBgn0261606,FBgn0263832	cytosolic part	GO:0044445	1.45094e-27	FBgn0002579,FBgn0002590,FBgn0002593,FBgn0002607,FBgn0002622,FBgn0002626,FBgn0003274,FBgn0003279,FBgn0003517,FBgn0003941,FBgn0003942,FBgn0004403,FBgn0004404,FBgn0004867,FBgn0005533,FBgn0005593,FBgn0010078,FBgn0010198,FBgn0010265,FBgn0010408,FBgn0010409,FBgn0010411,FBgn0010412,FBgn0011272,FBgn0011284,FBgn0013325,FBgn0014026,FBgn0015288,FBgn0015521,FBgn0015756,FBgn0016726,FBgn0017545,FBgn0017579,FBg…	translation factor activity, RNA binding	GO:0008135	0.027645	FBgn0000556,FBgn0000559,FBgn0004926,FBgn0022023,FBgn0026259,FBgn0028737,FBgn0029176,FBgn0029629,FBgn0032198,FBgn0033902,FBgn0034237,FBgn0034258,FBgn0034654,FBgn0034967,FBgn0036258,FBgn0036974,FBgn0037135,FBgn0037249,FBgn0040227,FBgn0261609
peptide biosynthetic process	GO:0043043	1.76724e-06	FBgn0000556,FBgn0000559,FBgn0002069,FBgn0002579,FBgn0002590,FBgn0002593,FBgn0002607,FBgn0002622,FBgn0002626,FBgn0003117,FBgn0003274,FBgn0003279,FBgn0003495,FBgn0003517,FBgn0003941,FBgn0003942,FBgn0003963,FBgn0004403,FBgn0004404,FBgn0004867,FBgn0004926,FBgn0005533,FBgn0005593,FBgn0010078,FBgn0010198,FBgn0010265,FBgn0010408,FBgn0010409,FBgn0010411,FBgn0010412,FBgn0011272,FBgn0011274,FBgn0011284,FBg…	ribosome	GO:0005840	1.11988e-23	FBgn0002579,FBgn0002590,FBgn0002593,FBgn0002607,FBgn0002622,FBgn0002626,FBgn0003274,FBgn0003279,FBgn0003517,FBgn0003941,FBgn0003942,FBgn0004403,FBgn0004404,FBgn0004867,FBgn0005533,FBgn0005593,FBgn0010078,FBgn0010198,FBgn0010265,FBgn0010408,FBgn0010409,FBgn0010411,FBgn0010412,FBgn0011272,FBgn0011284,FBgn0013325,FBgn0014026,FBgn0015288,FBgn0015521,FBgn0015756,FBgn0016726,FBgn0017545,FBgn0017579,FBg…
ribosome biogenesis	GO:0042254	1.87486e-06	FBgn0003062,FBgn0003517,FBgn0005533,FBgn0010411,FBgn0010926,FBgn0011824,FBgn0014026,FBgn0015393,FBgn0015521,FBgn0020909,FBgn0021995,FBgn0026196,FBgn0028744,FBgn0029148,FBgn0030136,FBgn0030704,FBgn0032138,FBgn0033661,FBgn0033741,FBgn0038146,FBgn0038861,FBgn0039713,FBgn0039757,FBgn0053505,FBgn0064225,FBgn0259937,FBgn0261592	large ribosomal subunit	GO:0015934	7.9902e-22	FBgn0002579,FBgn0002593,FBgn0002607,FBgn0002626,FBgn0003274,FBgn0003279,FBgn0003941,FBgn0005593,FBgn0010078,FBgn0010409,FBgn0011272,FBgn0013325,FBgn0014026,FBgn0015288,FBgn0015756,FBgn0016726,FBgn0017579,FBgn0020910,FBgn0023170,FBgn0024733,FBgn0025286,FBgn0026372,FBgn0028697,FBgn0029785,FBgn0029897,FBgn0030616,FBgn0030786,FBgn0031980,FBgn0032518,FBgn0032987,FBgn0034968,FBgn0035422,FBgn0035753,FBg…
centrosome cycle	GO:0007098	2.50911e-06	FBgn0002607,FBgn0003279,FBgn0003525,FBgn0003890,FBgn0005593,FBgn0010409,FBgn0011020,FBgn0011272,FBgn0011284,FBgn0013325,FBgn0014026,FBgn0015756,FBgn0017579,FBgn0020910,FBgn0024733,FBgn0026372,FBgn0029785,FBgn0029897,FBgn0032518,FBgn0032987,FBgn0033912,FBgn0035422,FBgn0036213,FBgn0037351,FBgn0039857,FBgn0086710,FBgn0261592,FBgn0261602,FBgn0261606,FBgn0263832	small ribosomal subunit	GO:0015935	1.08681e-16	FBgn0002590,FBgn0002622,FBgn0003517,FBgn0003942,FBgn0004403,FBgn0004404,FBgn0004867,FBgn0005533,FBgn0010198,FBgn0010265,FBgn0010408,FBgn0010411,FBgn0010412,FBgn0011284,FBgn0015521,FBgn0017545,FBgn0019936,FBgn0030136,FBgn0033699,FBgn0033912,FBgn0034138,FBgn0034743,FBgn0037529,FBgn0038277,FBgn0038834,FBgn0039300,FBgn0039713,FBgn0039757,FBgn0086472,FBgn0260441,FBgn0261592,FBgn0261593,FBgn0261596,FBg…
amide biosynthetic process	GO:0043604	3.33314e-06	FBgn0000556,FBgn0000559,FBgn0002069,FBgn0002579,FBgn0002590,FBgn0002593,FBgn0002607,FBgn0002622,FBgn0002626,FBgn0003117,FBgn0003274,FBgn0003279,FBgn0003495,FBgn0003517,FBgn0003941,FBgn0003942,FBgn0003963,FBgn0004403,FBgn0004404,FBgn0004867,FBgn0004926,FBgn0005533,FBgn0005593,FBgn0010078,FBgn0010198,FBgn0010265,FBgn0010408,FBgn0010409,FBgn0010411,FBgn0010412,FBgn0011272,FBgn0011274,FBgn0011284,FBg…	intracellular ribonucleoprotein complex	GO:0030529	1.2027e-09	FBgn0002579,FBgn0002590,FBgn0002593,FBgn0002607,FBgn0002622,FBgn0002626,FBgn0003062,FBgn0003274,FBgn0003279,FBgn0003517,FBgn0003638,FBgn0003941,FBgn0003942,FBgn0004047,FBgn0004403,FBgn0004404,FBgn0004867,FBgn0005533,FBgn0005593,FBgn0010078,FBgn0010198,FBgn0010265,FBgn0010408,FBgn0010409,FBgn0010411,FBgn0010412,FBgn0010926,FBgn0011016,FBgn0011272,FBgn0011284,FBgn0011638,FBgn0011824,FBgn0013325,FBg…
organonitrogen compound biosynthetic process	GO:1901566	5.39641e-06	FBgn0000556,FBgn0000559,FBgn0001311,FBgn0001321,FBgn0002069,FBgn0002579,FBgn0002590,FBgn0002593,FBgn0002607,FBgn0002622,FBgn0002626,FBgn0003117,FBgn0003204,FBgn0003274,FBgn0003279,FBgn0003495,FBgn0003517,FBgn0003941,FBgn0003942,FBgn0003963,FBgn0003996,FBgn0004403,FBgn0004404,FBgn0004867,FBgn0004926,FBgn0005533,FBgn0005593,FBgn0010078,FBgn0010198,FBgn0010265,FBgn0010408,FBgn0010409,FBgn0010411,FBg…	ribonucleoprotein complex	GO:1990904	1.2027e-09	FBgn0002579,FBgn0002590,FBgn0002593,FBgn0002607,FBgn0002622,FBgn0002626,FBgn0003062,FBgn0003274,FBgn0003279,FBgn0003517,FBgn0003638,FBgn0003941,FBgn0003942,FBgn0004047,FBgn0004403,FBgn0004404,FBgn0004867,FBgn0005533,FBgn0005593,FBgn0010078,FBgn0010198,FBgn0010265,FBgn0010408,FBgn0010409,FBgn0010411,FBgn0010412,FBgn0010926,FBgn0011016,FBgn0011272,FBgn0011284,FBgn0011638,FBgn0011824,FBgn0013325,FBg…
peptide metabolic process	GO:0006518	7.41455e-06	FBgn0000556,FBgn0000559,FBgn0002069,FBgn0002579,FBgn0002590,FBgn0002593,FBgn0002607,FBgn0002622,FBgn0002626,FBgn0003117,FBgn0003274,FBgn0003279,FBgn0003495,FBgn0003517,FBgn0003941,FBgn0003942,FBgn0003963,FBgn0004403,FBgn0004404,FBgn0004867,FBgn0004926,FBgn0005533,FBgn0005593,FBgn0010078,FBgn0010198,FBgn0010265,FBgn0010408,FBgn0010409,FBgn0010411,FBgn0010412,FBgn0011272,FBgn0011274,FBgn0011284,FBg…	non-membrane-bounded organelle	GO:0043228	2.78567e-06	FBgn0000139,FBgn0000406,FBgn0000556,FBgn0000559,FBgn0002069,FBgn0002562,FBgn0002579,FBgn0002590,FBgn0002593,FBgn0002607,FBgn0002622,FBgn0002626,FBgn0002780,FBgn0003062,FBgn0003274,FBgn0003279,FBgn0003517,FBgn0003525,FBgn0003575,FBgn0003654,FBgn0003890,FBgn0003941,FBgn0003942,FBgn0004045,FBgn0004047,FBgn0004167,FBgn0004396,FBgn0004403,FBgn0004404,FBgn0004867,FBgn0004926,FBgn0005391,FBgn0005533,FBg…
cellular amide metabolic process	GO:0043603	1.24217e-05	FBgn0000556,FBgn0000559,FBgn0002069,FBgn0002579,FBgn0002590,FBgn0002593,FBgn0002607,FBgn0002622,FBgn0002626,FBgn0003117,FBgn0003274,FBgn0003279,FBgn0003495,FBgn0003517,FBgn0003941,FBgn0003942,FBgn0003963,FBgn0004403,FBgn0004404,FBgn0004867,FBgn0004926,FBgn0005533,FBgn0005593,FBgn0010078,FBgn0010198,FBgn0010265,FBgn0010408,FBgn0010409,FBgn0010411,FBgn0010412,FBgn0011272,FBgn0011274,FBgn0011284,FBg…	intracellular non-membrane-bounded organelle	GO:0043232	2.78567e-06	FBgn0000139,FBgn0000406,FBgn0000556,FBgn0000559,FBgn0002069,FBgn0002562,FBgn0002579,FBgn0002590,FBgn0002593,FBgn0002607,FBgn0002622,FBgn0002626,FBgn0002780,FBgn0003062,FBgn0003274,FBgn0003279,FBgn0003517,FBgn0003525,FBgn0003575,FBgn0003654,FBgn0003890,FBgn0003941,FBgn0003942,FBgn0004045,FBgn0004047,FBgn0004167,FBgn0004396,FBgn0004403,FBgn0004404,FBgn0004867,FBgn0004926,FBgn0005391,FBgn0005533,FBg…
rRNA processing	GO:0006364	1.41899e-05	FBgn0003062,FBgn0003517,FBgn0010926,FBgn0011824,FBgn0015521,FBgn0026196,FBgn0028744,FBgn0029148,FBgn0030704,FBgn0032138,FBgn0033741,FBgn0038146,FBgn0038861,FBgn0039713,FBgn0039757,FBgn0053505,FBgn0259937,FBgn0261592	nucleolus	GO:0005730	4.47855e-06	FBgn0002579,FBgn0002590,FBgn0002626,FBgn0002780,FBgn0003062,FBgn0004867,FBgn0010265,FBgn0010278,FBgn0010408,FBgn0010411,FBgn0010926,FBgn0011824,FBgn0013325,FBgn0015393,FBgn0016685,FBgn0019938,FBgn0020909,FBgn0026196,FBgn0028473,FBgn0028744,FBgn0029148,FBgn0030630,FBgn0031851,FBgn0032138,FBgn0033507,FBgn0033699,FBgn0033741,FBgn0034138,FBgn0038964,FBgn0052418,FBgn0066084,FBgn0086659,FBgn0259937,FBg…
rRNA metabolic process	GO:0016072	2.68359e-05	FBgn0003062,FBgn0003517,FBgn0010926,FBgn0011824,FBgn0015521,FBgn0026196,FBgn0028744,FBgn0029148,FBgn0030704,FBgn0032138,FBgn0033741,FBgn0038146,FBgn0038861,FBgn0039713,FBgn0039757,FBgn0053505,FBgn0259937,FBgn0261592	cytosol	GO:0005829	9.63519e-06	FBgn0000556,FBgn0000559,FBgn0000721,FBgn0002579,FBgn0002590,FBgn0002593,FBgn0002607,FBgn0002622,FBgn0002626,FBgn0003076,FBgn0003274,FBgn0003279,FBgn0003517,FBgn0003941,FBgn0003942,FBgn0004403,FBgn0004404,FBgn0004867,FBgn0004926,FBgn0005533,FBgn0005593,FBgn0010078,FBgn0010198,FBgn0010265,FBgn0010408,FBgn0010409,FBgn0010411,FBgn0010412,FBgn0011272,FBgn0011284,FBgn0013325,FBgn0014026,FBgn0014141,FBg…
translation	GO:0006412	2.76677e-05	FBgn0000556,FBgn0000559,FBgn0002069,FBgn0002579,FBgn0002590,FBgn0002593,FBgn0002607,FBgn0002622,FBgn0002626,FBgn0003274,FBgn0003279,FBgn0003517,FBgn0003941,FBgn0003942,FBgn0004403,FBgn0004404,FBgn0004867,FBgn0004926,FBgn0005533,FBgn0005593,FBgn0010078,FBgn0010198,FBgn0010265,FBgn0010408,FBgn0010409,FBgn0010411,FBgn0010412,FBgn0011272,FBgn0011284,FBgn0013325,FBgn0014026,FBgn0015288,FBgn0015521,FBg…	lipid particle	GO:0005811	1.31558e-05	FBgn0000406,FBgn0000556,FBgn0000559,FBgn0002562,FBgn0004045,FBgn0004047,FBgn0005391,FBgn0010516,FBgn0011016,FBgn0014002,FBgn0014031,FBgn0015570,FBgn0016075,FBgn0020236,FBgn0020255,FBgn0021795,FBgn0022160,FBgn0027560,FBgn0028646,FBgn0028737,FBgn0029176,FBgn0030608,FBgn0032773,FBgn0033246,FBgn0033446,FBgn0033879,FBgn0034753,FBgn0035090,FBgn0035401,FBgn0035770,FBgn0036449,FBgn0038038,FBgn0039114,FBg…
microtubule cytoskeleton organization	GO:0000226	3.48251e-05	FBgn0000559,FBgn0001075,FBgn0002590,FBgn0002607,FBgn0002626,FBgn0003062,FBgn0003279,FBgn0003517,FBgn0003525,FBgn0003654,FBgn0003890,FBgn0004926,FBgn0005593,FBgn0010078,FBgn0010198,FBgn0010265,FBgn0010408,FBgn0010409,FBgn0010411,FBgn0011020,FBgn0011272,FBgn0011284,FBgn0011674,FBgn0013325,FBgn0013733,FBgn0014026,FBgn0015288,FBgn0015756,FBgn0017545,FBgn0017579,FBgn0020255,FBgn0020910,FBgn0023167,FBg…	basement membrane	GO:0005604	6.93505e-05	FBgn0000299,FBgn0002526,FBgn0003137,FBgn0011722,FBgn0016075,FBgn0026403,FBgn0026562,FBgn0261563,FBgn0261800
microtubule organizing center organization	GO:0031023	9.49068e-05	FBgn0002607,FBgn0003062,FBgn0003279,FBgn0003525,FBgn0003890,FBgn0005593,FBgn0010409,FBgn0011020,FBgn0011272,FBgn0011284,FBgn0013325,FBgn0014026,FBgn0015756,FBgn0017579,FBgn0020910,FBgn0024733,FBgn0026372,FBgn0029785,FBgn0029897,FBgn0032518,FBgn0032987,FBgn0033912,FBgn0035422,FBgn0036213,FBgn0037351,FBgn0039152,FBgn0039857,FBgn0086710,FBgn0261592,FBgn0261602,FBgn0261606,FBgn0263832	extracellular matrix component	GO:0044420	0.000137422	FBgn0000299,FBgn0002526,FBgn0003137,FBgn0011722,FBgn0016075,FBgn0026403,FBgn0026562,FBgn0261563,FBgn0261800
centrosome organization	GO:0051297	0.000120446	FBgn0002607,FBgn0003062,FBgn0003279,FBgn0003525,FBgn0003890,FBgn0005593,FBgn0010409,FBgn0011020,FBgn0011272,FBgn0011284,FBgn0013325,FBgn0014026,FBgn0015756,FBgn0017579,FBgn0020910,FBgn0024733,FBgn0026372,FBgn0029785,FBgn0029897,FBgn0032518,FBgn0032987,FBgn0033912,FBgn0035422,FBgn0036213,FBgn0037351,FBgn0039857,FBgn0086710,FBgn0261592,FBgn0261602,FBgn0261606,FBgn0263832	eukaryotic translation initiation factor 3 complex	GO:0005852	0.000254061	FBgn0022023,FBgn0029629,FBgn0033902,FBgn0034237,FBgn0034258,FBgn0034654,FBgn0036258,FBgn0037249,FBgn0040227,FBgn0086706
defense response	GO:0006952	0.000216373	FBgn0002526,FBgn0002576,FBgn0002930,FBgn0002939,FBgn0003495,FBgn0010246,FBgn0010303,FBgn0011274,FBgn0011674,FBgn0014000,FBgn0014018,FBgn0014033,FBgn0014380,FBgn0022355,FBgn0026083,FBgn0026144,FBgn0027562,FBgn0027929,FBgn0028542,FBgn0028543,FBgn0028936,FBgn0028990,FBgn0029093,FBgn0029167,FBgn0030262,FBgn0030925,FBgn0030926,FBgn0031464,FBgn0031970,FBgn0031973,FBgn0032006,FBgn0032773,FBgn0033367,FBg…	extracellular region	GO:0005576	0.000280857	FBgn0000299,FBgn0002526,FBgn0002562,FBgn0002930,FBgn0003137,FBgn0003390,FBgn0003495,FBgn0003719,FBgn0003867,FBgn0004047,FBgn0004569,FBgn0004577,FBgn0005664,FBgn0011280,FBgn0011722,FBgn0013763,FBgn0014002,FBgn0014141,FBgn0016031,FBgn0016075,FBgn0016122,FBgn0016123,FBgn0020416,FBgn0022355,FBgn0023479,FBgn0026403,FBgn0026562,FBgn0026721,FBgn0027578,FBgn0027579,FBgn0027600,FBgn0027929,FBgn0028542,FBg…
ribonucleoprotein complex biogenesis	GO:0022613	0.000219903	FBgn0003062,FBgn0003517,FBgn0004926,FBgn0005533,FBgn0010411,FBgn0010926,FBgn0011824,FBgn0014026,FBgn0015393,FBgn0015521,FBgn0020909,FBgn0021995,FBgn0026196,FBgn0028744,FBgn0029148,FBgn0030136,FBgn0030704,FBgn0032138,FBgn0033661,FBgn0033741,FBgn0038146,FBgn0038861,FBgn0039713,FBgn0039757,FBgn0053505,FBgn0064225,FBgn0259937,FBgn0261592,FBgn0261609,FBgn0265298	rough endoplasmic reticulum	GO:0005791	0.00241106	FBgn0010638,FBgn0011509,FBgn0014002,FBgn0014075,FBgn0021795,FBgn0033691,FBgn0035771,FBgn0086357
ribosomal small subunit biogenesis	GO:0042274	0.000424229	FBgn0003517,FBgn0005533,FBgn0010926,FBgn0015521,FBgn0039713,FBgn0039757,FBgn0261592	ATP-binding cassette (ABC) transporter complex	GO:0043190	0.0105269	FBgn0003996,FBgn0004513,FBgn0020762,FBgn0030321,FBgn0031170,FBgn0031220,FBgn0031516,FBgn0051121,FBgn0052091,FBgn0083956,FBgn0263316,FBgn0264494
organonitrogen compound metabolic process	GO:1901564	0.000452864	FBgn0000075,FBgn0000416,FBgn0000556,FBgn0000559,FBgn0001311,FBgn0001321,FBgn0002069,FBgn0002579,FBgn0002590,FBgn0002593,FBgn0002607,FBgn0002622,FBgn0002626,FBgn0003117,FBgn0003204,FBgn0003274,FBgn0003279,FBgn0003495,FBgn0003517,FBgn0003941,FBgn0003942,FBgn0003963,FBgn0003965,FBgn0003996,FBgn0004403,FBgn0004404,FBgn0004867,FBgn0004926,FBgn0005533,FBgn0005593,FBgn0010078,FBgn0010198,FBgn0010265,FBg…	eukaryotic translation elongation factor 1 complex	GO:0005853	0.0136048	FBgn0000556,FBgn0028737,FBgn0029176,FBgn0032198
translational elongation	GO:0006414	0.000651426	FBgn0000556,FBgn0000559,FBgn0002593,FBgn0003274,FBgn0005533,FBgn0015521,FBgn0028737,FBgn0029176,FBgn0032198,FBgn0034967,FBgn0039713	rough endoplasmic reticulum membrane	GO:0030867	0.0138568	FBgn0010638,FBgn0011509,FBgn0021795,FBgn0033691,FBgn0035771,FBgn0086357
response to stress	GO:0006950	0.00120887	FBgn0001311,FBgn0002526,FBgn0002576,FBgn0002622,FBgn0002930,FBgn0002939,FBgn0003062,FBgn0003209,FBgn0003495,FBgn0003861,FBgn0004167,FBgn0004577,FBgn0004855,FBgn0004926,FBgn0005614,FBgn0010246,FBgn0010303,FBgn0010651,FBgn0011274,FBgn0011674,FBgn0011706,FBgn0011824,FBgn0014000,FBgn0014018,FBgn0014033,FBgn0014380,FBgn0015277,FBgn0016983,FBgn0020249,FBgn0020255,FBgn0020270,FBgn0020618,FBgn0020909,FBg…	fusome	GO:0045169	0.0310389	FBgn0000416,FBgn0013733,FBgn0013770,FBgn0014002,FBgn0020503,FBgn0027579,FBgn0035771,FBgn0082582,FBgn0086357,FBgn0086384,FBgn0260462
sensory perception of light stimulus	GO:0050953	0.00156876	FBgn0000206,FBgn0001263,FBgn0003218,FBgn0003248,FBgn0003249,FBgn0003250,FBgn0003861,FBgn0005664,FBgn0014019,FBgn0037896,FBgn0261549	microvillus	GO:0005902	0.0410905	FBgn0000206,FBgn0003861,FBgn0005614,FBgn0036715,FBgn0259210
visual perception	GO:0007601	0.00301254	FBgn0000206,FBgn0003218,FBgn0003248,FBgn0003249,FBgn0003250,FBgn0003861,FBgn0005664,FBgn0014019,FBgn0037896,FBgn0261549	aminoacyl-tRNA synthetase multienzyme complex	GO:0017101	0.0410905	FBgn0002069,FBgn0027086,FBgn0033351,FBgn0036515,FBgn0053123
triglyceride metabolic process	GO:0006641	0.00342319	FBgn0030607,FBgn0033246,FBgn0036449,FBgn0039114,FBgn0040336,FBgn0261560,FBgn0263593,FBgn0264494,FBgn0266369	ATPase dependent transmembrane transport complex	GO:0098533	0.0463077	FBgn0003996,FBgn0004513,FBgn0020762,FBgn0030321,FBgn0031170,FBgn0031220,FBgn0031516,FBgn0051121,FBgn0052091,FBgn0083956,FBgn0263316,FBgn0264494
response to external stimulus	GO:0009605	0.00409776	FBgn0000504,FBgn0000721,FBgn0001263,FBgn0002526,FBgn0002930,FBgn0002939,FBgn0003062,FBgn0003117,FBgn0003174,FBgn0003204,FBgn0003218,FBgn0003248,FBgn0003249,FBgn0003250,FBgn0003495,FBgn0003651,FBgn0003861,FBgn0003963,FBgn0003996,FBgn0004047,FBgn0004435,FBgn0004569,FBgn0004652,FBgn0004885,FBgn0004926,FBgn0005614,FBgn0010246,FBgn0010303,FBgn0011274,FBgn0011674,FBgn0011722,FBgn0011824,FBgn0013733,FBg…
response to starvation	GO:0042594	0.00464936	FBgn0003062,FBgn0011824,FBgn0014018,FBgn0015277,FBgn0016983,FBgn0020255,FBgn0020618,FBgn0020909,FBgn0024248,FBgn0026196,FBgn0029148,FBgn0033661,FBgn0033782,FBgn0034110,FBgn0034140,FBgn0035789,FBgn0038146,FBgn0038964,FBgn0040336,FBgn0040491,FBgn0044452,FBgn0050349,FBgn0086451,FBgn0086676,FBgn0086687,FBgn0259937,FBgn0261560,FBgn0261862,FBgn0262656,FBgn0263593,FBgn0266717
cellular response to nutrient levels	GO:0031669	0.00476363	FBgn0003062,FBgn0011824,FBgn0014018,FBgn0015277,FBgn0016983,FBgn0020255,FBgn0020618,FBgn0020909,FBgn0026196,FBgn0029148,FBgn0033661,FBgn0033782,FBgn0034110,FBgn0034140,FBgn0038146,FBgn0038964,FBgn0040491,FBgn0044452,FBgn0050349,FBgn0086451,FBgn0086676,FBgn0259937,FBgn0266717
cellular response to external stimulus	GO:0071496	0.00538971	FBgn0003062,FBgn0011824,FBgn0014018,FBgn0015277,FBgn0016983,FBgn0020255,FBgn0020618,FBgn0020909,FBgn0026196,FBgn0029148,FBgn0033661,FBgn0033782,FBgn0034110,FBgn0034140,FBgn0038146,FBgn0038964,FBgn0040491,FBgn0044452,FBgn0050349,FBgn0086451,FBgn0086676,FBgn0259937,FBgn0264953,FBgn0266717
microtubule-based process	GO:0007017	0.00570315	FBgn0000559,FBgn0001075,FBgn0002590,FBgn0002607,FBgn0002626,FBgn0003062,FBgn0003279,FBgn0003517,FBgn0003525,FBgn0003654,FBgn0003890,FBgn0004926,FBgn0005593,FBgn0010078,FBgn0010198,FBgn0010265,FBgn0010408,FBgn0010409,FBgn0010411,FBgn0011020,FBgn0011272,FBgn0011284,FBgn0011674,FBgn0013325,FBgn0013733,FBgn0014026,FBgn0015288,FBgn0015756,FBgn0017545,FBgn0017579,FBgn0020255,FBgn0020503,FBgn0020910,FBg…
cellular response to extracellular stimulus	GO:0031668	0.00585378	FBgn0003062,FBgn0011824,FBgn0014018,FBgn0015277,FBgn0016983,FBgn0020255,FBgn0020618,FBgn0020909,FBgn0026196,FBgn0029148,FBgn0033661,FBgn0033782,FBgn0034110,FBgn0034140,FBgn0038146,FBgn0038964,FBgn0040491,FBgn0044452,FBgn0050349,FBgn0086451,FBgn0086676,FBgn0259937,FBgn0266717
lipid homeostasis	GO:0055088	0.00672091	FBgn0000206,FBgn0010303,FBgn0025595,FBgn0028550,FBgn0034140,FBgn0036053,FBgn0036449,FBgn0053126,FBgn0086687,FBgn0086712,FBgn0261283,FBgn0262656,FBgn0263593
organic hydroxy compound metabolic process	GO:1901615	0.00687634	FBgn0000075,FBgn0002526,FBgn0010303,FBgn0011768,FBgn0014380,FBgn0022160,FBgn0024320,FBgn0027279,FBgn0028990,FBgn0029167,FBgn0030925,FBgn0031267,FBgn0031973,FBgn0033367,FBgn0034199,FBgn0034997,FBgn0036980,FBgn0037515,FBgn0038105,FBgn0041342,FBgn0041710,FBgn0041711,FBgn0041712,FBgn0050295,FBgn0066101,FBgn0259099,FBgn0262057,FBgn0262717,FBgn0266375
neutral lipid metabolic process	GO:0006638	0.00692918	FBgn0030607,FBgn0033246,FBgn0036449,FBgn0039114,FBgn0040336,FBgn0261560,FBgn0263593,FBgn0264494,FBgn0266369
acylglycerol metabolic process	GO:0006639	0.00692918	FBgn0030607,FBgn0033246,FBgn0036449,FBgn0039114,FBgn0040336,FBgn0261560,FBgn0263593,FBgn0264494,FBgn0266369
response to nutrient levels	GO:0031667	0.00699942	FBgn0000721,FBgn0003062,FBgn0011824,FBgn0014018,FBgn0015277,FBgn0016983,FBgn0020255,FBgn0020618,FBgn0020909,FBgn0024248,FBgn0026196,FBgn0029148,FBgn0030960,FBgn0033661,FBgn0033782,FBgn0034110,FBgn0034140,FBgn0035789,FBgn0038146,FBgn0038964,FBgn0040336,FBgn0040491,FBgn0044452,FBgn0050349,FBgn0086451,FBgn0086676,FBgn0086687,FBgn0259937,FBgn0261283,FBgn0261560,FBgn0261862,FBgn0262656,FBgn0263593,FBg…
cellular response to starvation	GO:0009267	0.00774065	FBgn0003062,FBgn0011824,FBgn0014018,FBgn0015277,FBgn0016983,FBgn0020255,FBgn0020618,FBgn0020909,FBgn0026196,FBgn0029148,FBgn0033661,FBgn0034110,FBgn0034140,FBgn0038146,FBgn0038964,FBgn0040491,FBgn0044452,FBgn0050349,FBgn0086451,FBgn0086676,FBgn0259937,FBgn0266717
phototransduction	GO:0007602	0.00776977	FBgn0001263,FBgn0002939,FBgn0003174,FBgn0003218,FBgn0003248,FBgn0003249,FBgn0003250,FBgn0003861,FBgn0004435,FBgn0005614,FBgn0014019,FBgn0030670,FBgn0037163,FBgn0261244,FBgn0261549
mitotic cell cycle process	GO:1903047	0.00778469	FBgn0000559,FBgn0001320,FBgn0002590,FBgn0002607,FBgn0002622,FBgn0002626,FBgn0003517,FBgn0003525,FBgn0004167,FBgn0004855,FBgn0004859,FBgn0004926,FBgn0005593,FBgn0010078,FBgn0010198,FBgn0010265,FBgn0010408,FBgn0010409,FBgn0010411,FBgn0011020,FBgn0011272,FBgn0011284,FBgn0011674,FBgn0013325,FBgn0014026,FBgn0014141,FBgn0015288,FBgn0015756,FBgn0017545,FBgn0017579,FBgn0020255,FBgn0020270,FBgn0020910,FBg…
response to extracellular stimulus	GO:0009991	0.00793698	FBgn0000721,FBgn0003062,FBgn0011824,FBgn0014018,FBgn0015277,FBgn0016983,FBgn0020255,FBgn0020618,FBgn0020909,FBgn0024248,FBgn0026196,FBgn0029148,FBgn0030960,FBgn0033661,FBgn0033782,FBgn0034110,FBgn0034140,FBgn0035789,FBgn0038146,FBgn0038964,FBgn0040336,FBgn0040491,FBgn0044452,FBgn0050349,FBgn0086451,FBgn0086676,FBgn0086687,FBgn0259937,FBgn0261283,FBgn0261560,FBgn0261862,FBgn0262656,FBgn0263593,FBg…
chemical homeostasis	GO:0048878	0.00804301	FBgn0000206,FBgn0003861,FBgn0010303,FBgn0011286,FBgn0022355,FBgn0024944,FBgn0025595,FBgn0028550,FBgn0030350,FBgn0032116,FBgn0034140,FBgn0034199,FBgn0035610,FBgn0036053,FBgn0036449,FBgn0039722,FBgn0040238,FBgn0040336,FBgn0053126,FBgn0086687,FBgn0086712,FBgn0260753,FBgn0261283,FBgn0262656,FBgn0263006,FBgn0263593,FBgn0265194
positive regulation of lipid storage	GO:0010884	0.00939547	FBgn0036449,FBgn0040336,FBgn0263006,FBgn0263120
innate immune response	GO:0045087	0.0114834	FBgn0002526,FBgn0003495,FBgn0010303,FBgn0011274,FBgn0014000,FBgn0014018,FBgn0014380,FBgn0028990,FBgn0029167,FBgn0030925,FBgn0030926,FBgn0031973,FBgn0032006,FBgn0032773,FBgn0033367,FBgn0033402,FBgn0036980,FBgn0037203,FBgn0037515,FBgn0038928,FBgn0039102,FBgn0039494,FBgn0040322,FBgn0040323,FBgn0040384,FBgn0051217,FBgn0259099,FBgn0261800,FBgn0262057,FBgn0266569
pigment metabolic process	GO:0042440	0.0117472	FBgn0001087,FBgn0001296,FBgn0002526,FBgn0002939,FBgn0003117,FBgn0003963,FBgn0003965,FBgn0003996,FBgn0010303,FBgn0014380,FBgn0020764,FBgn0028990,FBgn0029167,FBgn0030925,FBgn0031973,FBgn0033367,FBgn0036980,FBgn0037515,FBgn0037896,FBgn0038105,FBgn0038173,FBgn0041710,FBgn0041711,FBgn0041712,FBgn0259099,FBgn0262057
immune response	GO:0006955	0.0119708	FBgn0002526,FBgn0002930,FBgn0003117,FBgn0003495,FBgn0003963,FBgn0004435,FBgn0004859,FBgn0010303,FBgn0011274,FBgn0014000,FBgn0014018,FBgn0014033,FBgn0014380,FBgn0024248,FBgn0024329,FBgn0028550,FBgn0028990,FBgn0029167,FBgn0030925,FBgn0030926,FBgn0031464,FBgn0031973,FBgn0032006,FBgn0032773,FBgn0033367,FBgn0033402,FBgn0034199,FBgn0034538,FBgn0035977,FBgn0036980,FBgn0037203,FBgn0037515,FBgn0038928,FBg…
immune system process	GO:0002376	0.0121192	FBgn0002526,FBgn0002576,FBgn0002930,FBgn0003117,FBgn0003495,FBgn0003963,FBgn0004435,FBgn0004859,FBgn0010303,FBgn0011274,FBgn0011286,FBgn0014000,FBgn0014018,FBgn0014033,FBgn0014141,FBgn0014380,FBgn0015521,FBgn0016687,FBgn0020306,FBgn0023167,FBgn0024248,FBgn0024329,FBgn0028550,FBgn0028744,FBgn0028990,FBgn0029167,FBgn0030262,FBgn0030309,FBgn0030925,FBgn0030926,FBgn0031464,FBgn0031973,FBgn0032006,FBg…
ncRNA metabolic process	GO:0034660	0.0126216	FBgn0002069,FBgn0003062,FBgn0003517,FBgn0010926,FBgn0011824,FBgn0015521,FBgn0026196,FBgn0027079,FBgn0027080,FBgn0027086,FBgn0027087,FBgn0027094,FBgn0027579,FBgn0028744,FBgn0029148,FBgn0030554,FBgn0030704,FBgn0031238,FBgn0032138,FBgn0033741,FBgn0034735,FBgn0038146,FBgn0038168,FBgn0038861,FBgn0039175,FBgn0039713,FBgn0039757,FBgn0053123,FBgn0053505,FBgn0259937,FBgn0261592,FBgn0262117
regulation of melanization defense response	GO:0035007	0.0132548	FBgn0028990,FBgn0030925,FBgn0031973,FBgn0037515,FBgn0262057
translational initiation	GO:0006413	0.0135952	FBgn0004926,FBgn0010411,FBgn0020618,FBgn0022023,FBgn0026259,FBgn0029629,FBgn0029833,FBgn0034237,FBgn0034258,FBgn0034654,FBgn0034967,FBgn0036258,FBgn0037249,FBgn0040227,FBgn0086706,FBgn0261560,FBgn0261609
cellular calcium ion homeostasis	GO:0006874	0.0166806	FBgn0003861,FBgn0011286,FBgn0024944,FBgn0030350,FBgn0034199,FBgn0035610,FBgn0039722,FBgn0040336,FBgn0263006
ncRNA processing	GO:0034470	0.0219815	FBgn0003062,FBgn0003517,FBgn0010926,FBgn0011824,FBgn0015521,FBgn0026196,FBgn0028744,FBgn0029148,FBgn0030554,FBgn0030704,FBgn0031238,FBgn0032138,FBgn0033741,FBgn0034735,FBgn0038146,FBgn0038168,FBgn0038861,FBgn0039713,FBgn0039757,FBgn0053505,FBgn0259937,FBgn0261592,FBgn0262117
calcium ion homeostasis	GO:0055074	0.0227032	FBgn0003861,FBgn0011286,FBgn0024944,FBgn0030350,FBgn0034199,FBgn0035610,FBgn0039722,FBgn0040336,FBgn0263006
detection of light stimulus	GO:0009583	0.0228585	FBgn0001263,FBgn0002939,FBgn0003174,FBgn0003218,FBgn0003248,FBgn0003249,FBgn0003250,FBgn0003861,FBgn0004435,FBgn0005614,FBgn0014019,FBgn0030670,FBgn0037163,FBgn0261244,FBgn0261549
melanin metabolic process	GO:0006582	0.0268561	FBgn0002526,FBgn0010303,FBgn0014380,FBgn0028990,FBgn0029167,FBgn0030925,FBgn0031973,FBgn0033367,FBgn0036980,FBgn0037515,FBgn0038105,FBgn0041710,FBgn0041711,FBgn0041712,FBgn0259099,FBgn0262057
divalent inorganic cation homeostasis	GO:0072507	0.0274633	FBgn0003861,FBgn0011286,FBgn0024944,FBgn0030350,FBgn0034199,FBgn0035610,FBgn0039722,FBgn0040336,FBgn0263006,FBgn0265194
regulation of autophagy	GO:0010506	0.0294022	FBgn0010303,FBgn0010638,FBgn0015277,FBgn0030960,FBgn0031298,FBgn0031399,FBgn0031461,FBgn0033247,FBgn0034110,FBgn0037327,FBgn0040491,FBgn0044452,FBgn0086357,FBgn0086687,FBgn0261283,FBgn0262656,FBgn0266717
cellular divalent inorganic cation homeostasis	GO:0072503	0.0298245	FBgn0003861,FBgn0011286,FBgn0024944,FBgn0030350,FBgn0034199,FBgn0035610,FBgn0039722,FBgn0040336,FBgn0263006
protein localization to endoplasmic reticulum	GO:0070972	0.0303258	FBgn0010638,FBgn0011016,FBgn0011509,FBgn0021795,FBgn0033691,FBgn0038808,FBgn0040340,FBgn0086357
mitotic cell cycle	GO:0000278	0.0327073	FBgn0000559,FBgn0001320,FBgn0002590,FBgn0002607,FBgn0002622,FBgn0002626,FBgn0003517,FBgn0003525,FBgn0004167,FBgn0004855,FBgn0004859,FBgn0004926,FBgn0005593,FBgn0010078,FBgn0010198,FBgn0010265,FBgn0010408,FBgn0010409,FBgn0010411,FBgn0011020,FBgn0011272,FBgn0011284,FBgn0011674,FBgn0013325,FBgn0014026,FBgn0014141,FBgn0015288,FBgn0015756,FBgn0016131,FBgn0016696,FBgn0017545,FBgn0017579,FBgn0020255,FBg…
phenol-containing compound metabolic process	GO:0018958	0.0330722	FBgn0000075,FBgn0002526,FBgn0010303,FBgn0014380,FBgn0028990,FBgn0029167,FBgn0030925,FBgn0031973,FBgn0033367,FBgn0036980,FBgn0037515,FBgn0038105,FBgn0041710,FBgn0041711,FBgn0041712,FBgn0259099,FBgn0262057,FBgn0262717
chloride transport	GO:0006821	0.0402046	FBgn0030349,FBgn0033755,FBgn0035696,FBgn0036279,FBgn0040238,FBgn0051116,FBgn0259111

## Sheet: Overlap w Chang male bias 250 
Biological Process				Cellular Component				Molecular Function				Protein Domain Enrichment
GO Term	GO Identifier	P-value	Genes	GO Term	GO identifier	P-value	Genes	GO Term	GO identifier	P-value	Genes	Protein Domain	InterPro Identifier	p-value	Genes
localization	GO:0051179	7.71016e-10	FBgn0000017,FBgn0000042,FBgn0000257,FBgn0000319,FBgn0000346,FBgn0000464,FBgn0002781,FBgn0002917,FBgn0003386,FBgn0003475,FBgn0003862,FBgn0004179,FBgn0004381,FBgn0004574,FBgn0004575,FBgn0004598,FBgn0004875,FBgn0005564,FBgn0005586,FBgn0005632,FBgn0005671,FBgn0011225,FBgn0013759,FBgn0015245,FBgn0015324,FBgn0015558,FBgn0015589,FBgn0021760,FBgn0023388,FBgn0024187,FBgn0026369,FBgn0026409,FBgn0026438,FBg…	neuron part	GO:0097458	1.70803e-07	FBgn0000017,FBgn0000319,FBgn0000346,FBgn0000464,FBgn0002917,FBgn0004179,FBgn0004370,FBgn0004574,FBgn0004575,FBgn0005586,FBgn0011225,FBgn0015589,FBgn0021760,FBgn0023388,FBgn0024277,FBgn0027491,FBgn0030412,FBgn0030613,FBgn0035060,FBgn0038816,FBgn0259108,FBgn0259246,FBgn0261397,FBgn0261788,FBgn0261794,FBgn0262483,FBgn0262614,FBgn0263351,FBgn0264307	guanyl-nucleotide exchange factor activity	GO:0005085	0.0345052	FBgn0024277,FBgn0029834,FBgn0030613,FBgn0034230,FBgn0051158,FBgn0085421,FBgn0264598,FBgn0264707,FBgn0265082	SH3 domain	IPR001452	0.000218255	FBgn0000017,FBgn0013759,FBgn0023388,FBgn0024277,FBgn0029997,FBgn0038659,FBgn0040752,FBgn0261873,FBgn0262483,FBgn0262614,FBgn0263980,FBgn0264707
single-organism localization	GO:1902578	1.45822e-09	FBgn0000017,FBgn0000042,FBgn0000257,FBgn0000319,FBgn0000346,FBgn0002917,FBgn0003386,FBgn0003475,FBgn0004179,FBgn0004381,FBgn0004574,FBgn0004575,FBgn0004598,FBgn0004875,FBgn0005564,FBgn0005586,FBgn0005671,FBgn0011225,FBgn0013759,FBgn0015245,FBgn0015324,FBgn0015558,FBgn0021760,FBgn0023388,FBgn0024187,FBgn0026409,FBgn0026438,FBgn0026479,FBgn0027508,FBgn0027655,FBgn0027779,FBgn0027948,FBgn0028665,FBg…	axon	GO:0030424	8.88866e-07	FBgn0000017,FBgn0000346,FBgn0000464,FBgn0002917,FBgn0004179,FBgn0004370,FBgn0004574,FBgn0004575,FBgn0015589,FBgn0024277,FBgn0027491,FBgn0259108,FBgn0261788,FBgn0261794,FBgn0262614,FBgn0264307					Variant SH3 domain	IPR011511	0.00153847	FBgn0013759,FBgn0040752,FBgn0261873,FBgn0262483,FBgn0262614
cell communication	GO:0007154	1.52382e-09	FBgn0000017,FBgn0000257,FBgn0000303,FBgn0000319,FBgn0000346,FBgn0000464,FBgn0001247,FBgn0004179,FBgn0004574,FBgn0004575,FBgn0004611,FBgn0005564,FBgn0005586,FBgn0010473,FBgn0010575,FBgn0011604,FBgn0013759,FBgn0013972,FBgn0013973,FBgn0015269,FBgn0015589,FBgn0021760,FBgn0023388,FBgn0023416,FBgn0023458,FBgn0023510,FBgn0024187,FBgn0024277,FBgn0025743,FBgn0026369,FBgn0026375,FBgn0027491,FBgn0028665,FBg…	cell periphery	GO:0071944	1.84921e-05	FBgn0000017,FBgn0000319,FBgn0000464,FBgn0001247,FBgn0002781,FBgn0003386,FBgn0003475,FBgn0004179,FBgn0004370,FBgn0004598,FBgn0005564,FBgn0005671,FBgn0010473,FBgn0010905,FBgn0011225,FBgn0015269,FBgn0015324,FBgn0015558,FBgn0015600,FBgn0020372,FBgn0023388,FBgn0023416,FBgn0023510,FBgn0024277,FBgn0025743,FBgn0026189,FBgn0026438,FBgn0027779,FBgn0028665,FBgn0030011,FBgn0030600,FBgn0034789,FBgn0038237,FBg…					Voltage-dependent channel, four helix bundle domain	IPR027359	0.00272501	FBgn0002917,FBgn0003386,FBgn0005564,FBgn0085434,FBgn0262593
signaling	GO:0023052	1.84955e-09	FBgn0000017,FBgn0000257,FBgn0000303,FBgn0000319,FBgn0000346,FBgn0001247,FBgn0004179,FBgn0004574,FBgn0004575,FBgn0004611,FBgn0005564,FBgn0005586,FBgn0010473,FBgn0010575,FBgn0011604,FBgn0013759,FBgn0013972,FBgn0013973,FBgn0015269,FBgn0015589,FBgn0021760,FBgn0023388,FBgn0023416,FBgn0023458,FBgn0023510,FBgn0024187,FBgn0024277,FBgn0025743,FBgn0026369,FBgn0026375,FBgn0027491,FBgn0028665,FBgn0029834,FBg…	neuron projection	GO:0043005	4.38702e-05	FBgn0000017,FBgn0000346,FBgn0000464,FBgn0002917,FBgn0004179,FBgn0004370,FBgn0004574,FBgn0004575,FBgn0011225,FBgn0015589,FBgn0021760,FBgn0024277,FBgn0027491,FBgn0038816,FBgn0259108,FBgn0261788,FBgn0261794,FBgn0262614,FBgn0264307					PDZ domain	IPR001478	0.00305152	FBgn0010905,FBgn0013759,FBgn0031118,FBgn0040752,FBgn0051158,FBgn0261873,FBgn0262614,FBgn0263846,FBgn0264006,FBgn0264598
single organism signaling	GO:0044700	2.60159e-09	FBgn0000017,FBgn0000257,FBgn0000303,FBgn0000319,FBgn0000346,FBgn0001247,FBgn0004179,FBgn0004574,FBgn0004575,FBgn0004611,FBgn0005564,FBgn0005586,FBgn0010473,FBgn0010575,FBgn0011604,FBgn0013759,FBgn0013972,FBgn0013973,FBgn0015269,FBgn0015589,FBgn0021760,FBgn0023388,FBgn0023416,FBgn0023458,FBgn0023510,FBgn0024187,FBgn0024277,FBgn0025743,FBgn0026369,FBgn0026375,FBgn0027491,FBgn0028665,FBgn0029834,FBg…	plasma membrane	GO:0005886	0.000218957	FBgn0000017,FBgn0000319,FBgn0000464,FBgn0001247,FBgn0002781,FBgn0003386,FBgn0004179,FBgn0004370,FBgn0004598,FBgn0005564,FBgn0005671,FBgn0010473,FBgn0015269,FBgn0015324,FBgn0015558,FBgn0020372,FBgn0023388,FBgn0023416,FBgn0023510,FBgn0024277,FBgn0025743,FBgn0026189,FBgn0026438,FBgn0027779,FBgn0028665,FBgn0030011,FBgn0030600,FBgn0034789,FBgn0038237,FBgn0039911,FBgn0085434,FBgn0086784,FBgn0259246,FBg…					Ion transport domain	IPR005821	0.00728562	FBgn0002917,FBgn0003386,FBgn0005564,FBgn0085434,FBgn0259145,FBgn0262593,FBgn0263257
transport	GO:0006810	1.76101e-08	FBgn0000017,FBgn0000042,FBgn0000257,FBgn0000319,FBgn0000346,FBgn0002917,FBgn0003386,FBgn0003475,FBgn0004179,FBgn0004381,FBgn0004574,FBgn0004575,FBgn0004598,FBgn0005564,FBgn0005586,FBgn0005632,FBgn0005671,FBgn0011225,FBgn0013759,FBgn0015245,FBgn0015324,FBgn0015558,FBgn0015589,FBgn0023388,FBgn0024187,FBgn0026409,FBgn0026438,FBgn0026479,FBgn0027655,FBgn0027779,FBgn0028665,FBgn0028699,FBgn0029708,FBg…	synapse	GO:0045202	0.000394079	FBgn0000319,FBgn0000346,FBgn0004179,FBgn0004574,FBgn0004575,FBgn0005586,FBgn0023388,FBgn0030412,FBgn0030613,FBgn0035060,FBgn0040752,FBgn0086784,FBgn0259246,FBgn0261788,FBgn0262483,FBgn0263351,FBgn0264006,FBgn0264307					Alpha crystallin/Heat shock protein	IPR001436	0.0401906	FBgn0001224,FBgn0001225,FBgn0001226,FBgn0001229
establishment of localization	GO:0051234	1.82404e-08	FBgn0000017,FBgn0000042,FBgn0000257,FBgn0000319,FBgn0000346,FBgn0002917,FBgn0003386,FBgn0003475,FBgn0004179,FBgn0004381,FBgn0004574,FBgn0004575,FBgn0004598,FBgn0005564,FBgn0005586,FBgn0005632,FBgn0005671,FBgn0011225,FBgn0013759,FBgn0015245,FBgn0015324,FBgn0015558,FBgn0015589,FBgn0021760,FBgn0023388,FBgn0024187,FBgn0026409,FBgn0026438,FBgn0026479,FBgn0027655,FBgn0027779,FBgn0028665,FBgn0028699,FBg…	synapse part	GO:0044456	0.000435529	FBgn0000319,FBgn0000346,FBgn0004179,FBgn0004574,FBgn0004575,FBgn0005586,FBgn0023388,FBgn0030412,FBgn0030613,FBgn0035060,FBgn0040752,FBgn0259246,FBgn0261788,FBgn0262483,FBgn0263351
regulation of signaling	GO:0023051	5.93578e-08	FBgn0000257,FBgn0000319,FBgn0000346,FBgn0001247,FBgn0004179,FBgn0004611,FBgn0010575,FBgn0013759,FBgn0015269,FBgn0015589,FBgn0021760,FBgn0023388,FBgn0023458,FBgn0023510,FBgn0024187,FBgn0024277,FBgn0025743,FBgn0026369,FBgn0028665,FBgn0029834,FBgn0030412,FBgn0030600,FBgn0030613,FBgn0031885,FBgn0034230,FBgn0035060,FBgn0037098,FBgn0038816,FBgn0039338,FBgn0043884,FBgn0051158,FBgn0085421,FBgn0085433,FBg…	cell projection	GO:0042995	0.00055385	FBgn0000017,FBgn0000346,FBgn0000464,FBgn0002917,FBgn0004179,FBgn0004370,FBgn0004574,FBgn0004575,FBgn0011225,FBgn0015589,FBgn0021760,FBgn0024277,FBgn0027491,FBgn0034789,FBgn0038816,FBgn0259108,FBgn0261397,FBgn0261788,FBgn0261794,FBgn0262614,FBgn0262738,FBgn0264307
single-organism behavior	GO:0044708	6.0725e-08	FBgn0002917,FBgn0004370,FBgn0004516,FBgn0004575,FBgn0004611,FBgn0005564,FBgn0010473,FBgn0010575,FBgn0010905,FBgn0013759,FBgn0015269,FBgn0015541,FBgn0023416,FBgn0026086,FBgn0027491,FBgn0030412,FBgn0030600,FBgn0031759,FBgn0033911,FBgn0037705,FBgn0038693,FBgn0039536,FBgn0053988,FBgn0085434,FBgn0259108,FBgn0259246,FBgn0261788,FBgn0261794,FBgn0262593,FBgn0262636,FBgn0262738,FBgn0263395,FBgn0264006,FBg…	presynapse	GO:0098793	0.00128373	FBgn0000319,FBgn0000346,FBgn0004179,FBgn0004575,FBgn0005586,FBgn0023388,FBgn0030412,FBgn0030613,FBgn0035060,FBgn0259246,FBgn0262483,FBgn0263351
single-organism transport	GO:0044765	6.38442e-08	FBgn0000017,FBgn0000042,FBgn0000257,FBgn0000319,FBgn0000346,FBgn0002917,FBgn0003386,FBgn0004179,FBgn0004381,FBgn0004574,FBgn0004575,FBgn0004598,FBgn0005564,FBgn0005586,FBgn0005671,FBgn0011225,FBgn0013759,FBgn0015245,FBgn0015324,FBgn0015558,FBgn0023388,FBgn0024187,FBgn0026409,FBgn0026438,FBgn0026479,FBgn0027655,FBgn0027779,FBgn0028665,FBgn0028699,FBgn0029708,FBgn0029896,FBgn0030412,FBgn0030613,FBg…	membrane	GO:0016020	0.00184173	FBgn0000017,FBgn0000257,FBgn0000319,FBgn0000464,FBgn0001247,FBgn0002781,FBgn0002917,FBgn0003386,FBgn0004179,FBgn0004370,FBgn0004574,FBgn0004598,FBgn0005564,FBgn0005671,FBgn0010473,FBgn0015245,FBgn0015269,FBgn0015324,FBgn0015558,FBgn0015600,FBgn0020372,FBgn0023388,FBgn0023416,FBgn0023510,FBgn0024187,FBgn0024277,FBgn0025743,FBgn0026189,FBgn0026409,FBgn0026438,FBgn0027779,FBgn0028665,FBgn0028699,FBg…
locomotory behavior	GO:0007626	6.71913e-08	FBgn0002917,FBgn0004179,FBgn0004516,FBgn0004611,FBgn0005630,FBgn0010473,FBgn0010575,FBgn0013759,FBgn0015269,FBgn0023416,FBgn0026086,FBgn0027491,FBgn0030600,FBgn0031759,FBgn0038693,FBgn0039536,FBgn0053988,FBgn0259246,FBgn0262593,FBgn0262636,FBgn0262738,FBgn0263391,FBgn0264006	cation channel complex	GO:0034703	0.00195942	FBgn0003386,FBgn0005564,FBgn0039536,FBgn0085434,FBgn0259145,FBgn0262593,FBgn0263257
behavior	GO:0007610	7.71307e-08	FBgn0000042,FBgn0000464,FBgn0001247,FBgn0002917,FBgn0003175,FBgn0004179,FBgn0004370,FBgn0004516,FBgn0004575,FBgn0004611,FBgn0005564,FBgn0005630,FBgn0010473,FBgn0010575,FBgn0010905,FBgn0013759,FBgn0015269,FBgn0015541,FBgn0023416,FBgn0026086,FBgn0027491,FBgn0030412,FBgn0030600,FBgn0031759,FBgn0033911,FBgn0037705,FBgn0038693,FBgn0039536,FBgn0053988,FBgn0085434,FBgn0259108,FBgn0259246,FBgn0261788,FBg…	cell cortex	GO:0005938	0.00266242	FBgn0000017,FBgn0000319,FBgn0003475,FBgn0010905,FBgn0011225,FBgn0015600,FBgn0023388,FBgn0259246,FBgn0261797,FBgn0261873,FBgn0262483,FBgn0262614
regulation of cell communication	GO:0010646	9.00565e-08	FBgn0000257,FBgn0000319,FBgn0000346,FBgn0001247,FBgn0004179,FBgn0004611,FBgn0010575,FBgn0013759,FBgn0015269,FBgn0015589,FBgn0021760,FBgn0023388,FBgn0023458,FBgn0023510,FBgn0024187,FBgn0024277,FBgn0025743,FBgn0026369,FBgn0028665,FBgn0029834,FBgn0030412,FBgn0030600,FBgn0030613,FBgn0031885,FBgn0034230,FBgn0035060,FBgn0037098,FBgn0038816,FBgn0039338,FBgn0043884,FBgn0051158,FBgn0085421,FBgn0085433,FBg…	axon terminus	GO:0043679	0.00398086	FBgn0000346,FBgn0002917,FBgn0004179,FBgn0004574,FBgn0004575,FBgn0261788,FBgn0264307
regulation of biological quality	GO:0065008	1.15546e-07	FBgn0000017,FBgn0000042,FBgn0000303,FBgn0000319,FBgn0000346,FBgn0000464,FBgn0003475,FBgn0004179,FBgn0004516,FBgn0004574,FBgn0004575,FBgn0004611,FBgn0005586,FBgn0005630,FBgn0005671,FBgn0013759,FBgn0015269,FBgn0015541,FBgn0023388,FBgn0023458,FBgn0023510,FBgn0024277,FBgn0025743,FBgn0026086,FBgn0026369,FBgn0026375,FBgn0027508,FBgn0028665,FBgn0030412,FBgn0030600,FBgn0030613,FBgn0034789,FBgn0035060,FBg…	neuron projection terminus	GO:0044306	0.00398086	FBgn0000346,FBgn0002917,FBgn0004179,FBgn0004574,FBgn0004575,FBgn0261788,FBgn0264307
biological regulation	GO:0065007	1.18522e-07	FBgn0000017,FBgn0000042,FBgn0000257,FBgn0000303,FBgn0000319,FBgn0000346,FBgn0000464,FBgn0001229,FBgn0001247,FBgn0002781,FBgn0002917,FBgn0003475,FBgn0003862,FBgn0004179,FBgn0004516,FBgn0004574,FBgn0004575,FBgn0004598,FBgn0004611,FBgn0004860,FBgn0004875,FBgn0005586,FBgn0005616,FBgn0005630,FBgn0005632,FBgn0005671,FBgn0010473,FBgn0010575,FBgn0011225,FBgn0011604,FBgn0013759,FBgn0013972,FBgn0013973,FBg…	cell projection part	GO:0044463	0.0041013	FBgn0000346,FBgn0002917,FBgn0004179,FBgn0004574,FBgn0004575,FBgn0011225,FBgn0021760,FBgn0024277,FBgn0027491,FBgn0034789,FBgn0038816,FBgn0261788,FBgn0262738,FBgn0264307
organelle localization	GO:0051640	1.19908e-07	FBgn0000319,FBgn0000346,FBgn0004179,FBgn0004574,FBgn0004575,FBgn0005632,FBgn0011225,FBgn0013759,FBgn0021760,FBgn0023388,FBgn0026479,FBgn0027655,FBgn0030412,FBgn0035060,FBgn0038659,FBgn0038816,FBgn0052654,FBgn0086784,FBgn0261397,FBgn0261797,FBgn0261954,FBgn0262872,FBgn0263351,FBgn0263929	membrane-bounded vesicle	GO:0031988	0.00703028	FBgn0000319,FBgn0000346,FBgn0004179,FBgn0004574,FBgn0004575,FBgn0005586,FBgn0011225,FBgn0023388,FBgn0024187,FBgn0030412,FBgn0030600,FBgn0030613,FBgn0035060,FBgn0263351
synaptic transmission	GO:0007268	1.37338e-07	FBgn0000303,FBgn0000319,FBgn0000346,FBgn0004179,FBgn0004574,FBgn0004575,FBgn0004611,FBgn0005564,FBgn0005586,FBgn0013759,FBgn0023388,FBgn0030412,FBgn0030613,FBgn0035060,FBgn0038659,FBgn0038816,FBgn0039911,FBgn0086784,FBgn0259246,FBgn0261788,FBgn0262483,FBgn0262593,FBgn0263351,FBgn0264006,FBgn0264087	synaptic vesicle	GO:0008021	0.00729941	FBgn0000319,FBgn0000346,FBgn0004179,FBgn0004575,FBgn0005586,FBgn0023388,FBgn0030412,FBgn0030613,FBgn0035060,FBgn0263351
regulation of neurotransmitter levels	GO:0001505	1.70739e-07	FBgn0000303,FBgn0000319,FBgn0000346,FBgn0004179,FBgn0004516,FBgn0004574,FBgn0004575,FBgn0005586,FBgn0013759,FBgn0023388,FBgn0030412,FBgn0030613,FBgn0035060,FBgn0038641,FBgn0038659,FBgn0086784,FBgn0259246,FBgn0263351	plasma membrane protein complex	GO:0098797	0.0073711	FBgn0000319,FBgn0003386,FBgn0005564,FBgn0005671,FBgn0015324,FBgn0023510,FBgn0027779,FBgn0028665,FBgn0030011,FBgn0085434,FBgn0262593,FBgn0262738,FBgn0263351
establishment of organelle localization	GO:0051656	2.36805e-07	FBgn0000319,FBgn0000346,FBgn0004179,FBgn0004574,FBgn0004575,FBgn0005632,FBgn0011225,FBgn0013759,FBgn0021760,FBgn0023388,FBgn0026479,FBgn0027655,FBgn0030412,FBgn0035060,FBgn0038659,FBgn0038816,FBgn0052654,FBgn0086784,FBgn0261397,FBgn0261797,FBgn0261954,FBgn0263351	axon part	GO:0033267	0.00758487	FBgn0000346,FBgn0002917,FBgn0004179,FBgn0004574,FBgn0004575,FBgn0261788,FBgn0264307
intracellular signal transduction	GO:0035556	2.96123e-07	FBgn0001247,FBgn0004611,FBgn0005586,FBgn0013972,FBgn0013973,FBgn0015269,FBgn0021760,FBgn0023416,FBgn0024187,FBgn0024277,FBgn0025743,FBgn0026375,FBgn0027491,FBgn0029834,FBgn0030613,FBgn0031118,FBgn0031885,FBgn0034230,FBgn0037326,FBgn0038816,FBgn0039338,FBgn0043884,FBgn0051140,FBgn0051158,FBgn0085413,FBgn0085421,FBgn0259145,FBgn0260658,FBgn0262614,FBgn0262738,FBgn0263131,FBgn0263257,FBgn0263395,FBg…	vacuolar proton-transporting V-type ATPase, V1 domain	GO:0000221	0.00770427	FBgn0005671,FBgn0015324,FBgn0027779,FBgn0265262
response to stimulus	GO:0050896	8.8904e-07	FBgn0000017,FBgn0000257,FBgn0000319,FBgn0000464,FBgn0001224,FBgn0001225,FBgn0001226,FBgn0001229,FBgn0001247,FBgn0002917,FBgn0003071,FBgn0003862,FBgn0004179,FBgn0004370,FBgn0004516,FBgn0004574,FBgn0004575,FBgn0004611,FBgn0005586,FBgn0005630,FBgn0005632,FBgn0010473,FBgn0010575,FBgn0010905,FBgn0011604,FBgn0013972,FBgn0013973,FBgn0015245,FBgn0015269,FBgn0015371,FBgn0015541,FBgn0015589,FBgn0016061,FBg…	cytoplasmic membrane-bounded vesicle	GO:0016023	0.00788958	FBgn0000319,FBgn0000346,FBgn0004179,FBgn0004575,FBgn0005586,FBgn0011225,FBgn0023388,FBgn0024187,FBgn0030412,FBgn0030600,FBgn0030613,FBgn0035060,FBgn0263351
vacuolar acidification	GO:0007035	1.57762e-06	FBgn0005671,FBgn0023458,FBgn0023510,FBgn0028665,FBgn0265262	plasma membrane proton-transporting V-type ATPase complex	GO:0033181	0.00915658	FBgn0005671,FBgn0015324,FBgn0027779,FBgn0028665
cell-cell signaling	GO:0007267	2.25834e-06	FBgn0000303,FBgn0000319,FBgn0000346,FBgn0004179,FBgn0004574,FBgn0004575,FBgn0004611,FBgn0005564,FBgn0005586,FBgn0010473,FBgn0013759,FBgn0023388,FBgn0024277,FBgn0025743,FBgn0030412,FBgn0030613,FBgn0031637,FBgn0035060,FBgn0038659,FBgn0038816,FBgn0039911,FBgn0051140,FBgn0052676,FBgn0086784,FBgn0259246,FBgn0261788,FBgn0261873,FBgn0262483,FBgn0262593,FBgn0262614,FBgn0263351,FBgn0263980,FBgn0264006,FBg…	cell cortex region	GO:0099738	0.011253	FBgn0000017,FBgn0010905,FBgn0023388,FBgn0259246,FBgn0261873,FBgn0262483
signal transduction	GO:0007165	2.47255e-06	FBgn0000017,FBgn0000257,FBgn0000319,FBgn0001247,FBgn0004611,FBgn0005586,FBgn0010575,FBgn0011604,FBgn0013972,FBgn0013973,FBgn0015269,FBgn0015589,FBgn0021760,FBgn0023388,FBgn0023416,FBgn0023458,FBgn0023510,FBgn0024187,FBgn0024277,FBgn0025743,FBgn0026369,FBgn0026375,FBgn0027491,FBgn0028665,FBgn0029834,FBgn0030011,FBgn0030600,FBgn0030613,FBgn0031118,FBgn0031885,FBgn0034230,FBgn0034789,FBgn0035060,FBg…	cytoplasmic vesicle	GO:0031410	0.0153652	FBgn0000319,FBgn0000346,FBgn0004179,FBgn0004575,FBgn0005586,FBgn0011225,FBgn0023388,FBgn0024187,FBgn0030412,FBgn0030600,FBgn0030613,FBgn0035060,FBgn0263351
establishment of vesicle localization	GO:0051650	3.74061e-06	FBgn0000319,FBgn0000346,FBgn0004179,FBgn0004574,FBgn0004575,FBgn0013759,FBgn0023388,FBgn0026479,FBgn0027655,FBgn0030412,FBgn0035060,FBgn0038659,FBgn0038816,FBgn0052654,FBgn0086784,FBgn0263351	cytoplasmic side of membrane	GO:0098562	0.0155733	FBgn0015269,FBgn0023510,FBgn0024277,FBgn0030011,FBgn0264753
vesicle localization	GO:0051648	5.70873e-06	FBgn0000319,FBgn0000346,FBgn0004179,FBgn0004574,FBgn0004575,FBgn0013759,FBgn0023388,FBgn0026479,FBgn0027655,FBgn0030412,FBgn0035060,FBgn0038659,FBgn0038816,FBgn0052654,FBgn0086784,FBgn0263351	cytoplasmic side of plasma membrane	GO:0009898	0.0158515	FBgn0015269,FBgn0023510,FBgn0024277,FBgn0030011,FBgn0264753
single-organism process	GO:0044699	9.71356e-06	FBgn0000017,FBgn0000042,FBgn0000257,FBgn0000289,FBgn0000303,FBgn0000319,FBgn0000346,FBgn0000464,FBgn0001145,FBgn0001225,FBgn0001226,FBgn0001229,FBgn0001247,FBgn0002781,FBgn0002917,FBgn0003071,FBgn0003175,FBgn0003386,FBgn0003475,FBgn0003862,FBgn0004179,FBgn0004370,FBgn0004381,FBgn0004516,FBgn0004574,FBgn0004575,FBgn0004598,FBgn0004611,FBgn0004860,FBgn0004875,FBgn0005564,FBgn0005586,FBgn0005630,FBg…	growth cone	GO:0030426	0.0168498	FBgn0011225,FBgn0021760,FBgn0024277,FBgn0027491
single-organism cellular process	GO:0044763	9.77331e-06	FBgn0000017,FBgn0000042,FBgn0000257,FBgn0000303,FBgn0000319,FBgn0000346,FBgn0000464,FBgn0001145,FBgn0001229,FBgn0001247,FBgn0002781,FBgn0002917,FBgn0003071,FBgn0003386,FBgn0003475,FBgn0003862,FBgn0004179,FBgn0004370,FBgn0004381,FBgn0004516,FBgn0004574,FBgn0004575,FBgn0004611,FBgn0004860,FBgn0004875,FBgn0005564,FBgn0005586,FBgn0005630,FBgn0005632,FBgn0005671,FBgn0010100,FBgn0010473,FBgn0010575,FBg…	site of polarized growth	GO:0030427	0.0168498	FBgn0011225,FBgn0021760,FBgn0024277,FBgn0027491
cellular localization	GO:0051641	1.02909e-05	FBgn0000017,FBgn0000042,FBgn0000257,FBgn0000319,FBgn0000346,FBgn0003475,FBgn0004179,FBgn0004381,FBgn0004574,FBgn0004575,FBgn0004875,FBgn0005586,FBgn0005632,FBgn0011225,FBgn0013759,FBgn0015245,FBgn0015589,FBgn0021760,FBgn0023388,FBgn0024187,FBgn0026409,FBgn0026479,FBgn0027508,FBgn0027655,FBgn0027948,FBgn0030412,FBgn0030613,FBgn0035060,FBgn0038223,FBgn0038659,FBgn0038816,FBgn0039120,FBgn0043884,FBg…	proton-transporting V-type ATPase, V1 domain	GO:0033180	0.0168498	FBgn0005671,FBgn0015324,FBgn0027779,FBgn0265262
cellular monovalent inorganic cation homeostasis	GO:0030004	1.0996e-05	FBgn0005671,FBgn0023458,FBgn0023510,FBgn0028665,FBgn0040297,FBgn0265262	vesicle	GO:0031982	0.0171364	FBgn0000319,FBgn0000346,FBgn0004179,FBgn0004574,FBgn0004575,FBgn0005586,FBgn0011225,FBgn0023388,FBgn0024187,FBgn0030412,FBgn0030600,FBgn0030613,FBgn0035060,FBgn0262740,FBgn0263351
regulation of cellular pH	GO:0030641	1.0996e-05	FBgn0005671,FBgn0023458,FBgn0023510,FBgn0028665,FBgn0040297,FBgn0265262	vacuolar proton-transporting V-type ATPase complex	GO:0016471	0.0172229	FBgn0005671,FBgn0015324,FBgn0027779,FBgn0028665,FBgn0265262
synaptic vesicle transport	GO:0048489	1.15521e-05	FBgn0000319,FBgn0000346,FBgn0004179,FBgn0004574,FBgn0004575,FBgn0013759,FBgn0023388,FBgn0026479,FBgn0027655,FBgn0030412,FBgn0035060,FBgn0038659,FBgn0038816,FBgn0086784,FBgn0263351	vacuolar membrane	GO:0005774	0.0172872	FBgn0005671,FBgn0015324,FBgn0027779,FBgn0028665,FBgn0038816,FBgn0265262
establishment of synaptic vesicle localization	GO:0097480	1.15521e-05	FBgn0000319,FBgn0000346,FBgn0004179,FBgn0004574,FBgn0004575,FBgn0013759,FBgn0023388,FBgn0026479,FBgn0027655,FBgn0030412,FBgn0035060,FBgn0038659,FBgn0038816,FBgn0086784,FBgn0263351	extrinsic component of membrane	GO:0019898	0.0174258	FBgn0000017,FBgn0004574,FBgn0023510,FBgn0024277,FBgn0030011,FBgn0262738,FBgn0265082
regulation of biological process	GO:0050789	1.16366e-05	FBgn0000017,FBgn0000257,FBgn0000319,FBgn0000346,FBgn0000464,FBgn0001229,FBgn0001247,FBgn0002781,FBgn0002917,FBgn0003475,FBgn0003862,FBgn0004179,FBgn0004574,FBgn0004598,FBgn0004611,FBgn0004860,FBgn0004875,FBgn0005586,FBgn0005616,FBgn0005630,FBgn0005632,FBgn0010473,FBgn0010575,FBgn0011225,FBgn0011604,FBgn0013759,FBgn0013972,FBgn0013973,FBgn0015269,FBgn0015371,FBgn0015541,FBgn0015589,FBgn0019660,FBg…	X chromosome	GO:0000805	0.0179246	FBgn0005616,FBgn0019660,FBgn0019661
cellular component assembly	GO:0022607	1.25084e-05	FBgn0000017,FBgn0000257,FBgn0000319,FBgn0000346,FBgn0000464,FBgn0001145,FBgn0003386,FBgn0003475,FBgn0004516,FBgn0004574,FBgn0004575,FBgn0004875,FBgn0005564,FBgn0005616,FBgn0011604,FBgn0013759,FBgn0015269,FBgn0015589,FBgn0019660,FBgn0019661,FBgn0021760,FBgn0023388,FBgn0024277,FBgn0027508,FBgn0027948,FBgn0030412,FBgn0030600,FBgn0031637,FBgn0034789,FBgn0035060,FBgn0039338,FBgn0040752,FBgn0052654,FBg…	X chromosome located dosage compensation complex, transcription activating	GO:0016456	0.0179246	FBgn0005616,FBgn0019660,FBgn0019661
regulation of cellular component biogenesis	GO:0044087	1.27254e-05	FBgn0000017,FBgn0000257,FBgn0003475,FBgn0004574,FBgn0004875,FBgn0013759,FBgn0015269,FBgn0015589,FBgn0024277,FBgn0027508,FBgn0027948,FBgn0030600,FBgn0031637,FBgn0034789,FBgn0035060,FBgn0052654,FBgn0259108,FBgn0261397,FBgn0261788,FBgn0264006,FBgn0264598	dosage compensation complex	GO:0046536	0.0179246	FBgn0005616,FBgn0019660,FBgn0019661
neurotransmitter secretion	GO:0007269	1.40067e-05	FBgn0000319,FBgn0000346,FBgn0004179,FBgn0004574,FBgn0004575,FBgn0005586,FBgn0013759,FBgn0023388,FBgn0030412,FBgn0030613,FBgn0035060,FBgn0038659,FBgn0086784,FBgn0259246,FBgn0263351	MSL complex	GO:0072487	0.0179246	FBgn0005616,FBgn0019660,FBgn0019661
synaptic vesicle localization	GO:0097479	1.40067e-05	FBgn0000319,FBgn0000346,FBgn0004179,FBgn0004574,FBgn0004575,FBgn0013759,FBgn0023388,FBgn0026479,FBgn0027655,FBgn0030412,FBgn0035060,FBgn0038659,FBgn0038816,FBgn0086784,FBgn0263351	vacuolar part	GO:0044437	0.0183284	FBgn0005671,FBgn0015324,FBgn0027779,FBgn0028665,FBgn0038816,FBgn0265262
regulation of neuromuscular synaptic transmission	GO:1900073	2.55704e-05	FBgn0000346,FBgn0004179,FBgn0004611,FBgn0013759,FBgn0030412,FBgn0261788,FBgn0264006	ion channel complex	GO:0034702	0.0185717	FBgn0003386,FBgn0005564,FBgn0039536,FBgn0085434,FBgn0259145,FBgn0262593,FBgn0263257
ion transport	GO:0006811	2.57933e-05	FBgn0002917,FBgn0003386,FBgn0005564,FBgn0005671,FBgn0015324,FBgn0015558,FBgn0026409,FBgn0026438,FBgn0027779,FBgn0028665,FBgn0028699,FBgn0031064,FBgn0033911,FBgn0036043,FBgn0037098,FBgn0037238,FBgn0038641,FBgn0040297,FBgn0085434,FBgn0259145,FBgn0259221,FBgn0260795,FBgn0261794,FBgn0262593,FBgn0263257,FBgn0264006,FBgn0264753,FBgn0265262	sex chromosome	GO:0000803	0.0211642	FBgn0005616,FBgn0019660,FBgn0019661
regulation of pH	GO:0006885	2.65291e-05	FBgn0005671,FBgn0023458,FBgn0023510,FBgn0028665,FBgn0040297,FBgn0265262	proton-transporting V-type ATPase complex	GO:0033176	0.0271116	FBgn0005671,FBgn0015324,FBgn0027779,FBgn0028665,FBgn0265262
monovalent inorganic cation homeostasis	GO:0055067	2.65291e-05	FBgn0005671,FBgn0023458,FBgn0023510,FBgn0028665,FBgn0040297,FBgn0265262	cell body	GO:0044297	0.0286804	FBgn0002917,FBgn0027491,FBgn0038816,FBgn0259108,FBgn0261397,FBgn0261794,FBgn0264307
regulation of cellular process	GO:0050794	2.65539e-05	FBgn0000017,FBgn0000257,FBgn0000319,FBgn0000346,FBgn0000464,FBgn0001229,FBgn0001247,FBgn0002781,FBgn0003475,FBgn0003862,FBgn0004179,FBgn0004574,FBgn0004611,FBgn0004860,FBgn0004875,FBgn0005586,FBgn0005630,FBgn0005632,FBgn0010473,FBgn0010575,FBgn0011225,FBgn0011604,FBgn0013759,FBgn0013972,FBgn0013973,FBgn0015269,FBgn0015371,FBgn0015541,FBgn0015589,FBgn0019660,FBgn0019661,FBgn0021760,FBgn0023388,FBg…	plasma membrane part	GO:0044459	0.0301224	FBgn0000017,FBgn0000319,FBgn0003386,FBgn0005564,FBgn0005671,FBgn0010473,FBgn0015269,FBgn0015324,FBgn0023388,FBgn0023510,FBgn0024277,FBgn0027779,FBgn0028665,FBgn0030011,FBgn0034789,FBgn0038237,FBgn0085434,FBgn0259246,FBgn0261788,FBgn0261873,FBgn0262593,FBgn0262614,FBgn0262738,FBgn0263351,FBgn0263391,FBgn0264753
single-organism cellular localization	GO:1902580	2.71417e-05	FBgn0000257,FBgn0000319,FBgn0000346,FBgn0003475,FBgn0004179,FBgn0004574,FBgn0004575,FBgn0004875,FBgn0011225,FBgn0013759,FBgn0015245,FBgn0021760,FBgn0023388,FBgn0026479,FBgn0027655,FBgn0027948,FBgn0030412,FBgn0035060,FBgn0038659,FBgn0038816,FBgn0039120,FBgn0052654,FBgn0086784,FBgn0261397,FBgn0261797,FBgn0262872,FBgn0263351,FBgn0263929	microtubule associated complex	GO:0005875	0.030408	FBgn0000042,FBgn0000464,FBgn0001224,FBgn0001225,FBgn0001226,FBgn0003862,FBgn0004381,FBgn0011225,FBgn0015245,FBgn0015589,FBgn0021760,FBgn0026479,FBgn0027948,FBgn0032798,FBgn0036882,FBgn0259108,FBgn0261797,FBgn0263106
synaptic vesicle endocytosis	GO:0048488	3.08082e-05	FBgn0000319,FBgn0004179,FBgn0013759,FBgn0023388,FBgn0026479,FBgn0035060,FBgn0038659,FBgn0038816,FBgn0086784,FBgn0263351	cytoskeleton	GO:0005856	0.0304483	FBgn0000042,FBgn0000464,FBgn0001224,FBgn0001225,FBgn0001226,FBgn0003862,FBgn0004381,FBgn0011225,FBgn0015245,FBgn0015589,FBgn0015600,FBgn0021760,FBgn0026479,FBgn0027948,FBgn0032798,FBgn0036882,FBgn0039908,FBgn0259108,FBgn0259246,FBgn0261397,FBgn0261797,FBgn0262483,FBgn0263106,FBgn0263391,FBgn0263929,FBgn0265082
synaptic vesicle recycling	GO:0036465	3.6273e-05	FBgn0000319,FBgn0004179,FBgn0013759,FBgn0023388,FBgn0026479,FBgn0035060,FBgn0038659,FBgn0038816,FBgn0086784,FBgn0263351	cytoskeleton of presynaptic active zone	GO:0048788	0.0330009	FBgn0259246,FBgn0262483
pH reduction	GO:0045851	3.9137e-05	FBgn0005671,FBgn0023458,FBgn0023510,FBgn0028665,FBgn0265262	presynaptic active zone cytoplasmic component	GO:0098831	0.0330009	FBgn0259246,FBgn0262483
intracellular pH reduction	GO:0051452	3.9137e-05	FBgn0005671,FBgn0023458,FBgn0023510,FBgn0028665,FBgn0265262	extrinsic component of plasma membrane	GO:0019897	0.0335448	FBgn0000017,FBgn0023510,FBgn0024277,FBgn0030011,FBgn0262738
synapse assembly	GO:0007416	4.85246e-05	FBgn0000017,FBgn0000464,FBgn0001145,FBgn0004516,FBgn0004575,FBgn0013759,FBgn0015269,FBgn0023388,FBgn0024277,FBgn0030600,FBgn0034789,FBgn0035060,FBgn0040752,FBgn0259108,FBgn0261788,FBgn0264006	terminal bouton	GO:0043195	0.0412898	FBgn0000346,FBgn0004179,FBgn0004574,FBgn0004575,FBgn0261788
cellular response to stimulus	GO:0051716	4.90762e-05	FBgn0000017,FBgn0000257,FBgn0000319,FBgn0001229,FBgn0001247,FBgn0003862,FBgn0004611,FBgn0005586,FBgn0010575,FBgn0011604,FBgn0013972,FBgn0013973,FBgn0015245,FBgn0015269,FBgn0015541,FBgn0015589,FBgn0021760,FBgn0023388,FBgn0023416,FBgn0023458,FBgn0023510,FBgn0024187,FBgn0024277,FBgn0025743,FBgn0026369,FBgn0026375,FBgn0027491,FBgn0028665,FBgn0029834,FBgn0030011,FBgn0030600,FBgn0030613,FBgn0031118,FBg…	voltage-gated potassium channel complex	GO:0008076	0.0422461	FBgn0003386,FBgn0005564,FBgn0262593
cellular component organization	GO:0016043	5.5869e-05	FBgn0000017,FBgn0000042,FBgn0000257,FBgn0000319,FBgn0000346,FBgn0000464,FBgn0001145,FBgn0002781,FBgn0003386,FBgn0003475,FBgn0003862,FBgn0004179,FBgn0004370,FBgn0004381,FBgn0004516,FBgn0004574,FBgn0004575,FBgn0004860,FBgn0004875,FBgn0005564,FBgn0005586,FBgn0005616,FBgn0005630,FBgn0010473,FBgn0010575,FBgn0011225,FBgn0011604,FBgn0013759,FBgn0015245,FBgn0015269,FBgn0015371,FBgn0015589,FBgn0015600,FBg…	side of membrane	GO:0098552	0.0442458	FBgn0015269,FBgn0023510,FBgn0024277,FBgn0030011,FBgn0264753
synapse organization	GO:0050808	5.65819e-05	FBgn0000017,FBgn0000464,FBgn0001145,FBgn0004516,FBgn0004575,FBgn0005586,FBgn0013759,FBgn0015269,FBgn0023388,FBgn0024277,FBgn0030600,FBgn0034789,FBgn0035060,FBgn0038816,FBgn0040752,FBgn0259108,FBgn0259246,FBgn0261788,FBgn0264006	proton-transporting two-sector ATPase complex, catalytic domain	GO:0033178	0.0471272	FBgn0005671,FBgn0015324,FBgn0027779,FBgn0265262
neuromuscular synaptic transmission	GO:0007274	6.99461e-05	FBgn0000303,FBgn0000346,FBgn0004179,FBgn0004611,FBgn0013759,FBgn0030412,FBgn0259246,FBgn0261788,FBgn0262483,FBgn0264006,FBgn0264087	germline ring canal	GO:0045172	0.0471272	FBgn0011225,FBgn0021760,FBgn0261797,FBgn0263391
regulation of intracellular pH	GO:0051453	7.52497e-05	FBgn0005671,FBgn0023458,FBgn0023510,FBgn0028665,FBgn0265262
regulation of cellular component organization	GO:0051128	7.54908e-05	FBgn0000017,FBgn0000257,FBgn0000319,FBgn0000464,FBgn0002781,FBgn0003475,FBgn0004574,FBgn0004875,FBgn0010473,FBgn0011225,FBgn0013759,FBgn0015269,FBgn0015589,FBgn0019660,FBgn0019661,FBgn0021760,FBgn0024277,FBgn0026375,FBgn0026479,FBgn0027508,FBgn0027948,FBgn0030600,FBgn0031637,FBgn0034789,FBgn0035060,FBgn0038816,FBgn0052654,FBgn0086784,FBgn0259108,FBgn0261397,FBgn0261788,FBgn0261797,FBgn0262614,FBg…
regulation of signal transduction	GO:0009966	8.94553e-05	FBgn0000257,FBgn0000319,FBgn0001247,FBgn0010575,FBgn0015269,FBgn0015589,FBgn0021760,FBgn0023388,FBgn0023458,FBgn0023510,FBgn0024187,FBgn0024277,FBgn0025743,FBgn0026369,FBgn0028665,FBgn0029834,FBgn0030600,FBgn0030613,FBgn0031885,FBgn0034230,FBgn0035060,FBgn0037098,FBgn0039338,FBgn0043884,FBgn0051158,FBgn0085421,FBgn0085433,FBgn0260660,FBgn0262614,FBgn0262738,FBgn0263395,FBgn0264598,FBgn0264707,FBg…
cellular component biogenesis	GO:0044085	9.67673e-05	FBgn0000017,FBgn0000257,FBgn0000319,FBgn0000346,FBgn0000464,FBgn0001145,FBgn0003386,FBgn0003475,FBgn0004516,FBgn0004574,FBgn0004575,FBgn0004875,FBgn0005564,FBgn0005616,FBgn0011604,FBgn0013759,FBgn0015269,FBgn0015589,FBgn0019660,FBgn0019661,FBgn0021760,FBgn0023388,FBgn0024277,FBgn0027508,FBgn0027948,FBgn0030412,FBgn0030600,FBgn0031637,FBgn0034789,FBgn0035060,FBgn0039338,FBgn0040752,FBgn0052654,FBg…
neurotransmitter transport	GO:0006836	9.75243e-05	FBgn0000319,FBgn0000346,FBgn0004179,FBgn0004574,FBgn0004575,FBgn0005586,FBgn0013759,FBgn0023388,FBgn0030412,FBgn0030613,FBgn0035060,FBgn0038659,FBgn0086784,FBgn0259246,FBgn0263351
microtubule-based transport	GO:0010970	0.000123012	FBgn0004381,FBgn0011225,FBgn0024187,FBgn0027655,FBgn0038816,FBgn0259108,FBgn0261397,FBgn0261797,FBgn0262872
neuron development	GO:0048666	0.000135377	FBgn0000017,FBgn0000464,FBgn0003862,FBgn0004370,FBgn0005630,FBgn0010473,FBgn0010575,FBgn0011604,FBgn0015371,FBgn0015589,FBgn0016061,FBgn0021760,FBgn0024277,FBgn0025743,FBgn0026189,FBgn0026375,FBgn0027491,FBgn0027655,FBgn0027948,FBgn0037098,FBgn0038223,FBgn0038816,FBgn0039338,FBgn0040348,FBgn0085436,FBgn0259108,FBgn0260660,FBgn0261397,FBgn0261649,FBgn0261788,FBgn0261797,FBgn0261873,FBgn0262593,FBg…
movement of cell or subcellular component	GO:0006928	0.00013694	FBgn0000017,FBgn0000464,FBgn0002781,FBgn0003862,FBgn0004370,FBgn0004381,FBgn0005630,FBgn0005632,FBgn0010473,FBgn0010575,FBgn0011225,FBgn0013759,FBgn0015589,FBgn0016061,FBgn0021760,FBgn0024187,FBgn0024277,FBgn0027491,FBgn0027655,FBgn0027948,FBgn0036882,FBgn0037098,FBgn0038816,FBgn0039338,FBgn0259108,FBgn0260660,FBgn0261285,FBgn0261397,FBgn0261797,FBgn0262740,FBgn0262872,FBgn0263391,FBgn0264006,FBg…
cellular component organization or biogenesis	GO:0071840	0.00015322	FBgn0000017,FBgn0000042,FBgn0000257,FBgn0000319,FBgn0000346,FBgn0000464,FBgn0001145,FBgn0002781,FBgn0003386,FBgn0003475,FBgn0003862,FBgn0004179,FBgn0004370,FBgn0004381,FBgn0004516,FBgn0004574,FBgn0004575,FBgn0004860,FBgn0004875,FBgn0005564,FBgn0005586,FBgn0005616,FBgn0005630,FBgn0010473,FBgn0010575,FBgn0011225,FBgn0011604,FBgn0013759,FBgn0015245,FBgn0015269,FBgn0015371,FBgn0015589,FBgn0015600,FBg…
signal release	GO:0023061	0.000160698	FBgn0000319,FBgn0000346,FBgn0004179,FBgn0004574,FBgn0004575,FBgn0005586,FBgn0013759,FBgn0023388,FBgn0030412,FBgn0030613,FBgn0035060,FBgn0038659,FBgn0086784,FBgn0259246,FBgn0263351
cytoskeleton-dependent intracellular transport	GO:0030705	0.000161541	FBgn0004381,FBgn0011225,FBgn0024187,FBgn0027655,FBgn0038816,FBgn0259108,FBgn0261397,FBgn0261797,FBgn0262872
neuron projection development	GO:0031175	0.000206334	FBgn0000017,FBgn0000464,FBgn0003862,FBgn0004370,FBgn0005630,FBgn0010473,FBgn0010575,FBgn0011604,FBgn0015371,FBgn0015589,FBgn0016061,FBgn0021760,FBgn0024277,FBgn0026189,FBgn0026375,FBgn0027491,FBgn0027655,FBgn0027948,FBgn0037098,FBgn0038816,FBgn0039338,FBgn0040348,FBgn0085436,FBgn0259108,FBgn0260660,FBgn0261788,FBgn0261797,FBgn0262593,FBgn0262614,FBgn0262636,FBgn0263391,FBgn0264006
secretion	GO:0046903	0.000208406	FBgn0000257,FBgn0000319,FBgn0000346,FBgn0004179,FBgn0004574,FBgn0004575,FBgn0004598,FBgn0005586,FBgn0011225,FBgn0013759,FBgn0023388,FBgn0030412,FBgn0030613,FBgn0035060,FBgn0038659,FBgn0086784,FBgn0259246,FBgn0263351
modulation of synaptic transmission	GO:0050804	0.000294899	FBgn0000346,FBgn0004179,FBgn0004611,FBgn0013759,FBgn0030412,FBgn0038816,FBgn0259246,FBgn0261788,FBgn0262593,FBgn0264006,FBgn0264087
neuron projection morphogenesis	GO:0048812	0.000304555	FBgn0000017,FBgn0000464,FBgn0003862,FBgn0004370,FBgn0005630,FBgn0010473,FBgn0010575,FBgn0011604,FBgn0015371,FBgn0015589,FBgn0016061,FBgn0021760,FBgn0024277,FBgn0026189,FBgn0026375,FBgn0027491,FBgn0027655,FBgn0027948,FBgn0037098,FBgn0038816,FBgn0039338,FBgn0040348,FBgn0085436,FBgn0259108,FBgn0260660,FBgn0261788,FBgn0261797,FBgn0262593,FBgn0262614,FBgn0263391,FBgn0264006
locomotion	GO:0040011	0.000357606	FBgn0000017,FBgn0000464,FBgn0002781,FBgn0003862,FBgn0004179,FBgn0004370,FBgn0005630,FBgn0005632,FBgn0010473,FBgn0010575,FBgn0011225,FBgn0013759,FBgn0013972,FBgn0015589,FBgn0016061,FBgn0021760,FBgn0024277,FBgn0027491,FBgn0027948,FBgn0030600,FBgn0037098,FBgn0038816,FBgn0039338,FBgn0039464,FBgn0260660,FBgn0261285,FBgn0261797,FBgn0262738,FBgn0262740,FBgn0263391,FBgn0264006,FBgn0266000
small GTPase mediated signal transduction	GO:0007264	0.000386865	FBgn0005586,FBgn0015269,FBgn0021760,FBgn0024277,FBgn0026375,FBgn0029834,FBgn0030613,FBgn0031118,FBgn0034230,FBgn0037326,FBgn0038816,FBgn0051158,FBgn0085421,FBgn0260658,FBgn0264598,FBgn0264707,FBgn0264753,FBgn0265082
axon cargo transport	GO:0008088	0.000391928	FBgn0004381,FBgn0024187,FBgn0027655,FBgn0038816,FBgn0259108,FBgn0261797,FBgn0262872
synaptic growth at neuromuscular junction	GO:0051124	0.000403947	FBgn0000017,FBgn0000464,FBgn0004575,FBgn0013759,FBgn0015269,FBgn0023388,FBgn0024277,FBgn0030600,FBgn0034789,FBgn0035060,FBgn0259108,FBgn0261788,FBgn0264006
secretion by cell	GO:0032940	0.000451061	FBgn0000257,FBgn0000319,FBgn0000346,FBgn0004179,FBgn0004574,FBgn0004575,FBgn0005586,FBgn0011225,FBgn0013759,FBgn0023388,FBgn0030412,FBgn0030613,FBgn0035060,FBgn0038659,FBgn0086784,FBgn0259246,FBgn0263351
establishment of localization in cell	GO:0051649	0.000468184	FBgn0000017,FBgn0000257,FBgn0000319,FBgn0000346,FBgn0004179,FBgn0004381,FBgn0004574,FBgn0004575,FBgn0005586,FBgn0005632,FBgn0011225,FBgn0013759,FBgn0015245,FBgn0015589,FBgn0021760,FBgn0023388,FBgn0024187,FBgn0026409,FBgn0026479,FBgn0027655,FBgn0030412,FBgn0030613,FBgn0035060,FBgn0038223,FBgn0038659,FBgn0038816,FBgn0039120,FBgn0052654,FBgn0086784,FBgn0259108,FBgn0259246,FBgn0261285,FBgn0261397,FBg…
ion transmembrane transport	GO:0034220	0.000469738	FBgn0005671,FBgn0015324,FBgn0027779,FBgn0028665,FBgn0028699,FBgn0031064,FBgn0033911,FBgn0037098,FBgn0038641,FBgn0085434,FBgn0261794,FBgn0264006,FBgn0264753,FBgn0265262
neuron differentiation	GO:0030182	0.000480277	FBgn0000017,FBgn0000464,FBgn0003862,FBgn0004370,FBgn0005630,FBgn0010473,FBgn0010575,FBgn0011604,FBgn0015371,FBgn0015589,FBgn0016061,FBgn0021760,FBgn0024277,FBgn0025743,FBgn0026189,FBgn0026375,FBgn0027491,FBgn0027655,FBgn0027948,FBgn0037098,FBgn0038223,FBgn0038816,FBgn0039338,FBgn0040348,FBgn0043884,FBgn0051158,FBgn0085436,FBgn0259108,FBgn0260660,FBgn0261397,FBgn0261649,FBgn0261788,FBgn0261797,FBg…
axonogenesis	GO:0007409	0.00053052	FBgn0000017,FBgn0000464,FBgn0003862,FBgn0004370,FBgn0005630,FBgn0010473,FBgn0010575,FBgn0015589,FBgn0016061,FBgn0021760,FBgn0024277,FBgn0026375,FBgn0027491,FBgn0027948,FBgn0037098,FBgn0039338,FBgn0259108,FBgn0260660,FBgn0261788,FBgn0263391,FBgn0264006
transmembrane transport	GO:0055085	0.000539628	FBgn0000319,FBgn0002917,FBgn0003386,FBgn0005564,FBgn0005671,FBgn0015324,FBgn0027779,FBgn0028665,FBgn0028699,FBgn0029896,FBgn0031064,FBgn0031636,FBgn0033911,FBgn0036319,FBgn0037098,FBgn0037238,FBgn0038641,FBgn0039178,FBgn0040297,FBgn0085434,FBgn0259145,FBgn0261794,FBgn0262593,FBgn0263257,FBgn0264006,FBgn0264753,FBgn0265262
vesicle-mediated transport	GO:0016192	0.000754699	FBgn0000042,FBgn0000257,FBgn0000319,FBgn0000346,FBgn0003475,FBgn0004179,FBgn0004574,FBgn0004575,FBgn0005586,FBgn0005632,FBgn0011225,FBgn0013759,FBgn0023388,FBgn0026479,FBgn0027655,FBgn0029834,FBgn0030412,FBgn0030613,FBgn0035060,FBgn0037521,FBgn0038659,FBgn0038816,FBgn0038881,FBgn0039120,FBgn0051064,FBgn0051158,FBgn0052654,FBgn0086784,FBgn0260658,FBgn0262738,FBgn0263351
generation of neurons	GO:0048699	0.000760129	FBgn0000017,FBgn0000464,FBgn0003862,FBgn0004370,FBgn0005630,FBgn0010473,FBgn0010575,FBgn0011225,FBgn0011604,FBgn0015371,FBgn0015589,FBgn0016061,FBgn0021760,FBgn0023388,FBgn0024277,FBgn0025743,FBgn0026189,FBgn0026375,FBgn0027491,FBgn0027655,FBgn0027948,FBgn0037098,FBgn0038223,FBgn0038816,FBgn0039338,FBgn0040348,FBgn0043884,FBgn0051158,FBgn0085436,FBgn0259108,FBgn0260660,FBgn0261397,FBgn0261649,FBg…
neuromuscular junction development	GO:0007528	0.000792104	FBgn0000017,FBgn0000464,FBgn0004516,FBgn0004575,FBgn0013759,FBgn0015269,FBgn0023388,FBgn0024277,FBgn0030600,FBgn0034789,FBgn0035060,FBgn0259108,FBgn0261788,FBgn0264006
axon development	GO:0061564	0.000810609	FBgn0000017,FBgn0000464,FBgn0003862,FBgn0004370,FBgn0005630,FBgn0010473,FBgn0010575,FBgn0015589,FBgn0016061,FBgn0021760,FBgn0024277,FBgn0026375,FBgn0027491,FBgn0027948,FBgn0037098,FBgn0039338,FBgn0259108,FBgn0260660,FBgn0261788,FBgn0263391,FBgn0264006
cell projection morphogenesis	GO:0048858	0.000816448	FBgn0000017,FBgn0000464,FBgn0003862,FBgn0004370,FBgn0005630,FBgn0010473,FBgn0010575,FBgn0011604,FBgn0015371,FBgn0015589,FBgn0016061,FBgn0021760,FBgn0024277,FBgn0026189,FBgn0026375,FBgn0027491,FBgn0027655,FBgn0027948,FBgn0037098,FBgn0038816,FBgn0039338,FBgn0040348,FBgn0085436,FBgn0259108,FBgn0260660,FBgn0261788,FBgn0261797,FBgn0262593,FBgn0262614,FBgn0263391,FBgn0264006,FBgn0264307
regulation of response to stimulus	GO:0048583	0.000838529	FBgn0000257,FBgn0000319,FBgn0000464,FBgn0001247,FBgn0003862,FBgn0004179,FBgn0005632,FBgn0010575,FBgn0015269,FBgn0015541,FBgn0015589,FBgn0021760,FBgn0023388,FBgn0023458,FBgn0023510,FBgn0024187,FBgn0024277,FBgn0025743,FBgn0026369,FBgn0028665,FBgn0029834,FBgn0030600,FBgn0030613,FBgn0031885,FBgn0034230,FBgn0035060,FBgn0037098,FBgn0037705,FBgn0039338,FBgn0043884,FBgn0051158,FBgn0085421,FBgn0085433,FBg…
gamma-aminobutyric acid metabolic process	GO:0009448	0.000843724	FBgn0004516,FBgn0036927,FBgn0039349
adult locomotory behavior	GO:0008344	0.00100488	FBgn0002917,FBgn0004611,FBgn0010473,FBgn0013759,FBgn0026086,FBgn0027491,FBgn0030600,FBgn0259246,FBgn0262636,FBgn0262738
cell part morphogenesis	GO:0032990	0.00100626	FBgn0000017,FBgn0000464,FBgn0003862,FBgn0004370,FBgn0005630,FBgn0010473,FBgn0010575,FBgn0011604,FBgn0015371,FBgn0015589,FBgn0016061,FBgn0021760,FBgn0024277,FBgn0026189,FBgn0026375,FBgn0027491,FBgn0027655,FBgn0027948,FBgn0037098,FBgn0038816,FBgn0039338,FBgn0040348,FBgn0085436,FBgn0259108,FBgn0260660,FBgn0261788,FBgn0261797,FBgn0262593,FBgn0262614,FBgn0263391,FBgn0264006,FBgn0264307
regulation of multicellular organismal development	GO:2000026	0.00107752	FBgn0000017,FBgn0000464,FBgn0004574,FBgn0004875,FBgn0010473,FBgn0010575,FBgn0013759,FBgn0015269,FBgn0015371,FBgn0015589,FBgn0023388,FBgn0024277,FBgn0025743,FBgn0026375,FBgn0030600,FBgn0034789,FBgn0035060,FBgn0038816,FBgn0259108,FBgn0261397,FBgn0261649,FBgn0261788,FBgn0262614,FBgn0262738,FBgn0264006,FBgn0264542
axon guidance	GO:0007411	0.00114318	FBgn0000017,FBgn0000464,FBgn0003862,FBgn0004370,FBgn0005630,FBgn0010473,FBgn0010575,FBgn0015589,FBgn0016061,FBgn0021760,FBgn0024277,FBgn0027491,FBgn0027948,FBgn0037098,FBgn0039338,FBgn0260660,FBgn0263391,FBgn0264006
exocytosis	GO:0006887	0.00117888	FBgn0000257,FBgn0000319,FBgn0000346,FBgn0004179,FBgn0004574,FBgn0004575,FBgn0011225,FBgn0013759,FBgn0030412,FBgn0086784
regulation of synapse structure or activity	GO:0050803	0.0011791	FBgn0000017,FBgn0000346,FBgn0013759,FBgn0015269,FBgn0024277,FBgn0030600,FBgn0034789,FBgn0035060,FBgn0038659,FBgn0259108,FBgn0259246,FBgn0261788,FBgn0262593,FBgn0264006
taxis	GO:0042330	0.00120385	FBgn0000017,FBgn0000464,FBgn0003862,FBgn0004370,FBgn0005630,FBgn0010473,FBgn0010575,FBgn0013972,FBgn0015589,FBgn0016061,FBgn0021760,FBgn0024277,FBgn0027491,FBgn0027948,FBgn0037098,FBgn0039338,FBgn0039464,FBgn0260660,FBgn0262738,FBgn0263391,FBgn0264006
regulation of localization	GO:0032879	0.00124594	FBgn0000017,FBgn0000257,FBgn0000319,FBgn0000464,FBgn0004574,FBgn0004598,FBgn0004875,FBgn0011225,FBgn0013759,FBgn0037098,FBgn0038237,FBgn0038816,FBgn0052654,FBgn0086784,FBgn0261397,FBgn0261797,FBgn0261954,FBgn0262738,FBgn0264006,FBgn0264753,FBgn0266000
mitochondrion localization	GO:0051646	0.00131827	FBgn0011225,FBgn0026479,FBgn0261397,FBgn0261797,FBgn0262872
cell morphogenesis involved in neuron differentiation	GO:0048667	0.00149882	FBgn0000017,FBgn0000464,FBgn0003862,FBgn0004370,FBgn0005630,FBgn0010473,FBgn0010575,FBgn0011604,FBgn0015371,FBgn0015589,FBgn0016061,FBgn0021760,FBgn0024277,FBgn0026375,FBgn0027491,FBgn0027948,FBgn0037098,FBgn0038816,FBgn0039338,FBgn0085436,FBgn0259108,FBgn0260660,FBgn0261788,FBgn0261797,FBgn0263391,FBgn0264006
locomotor rhythm	GO:0045475	0.00156096	FBgn0002917,FBgn0015269,FBgn0023416,FBgn0026086,FBgn0031759,FBgn0038693,FBgn0039536,FBgn0053988,FBgn0264006
cell projection organization	GO:0030030	0.00156612	FBgn0000017,FBgn0000464,FBgn0003862,FBgn0004370,FBgn0005630,FBgn0010473,FBgn0010575,FBgn0011604,FBgn0015371,FBgn0015589,FBgn0016061,FBgn0021760,FBgn0024277,FBgn0026189,FBgn0026375,FBgn0027491,FBgn0027655,FBgn0027948,FBgn0037098,FBgn0038816,FBgn0039338,FBgn0040348,FBgn0085436,FBgn0259108,FBgn0260660,FBgn0261788,FBgn0261797,FBgn0262593,FBgn0262614,FBgn0262636,FBgn0263391,FBgn0264006,FBgn0264307,FBg…
response to abiotic stimulus	GO:0009628	0.00156644	FBgn0001224,FBgn0001225,FBgn0001226,FBgn0001229,FBgn0004516,FBgn0004574,FBgn0004575,FBgn0010473,FBgn0013972,FBgn0015245,FBgn0015269,FBgn0015371,FBgn0015541,FBgn0026086,FBgn0031885,FBgn0033911,FBgn0034789,FBgn0039464,FBgn0086784,FBgn0261794,FBgn0262738,FBgn0263106,FBgn0265262
neuron projection guidance	GO:0097485	0.00164085	FBgn0000017,FBgn0000464,FBgn0003862,FBgn0004370,FBgn0005630,FBgn0010473,FBgn0010575,FBgn0015589,FBgn0016061,FBgn0021760,FBgn0024277,FBgn0027491,FBgn0027948,FBgn0037098,FBgn0039338,FBgn0260660,FBgn0263391,FBgn0264006
response to heat	GO:0009408	0.00179263	FBgn0001224,FBgn0001225,FBgn0001226,FBgn0001229,FBgn0004575,FBgn0015245,FBgn0015269,FBgn0026086,FBgn0031885,FBgn0263106
system development	GO:0048731	0.00201475	FBgn0000017,FBgn0000042,FBgn0000289,FBgn0000319,FBgn0000464,FBgn0001145,FBgn0001226,FBgn0002917,FBgn0003175,FBgn0003862,FBgn0004179,FBgn0004370,FBgn0004516,FBgn0004575,FBgn0005630,FBgn0005632,FBgn0010473,FBgn0010575,FBgn0011225,FBgn0011604,FBgn0013759,FBgn0015269,FBgn0015371,FBgn0015589,FBgn0015600,FBgn0016061,FBgn0021760,FBgn0023388,FBgn0023458,FBgn0024277,FBgn0025743,FBgn0026189,FBgn0026375,FBg…
regulation of intracellular signal transduction	GO:1902531	0.0020841	FBgn0001247,FBgn0015269,FBgn0021760,FBgn0024187,FBgn0024277,FBgn0025743,FBgn0029834,FBgn0030613,FBgn0031885,FBgn0034230,FBgn0039338,FBgn0043884,FBgn0051158,FBgn0085421,FBgn0262614,FBgn0263395,FBgn0264598,FBgn0264707,FBgn0265082
adult behavior	GO:0030534	0.00217224	FBgn0002917,FBgn0004575,FBgn0004611,FBgn0010473,FBgn0013759,FBgn0026086,FBgn0027491,FBgn0030600,FBgn0037705,FBgn0259246,FBgn0262636,FBgn0262738,FBgn0263395
cell morphogenesis involved in differentiation	GO:0000904	0.00222049	FBgn0000017,FBgn0000464,FBgn0003862,FBgn0004370,FBgn0005630,FBgn0010473,FBgn0010575,FBgn0011604,FBgn0015371,FBgn0015589,FBgn0016061,FBgn0021760,FBgn0024277,FBgn0026375,FBgn0027491,FBgn0027948,FBgn0037098,FBgn0038816,FBgn0039338,FBgn0085436,FBgn0259108,FBgn0260660,FBgn0261285,FBgn0261788,FBgn0261797,FBgn0263391,FBgn0264006
chemotaxis	GO:0006935	0.00265913	FBgn0000017,FBgn0000464,FBgn0003862,FBgn0004370,FBgn0005630,FBgn0010473,FBgn0010575,FBgn0015589,FBgn0016061,FBgn0021760,FBgn0024277,FBgn0027491,FBgn0027948,FBgn0037098,FBgn0039338,FBgn0260660,FBgn0263391,FBgn0264006
neurotransmitter biosynthetic process	GO:0042136	0.00266153	FBgn0000303,FBgn0004516,FBgn0038641
regulation of synaptic growth at neuromuscular junction	GO:0008582	0.00296272	FBgn0000017,FBgn0013759,FBgn0015269,FBgn0024277,FBgn0030600,FBgn0034789,FBgn0035060,FBgn0259108,FBgn0261788,FBgn0264006
regulation of neuromuscular junction development	GO:1904396	0.00296272	FBgn0000017,FBgn0013759,FBgn0015269,FBgn0024277,FBgn0030600,FBgn0034789,FBgn0035060,FBgn0259108,FBgn0261788,FBgn0264006
regulation of Ras protein signal transduction	GO:0046578	0.00324015	FBgn0015269,FBgn0021760,FBgn0024277,FBgn0029834,FBgn0030613,FBgn0034230,FBgn0051158,FBgn0085421,FBgn0264598,FBgn0264707,FBgn0265082
Ras protein signal transduction	GO:0007265	0.00372261	FBgn0005586,FBgn0015269,FBgn0021760,FBgn0024277,FBgn0026375,FBgn0029834,FBgn0030613,FBgn0031118,FBgn0034230,FBgn0051158,FBgn0085421,FBgn0264598,FBgn0264707,FBgn0265082
synaptic vesicle exocytosis	GO:0016079	0.00384464	FBgn0000319,FBgn0000346,FBgn0004179,FBgn0004574,FBgn0004575,FBgn0013759,FBgn0030412,FBgn0086784
monovalent inorganic cation transport	GO:0015672	0.00437036	FBgn0003386,FBgn0005564,FBgn0005671,FBgn0015324,FBgn0027779,FBgn0028665,FBgn0028699,FBgn0037098,FBgn0037238,FBgn0040297,FBgn0085434,FBgn0262593,FBgn0265262
regulation of synapse assembly	GO:0051963	0.00439989	FBgn0000017,FBgn0013759,FBgn0015269,FBgn0024277,FBgn0030600,FBgn0034789,FBgn0035060,FBgn0259108,FBgn0261788,FBgn0264006
circadian rhythm	GO:0007623	0.00456413	FBgn0002917,FBgn0011604,FBgn0015269,FBgn0023416,FBgn0026086,FBgn0031759,FBgn0038693,FBgn0039536,FBgn0053988,FBgn0262738,FBgn0264006
regulation of small GTPase mediated signal transduction	GO:0051056	0.00456413	FBgn0015269,FBgn0021760,FBgn0024277,FBgn0029834,FBgn0030613,FBgn0034230,FBgn0051158,FBgn0085421,FBgn0264598,FBgn0264707,FBgn0265082
nervous system development	GO:0007399	0.00470789	FBgn0000017,FBgn0000042,FBgn0000464,FBgn0001145,FBgn0002917,FBgn0003862,FBgn0004179,FBgn0004370,FBgn0004516,FBgn0004575,FBgn0005630,FBgn0010473,FBgn0010575,FBgn0011225,FBgn0011604,FBgn0013759,FBgn0015269,FBgn0015371,FBgn0015589,FBgn0016061,FBgn0021760,FBgn0023388,FBgn0024277,FBgn0025743,FBgn0026189,FBgn0026375,FBgn0027491,FBgn0027655,FBgn0027948,FBgn0029814,FBgn0030412,FBgn0030600,FBgn0034230,FBg…
endocytosis	GO:0006897	0.00495126	FBgn0000042,FBgn0000257,FBgn0000319,FBgn0000346,FBgn0004179,FBgn0005632,FBgn0013759,FBgn0023388,FBgn0026479,FBgn0035060,FBgn0037521,FBgn0038659,FBgn0038816,FBgn0038881,FBgn0039120,FBgn0051064,FBgn0086784,FBgn0260658,FBgn0262738,FBgn0263351
cell development	GO:0048468	0.00495841	FBgn0000017,FBgn0000042,FBgn0000319,FBgn0000464,FBgn0002781,FBgn0003475,FBgn0003862,FBgn0004370,FBgn0004574,FBgn0004875,FBgn0005630,FBgn0010473,FBgn0010575,FBgn0011225,FBgn0011604,FBgn0013759,FBgn0015269,FBgn0015371,FBgn0015589,FBgn0015600,FBgn0016061,FBgn0021760,FBgn0023388,FBgn0024277,FBgn0025743,FBgn0026189,FBgn0026375,FBgn0027491,FBgn0027655,FBgn0027948,FBgn0037098,FBgn0038223,FBgn0038816,FBg…
rhythmic process	GO:0048511	0.00507568	FBgn0002917,FBgn0011604,FBgn0015269,FBgn0023416,FBgn0026086,FBgn0031759,FBgn0038693,FBgn0039536,FBgn0053988,FBgn0262738,FBgn0264006
dosage compensation complex assembly involved in dosage compensation by hyperactivation of X chromosome	GO:0016457	0.00578045	FBgn0005616,FBgn0019660,FBgn0019661
regulation of nervous system development	GO:0051960	0.00583101	FBgn0000017,FBgn0000464,FBgn0010473,FBgn0013759,FBgn0015269,FBgn0023388,FBgn0024277,FBgn0025743,FBgn0026375,FBgn0030600,FBgn0034789,FBgn0035060,FBgn0038816,FBgn0259108,FBgn0261649,FBgn0261788,FBgn0264006
cyclic nucleotide metabolic process	GO:0009187	0.00595679	FBgn0013972,FBgn0013973,FBgn0015269,FBgn0023416,FBgn0038237,FBgn0259171,FBgn0263131
regulation of transport	GO:0051049	0.00604425	FBgn0000017,FBgn0000257,FBgn0000319,FBgn0004598,FBgn0011225,FBgn0013759,FBgn0037098,FBgn0038237,FBgn0038816,FBgn0052654,FBgn0086784,FBgn0261797,FBgn0262738,FBgn0264006,FBgn0264753
cell morphogenesis	GO:0000902	0.00627038	FBgn0000017,FBgn0000464,FBgn0003862,FBgn0004370,FBgn0005630,FBgn0010473,FBgn0010575,FBgn0011604,FBgn0013759,FBgn0015371,FBgn0015589,FBgn0016061,FBgn0021760,FBgn0024277,FBgn0026189,FBgn0026375,FBgn0027491,FBgn0027655,FBgn0027948,FBgn0037098,FBgn0038816,FBgn0039338,FBgn0040348,FBgn0085436,FBgn0259108,FBgn0260660,FBgn0261285,FBgn0261788,FBgn0261797,FBgn0262593,FBgn0262614,FBgn0263391,FBgn0264006,FBg…
ion homeostasis	GO:0050801	0.00635332	FBgn0005671,FBgn0023458,FBgn0023510,FBgn0028665,FBgn0039536,FBgn0040297,FBgn0261285,FBgn0262738,FBgn0265262
cellular cation homeostasis	GO:0030003	0.00655996	FBgn0005671,FBgn0023458,FBgn0023510,FBgn0028665,FBgn0040297,FBgn0262738,FBgn0265262
learning or memory	GO:0007611	0.00717783	FBgn0004370,FBgn0004516,FBgn0004575,FBgn0005564,FBgn0013759,FBgn0015269,FBgn0030412,FBgn0037705,FBgn0259108,FBgn0259246,FBgn0261788,FBgn0264307
cognition	GO:0050890	0.00717783	FBgn0004370,FBgn0004516,FBgn0004575,FBgn0005564,FBgn0013759,FBgn0015269,FBgn0030412,FBgn0037705,FBgn0259108,FBgn0259246,FBgn0261788,FBgn0264307
brain development	GO:0007420	0.0077031	FBgn0000042,FBgn0004179,FBgn0005630,FBgn0015589,FBgn0024277,FBgn0025743,FBgn0026375,FBgn0034230,FBgn0261797,FBgn0262636,FBgn0264598
nitrogen compound transport	GO:0071705	0.00823129	FBgn0000319,FBgn0026438,FBgn0027779,FBgn0028699,FBgn0029708,FBgn0031064,FBgn0033911,FBgn0036319,FBgn0038237,FBgn0038641,FBgn0261794,FBgn0261797,FBgn0263351
response to temperature stimulus	GO:0009266	0.00868827	FBgn0001224,FBgn0001225,FBgn0001226,FBgn0001229,FBgn0004575,FBgn0015245,FBgn0015269,FBgn0026086,FBgn0031885,FBgn0262738,FBgn0263106
circadian behavior	GO:0048512	0.0093119	FBgn0002917,FBgn0015269,FBgn0023416,FBgn0026086,FBgn0031759,FBgn0038693,FBgn0039536,FBgn0053988,FBgn0264006
anatomical structure morphogenesis	GO:0009653	0.0101245	FBgn0000017,FBgn0000042,FBgn0000289,FBgn0000319,FBgn0000464,FBgn0001226,FBgn0003071,FBgn0003175,FBgn0003475,FBgn0003862,FBgn0004179,FBgn0004370,FBgn0004875,FBgn0005630,FBgn0005632,FBgn0010473,FBgn0010575,FBgn0011225,FBgn0011604,FBgn0013759,FBgn0015371,FBgn0015589,FBgn0015600,FBgn0016061,FBgn0021760,FBgn0024277,FBgn0025743,FBgn0026189,FBgn0026375,FBgn0026479,FBgn0027491,FBgn0027655,FBgn0027948,FBg…
establishment of mitochondrion localization, microtubule-mediated	GO:0034643	0.0101822	FBgn0011225,FBgn0261397,FBgn0261797
neurotransmitter metabolic process	GO:0042133	0.0101822	FBgn0000303,FBgn0004516,FBgn0038641
dosage compensation complex assembly	GO:0042714	0.0101822	FBgn0005616,FBgn0019660,FBgn0019661
mitochondrion transport along microtubule	GO:0047497	0.0101822	FBgn0011225,FBgn0261397,FBgn0261797
cytoskeletal matrix organization at active zone	GO:0048789	0.0101822	FBgn0005586,FBgn0259246,FBgn0262483
establishment of mitochondrion localization	GO:0051654	0.0101822	FBgn0011225,FBgn0261397,FBgn0261797
rhythmic behavior	GO:0007622	0.0103672	FBgn0002917,FBgn0015269,FBgn0023416,FBgn0026086,FBgn0031759,FBgn0038693,FBgn0039536,FBgn0053988,FBgn0264006
mushroom body development	GO:0016319	0.0107244	FBgn0000042,FBgn0024277,FBgn0025743,FBgn0026375,FBgn0034230,FBgn0261797,FBgn0262636,FBgn0264598
cation homeostasis	GO:0055080	0.0107244	FBgn0005671,FBgn0023458,FBgn0023510,FBgn0028665,FBgn0039536,FBgn0040297,FBgn0262738,FBgn0265262
phosphate-containing compound metabolic process	GO:0006796	0.0120144	FBgn0000017,FBgn0000464,FBgn0001229,FBgn0003071,FBgn0004370,FBgn0004611,FBgn0005671,FBgn0013759,FBgn0013972,FBgn0013973,FBgn0015269,FBgn0023388,FBgn0023416,FBgn0024187,FBgn0024995,FBgn0025743,FBgn0027491,FBgn0030613,FBgn0031885,FBgn0034644,FBgn0034789,FBgn0035228,FBgn0037098,FBgn0038237,FBgn0038816,FBgn0039338,FBgn0039464,FBgn0039908,FBgn0051140,FBgn0085413,FBgn0259171,FBgn0261285,FBgn0262614,FBg…
establishment or maintenance of microtubule cytoskeleton polarity	GO:0030951	0.0123001	FBgn0000319,FBgn0004381,FBgn0015589,FBgn0021760,FBgn0027948,FBgn0263929
photoreceptor cell development	GO:0042461	0.0134942	FBgn0000464,FBgn0005630,FBgn0010473,FBgn0010575,FBgn0025743,FBgn0038223,FBgn0261397,FBgn0261649,FBgn0261873,FBgn0264006
cellular ion homeostasis	GO:0006873	0.0143414	FBgn0005671,FBgn0023458,FBgn0023510,FBgn0028665,FBgn0040297,FBgn0262738,FBgn0265262
multicellular organismal development	GO:0007275	0.0153667	FBgn0000017,FBgn0000042,FBgn0000257,FBgn0000289,FBgn0000319,FBgn0000464,FBgn0001145,FBgn0001225,FBgn0001226,FBgn0001247,FBgn0002917,FBgn0003175,FBgn0003475,FBgn0003862,FBgn0004179,FBgn0004370,FBgn0004516,FBgn0004574,FBgn0004575,FBgn0004860,FBgn0004875,FBgn0005630,FBgn0005632,FBgn0010473,FBgn0010575,FBgn0011225,FBgn0011604,FBgn0013759,FBgn0015269,FBgn0015371,FBgn0015589,FBgn0015600,FBgn0016061,FBg…
cellular homeostasis	GO:0019725	0.0156575	FBgn0004179,FBgn0004611,FBgn0005671,FBgn0023458,FBgn0023510,FBgn0028665,FBgn0040297,FBgn0261788,FBgn0262738,FBgn0263391,FBgn0264006,FBgn0265262
phosphorus metabolic process	GO:0006793	0.0156652	FBgn0000017,FBgn0000464,FBgn0001229,FBgn0003071,FBgn0004370,FBgn0004611,FBgn0005671,FBgn0013759,FBgn0013972,FBgn0013973,FBgn0015269,FBgn0023388,FBgn0023416,FBgn0024187,FBgn0024995,FBgn0025743,FBgn0027491,FBgn0030613,FBgn0031885,FBgn0034644,FBgn0034789,FBgn0035228,FBgn0037098,FBgn0038237,FBgn0038816,FBgn0039338,FBgn0039464,FBgn0039908,FBgn0051140,FBgn0085413,FBgn0259171,FBgn0261285,FBgn0262614,FBg…
memory	GO:0007613	0.0157239	FBgn0004370,FBgn0004575,FBgn0013759,FBgn0015269,FBgn0030412,FBgn0037705,FBgn0259246,FBgn0261788,FBgn0264307
cation transport	GO:0006812	0.0161153	FBgn0003386,FBgn0005564,FBgn0005671,FBgn0015324,FBgn0027779,FBgn0028665,FBgn0028699,FBgn0037098,FBgn0037238,FBgn0040297,FBgn0085434,FBgn0259145,FBgn0262593,FBgn0263257,FBgn0264753,FBgn0265262
establishment or maintenance of cytoskeleton polarity	GO:0030952	0.017302	FBgn0000319,FBgn0004381,FBgn0015589,FBgn0021760,FBgn0027948,FBgn0263929
inorganic cation transmembrane transport	GO:0098662	0.0176568	FBgn0005671,FBgn0015324,FBgn0027779,FBgn0028665,FBgn0028699,FBgn0037098,FBgn0085434,FBgn0264753,FBgn0265262
cation transmembrane transport	GO:0098655	0.0188732	FBgn0005671,FBgn0015324,FBgn0027779,FBgn0028665,FBgn0028699,FBgn0037098,FBgn0085434,FBgn0264753,FBgn0265262
neuron cellular homeostasis	GO:0070050	0.0193045	FBgn0004179,FBgn0004611,FBgn0261788,FBgn0263391
cytoskeleton organization	GO:0007010	0.019524	FBgn0000017,FBgn0000042,FBgn0000319,FBgn0003475,FBgn0004381,FBgn0005586,FBgn0011225,FBgn0015589,FBgn0015600,FBgn0021760,FBgn0024277,FBgn0025743,FBgn0027508,FBgn0027655,FBgn0027948,FBgn0028695,FBgn0040752,FBgn0043884,FBgn0259108,FBgn0259246,FBgn0261285,FBgn0261788,FBgn0261797,FBgn0262483,FBgn0263391,FBgn0263929,FBgn0264307,FBgn0264598,FBgn0266696
establishment or maintenance of cell polarity	GO:0007163	0.0195313	FBgn0000319,FBgn0004381,FBgn0005630,FBgn0013759,FBgn0015589,FBgn0021760,FBgn0027655,FBgn0027948,FBgn0030412,FBgn0261797,FBgn0261873,FBgn0262614,FBgn0263929
microtubule-based movement	GO:0007018	0.0196815	FBgn0004381,FBgn0011225,FBgn0024187,FBgn0027655,FBgn0036882,FBgn0038816,FBgn0259108,FBgn0261397,FBgn0261797,FBgn0262872
diacylglycerol biosynthetic process	GO:0006651	0.0203625	FBgn0004611,FBgn0262738
acetylcholine biosynthetic process	GO:0008292	0.0203625	FBgn0000303,FBgn0038641
acetate ester biosynthetic process	GO:1900620	0.0203625	FBgn0000303,FBgn0038641
regulation of synapse organization	GO:0050807	0.0204506	FBgn0000017,FBgn0013759,FBgn0015269,FBgn0024277,FBgn0030600,FBgn0034789,FBgn0035060,FBgn0259108,FBgn0261788,FBgn0264006
Rho protein signal transduction	GO:0007266	0.0206285	FBgn0024277,FBgn0026375,FBgn0031118,FBgn0264598,FBgn0264707,FBgn0265082
inorganic ion transmembrane transport	GO:0098660	0.0219486	FBgn0005671,FBgn0015324,FBgn0027779,FBgn0028665,FBgn0028699,FBgn0037098,FBgn0085434,FBgn0264753,FBgn0265262
organelle transport along microtubule	GO:0072384	0.022397	FBgn0011225,FBgn0261397,FBgn0261797
anion transport	GO:0006820	0.0226075	FBgn0015558,FBgn0026409,FBgn0026438,FBgn0031064,FBgn0033911,FBgn0036043,FBgn0038641,FBgn0259221,FBgn0260795,FBgn0261794
cystoblast division	GO:0007282	0.0226357	FBgn0004875,FBgn0021760,FBgn0261797,FBgn0263391
cellular chemical homeostasis	GO:0055082	0.0227129	FBgn0005671,FBgn0023458,FBgn0023510,FBgn0028665,FBgn0040297,FBgn0262738,FBgn0265262
regulation of vesicle-mediated transport	GO:0060627	0.0231614	FBgn0000257,FBgn0000319,FBgn0011225,FBgn0013759,FBgn0038816,FBgn0052654,FBgn0086784,FBgn0262738
regulation of Notch signaling pathway	GO:0008593	0.0243109	FBgn0000257,FBgn0000319,FBgn0023388,FBgn0023458,FBgn0023510,FBgn0026369,FBgn0028665,FBgn0035060,FBgn0265262
macromolecular complex assembly	GO:0065003	0.0248317	FBgn0000257,FBgn0000346,FBgn0003386,FBgn0003475,FBgn0004574,FBgn0005564,FBgn0005616,FBgn0011604,FBgn0015589,FBgn0019660,FBgn0019661,FBgn0021760,FBgn0027508,FBgn0027948,FBgn0030412,FBgn0031637,FBgn0039338,FBgn0052654,FBgn0085413,FBgn0262593,FBgn0264598
regulation of multicellular organismal process	GO:0051239	0.0248653	FBgn0000017,FBgn0000464,FBgn0001247,FBgn0004574,FBgn0004875,FBgn0010473,FBgn0010575,FBgn0013759,FBgn0015269,FBgn0015371,FBgn0015589,FBgn0023388,FBgn0024277,FBgn0025743,FBgn0026375,FBgn0030600,FBgn0034789,FBgn0035060,FBgn0038816,FBgn0259108,FBgn0261397,FBgn0261649,FBgn0261788,FBgn0262593,FBgn0262614,FBgn0262738,FBgn0264006,FBgn0264542
response to external stimulus	GO:0009605	0.0249782	FBgn0000017,FBgn0000257,FBgn0000464,FBgn0001226,FBgn0001247,FBgn0003862,FBgn0004179,FBgn0004370,FBgn0004516,FBgn0005630,FBgn0005632,FBgn0010473,FBgn0010575,FBgn0013972,FBgn0015371,FBgn0015541,FBgn0015589,FBgn0016061,FBgn0021760,FBgn0024277,FBgn0024987,FBgn0027491,FBgn0027948,FBgn0034789,FBgn0037098,FBgn0039338,FBgn0039464,FBgn0043884,FBgn0052654,FBgn0086784,FBgn0260660,FBgn0261794,FBgn0262738,FBg…
positive regulation of transport	GO:0051050	0.0254182	FBgn0000017,FBgn0000319,FBgn0011225,FBgn0013759,FBgn0037098,FBgn0052654,FBgn0261797,FBgn0262738,FBgn0264006
cellular process	GO:0009987	0.0282963	FBgn0000017,FBgn0000042,FBgn0000257,FBgn0000303,FBgn0000319,FBgn0000346,FBgn0000464,FBgn0001145,FBgn0001226,FBgn0001229,FBgn0001247,FBgn0002781,FBgn0002917,FBgn0003071,FBgn0003386,FBgn0003475,FBgn0003862,FBgn0004179,FBgn0004370,FBgn0004381,FBgn0004516,FBgn0004574,FBgn0004575,FBgn0004611,FBgn0004860,FBgn0004875,FBgn0005564,FBgn0005586,FBgn0005616,FBgn0005630,FBgn0005632,FBgn0005671,FBgn0010100,FBg…
single-organism developmental process	GO:0044767	0.0286801	FBgn0000017,FBgn0000042,FBgn0000257,FBgn0000289,FBgn0000319,FBgn0000464,FBgn0001145,FBgn0001225,FBgn0001226,FBgn0001247,FBgn0002781,FBgn0002917,FBgn0003071,FBgn0003175,FBgn0003475,FBgn0003862,FBgn0004179,FBgn0004370,FBgn0004516,FBgn0004574,FBgn0004575,FBgn0004860,FBgn0004875,FBgn0005630,FBgn0005632,FBgn0010473,FBgn0010575,FBgn0011225,FBgn0011604,FBgn0013759,FBgn0015269,FBgn0015371,FBgn0015589,FBg…
head development	GO:0060322	0.0287264	FBgn0000042,FBgn0004179,FBgn0005630,FBgn0015589,FBgn0024277,FBgn0025743,FBgn0026375,FBgn0034230,FBgn0261797,FBgn0262636,FBgn0264598
cellular component morphogenesis	GO:0032989	0.0291811	FBgn0000017,FBgn0000464,FBgn0003862,FBgn0004370,FBgn0005630,FBgn0010473,FBgn0010575,FBgn0011604,FBgn0013759,FBgn0015371,FBgn0015589,FBgn0016061,FBgn0021760,FBgn0024277,FBgn0026189,FBgn0026375,FBgn0027491,FBgn0027655,FBgn0027948,FBgn0037098,FBgn0038816,FBgn0039338,FBgn0040348,FBgn0085436,FBgn0259108,FBgn0260660,FBgn0261285,FBgn0261788,FBgn0261797,FBgn0262593,FBgn0262614,FBgn0263391,FBgn0263929,FBg…
single-multicellular organism process	GO:0044707	0.0296615	FBgn0000017,FBgn0000042,FBgn0000257,FBgn0000289,FBgn0000319,FBgn0000464,FBgn0001145,FBgn0001225,FBgn0001226,FBgn0001247,FBgn0002917,FBgn0003175,FBgn0003386,FBgn0003475,FBgn0003862,FBgn0004179,FBgn0004370,FBgn0004381,FBgn0004516,FBgn0004574,FBgn0004575,FBgn0004611,FBgn0004860,FBgn0004875,FBgn0005564,FBgn0005630,FBgn0005632,FBgn0010473,FBgn0010575,FBgn0011225,FBgn0011604,FBgn0013759,FBgn0015269,FBg…
chemical homeostasis	GO:0048878	0.0314382	FBgn0005671,FBgn0023458,FBgn0023510,FBgn0028665,FBgn0039536,FBgn0040297,FBgn0261285,FBgn0262738,FBgn0263395,FBgn0265262
regulation of anatomical structure morphogenesis	GO:0022603	0.0314463	FBgn0000017,FBgn0000464,FBgn0010473,FBgn0013759,FBgn0015371,FBgn0015589,FBgn0024277,FBgn0025743,FBgn0026375,FBgn0026479,FBgn0038816,FBgn0261649,FBgn0262614,FBgn0262738,FBgn0264542
response to mechanical stimulus	GO:0009612	0.0316008	FBgn0004516,FBgn0010473,FBgn0015371,FBgn0015541,FBgn0261794
regulation of protein complex assembly	GO:0043254	0.0326777	FBgn0000257,FBgn0003475,FBgn0015589,FBgn0027508,FBgn0027948,FBgn0052654,FBgn0264598
eye development	GO:0001654	0.0332187	FBgn0000017,FBgn0000319,FBgn0000464,FBgn0005630,FBgn0005632,FBgn0010473,FBgn0015371,FBgn0015589,FBgn0025743,FBgn0038223,FBgn0040297,FBgn0043884,FBgn0259108,FBgn0261397,FBgn0261649,FBgn0262614,FBgn0262738,FBgn0264006,FBgn0265726
regulation of developmental process	GO:0050793	0.0336209	FBgn0000017,FBgn0000464,FBgn0001247,FBgn0004574,FBgn0004875,FBgn0010473,FBgn0010575,FBgn0013759,FBgn0015269,FBgn0015371,FBgn0015589,FBgn0023388,FBgn0024277,FBgn0025743,FBgn0026375,FBgn0026479,FBgn0030600,FBgn0034789,FBgn0035060,FBgn0038816,FBgn0259108,FBgn0261397,FBgn0261649,FBgn0261788,FBgn0262614,FBgn0262738,FBgn0264006,FBgn0264542
ovarian nurse cell to oocyte transport	GO:0007300	0.0350376	FBgn0000017,FBgn0011225,FBgn0261285,FBgn0261797,FBgn0263391
cyclic purine nucleotide metabolic process	GO:0052652	0.0350376	FBgn0013972,FBgn0013973,FBgn0015269,FBgn0023416,FBgn0263131
inorganic ion homeostasis	GO:0098771	0.0404317	FBgn0005671,FBgn0023458,FBgn0023510,FBgn0028665,FBgn0040297,FBgn0262738,FBgn0265262
ovarian fusome organization	GO:0030723	0.0407482	FBgn0021760,FBgn0261797,FBgn0263391
mitochondrion distribution	GO:0048311	0.0407482	FBgn0026479,FBgn0261797,FBgn0262872
developmental process	GO:0032502	0.0422063	FBgn0000017,FBgn0000042,FBgn0000257,FBgn0000289,FBgn0000319,FBgn0000464,FBgn0001145,FBgn0001225,FBgn0001226,FBgn0001247,FBgn0002781,FBgn0002917,FBgn0003071,FBgn0003175,FBgn0003475,FBgn0003862,FBgn0004179,FBgn0004370,FBgn0004516,FBgn0004574,FBgn0004575,FBgn0004860,FBgn0004875,FBgn0005630,FBgn0005632,FBgn0010473,FBgn0010575,FBgn0011225,FBgn0011604,FBgn0013759,FBgn0015269,FBgn0015371,FBgn0015589,FBg…
response to chemical	GO:0042221	0.0444257	FBgn0000017,FBgn0000464,FBgn0001229,FBgn0002917,FBgn0003071,FBgn0003862,FBgn0004370,FBgn0004516,FBgn0004575,FBgn0005630,FBgn0010473,FBgn0010575,FBgn0010905,FBgn0011604,FBgn0015269,FBgn0015589,FBgn0016061,FBgn0021760,FBgn0024277,FBgn0026369,FBgn0027491,FBgn0027948,FBgn0030600,FBgn0037098,FBgn0037705,FBgn0038236,FBgn0038693,FBgn0039338,FBgn0085434,FBgn0259108,FBgn0260660,FBgn0262738,FBgn0263391,FBg…
RNA localization	GO:0006403	0.0455767	FBgn0000319,FBgn0003475,FBgn0004574,FBgn0004875,FBgn0027779,FBgn0027948,FBgn0261397,FBgn0261797,FBgn0263351,FBgn0263929
positive regulation of cellular component organization	GO:0051130	0.0456569	FBgn0000319,FBgn0003475,FBgn0013759,FBgn0015589,FBgn0024277,FBgn0026479,FBgn0027948,FBgn0261397,FBgn0261788,FBgn0261797,FBgn0262738,FBgn0264598
macromolecule localization	GO:0033036	0.0466212	FBgn0000017,FBgn0000042,FBgn0000257,FBgn0000319,FBgn0003475,FBgn0004574,FBgn0004875,FBgn0005586,FBgn0011225,FBgn0015245,FBgn0015589,FBgn0023388,FBgn0026369,FBgn0027508,FBgn0027779,FBgn0027948,FBgn0039120,FBgn0043884,FBgn0052654,FBgn0259221,FBgn0261397,FBgn0261788,FBgn0261797,FBgn0261873,FBgn0262614,FBgn0263351,FBgn0263929,FBgn0264753
eye morphogenesis	GO:0048592	0.0474261	FBgn0000319,FBgn0000464,FBgn0005630,FBgn0005632,FBgn0010473,FBgn0015371,FBgn0015589,FBgn0025743,FBgn0038223,FBgn0040297,FBgn0043884,FBgn0261397,FBgn0261649,FBgn0262614,FBgn0262738,FBgn0264006
sensory organ morphogenesis	GO:0090596	0.0474261	FBgn0000319,FBgn0000464,FBgn0005630,FBgn0005632,FBgn0010473,FBgn0015371,FBgn0015589,FBgn0025743,FBgn0038223,FBgn0040297,FBgn0043884,FBgn0261397,FBgn0261649,FBgn0262614,FBgn0262738,FBgn0264006
acetylcholine metabolic process	GO:0008291	0.0480878	FBgn0000303,FBgn0038641
neurotransmitter receptor metabolic process	GO:0045213	0.0480878	FBgn0001145,FBgn0004516
diacylglycerol metabolic process	GO:0046339	0.0480878	FBgn0004611,FBgn0262738
regulation of mitotic centrosome separation	GO:0046602	0.0480878	FBgn0021760,FBgn0261797
Golgi localization	GO:0051645	0.0480878	FBgn0038816,FBgn0261797
establishment of Golgi localization	GO:0051683	0.0480878	FBgn0038816,FBgn0261797
acetate ester metabolic process	GO:1900619	0.0480878	FBgn0000303,FBgn0038641
organ development	GO:0048513	0.0482133	FBgn0000017,FBgn0000042,FBgn0000289,FBgn0000319,FBgn0000464,FBgn0001226,FBgn0003175,FBgn0004179,FBgn0005630,FBgn0005632,FBgn0010473,FBgn0010575,FBgn0011225,FBgn0011604,FBgn0015371,FBgn0015589,FBgn0015600,FBgn0021760,FBgn0024277,FBgn0025743,FBgn0026375,FBgn0026409,FBgn0027508,FBgn0031118,FBgn0031759,FBgn0031885,FBgn0034230,FBgn0037098,FBgn0038223,FBgn0039120,FBgn0040297,FBgn0043884,FBgn0085436,FBg…
establishment of mitotic spindle localization	GO:0040001	0.0486482	FBgn0011225,FBgn0021760,FBgn0027655,FBgn0261797
sensory organ development	GO:0007423	0.0487456	FBgn0000017,FBgn0000319,FBgn0000464,FBgn0005630,FBgn0005632,FBgn0010473,FBgn0015371,FBgn0015589,FBgn0025743,FBgn0027508,FBgn0038223,FBgn0040297,FBgn0043884,FBgn0259108,FBgn0261285,FBgn0261397,FBgn0261649,FBgn0262614,FBgn0262738,FBgn0263929,FBgn0264006,FBgn0265726
Notch signaling pathway	GO:0007219	0.0497102	FBgn0000257,FBgn0000319,FBgn0023388,FBgn0023458,FBgn0023510,FBgn0026369,FBgn0028665,FBgn0035060,FBgn0262614,FBgn0265262
regulation of developmental growth	GO:0048638	0.0499258	FBgn0000017,FBgn0000464,FBgn0001247,FBgn0010575,FBgn0013759,FBgn0015269,FBgn0024277,FBgn0030600,FBgn0034789,FBgn0035060,FBgn0259108,FBgn0261788,FBgn0264006

## Sheet: Overlap w Chang female bias 214
Biological Process				Cellular Component				Molecular Function				Protein Domain Enrichment
GO Term	GO Identifier	P-value	Genes	GO Term	GO identifier	P-value	Genes	GO Term	GO identifier	P-value	Genes	Protein Domain	InterPro Identifier	p-value	Genes
spindle elongation	GO:0051231	2.92404e-21	FBgn0002590,FBgn0003517,FBgn0005593,FBgn0010078,FBgn0010198,FBgn0010265,FBgn0010409,FBgn0010411,FBgn0013325,FBgn0015288,FBgn0015756,FBgn0017545,FBgn0023170,FBgn0025286,FBgn0029897,FBgn0031980,FBgn0032987,FBgn0033699,FBgn0034138,FBgn0034968,FBgn0035422,FBgn0036213,FBgn0039857,FBgn0086710,FBgn0261606	ribosomal subunit	GO:0044391	4.57606e-43	FBgn0002590,FBgn0002593,FBgn0002622,FBgn0003274,FBgn0003517,FBgn0003941,FBgn0003942,FBgn0004403,FBgn0005593,FBgn0010078,FBgn0010198,FBgn0010265,FBgn0010409,FBgn0010411,FBgn0010412,FBgn0013325,FBgn0015288,FBgn0015756,FBgn0016726,FBgn0017545,FBgn0019936,FBgn0023170,FBgn0025286,FBgn0028697,FBgn0029897,FBgn0030136,FBgn0031980,FBgn0032987,FBgn0033699,FBgn0033912,FBgn0034138,FBgn0034968,FBgn0035422,FBg…	structural constituent of ribosome	GO:0003735	1.72819e-32	FBgn0002590,FBgn0002593,FBgn0002622,FBgn0003274,FBgn0003517,FBgn0003941,FBgn0003942,FBgn0004403,FBgn0005593,FBgn0010078,FBgn0010198,FBgn0010265,FBgn0010409,FBgn0010411,FBgn0010412,FBgn0013325,FBgn0015288,FBgn0015756,FBgn0016726,FBgn0017545,FBgn0019936,FBgn0023170,FBgn0025286,FBgn0028697,FBgn0029897,FBgn0030136,FBgn0031980,FBgn0032987,FBgn0033699,FBgn0033912,FBgn0034138,FBgn0034968,FBgn0035422,FBg…	None
mitotic spindle elongation	GO:0000022	2.95383e-21	FBgn0002590,FBgn0003517,FBgn0005593,FBgn0010078,FBgn0010198,FBgn0010265,FBgn0010409,FBgn0010411,FBgn0013325,FBgn0015288,FBgn0015756,FBgn0017545,FBgn0023170,FBgn0025286,FBgn0029897,FBgn0031980,FBgn0032987,FBgn0033699,FBgn0034138,FBgn0034968,FBgn0035422,FBgn0036213,FBgn0039857,FBgn0086710,FBgn0261606	cytosolic ribosome	GO:0022626	8.75791e-41	FBgn0002590,FBgn0002593,FBgn0002622,FBgn0003274,FBgn0003517,FBgn0003941,FBgn0003942,FBgn0004403,FBgn0005593,FBgn0010078,FBgn0010198,FBgn0010265,FBgn0010409,FBgn0010411,FBgn0010412,FBgn0013325,FBgn0015288,FBgn0015756,FBgn0016726,FBgn0017545,FBgn0019936,FBgn0023170,FBgn0025286,FBgn0028697,FBgn0029897,FBgn0030136,FBgn0031980,FBgn0032987,FBgn0033699,FBgn0033912,FBgn0034138,FBgn0034968,FBgn0035422,FBg…	structural molecule activity	GO:0005198	6.06601e-22	FBgn0002590,FBgn0002593,FBgn0002622,FBgn0003137,FBgn0003274,FBgn0003517,FBgn0003941,FBgn0003942,FBgn0004045,FBgn0004047,FBgn0004403,FBgn0005391,FBgn0005593,FBgn0010078,FBgn0010198,FBgn0010265,FBgn0010409,FBgn0010411,FBgn0010412,FBgn0013325,FBgn0015288,FBgn0015756,FBgn0016726,FBgn0017545,FBgn0019936,FBgn0023170,FBgn0025286,FBgn0028697,FBgn0029897,FBgn0030136,FBgn0031980,FBgn0032987,FBgn0033603,FBg…
translation	GO:0006412	5.57639e-15	FBgn0000556,FBgn0002590,FBgn0002593,FBgn0002622,FBgn0003274,FBgn0003517,FBgn0003941,FBgn0003942,FBgn0004403,FBgn0005593,FBgn0010078,FBgn0010198,FBgn0010265,FBgn0010409,FBgn0010411,FBgn0010412,FBgn0013325,FBgn0015288,FBgn0015756,FBgn0016726,FBgn0017545,FBgn0019936,FBgn0023170,FBgn0025286,FBgn0028697,FBgn0028737,FBgn0029176,FBgn0029897,FBgn0030136,FBgn0031980,FBgn0032198,FBgn0032987,FBgn0033699,FBg…	cytosolic part	GO:0044445	5.98009e-37	FBgn0002590,FBgn0002593,FBgn0002622,FBgn0003274,FBgn0003517,FBgn0003941,FBgn0003942,FBgn0004403,FBgn0005593,FBgn0010078,FBgn0010198,FBgn0010265,FBgn0010409,FBgn0010411,FBgn0010412,FBgn0013325,FBgn0015288,FBgn0015756,FBgn0016726,FBgn0017545,FBgn0019936,FBgn0023170,FBgn0025286,FBgn0028697,FBgn0029897,FBgn0030136,FBgn0031980,FBgn0032987,FBgn0033699,FBgn0033912,FBgn0034138,FBgn0034968,FBgn0035422,FBg…	translation elongation factor activity	GO:0003746	0.00526798	FBgn0000556,FBgn0028737,FBgn0029176,FBgn0032198,FBgn0034967
peptide biosynthetic process	GO:0043043	1.14277e-14	FBgn0000556,FBgn0002590,FBgn0002593,FBgn0002622,FBgn0003274,FBgn0003517,FBgn0003941,FBgn0003942,FBgn0004403,FBgn0005593,FBgn0010078,FBgn0010198,FBgn0010265,FBgn0010409,FBgn0010411,FBgn0010412,FBgn0013325,FBgn0015288,FBgn0015756,FBgn0016726,FBgn0017545,FBgn0019936,FBgn0023170,FBgn0025286,FBgn0028697,FBgn0028737,FBgn0029176,FBgn0029897,FBgn0030136,FBgn0031980,FBgn0032198,FBgn0032987,FBgn0033699,FBg…	ribosome	GO:0005840	2.26405e-34	FBgn0002590,FBgn0002593,FBgn0002622,FBgn0003274,FBgn0003517,FBgn0003941,FBgn0003942,FBgn0004403,FBgn0005593,FBgn0010078,FBgn0010198,FBgn0010265,FBgn0010409,FBgn0010411,FBgn0010412,FBgn0013325,FBgn0015288,FBgn0015756,FBgn0016726,FBgn0017545,FBgn0019936,FBgn0023170,FBgn0025286,FBgn0028697,FBgn0029897,FBgn0030136,FBgn0031980,FBgn0032987,FBgn0033699,FBgn0033912,FBgn0034138,FBgn0034968,FBgn0035422,FBg…
amide biosynthetic process	GO:0043604	1.69927e-14	FBgn0000556,FBgn0002590,FBgn0002593,FBgn0002622,FBgn0003274,FBgn0003517,FBgn0003941,FBgn0003942,FBgn0004403,FBgn0005593,FBgn0010078,FBgn0010198,FBgn0010265,FBgn0010409,FBgn0010411,FBgn0010412,FBgn0013325,FBgn0015288,FBgn0015756,FBgn0016726,FBgn0017545,FBgn0019936,FBgn0023170,FBgn0025286,FBgn0028697,FBgn0028737,FBgn0029176,FBgn0029897,FBgn0030136,FBgn0031980,FBgn0032198,FBgn0032987,FBgn0033699,FBg…	cytosolic large ribosomal subunit	GO:0022625	1.05019e-29	FBgn0002593,FBgn0003274,FBgn0003941,FBgn0005593,FBgn0010078,FBgn0010409,FBgn0013325,FBgn0015288,FBgn0015756,FBgn0016726,FBgn0023170,FBgn0025286,FBgn0028697,FBgn0029897,FBgn0031980,FBgn0032987,FBgn0034968,FBgn0035422,FBgn0036213,FBgn0037351,FBgn0039857,FBgn0040007,FBgn0064225,FBgn0066084,FBgn0086710,FBgn0261606
cellular amide metabolic process	GO:0043603	8.16801e-14	FBgn0000556,FBgn0002590,FBgn0002593,FBgn0002622,FBgn0003274,FBgn0003517,FBgn0003941,FBgn0003942,FBgn0004403,FBgn0005593,FBgn0010078,FBgn0010198,FBgn0010265,FBgn0010409,FBgn0010411,FBgn0010412,FBgn0013325,FBgn0015288,FBgn0015756,FBgn0016726,FBgn0017545,FBgn0019936,FBgn0023170,FBgn0025286,FBgn0028697,FBgn0028737,FBgn0029176,FBgn0029897,FBgn0030136,FBgn0031980,FBgn0032198,FBgn0032945,FBgn0032987,FBg…	cytosolic small ribosomal subunit	GO:0022627	1.15906e-26	FBgn0002590,FBgn0002622,FBgn0003517,FBgn0003942,FBgn0004403,FBgn0010198,FBgn0010265,FBgn0010411,FBgn0010412,FBgn0017545,FBgn0019936,FBgn0030136,FBgn0033699,FBgn0033912,FBgn0034138,FBgn0039300,FBgn0039713,FBgn0039757,FBgn0086472,FBgn0260441,FBgn0261597,FBgn0261599
peptide metabolic process	GO:0006518	9.30041e-14	FBgn0000556,FBgn0002590,FBgn0002593,FBgn0002622,FBgn0003274,FBgn0003517,FBgn0003941,FBgn0003942,FBgn0004403,FBgn0005593,FBgn0010078,FBgn0010198,FBgn0010265,FBgn0010409,FBgn0010411,FBgn0010412,FBgn0013325,FBgn0015288,FBgn0015756,FBgn0016726,FBgn0017545,FBgn0019936,FBgn0023170,FBgn0025286,FBgn0028697,FBgn0028737,FBgn0029176,FBgn0029897,FBgn0030136,FBgn0031980,FBgn0032198,FBgn0032987,FBgn0033699,FBg…	large ribosomal subunit	GO:0015934	3.32823e-21	FBgn0002593,FBgn0003274,FBgn0003941,FBgn0005593,FBgn0010078,FBgn0010409,FBgn0013325,FBgn0015288,FBgn0015756,FBgn0016726,FBgn0023170,FBgn0025286,FBgn0028697,FBgn0029897,FBgn0031980,FBgn0032987,FBgn0034968,FBgn0035422,FBgn0036213,FBgn0037351,FBgn0039857,FBgn0040007,FBgn0064225,FBgn0066084,FBgn0086710,FBgn0261606
organonitrogen compound biosynthetic process	GO:1901566	7.17426e-13	FBgn0000556,FBgn0002590,FBgn0002593,FBgn0002622,FBgn0003274,FBgn0003517,FBgn0003941,FBgn0003942,FBgn0004403,FBgn0005593,FBgn0010078,FBgn0010198,FBgn0010265,FBgn0010409,FBgn0010411,FBgn0010412,FBgn0013307,FBgn0013325,FBgn0015288,FBgn0015756,FBgn0016726,FBgn0017545,FBgn0019936,FBgn0020513,FBgn0023170,FBgn0025286,FBgn0028697,FBgn0028737,FBgn0029176,FBgn0029897,FBgn0030136,FBgn0031980,FBgn0032198,FBg…	intracellular ribonucleoprotein complex	GO:0030529	1.18617e-20	FBgn0002590,FBgn0002593,FBgn0002622,FBgn0003274,FBgn0003517,FBgn0003941,FBgn0003942,FBgn0004047,FBgn0004403,FBgn0005593,FBgn0010078,FBgn0010198,FBgn0010265,FBgn0010409,FBgn0010411,FBgn0010412,FBgn0011016,FBgn0013325,FBgn0015288,FBgn0015756,FBgn0016726,FBgn0017545,FBgn0019936,FBgn0021795,FBgn0023170,FBgn0025286,FBgn0028697,FBgn0029897,FBgn0030136,FBgn0031980,FBgn0032987,FBgn0033699,FBgn0033912,FBg…
mitotic spindle organization	GO:0007052	4.62606e-11	FBgn0002590,FBgn0003517,FBgn0005593,FBgn0010078,FBgn0010198,FBgn0010265,FBgn0010409,FBgn0010411,FBgn0013325,FBgn0015288,FBgn0015756,FBgn0017545,FBgn0023170,FBgn0025286,FBgn0029897,FBgn0031980,FBgn0032987,FBgn0033699,FBgn0034138,FBgn0034968,FBgn0035422,FBgn0036213,FBgn0039857,FBgn0086710,FBgn0261606	ribonucleoprotein complex	GO:1990904	1.18617e-20	FBgn0002590,FBgn0002593,FBgn0002622,FBgn0003274,FBgn0003517,FBgn0003941,FBgn0003942,FBgn0004047,FBgn0004403,FBgn0005593,FBgn0010078,FBgn0010198,FBgn0010265,FBgn0010409,FBgn0010411,FBgn0010412,FBgn0011016,FBgn0013325,FBgn0015288,FBgn0015756,FBgn0016726,FBgn0017545,FBgn0019936,FBgn0021795,FBgn0023170,FBgn0025286,FBgn0028697,FBgn0029897,FBgn0030136,FBgn0031980,FBgn0032987,FBgn0033699,FBgn0033912,FBg…
spindle organization	GO:0007051	9.79208e-10	FBgn0002590,FBgn0003517,FBgn0005593,FBgn0010078,FBgn0010198,FBgn0010265,FBgn0010409,FBgn0010411,FBgn0013325,FBgn0015288,FBgn0015756,FBgn0017545,FBgn0023170,FBgn0025286,FBgn0029897,FBgn0031980,FBgn0032987,FBgn0033699,FBgn0034138,FBgn0034968,FBgn0035422,FBgn0036213,FBgn0039857,FBgn0086710,FBgn0261606	small ribosomal subunit	GO:0015935	4.82406e-20	FBgn0002590,FBgn0002622,FBgn0003517,FBgn0003942,FBgn0004403,FBgn0010198,FBgn0010265,FBgn0010411,FBgn0010412,FBgn0017545,FBgn0019936,FBgn0030136,FBgn0033699,FBgn0033912,FBgn0034138,FBgn0039300,FBgn0039713,FBgn0039757,FBgn0086472,FBgn0260441,FBgn0261597,FBgn0261599
organonitrogen compound metabolic process	GO:1901564	3.13076e-09	FBgn0000556,FBgn0002590,FBgn0002593,FBgn0002622,FBgn0003274,FBgn0003517,FBgn0003941,FBgn0003942,FBgn0004403,FBgn0005593,FBgn0010078,FBgn0010198,FBgn0010265,FBgn0010409,FBgn0010411,FBgn0010412,FBgn0013307,FBgn0013325,FBgn0013763,FBgn0015288,FBgn0015756,FBgn0016726,FBgn0017545,FBgn0019936,FBgn0020416,FBgn0020513,FBgn0023170,FBgn0023479,FBgn0025286,FBgn0028697,FBgn0028737,FBgn0029176,FBgn0029897,FBg…	cytosol	GO:0005829	3.91907e-19	FBgn0000556,FBgn0002590,FBgn0002593,FBgn0002622,FBgn0003076,FBgn0003274,FBgn0003517,FBgn0003941,FBgn0003942,FBgn0004403,FBgn0005593,FBgn0010078,FBgn0010198,FBgn0010265,FBgn0010409,FBgn0010411,FBgn0010412,FBgn0013325,FBgn0015288,FBgn0015756,FBgn0016726,FBgn0017545,FBgn0019936,FBgn0020513,FBgn0023170,FBgn0025286,FBgn0028697,FBgn0028737,FBgn0029176,FBgn0029897,FBgn0030136,FBgn0031980,FBgn0032987,FBg…
centrosome duplication	GO:0051298	1.4077e-06	FBgn0005593,FBgn0010409,FBgn0013325,FBgn0015756,FBgn0029897,FBgn0032987,FBgn0033912,FBgn0035422,FBgn0036213,FBgn0037351,FBgn0039857,FBgn0086710,FBgn0261606	non-membrane-bounded organelle	GO:0043228	2.16977e-16	FBgn0000406,FBgn0000556,FBgn0002562,FBgn0002590,FBgn0002593,FBgn0002622,FBgn0003274,FBgn0003517,FBgn0003941,FBgn0003942,FBgn0004045,FBgn0004047,FBgn0004396,FBgn0004403,FBgn0005391,FBgn0005593,FBgn0010078,FBgn0010198,FBgn0010265,FBgn0010409,FBgn0010411,FBgn0010412,FBgn0011016,FBgn0013325,FBgn0014002,FBgn0014031,FBgn0015288,FBgn0015570,FBgn0015756,FBgn0016726,FBgn0017545,FBgn0019936,FBgn0021795,FBg…
translational elongation	GO:0006414	1.95841e-06	FBgn0000556,FBgn0002593,FBgn0003274,FBgn0028737,FBgn0029176,FBgn0032198,FBgn0034967,FBgn0039713	intracellular non-membrane-bounded organelle	GO:0043232	2.16977e-16	FBgn0000406,FBgn0000556,FBgn0002562,FBgn0002590,FBgn0002593,FBgn0002622,FBgn0003274,FBgn0003517,FBgn0003941,FBgn0003942,FBgn0004045,FBgn0004047,FBgn0004396,FBgn0004403,FBgn0005391,FBgn0005593,FBgn0010078,FBgn0010198,FBgn0010265,FBgn0010409,FBgn0010411,FBgn0010412,FBgn0011016,FBgn0013325,FBgn0014002,FBgn0014031,FBgn0015288,FBgn0015570,FBgn0015756,FBgn0016726,FBgn0017545,FBgn0019936,FBgn0021795,FBg…
microtubule cytoskeleton organization	GO:0000226	2.02494e-06	FBgn0002590,FBgn0003517,FBgn0005593,FBgn0010078,FBgn0010198,FBgn0010265,FBgn0010409,FBgn0010411,FBgn0013325,FBgn0015288,FBgn0015756,FBgn0017545,FBgn0023170,FBgn0025286,FBgn0029897,FBgn0031980,FBgn0032987,FBgn0033699,FBgn0033912,FBgn0034138,FBgn0034968,FBgn0035422,FBgn0036213,FBgn0037351,FBgn0039857,FBgn0086710,FBgn0261606	lipid particle	GO:0005811	1.47511e-09	FBgn0000406,FBgn0000556,FBgn0002562,FBgn0004045,FBgn0004047,FBgn0005391,FBgn0011016,FBgn0014002,FBgn0014031,FBgn0015570,FBgn0021795,FBgn0027560,FBgn0028737,FBgn0029176,FBgn0032773,FBgn0035090,FBgn0035770,FBgn0039114,FBgn0039300,FBgn0039697,FBgn0086687,FBgn0263120
centrosome cycle	GO:0007098	9.27485e-06	FBgn0005593,FBgn0010409,FBgn0013325,FBgn0015756,FBgn0029897,FBgn0032987,FBgn0033912,FBgn0035422,FBgn0036213,FBgn0037351,FBgn0039857,FBgn0086710,FBgn0261606	cytoplasmic part	GO:0044444	2.57308e-07	FBgn0000406,FBgn0000556,FBgn0002590,FBgn0002593,FBgn0002622,FBgn0003076,FBgn0003274,FBgn0003517,FBgn0003941,FBgn0003942,FBgn0004047,FBgn0004403,FBgn0005593,FBgn0010078,FBgn0010198,FBgn0010265,FBgn0010409,FBgn0010411,FBgn0010412,FBgn0010638,FBgn0011016,FBgn0013325,FBgn0013770,FBgn0014002,FBgn0014031,FBgn0015288,FBgn0015756,FBgn0016726,FBgn0017545,FBgn0019936,FBgn0020513,FBgn0021795,FBgn0023170,FBg…
cellular nitrogen compound biosynthetic process	GO:0044271	3.80011e-05	FBgn0000556,FBgn0002576,FBgn0002590,FBgn0002593,FBgn0002622,FBgn0003274,FBgn0003517,FBgn0003651,FBgn0003941,FBgn0003942,FBgn0004396,FBgn0004403,FBgn0004638,FBgn0005593,FBgn0010078,FBgn0010198,FBgn0010265,FBgn0010409,FBgn0010411,FBgn0010412,FBgn0013307,FBgn0013325,FBgn0015288,FBgn0015756,FBgn0016726,FBgn0017545,FBgn0019936,FBgn0020513,FBgn0023170,FBgn0025286,FBgn0028360,FBgn0028697,FBgn0028737,FBg…	eukaryotic translation elongation factor 1 complex	GO:0005853	3.28474e-05	FBgn0000556,FBgn0028737,FBgn0029176,FBgn0032198
biosynthetic process	GO:0009058	8.4882e-05	FBgn0000556,FBgn0002576,FBgn0002590,FBgn0002593,FBgn0002622,FBgn0003076,FBgn0003274,FBgn0003517,FBgn0003651,FBgn0003941,FBgn0003942,FBgn0004396,FBgn0004403,FBgn0004638,FBgn0005593,FBgn0010078,FBgn0010198,FBgn0010265,FBgn0010383,FBgn0010409,FBgn0010411,FBgn0010412,FBgn0013307,FBgn0013325,FBgn0015288,FBgn0015756,FBgn0016726,FBgn0017545,FBgn0019936,FBgn0020513,FBgn0023170,FBgn0025286,FBgn0027560,FBg…	Sec61 translocon complex	GO:0005784	0.000414972	FBgn0010638,FBgn0021795,FBgn0033691,FBgn0086357
protein metabolic process	GO:0019538	8.66325e-05	FBgn0000556,FBgn0002590,FBgn0002593,FBgn0002622,FBgn0002930,FBgn0003274,FBgn0003517,FBgn0003941,FBgn0003942,FBgn0004403,FBgn0004638,FBgn0005593,FBgn0010078,FBgn0010198,FBgn0010265,FBgn0010409,FBgn0010411,FBgn0010412,FBgn0013325,FBgn0013770,FBgn0015288,FBgn0015756,FBgn0016122,FBgn0016726,FBgn0017545,FBgn0019936,FBgn0023170,FBgn0023479,FBgn0025286,FBgn0027578,FBgn0028360,FBgn0028697,FBgn0028737,FBg…	translocon complex	GO:0071256	0.000414972	FBgn0010638,FBgn0021795,FBgn0033691,FBgn0086357
organic substance biosynthetic process	GO:1901576	8.88562e-05	FBgn0000556,FBgn0002576,FBgn0002590,FBgn0002593,FBgn0002622,FBgn0003076,FBgn0003274,FBgn0003517,FBgn0003651,FBgn0003941,FBgn0003942,FBgn0004396,FBgn0004403,FBgn0004638,FBgn0005593,FBgn0010078,FBgn0010198,FBgn0010265,FBgn0010383,FBgn0010409,FBgn0010411,FBgn0010412,FBgn0013307,FBgn0013325,FBgn0015288,FBgn0015756,FBgn0016726,FBgn0017545,FBgn0019936,FBgn0020513,FBgn0023170,FBgn0025286,FBgn0027560,FBg…	rough endoplasmic reticulum	GO:0005791	0.000508549	FBgn0010638,FBgn0014002,FBgn0021795,FBgn0033691,FBgn0086357
centrosome organization	GO:0051297	0.000118278	FBgn0005593,FBgn0010409,FBgn0013325,FBgn0015756,FBgn0029897,FBgn0032987,FBgn0033912,FBgn0035422,FBgn0036213,FBgn0037351,FBgn0039857,FBgn0086710,FBgn0261606	cytoplasm	GO:0005737	0.000756126	FBgn0000406,FBgn0000556,FBgn0002590,FBgn0002593,FBgn0002622,FBgn0003076,FBgn0003274,FBgn0003517,FBgn0003651,FBgn0003941,FBgn0003942,FBgn0004047,FBgn0004403,FBgn0004638,FBgn0005593,FBgn0010078,FBgn0010198,FBgn0010265,FBgn0010409,FBgn0010411,FBgn0010412,FBgn0010638,FBgn0011016,FBgn0013325,FBgn0013770,FBgn0014002,FBgn0014031,FBgn0015288,FBgn0015756,FBgn0016726,FBgn0017545,FBgn0019936,FBgn0020513,FBg…
cellular biosynthetic process	GO:0044249	0.000120548	FBgn0000556,FBgn0002576,FBgn0002590,FBgn0002593,FBgn0002622,FBgn0003076,FBgn0003274,FBgn0003517,FBgn0003651,FBgn0003941,FBgn0003942,FBgn0004396,FBgn0004403,FBgn0004638,FBgn0005593,FBgn0010078,FBgn0010198,FBgn0010265,FBgn0010409,FBgn0010411,FBgn0010412,FBgn0013307,FBgn0013325,FBgn0015288,FBgn0015756,FBgn0016726,FBgn0017545,FBgn0019936,FBgn0020513,FBgn0023170,FBgn0025286,FBgn0027560,FBgn0028325,FBg…	intracellular organelle part	GO:0044446	0.000779606	FBgn0000556,FBgn0002590,FBgn0002593,FBgn0002622,FBgn0003274,FBgn0003517,FBgn0003941,FBgn0003942,FBgn0004045,FBgn0004047,FBgn0004403,FBgn0004638,FBgn0005391,FBgn0005593,FBgn0010078,FBgn0010198,FBgn0010265,FBgn0010409,FBgn0010411,FBgn0010412,FBgn0010638,FBgn0011016,FBgn0013325,FBgn0014002,FBgn0014031,FBgn0015288,FBgn0015756,FBgn0016726,FBgn0017545,FBgn0019936,FBgn0021795,FBgn0023170,FBgn0025286,FBg…
mitotic cell cycle process	GO:1903047	0.000125771	FBgn0002590,FBgn0002622,FBgn0003517,FBgn0005593,FBgn0010078,FBgn0010198,FBgn0010265,FBgn0010409,FBgn0010411,FBgn0013325,FBgn0015288,FBgn0015756,FBgn0017545,FBgn0023170,FBgn0025286,FBgn0029897,FBgn0031980,FBgn0032987,FBgn0033699,FBgn0034138,FBgn0034968,FBgn0035422,FBgn0036213,FBgn0037874,FBgn0039857,FBgn0086710,FBgn0261606	organelle part	GO:0044422	0.00140258	FBgn0000556,FBgn0002590,FBgn0002593,FBgn0002622,FBgn0003274,FBgn0003517,FBgn0003941,FBgn0003942,FBgn0004045,FBgn0004047,FBgn0004403,FBgn0004638,FBgn0005391,FBgn0005593,FBgn0010078,FBgn0010198,FBgn0010265,FBgn0010409,FBgn0010411,FBgn0010412,FBgn0010638,FBgn0011016,FBgn0013325,FBgn0014002,FBgn0014031,FBgn0015288,FBgn0015756,FBgn0016726,FBgn0017545,FBgn0019936,FBgn0021795,FBgn0023170,FBgn0025286,FBg…
microtubule-based process	GO:0007017	0.000166194	FBgn0002590,FBgn0003517,FBgn0005593,FBgn0010078,FBgn0010198,FBgn0010265,FBgn0010409,FBgn0010411,FBgn0013325,FBgn0015288,FBgn0015756,FBgn0017545,FBgn0023170,FBgn0025286,FBgn0029897,FBgn0031980,FBgn0032987,FBgn0033699,FBgn0033912,FBgn0034138,FBgn0034968,FBgn0035422,FBgn0036213,FBgn0037351,FBgn0039857,FBgn0086710,FBgn0261606	rough endoplasmic reticulum membrane	GO:0030867	0.00205076	FBgn0010638,FBgn0021795,FBgn0033691,FBgn0086357
microtubule organizing center organization	GO:0031023	0.000166943	FBgn0005593,FBgn0010409,FBgn0013325,FBgn0015756,FBgn0029897,FBgn0032987,FBgn0033912,FBgn0035422,FBgn0036213,FBgn0037351,FBgn0039857,FBgn0086710,FBgn0261606	intracellular organelle	GO:0043229	0.00382059	FBgn0000406,FBgn0000556,FBgn0002562,FBgn0002576,FBgn0002590,FBgn0002593,FBgn0002622,FBgn0003274,FBgn0003517,FBgn0003651,FBgn0003941,FBgn0003942,FBgn0004045,FBgn0004047,FBgn0004396,FBgn0004403,FBgn0004638,FBgn0004652,FBgn0005391,FBgn0005593,FBgn0010078,FBgn0010198,FBgn0010265,FBgn0010383,FBgn0010409,FBgn0010411,FBgn0010412,FBgn0010638,FBgn0011016,FBgn0013325,FBgn0013770,FBgn0014002,FBgn0014031,FBg…
cellular macromolecule biosynthetic process	GO:0034645	0.00025524	FBgn0000556,FBgn0002576,FBgn0002590,FBgn0002593,FBgn0002622,FBgn0003076,FBgn0003274,FBgn0003517,FBgn0003651,FBgn0003941,FBgn0003942,FBgn0004396,FBgn0004403,FBgn0004638,FBgn0005593,FBgn0010078,FBgn0010198,FBgn0010265,FBgn0010409,FBgn0010411,FBgn0010412,FBgn0013325,FBgn0015288,FBgn0015756,FBgn0016726,FBgn0017545,FBgn0019936,FBgn0023170,FBgn0025286,FBgn0028360,FBgn0028697,FBgn0028737,FBgn0029176,FBg…	macromolecular complex	GO:0032991	0.00705135	FBgn0000556,FBgn0002562,FBgn0002590,FBgn0002593,FBgn0002622,FBgn0003274,FBgn0003517,FBgn0003941,FBgn0003942,FBgn0004045,FBgn0004047,FBgn0004403,FBgn0005391,FBgn0005593,FBgn0010078,FBgn0010198,FBgn0010265,FBgn0010409,FBgn0010411,FBgn0010412,FBgn0010638,FBgn0011016,FBgn0013325,FBgn0015288,FBgn0015756,FBgn0016726,FBgn0017545,FBgn0019936,FBgn0021795,FBgn0023170,FBgn0025286,FBgn0028325,FBgn0028360,FBg…
macromolecule biosynthetic process	GO:0009059	0.000283043	FBgn0000556,FBgn0002576,FBgn0002590,FBgn0002593,FBgn0002622,FBgn0003076,FBgn0003274,FBgn0003517,FBgn0003651,FBgn0003941,FBgn0003942,FBgn0004396,FBgn0004403,FBgn0004638,FBgn0005593,FBgn0010078,FBgn0010198,FBgn0010265,FBgn0010409,FBgn0010411,FBgn0010412,FBgn0013325,FBgn0015288,FBgn0015756,FBgn0016726,FBgn0017545,FBgn0019936,FBgn0023170,FBgn0025286,FBgn0028360,FBgn0028697,FBgn0028737,FBgn0029176,FBg…	organelle	GO:0043226	0.00767163	FBgn0000406,FBgn0000556,FBgn0002562,FBgn0002576,FBgn0002590,FBgn0002593,FBgn0002622,FBgn0003274,FBgn0003517,FBgn0003651,FBgn0003941,FBgn0003942,FBgn0004045,FBgn0004047,FBgn0004396,FBgn0004403,FBgn0004638,FBgn0004652,FBgn0005391,FBgn0005593,FBgn0010078,FBgn0010198,FBgn0010265,FBgn0010383,FBgn0010409,FBgn0010411,FBgn0010412,FBgn0010638,FBgn0011016,FBgn0013325,FBgn0013770,FBgn0014002,FBgn0014031,FBg…
mitotic cell cycle	GO:0000278	0.00046557	FBgn0002590,FBgn0002622,FBgn0003517,FBgn0005593,FBgn0010078,FBgn0010198,FBgn0010265,FBgn0010409,FBgn0010411,FBgn0013325,FBgn0015288,FBgn0015756,FBgn0017545,FBgn0023170,FBgn0025286,FBgn0028360,FBgn0029897,FBgn0031980,FBgn0032987,FBgn0033699,FBgn0034138,FBgn0034968,FBgn0035422,FBgn0036213,FBgn0037874,FBgn0039857,FBgn0086710,FBgn0261606	extracellular space	GO:0005615	0.0189211	FBgn0002562,FBgn0002930,FBgn0013763,FBgn0014002,FBgn0016122,FBgn0030262,FBgn0032136,FBgn0032494,FBgn0032495,FBgn0034162,FBgn0034512,FBgn0036147,FBgn0038829,FBgn0040582,FBgn0041182,FBgn0044048,FBgn0044050,FBgn0044812
cytoskeleton organization	GO:0007010	0.000889557	FBgn0002590,FBgn0003517,FBgn0004638,FBgn0005593,FBgn0010078,FBgn0010198,FBgn0010265,FBgn0010409,FBgn0010411,FBgn0013325,FBgn0015288,FBgn0015756,FBgn0017545,FBgn0023170,FBgn0025286,FBgn0029897,FBgn0031980,FBgn0032987,FBgn0033699,FBgn0033912,FBgn0034138,FBgn0034968,FBgn0035422,FBgn0036213,FBgn0037351,FBgn0039857,FBgn0086710,FBgn0261549,FBgn0261606	extracellular region	GO:0005576	0.0217899	FBgn0002562,FBgn0002930,FBgn0003137,FBgn0004047,FBgn0011280,FBgn0013763,FBgn0014002,FBgn0016122,FBgn0020416,FBgn0022355,FBgn0023479,FBgn0027578,FBgn0030262,FBgn0032136,FBgn0032494,FBgn0032495,FBgn0032773,FBgn0034162,FBgn0034200,FBgn0034470,FBgn0034512,FBgn0036147,FBgn0038829,FBgn0039102,FBgn0040582,FBgn0041182,FBgn0044048,FBgn0044050,FBgn0044812,FBgn0054003,FBgn0266569
protein complex subunit organization	GO:0071822	0.00244205	FBgn0002590,FBgn0003517,FBgn0004638,FBgn0005593,FBgn0010078,FBgn0010198,FBgn0010265,FBgn0010409,FBgn0010411,FBgn0013325,FBgn0015288,FBgn0015756,FBgn0017545,FBgn0023170,FBgn0025286,FBgn0029897,FBgn0031980,FBgn0032987,FBgn0033699,FBgn0034138,FBgn0034967,FBgn0034968,FBgn0035422,FBgn0036213,FBgn0039857,FBgn0086710,FBgn0261549,FBgn0261606
cellular protein metabolic process	GO:0044267	0.00418099	FBgn0000556,FBgn0002590,FBgn0002593,FBgn0002622,FBgn0002930,FBgn0003274,FBgn0003517,FBgn0003941,FBgn0003942,FBgn0004403,FBgn0004638,FBgn0005593,FBgn0010078,FBgn0010198,FBgn0010265,FBgn0010409,FBgn0010411,FBgn0010412,FBgn0013325,FBgn0015288,FBgn0015756,FBgn0016726,FBgn0017545,FBgn0019936,FBgn0023170,FBgn0025286,FBgn0028360,FBgn0028697,FBgn0028737,FBgn0029176,FBgn0029897,FBgn0030136,FBgn0030693,FBg…
cell cycle process	GO:0022402	0.00419283	FBgn0002590,FBgn0002622,FBgn0003517,FBgn0005593,FBgn0010078,FBgn0010198,FBgn0010265,FBgn0010409,FBgn0010411,FBgn0013325,FBgn0015288,FBgn0015756,FBgn0017545,FBgn0023170,FBgn0025286,FBgn0029897,FBgn0031980,FBgn0032987,FBgn0033699,FBgn0033912,FBgn0034138,FBgn0034968,FBgn0035422,FBgn0036213,FBgn0037351,FBgn0037874,FBgn0039857,FBgn0086710,FBgn0261606
protein localization to endoplasmic reticulum	GO:0070972	0.00480353	FBgn0010638,FBgn0011016,FBgn0021795,FBgn0033691,FBgn0086357
SRP-dependent cotranslational protein targeting to membrane, translocation	GO:0006616	0.0192511	FBgn0010638,FBgn0033691,FBgn0086357
cell cycle	GO:0007049	0.0370089	FBgn0002590,FBgn0002622,FBgn0003517,FBgn0005593,FBgn0010078,FBgn0010198,FBgn0010265,FBgn0010409,FBgn0010411,FBgn0013325,FBgn0015288,FBgn0015756,FBgn0017545,FBgn0023170,FBgn0025286,FBgn0028360,FBgn0029897,FBgn0031980,FBgn0032987,FBgn0033699,FBgn0033912,FBgn0034138,FBgn0034968,FBgn0035422,FBgn0036213,FBgn0037351,FBgn0037874,FBgn0039857,FBgn0086710,FBgn0261606
gene expression	GO:0010467	0.0465073	FBgn0000556,FBgn0002576,FBgn0002590,FBgn0002593,FBgn0002622,FBgn0003274,FBgn0003517,FBgn0003651,FBgn0003941,FBgn0003942,FBgn0004396,FBgn0004403,FBgn0004638,FBgn0005593,FBgn0010078,FBgn0010198,FBgn0010265,FBgn0010409,FBgn0010411,FBgn0010412,FBgn0013325,FBgn0015288,FBgn0015756,FBgn0016726,FBgn0017545,FBgn0019936,FBgn0023170,FBgn0025286,FBgn0028697,FBgn0028737,FBgn0029176,FBgn0029897,FBgn0030136,FBg…

## Sheet: det. in TRAP (9030)
Biological Process				Cellular Component				Molecular Function				Protein Domain Enrichment
GO Term	GO Identifier	P-value	Genes	GO Term	GO identifier	P-value	Genes	GO Term	GO identifier	P-value	Genes	Protein Domain	InterPro Identifier	p-value	Genes
single-organism cellular process	GO:0044763	8.59226e-144	FBgn0000015,FBgn0000017,FBgn0000018,FBgn0000024,FBgn0000028,FBgn0000036,FBgn0000037,FBgn0000038,FBgn0000039,FBgn0000042,FBgn0000043,FBgn0000044,FBgn0000046,FBgn0000047,FBgn0000052,FBgn0000053,FBgn0000054,FBgn0000063,FBgn0000064,FBgn0000075,FBgn0000083,FBgn0000097,FBgn0000100,FBgn0000108,FBgn0000109,FBgn0000114,FBgn0000115,FBgn0000117,FBgn0000119,FBgn0000120,FBgn0000121,FBgn0000139,FBgn0000150,FBg…	cell	GO:0005623	1.60965e-52	FBgn0000008,FBgn0000015,FBgn0000017,FBgn0000018,FBgn0000024,FBgn0000028,FBgn0000032,FBgn0000036,FBgn0000037,FBgn0000038,FBgn0000039,FBgn0000042,FBgn0000043,FBgn0000044,FBgn0000045,FBgn0000046,FBgn0000047,FBgn0000053,FBgn0000054,FBgn0000063,FBgn0000064,FBgn0000071,FBgn0000083,FBgn0000097,FBgn0000100,FBgn0000108,FBgn0000109,FBgn0000114,FBgn0000115,FBgn0000116,FBgn0000117,FBgn0000119,FBgn0000120,FBg…	ion binding	GO:0043167	1.5002e-49	FBgn0000017,FBgn0000053,FBgn0000063,FBgn0000075,FBgn0000078,FBgn0000079,FBgn0000083,FBgn0000084,FBgn0000108,FBgn0000115,FBgn0000139,FBgn0000150,FBgn0000153,FBgn0000163,FBgn0000212,FBgn0000229,FBgn0000233,FBgn0000239,FBgn0000241,FBgn0000253,FBgn0000273,FBgn0000283,FBgn0000286,FBgn0000287,FBgn0000289,FBgn0000307,FBgn0000308,FBgn0000317,FBgn0000346,FBgn0000352,FBgn0000384,FBgn0000395,FBgn0000422,FBg…	Pleckstrin-homology domain (PH domain)/Phosphotyrosine-binding domain (PTB)	IPR011993	1.07341e-12	FBgn0000244,FBgn0000317,FBgn0000414,FBgn0000578,FBgn0001965,FBgn0002466,FBgn0002973,FBgn0003016,FBgn0003392,FBgn0003416,FBgn0003502,FBgn0003969,FBgn0004049,FBgn0004133,FBgn0004167,FBgn0004390,FBgn0004583,FBgn0004611,FBgn0010278,FBgn0010379,FBgn0010434,FBgn0011661,FBgn0015296,FBgn0015803,FBgn0016794,FBgn0020278,FBgn0020386,FBgn0020626,FBgn0020767,FBgn0021818,FBgn0023001,FBgn0023172,FBgn0024248,FBg…
biological regulation	GO:0065007	5.55276e-123	FBgn0000015,FBgn0000017,FBgn0000018,FBgn0000024,FBgn0000028,FBgn0000037,FBgn0000042,FBgn0000044,FBgn0000054,FBgn0000057,FBgn0000063,FBgn0000064,FBgn0000083,FBgn0000097,FBgn0000108,FBgn0000114,FBgn0000115,FBgn0000117,FBgn0000119,FBgn0000120,FBgn0000121,FBgn0000139,FBgn0000150,FBgn0000157,FBgn0000163,FBgn0000173,FBgn0000179,FBgn0000180,FBgn0000181,FBgn0000182,FBgn0000183,FBgn0000206,FBgn0000212,FBg…	cell part	GO:0044464	1.60965e-52	FBgn0000008,FBgn0000015,FBgn0000017,FBgn0000018,FBgn0000024,FBgn0000028,FBgn0000032,FBgn0000036,FBgn0000037,FBgn0000038,FBgn0000039,FBgn0000042,FBgn0000043,FBgn0000044,FBgn0000045,FBgn0000046,FBgn0000047,FBgn0000053,FBgn0000054,FBgn0000063,FBgn0000064,FBgn0000071,FBgn0000083,FBgn0000097,FBgn0000100,FBgn0000108,FBgn0000109,FBgn0000114,FBgn0000115,FBgn0000116,FBgn0000117,FBgn0000119,FBgn0000120,FBg…	protein binding	GO:0005515	3.01715e-37	FBgn0000017,FBgn0000024,FBgn0000032,FBgn0000083,FBgn0000084,FBgn0000097,FBgn0000108,FBgn0000114,FBgn0000115,FBgn0000117,FBgn0000119,FBgn0000120,FBgn0000121,FBgn0000150,FBgn0000163,FBgn0000173,FBgn0000179,FBgn0000182,FBgn0000183,FBgn0000206,FBgn0000212,FBgn0000229,FBgn0000233,FBgn0000244,FBgn0000247,FBgn0000250,FBgn0000253,FBgn0000256,FBgn0000257,FBgn0000273,FBgn0000283,FBgn0000308,FBgn0000317,FBg…	Immunoglobulin-like domain	IPR007110	4.29559e-12	FBgn0000071,FBgn0000464,FBgn0000547,FBgn0000633,FBgn0000635,FBgn0000636,FBgn0001257,FBgn0002543,FBgn0003137,FBgn0003285,FBgn0003984,FBgn0004369,FBgn0004839,FBgn0005592,FBgn0005631,FBgn0005666,FBgn0010114,FBgn0010238,FBgn0010389,FBgn0010473,FBgn0011260,FBgn0011592,FBgn0011828,FBgn0013433,FBgn0014007,FBgn0015399,FBgn0015400,FBgn0016061,FBgn0017590,FBgn0021764,FBgn0024189,FBgn0025878,FBgn0028369,FBg…
regulation of biological process	GO:0050789	2.00853e-117	FBgn0000015,FBgn0000017,FBgn0000018,FBgn0000028,FBgn0000037,FBgn0000044,FBgn0000054,FBgn0000057,FBgn0000063,FBgn0000064,FBgn0000097,FBgn0000108,FBgn0000114,FBgn0000115,FBgn0000117,FBgn0000119,FBgn0000120,FBgn0000121,FBgn0000139,FBgn0000157,FBgn0000163,FBgn0000173,FBgn0000179,FBgn0000180,FBgn0000181,FBgn0000182,FBgn0000183,FBgn0000206,FBgn0000212,FBgn0000229,FBgn0000233,FBgn0000239,FBgn0000247,FBg…	membrane-bounded organelle	GO:0043227	1.07327e-51	FBgn0000015,FBgn0000018,FBgn0000028,FBgn0000032,FBgn0000042,FBgn0000043,FBgn0000046,FBgn0000054,FBgn0000063,FBgn0000097,FBgn0000100,FBgn0000114,FBgn0000115,FBgn0000117,FBgn0000119,FBgn0000121,FBgn0000139,FBgn0000152,FBgn0000157,FBgn0000173,FBgn0000179,FBgn0000183,FBgn0000206,FBgn0000212,FBgn0000233,FBgn0000246,FBgn0000251,FBgn0000253,FBgn0000257,FBgn0000259,FBgn0000261,FBgn0000283,FBgn0000286,FBg…	nucleotide binding	GO:0000166	1.72213e-32	FBgn0000017,FBgn0000053,FBgn0000063,FBgn0000114,FBgn0000115,FBgn0000150,FBgn0000212,FBgn0000229,FBgn0000239,FBgn0000241,FBgn0000273,FBgn0000317,FBgn0000346,FBgn0000352,FBgn0000384,FBgn0000489,FBgn0000556,FBgn0000557,FBgn0000559,FBgn0000721,FBgn0000723,FBgn0001079,FBgn0001091,FBgn0001092,FBgn0001104,FBgn0001112,FBgn0001122,FBgn0001123,FBgn0001128,FBgn0001179,FBgn0001186,FBgn0001215,FBgn0001220,FBg…	Immunoglobulin subtype 2	IPR003598	7.14645e-09	FBgn0000071,FBgn0000464,FBgn0000547,FBgn0000633,FBgn0000635,FBgn0001257,FBgn0002543,FBgn0003137,FBgn0003285,FBgn0003984,FBgn0004839,FBgn0005592,FBgn0005631,FBgn0005666,FBgn0010238,FBgn0010389,FBgn0010473,FBgn0011592,FBgn0011828,FBgn0014007,FBgn0015399,FBgn0015400,FBgn0016061,FBgn0017590,FBgn0021764,FBgn0024189,FBgn0025878,FBgn0028370,FBgn0028482,FBgn0029082,FBgn0030174,FBgn0030887,FBgn0031016,FBg…
single-organism process	GO:0044699	2.06658e-115	FBgn0000008,FBgn0000015,FBgn0000017,FBgn0000018,FBgn0000024,FBgn0000028,FBgn0000036,FBgn0000037,FBgn0000038,FBgn0000039,FBgn0000042,FBgn0000043,FBgn0000044,FBgn0000046,FBgn0000047,FBgn0000052,FBgn0000053,FBgn0000054,FBgn0000057,FBgn0000063,FBgn0000064,FBgn0000075,FBgn0000083,FBgn0000097,FBgn0000100,FBgn0000108,FBgn0000109,FBgn0000114,FBgn0000115,FBgn0000117,FBgn0000119,FBgn0000120,FBgn0000121,FBg…	intracellular membrane-bounded organelle	GO:0043231	5.24034e-51	FBgn0000015,FBgn0000018,FBgn0000028,FBgn0000032,FBgn0000042,FBgn0000043,FBgn0000046,FBgn0000054,FBgn0000063,FBgn0000097,FBgn0000100,FBgn0000114,FBgn0000115,FBgn0000117,FBgn0000119,FBgn0000121,FBgn0000139,FBgn0000152,FBgn0000157,FBgn0000173,FBgn0000179,FBgn0000183,FBgn0000206,FBgn0000212,FBgn0000233,FBgn0000246,FBgn0000251,FBgn0000253,FBgn0000257,FBgn0000259,FBgn0000261,FBgn0000283,FBgn0000286,FBg…	nucleoside phosphate binding	GO:1901265	1.72213e-32	FBgn0000017,FBgn0000053,FBgn0000063,FBgn0000114,FBgn0000115,FBgn0000150,FBgn0000212,FBgn0000229,FBgn0000239,FBgn0000241,FBgn0000273,FBgn0000317,FBgn0000346,FBgn0000352,FBgn0000384,FBgn0000489,FBgn0000556,FBgn0000557,FBgn0000559,FBgn0000721,FBgn0000723,FBgn0001079,FBgn0001091,FBgn0001092,FBgn0001104,FBgn0001112,FBgn0001122,FBgn0001123,FBgn0001128,FBgn0001179,FBgn0001186,FBgn0001215,FBgn0001220,FBg…	Immunoglobulin subtype	IPR003599	1.62943e-08	FBgn0000071,FBgn0000547,FBgn0000633,FBgn0000635,FBgn0002543,FBgn0003285,FBgn0004369,FBgn0004839,FBgn0005592,FBgn0005666,FBgn0010114,FBgn0010238,FBgn0010389,FBgn0010473,FBgn0011260,FBgn0011592,FBgn0011828,FBgn0013433,FBgn0014007,FBgn0016061,FBgn0017590,FBgn0021764,FBgn0024189,FBgn0025878,FBgn0028369,FBgn0028482,FBgn0029082,FBgn0029974,FBgn0030466,FBgn0030723,FBgn0031627,FBgn0031725,FBgn0031872,FBg…
system development	GO:0048731	1.45568e-108	FBgn0000008,FBgn0000015,FBgn0000017,FBgn0000028,FBgn0000042,FBgn0000044,FBgn0000054,FBgn0000083,FBgn0000097,FBgn0000108,FBgn0000114,FBgn0000115,FBgn0000117,FBgn0000119,FBgn0000139,FBgn0000150,FBgn0000157,FBgn0000163,FBgn0000173,FBgn0000179,FBgn0000180,FBgn0000206,FBgn0000212,FBgn0000229,FBgn0000233,FBgn0000239,FBgn0000244,FBgn0000250,FBgn0000251,FBgn0000253,FBgn0000259,FBgn0000261,FBgn0000273,FBg…	intracellular organelle	GO:0043229	3.3756e-41	FBgn0000015,FBgn0000018,FBgn0000028,FBgn0000032,FBgn0000042,FBgn0000043,FBgn0000044,FBgn0000045,FBgn0000046,FBgn0000047,FBgn0000054,FBgn0000063,FBgn0000064,FBgn0000097,FBgn0000100,FBgn0000114,FBgn0000115,FBgn0000117,FBgn0000119,FBgn0000121,FBgn0000139,FBgn0000150,FBgn0000152,FBgn0000157,FBgn0000173,FBgn0000179,FBgn0000180,FBgn0000181,FBgn0000183,FBgn0000206,FBgn0000212,FBgn0000233,FBgn0000239,FBg…	anion binding	GO:0043168	8.27011e-31	FBgn0000017,FBgn0000053,FBgn0000063,FBgn0000075,FBgn0000083,FBgn0000084,FBgn0000108,FBgn0000115,FBgn0000150,FBgn0000153,FBgn0000163,FBgn0000212,FBgn0000229,FBgn0000239,FBgn0000241,FBgn0000273,FBgn0000308,FBgn0000317,FBgn0000346,FBgn0000352,FBgn0000384,FBgn0000395,FBgn0000422,FBgn0000489,FBgn0000490,FBgn0000499,FBgn0000556,FBgn0000557,FBgn0000559,FBgn0000566,FBgn0000721,FBgn0000723,FBgn0001079,FBg…	Armadillo-type fold	IPR016024	6.43847e-08	FBgn0000117,FBgn0000319,FBgn0001087,FBgn0002566,FBgn0003165,FBgn0003210,FBgn0004367,FBgn0004655,FBgn0005198,FBgn0005632,FBgn0008635,FBgn0010380,FBgn0010417,FBgn0010488,FBgn0010812,FBgn0011202,FBgn0011674,FBgn0011836,FBgn0015269,FBgn0015277,FBgn0015278,FBgn0015279,FBgn0015477,FBgn0015527,FBgn0015589,FBgn0016070,FBgn0016081,FBgn0017572,FBgn0020497,FBgn0020616,FBgn0021760,FBgn0021796,FBgn0022213,FBg…
regulation of cellular process	GO:0050794	4.74566e-108	FBgn0000015,FBgn0000017,FBgn0000018,FBgn0000028,FBgn0000037,FBgn0000044,FBgn0000054,FBgn0000063,FBgn0000064,FBgn0000097,FBgn0000108,FBgn0000114,FBgn0000115,FBgn0000117,FBgn0000119,FBgn0000120,FBgn0000121,FBgn0000139,FBgn0000157,FBgn0000163,FBgn0000173,FBgn0000179,FBgn0000180,FBgn0000181,FBgn0000182,FBgn0000183,FBgn0000206,FBgn0000212,FBgn0000229,FBgn0000233,FBgn0000247,FBgn0000250,FBgn0000251,FBg…	organelle	GO:0043226	3.376e-40	FBgn0000015,FBgn0000018,FBgn0000028,FBgn0000032,FBgn0000042,FBgn0000043,FBgn0000044,FBgn0000045,FBgn0000046,FBgn0000047,FBgn0000054,FBgn0000063,FBgn0000064,FBgn0000097,FBgn0000100,FBgn0000114,FBgn0000115,FBgn0000117,FBgn0000119,FBgn0000121,FBgn0000139,FBgn0000150,FBgn0000152,FBgn0000157,FBgn0000173,FBgn0000179,FBgn0000180,FBgn0000181,FBgn0000183,FBgn0000206,FBgn0000212,FBgn0000233,FBgn0000239,FBg…	small molecule binding	GO:0036094	3.28053e-26	FBgn0000017,FBgn0000053,FBgn0000063,FBgn0000114,FBgn0000115,FBgn0000150,FBgn0000212,FBgn0000229,FBgn0000239,FBgn0000241,FBgn0000273,FBgn0000317,FBgn0000346,FBgn0000352,FBgn0000384,FBgn0000489,FBgn0000556,FBgn0000557,FBgn0000559,FBgn0000721,FBgn0000723,FBgn0001079,FBgn0001091,FBgn0001092,FBgn0001104,FBgn0001112,FBgn0001122,FBgn0001123,FBgn0001128,FBgn0001179,FBgn0001186,FBgn0001208,FBgn0001215,FBg…	Immunoglobulin I-set	IPR013098	1.74012e-07	FBgn0000071,FBgn0000464,FBgn0000547,FBgn0000633,FBgn0000635,FBgn0001257,FBgn0002543,FBgn0003137,FBgn0003285,FBgn0003984,FBgn0004839,FBgn0005592,FBgn0005631,FBgn0005666,FBgn0010238,FBgn0010389,FBgn0010473,FBgn0011592,FBgn0011828,FBgn0015399,FBgn0015400,FBgn0017590,FBgn0021764,FBgn0024189,FBgn0025878,FBgn0028369,FBgn0028370,FBgn0028482,FBgn0029082,FBgn0029974,FBgn0030887,FBgn0031016,FBgn0031627,FBg…
developmental process	GO:0032502	4.14613e-86	FBgn0000008,FBgn0000015,FBgn0000017,FBgn0000018,FBgn0000028,FBgn0000042,FBgn0000044,FBgn0000047,FBgn0000054,FBgn0000064,FBgn0000075,FBgn0000083,FBgn0000097,FBgn0000108,FBgn0000114,FBgn0000115,FBgn0000117,FBgn0000119,FBgn0000139,FBgn0000150,FBgn0000153,FBgn0000157,FBgn0000163,FBgn0000173,FBgn0000179,FBgn0000180,FBgn0000181,FBgn0000182,FBgn0000183,FBgn0000206,FBgn0000212,FBgn0000221,FBgn0000229,FBg…	intracellular	GO:0005622	2.36633e-27	FBgn0000015,FBgn0000017,FBgn0000018,FBgn0000024,FBgn0000028,FBgn0000032,FBgn0000042,FBgn0000043,FBgn0000044,FBgn0000045,FBgn0000046,FBgn0000047,FBgn0000053,FBgn0000054,FBgn0000063,FBgn0000064,FBgn0000083,FBgn0000097,FBgn0000100,FBgn0000109,FBgn0000114,FBgn0000115,FBgn0000116,FBgn0000117,FBgn0000119,FBgn0000120,FBgn0000121,FBgn0000139,FBgn0000150,FBgn0000152,FBgn0000157,FBgn0000163,FBgn0000173,FBg…	ribonucleoside binding	GO:0032549	3.31095e-26	FBgn0000017,FBgn0000053,FBgn0000063,FBgn0000115,FBgn0000150,FBgn0000212,FBgn0000229,FBgn0000239,FBgn0000241,FBgn0000273,FBgn0000317,FBgn0000346,FBgn0000352,FBgn0000384,FBgn0000489,FBgn0000556,FBgn0000557,FBgn0000559,FBgn0000721,FBgn0000723,FBgn0001079,FBgn0001104,FBgn0001122,FBgn0001123,FBgn0001179,FBgn0001186,FBgn0001220,FBgn0001233,FBgn0001308,FBgn0001330,FBgn0001565,FBgn0001942,FBgn0001986,FBg…	Pleckstrin homology domain	IPR001849	2.73568e-07	FBgn0001965,FBgn0003016,FBgn0003392,FBgn0003416,FBgn0003502,FBgn0003969,FBgn0004133,FBgn0004167,FBgn0004390,FBgn0010379,FBgn0015803,FBgn0016794,FBgn0020626,FBgn0021818,FBgn0023001,FBgn0023081,FBgn0023172,FBgn0024248,FBgn0024277,FBgn0025381,FBgn0025802,FBgn0025836,FBgn0026179,FBgn0026181,FBgn0027569,FBgn0028509,FBgn0028717,FBgn0029944,FBgn0030685,FBgn0030808,FBgn0031768,FBgn0032796,FBgn0033463,FBg…
single-organism developmental process	GO:0044767	1.37179e-84	FBgn0000008,FBgn0000015,FBgn0000017,FBgn0000018,FBgn0000028,FBgn0000042,FBgn0000044,FBgn0000047,FBgn0000054,FBgn0000075,FBgn0000083,FBgn0000097,FBgn0000108,FBgn0000114,FBgn0000115,FBgn0000117,FBgn0000119,FBgn0000139,FBgn0000150,FBgn0000153,FBgn0000157,FBgn0000163,FBgn0000173,FBgn0000179,FBgn0000180,FBgn0000181,FBgn0000182,FBgn0000183,FBgn0000206,FBgn0000212,FBgn0000221,FBgn0000229,FBgn0000233,FBg…	intracellular part	GO:0044424	1.51326e-25	FBgn0000015,FBgn0000017,FBgn0000018,FBgn0000024,FBgn0000028,FBgn0000032,FBgn0000042,FBgn0000043,FBgn0000044,FBgn0000045,FBgn0000046,FBgn0000047,FBgn0000053,FBgn0000054,FBgn0000063,FBgn0000064,FBgn0000083,FBgn0000097,FBgn0000100,FBgn0000109,FBgn0000114,FBgn0000115,FBgn0000116,FBgn0000117,FBgn0000119,FBgn0000120,FBgn0000121,FBgn0000139,FBgn0000150,FBgn0000152,FBgn0000157,FBgn0000163,FBgn0000173,FBg…	nucleoside binding	GO:0001882	3.72539e-26	FBgn0000017,FBgn0000053,FBgn0000063,FBgn0000115,FBgn0000150,FBgn0000212,FBgn0000229,FBgn0000239,FBgn0000241,FBgn0000273,FBgn0000317,FBgn0000346,FBgn0000352,FBgn0000384,FBgn0000489,FBgn0000556,FBgn0000557,FBgn0000559,FBgn0000721,FBgn0000723,FBgn0001079,FBgn0001104,FBgn0001122,FBgn0001123,FBgn0001179,FBgn0001186,FBgn0001220,FBgn0001233,FBgn0001308,FBgn0001330,FBgn0001565,FBgn0001942,FBgn0001986,FBg…	P-loop containing nucleoside triphosphate hydrolase	IPR027417	1.80668e-06	FBgn0000115,FBgn0000212,FBgn0000241,FBgn0000317,FBgn0000346,FBgn0000352,FBgn0000384,FBgn0000556,FBgn0000557,FBgn0000559,FBgn0001104,FBgn0001122,FBgn0001123,FBgn0001179,FBgn0001308,FBgn0001330,FBgn0001565,FBgn0001624,FBgn0001942,FBgn0001986,FBgn0002567,FBgn0002774,FBgn0002899,FBgn0002905,FBgn0002906,FBgn0002938,FBgn0002948,FBgn0002989,FBgn0003089,FBgn0003205,FBgn0003206,FBgn0003261,FBgn0003392,FBg…
cell communication	GO:0007154	1.67053e-84	FBgn0000017,FBgn0000024,FBgn0000036,FBgn0000037,FBgn0000038,FBgn0000039,FBgn0000097,FBgn0000115,FBgn0000117,FBgn0000119,FBgn0000120,FBgn0000121,FBgn0000163,FBgn0000173,FBgn0000180,FBgn0000183,FBgn0000206,FBgn0000212,FBgn0000229,FBgn0000247,FBgn0000250,FBgn0000253,FBgn0000257,FBgn0000259,FBgn0000261,FBgn0000273,FBgn0000303,FBgn0000319,FBgn0000330,FBgn0000339,FBgn0000346,FBgn0000352,FBgn0000382,FBg…	plasma membrane	GO:0005886	3.9436e-22	FBgn0000008,FBgn0000017,FBgn0000024,FBgn0000036,FBgn0000037,FBgn0000038,FBgn0000039,FBgn0000044,FBgn0000071,FBgn0000108,FBgn0000116,FBgn0000117,FBgn0000119,FBgn0000150,FBgn0000163,FBgn0000180,FBgn0000182,FBgn0000206,FBgn0000241,FBgn0000253,FBgn0000261,FBgn0000273,FBgn0000319,FBgn0000339,FBgn0000352,FBgn0000384,FBgn0000463,FBgn0000464,FBgn0000497,FBgn0000499,FBgn0000535,FBgn0000547,FBgn0000579,FBg…	purine nucleotide binding	GO:0017076	3.73544e-26	FBgn0000017,FBgn0000053,FBgn0000063,FBgn0000115,FBgn0000150,FBgn0000212,FBgn0000229,FBgn0000239,FBgn0000241,FBgn0000273,FBgn0000317,FBgn0000346,FBgn0000352,FBgn0000384,FBgn0000489,FBgn0000556,FBgn0000557,FBgn0000559,FBgn0000721,FBgn0000723,FBgn0001079,FBgn0001104,FBgn0001122,FBgn0001123,FBgn0001179,FBgn0001186,FBgn0001220,FBgn0001233,FBgn0001308,FBgn0001330,FBgn0001565,FBgn0001942,FBgn0001986,FBg…	PDZ domain	IPR001478	3.59509e-05	FBgn0000008,FBgn0000163,FBgn0000499,FBgn0001259,FBgn0001263,FBgn0001624,FBgn0010504,FBgn0010620,FBgn0010905,FBgn0013759,FBgn0020278,FBgn0021818,FBgn0023172,FBgn0024728,FBgn0026059,FBgn0026192,FBgn0026313,FBgn0026374,FBgn0029830,FBgn0029835,FBgn0030358,FBgn0031118,FBgn0032363,FBgn0032447,FBgn0033656,FBgn0033984,FBgn0034135,FBgn0034590,FBgn0035148,FBgn0035676,FBgn0035917,FBgn0036044,FBgn0036919,FBg…
multicellular organismal development	GO:0007275	2.06053e-83	FBgn0000008,FBgn0000015,FBgn0000017,FBgn0000028,FBgn0000042,FBgn0000044,FBgn0000054,FBgn0000075,FBgn0000083,FBgn0000097,FBgn0000108,FBgn0000114,FBgn0000115,FBgn0000117,FBgn0000119,FBgn0000139,FBgn0000150,FBgn0000157,FBgn0000163,FBgn0000173,FBgn0000179,FBgn0000180,FBgn0000181,FBgn0000183,FBgn0000206,FBgn0000212,FBgn0000221,FBgn0000229,FBgn0000233,FBgn0000239,FBgn0000244,FBgn0000250,FBgn0000251,FBg…	cell periphery	GO:0071944	4.76072e-20	FBgn0000008,FBgn0000017,FBgn0000024,FBgn0000036,FBgn0000037,FBgn0000038,FBgn0000039,FBgn0000044,FBgn0000071,FBgn0000083,FBgn0000108,FBgn0000116,FBgn0000117,FBgn0000119,FBgn0000150,FBgn0000152,FBgn0000163,FBgn0000180,FBgn0000182,FBgn0000206,FBgn0000241,FBgn0000253,FBgn0000256,FBgn0000261,FBgn0000273,FBgn0000317,FBgn0000319,FBgn0000339,FBgn0000352,FBgn0000357,FBgn0000384,FBgn0000463,FBgn0000464,FBg…	purine ribonucleoside triphosphate binding	GO:0035639	5.22483e-26	FBgn0000017,FBgn0000053,FBgn0000063,FBgn0000115,FBgn0000150,FBgn0000212,FBgn0000229,FBgn0000239,FBgn0000241,FBgn0000273,FBgn0000317,FBgn0000346,FBgn0000352,FBgn0000384,FBgn0000489,FBgn0000556,FBgn0000557,FBgn0000559,FBgn0000721,FBgn0000723,FBgn0001079,FBgn0001104,FBgn0001122,FBgn0001123,FBgn0001179,FBgn0001186,FBgn0001220,FBgn0001233,FBgn0001308,FBgn0001330,FBgn0001565,FBgn0001942,FBgn0001986,FBg…	SH3 domain	IPR001452	5.11368e-05	FBgn0000017,FBgn0000317,FBgn0001624,FBgn0003416,FBgn0003502,FBgn0003969,FBgn0004167,FBgn0004638,FBgn0010583,FBgn0010877,FBgn0013733,FBgn0013759,FBgn0015513,FBgn0015803,FBgn0020510,FBgn0023388,FBgn0024277,FBgn0024811,FBgn0025865,FBgn0027356,FBgn0027363,FBgn0027598,FBgn0028484,FBgn0029095,FBgn0029997,FBgn0030018,FBgn0030327,FBgn0030685,FBgn0031842,FBgn0032363,FBgn0032821,FBgn0033504,FBgn0033812,FBg…
nervous system development	GO:0007399	1.75243e-82	FBgn0000017,FBgn0000028,FBgn0000042,FBgn0000054,FBgn0000097,FBgn0000108,FBgn0000117,FBgn0000119,FBgn0000139,FBgn0000157,FBgn0000163,FBgn0000173,FBgn0000180,FBgn0000206,FBgn0000212,FBgn0000229,FBgn0000239,FBgn0000250,FBgn0000253,FBgn0000259,FBgn0000287,FBgn0000307,FBgn0000308,FBgn0000317,FBgn0000320,FBgn0000330,FBgn0000377,FBgn0000382,FBgn0000404,FBgn0000411,FBgn0000414,FBgn0000448,FBgn0000459,FBg…	nucleus	GO:0005634	2.21422e-19	FBgn0000015,FBgn0000018,FBgn0000028,FBgn0000032,FBgn0000042,FBgn0000043,FBgn0000046,FBgn0000054,FBgn0000063,FBgn0000097,FBgn0000100,FBgn0000114,FBgn0000117,FBgn0000139,FBgn0000152,FBgn0000157,FBgn0000173,FBgn0000179,FBgn0000212,FBgn0000233,FBgn0000246,FBgn0000251,FBgn0000253,FBgn0000259,FBgn0000283,FBgn0000286,FBgn0000287,FBgn0000289,FBgn0000320,FBgn0000370,FBgn0000376,FBgn0000377,FBgn0000404,FBg…	purine nucleoside binding	GO:0001883	5.53029e-26	FBgn0000017,FBgn0000053,FBgn0000063,FBgn0000115,FBgn0000150,FBgn0000212,FBgn0000229,FBgn0000239,FBgn0000241,FBgn0000273,FBgn0000317,FBgn0000346,FBgn0000352,FBgn0000384,FBgn0000489,FBgn0000556,FBgn0000557,FBgn0000559,FBgn0000721,FBgn0000723,FBgn0001079,FBgn0001104,FBgn0001122,FBgn0001123,FBgn0001179,FBgn0001186,FBgn0001220,FBgn0001233,FBgn0001308,FBgn0001330,FBgn0001565,FBgn0001942,FBgn0001986,FBg…	Armadillo-like helical	IPR011989	0.000133039	FBgn0000117,FBgn0001087,FBgn0003165,FBgn0003210,FBgn0004655,FBgn0008635,FBgn0010380,FBgn0010417,FBgn0010812,FBgn0011674,FBgn0014342,FBgn0015477,FBgn0015527,FBgn0015589,FBgn0017572,FBgn0020378,FBgn0020497,FBgn0021760,FBgn0021796,FBgn0022213,FBgn0022787,FBgn0022960,FBgn0023001,FBgn0024889,FBgn0024921,FBgn0025621,FBgn0026252,FBgn0026401,FBgn0026598,FBgn0026679,FBgn0027338,FBgn0027507,FBgn0027509,FBg…
signaling	GO:0023052	2.85447e-79	FBgn0000017,FBgn0000024,FBgn0000036,FBgn0000037,FBgn0000038,FBgn0000039,FBgn0000097,FBgn0000115,FBgn0000117,FBgn0000119,FBgn0000120,FBgn0000121,FBgn0000163,FBgn0000173,FBgn0000180,FBgn0000183,FBgn0000206,FBgn0000212,FBgn0000229,FBgn0000247,FBgn0000250,FBgn0000253,FBgn0000257,FBgn0000261,FBgn0000273,FBgn0000303,FBgn0000319,FBgn0000330,FBgn0000339,FBgn0000346,FBgn0000352,FBgn0000382,FBgn0000384,FBg…	endomembrane system	GO:0012505	3.0401e-19	FBgn0000083,FBgn0000114,FBgn0000115,FBgn0000119,FBgn0000121,FBgn0000152,FBgn0000183,FBgn0000206,FBgn0000257,FBgn0000319,FBgn0000463,FBgn0000482,FBgn0000490,FBgn0000636,FBgn0001085,FBgn0001087,FBgn0001202,FBgn0001218,FBgn0001316,FBgn0002524,FBgn0002525,FBgn0002567,FBgn0002932,FBgn0002936,FBgn0002940,FBgn0003048,FBgn0003089,FBgn0003165,FBgn0003218,FBgn0003268,FBgn0003292,FBgn0003295,FBgn0003310,FBg…	purine ribonucleoside binding	GO:0032550	5.67703e-26	FBgn0000017,FBgn0000053,FBgn0000063,FBgn0000115,FBgn0000150,FBgn0000212,FBgn0000229,FBgn0000239,FBgn0000241,FBgn0000273,FBgn0000317,FBgn0000346,FBgn0000352,FBgn0000384,FBgn0000489,FBgn0000556,FBgn0000557,FBgn0000559,FBgn0000721,FBgn0000723,FBgn0001079,FBgn0001104,FBgn0001122,FBgn0001123,FBgn0001179,FBgn0001186,FBgn0001220,FBgn0001233,FBgn0001308,FBgn0001330,FBgn0001565,FBgn0001942,FBgn0001986,FBg…	Protein kinase-like domain	IPR011009	0.000141306	FBgn0000017,FBgn0000063,FBgn0000229,FBgn0000273,FBgn0000489,FBgn0000536,FBgn0000721,FBgn0000723,FBgn0001079,FBgn0002413,FBgn0002466,FBgn0002938,FBgn0003079,FBgn0003091,FBgn0003093,FBgn0003169,FBgn0003256,FBgn0003317,FBgn0003366,FBgn0003371,FBgn0003502,FBgn0003716,FBgn0003731,FBgn0003744,FBgn0004107,FBgn0004367,FBgn0004373,FBgn0004784,FBgn0004839,FBgn0004864,FBgn0004876,FBgn0005592,FBgn0005640,FBg…
single organism signaling	GO:0044700	4.93087e-79	FBgn0000017,FBgn0000024,FBgn0000036,FBgn0000037,FBgn0000038,FBgn0000039,FBgn0000097,FBgn0000115,FBgn0000117,FBgn0000119,FBgn0000120,FBgn0000121,FBgn0000163,FBgn0000173,FBgn0000180,FBgn0000183,FBgn0000206,FBgn0000212,FBgn0000229,FBgn0000247,FBgn0000250,FBgn0000253,FBgn0000257,FBgn0000261,FBgn0000273,FBgn0000303,FBgn0000319,FBgn0000330,FBgn0000339,FBgn0000346,FBgn0000352,FBgn0000382,FBgn0000384,FBg…	lipid particle	GO:0005811	3.65409e-17	FBgn0000042,FBgn0000046,FBgn0000319,FBgn0000406,FBgn0000556,FBgn0000557,FBgn0000559,FBgn0000579,FBgn0000639,FBgn0000640,FBgn0001091,FBgn0001092,FBgn0001125,FBgn0001128,FBgn0001142,FBgn0001197,FBgn0001208,FBgn0001216,FBgn0001218,FBgn0001220,FBgn0001233,FBgn0001248,FBgn0001316,FBgn0002031,FBgn0002525,FBgn0002562,FBgn0002563,FBgn0002564,FBgn0002565,FBgn0003074,FBgn0003360,FBgn0003885,FBgn0004045,FBg…	purine ribonucleotide binding	GO:0032555	5.67703e-26	FBgn0000017,FBgn0000053,FBgn0000063,FBgn0000115,FBgn0000150,FBgn0000212,FBgn0000229,FBgn0000239,FBgn0000241,FBgn0000273,FBgn0000317,FBgn0000346,FBgn0000352,FBgn0000384,FBgn0000489,FBgn0000556,FBgn0000557,FBgn0000559,FBgn0000721,FBgn0000723,FBgn0001079,FBgn0001104,FBgn0001122,FBgn0001123,FBgn0001179,FBgn0001186,FBgn0001220,FBgn0001233,FBgn0001308,FBgn0001330,FBgn0001565,FBgn0001942,FBgn0001986,FBg…	Protein kinase domain	IPR000719	0.000253891	FBgn0000017,FBgn0000063,FBgn0000229,FBgn0000273,FBgn0000489,FBgn0000721,FBgn0000723,FBgn0001079,FBgn0002413,FBgn0002466,FBgn0002938,FBgn0003079,FBgn0003091,FBgn0003093,FBgn0003169,FBgn0003256,FBgn0003317,FBgn0003366,FBgn0003371,FBgn0003502,FBgn0003716,FBgn0003731,FBgn0003744,FBgn0004107,FBgn0004784,FBgn0004839,FBgn0004864,FBgn0004876,FBgn0005592,FBgn0005640,FBgn0005666,FBgn0010269,FBgn0010303,FBg…
anatomical structure development	GO:0048856	8.72782e-77	FBgn0000008,FBgn0000015,FBgn0000017,FBgn0000018,FBgn0000028,FBgn0000042,FBgn0000044,FBgn0000047,FBgn0000054,FBgn0000064,FBgn0000075,FBgn0000083,FBgn0000097,FBgn0000108,FBgn0000114,FBgn0000115,FBgn0000117,FBgn0000119,FBgn0000139,FBgn0000150,FBgn0000157,FBgn0000163,FBgn0000173,FBgn0000179,FBgn0000180,FBgn0000181,FBgn0000182,FBgn0000183,FBgn0000206,FBgn0000212,FBgn0000221,FBgn0000229,FBgn0000233,FBg…	synapse	GO:0045202	1.82967e-16	FBgn0000024,FBgn0000036,FBgn0000038,FBgn0000039,FBgn0000250,FBgn0000319,FBgn0000330,FBgn0000346,FBgn0000482,FBgn0000578,FBgn0000635,FBgn0000636,FBgn0001202,FBgn0001624,FBgn0001987,FBgn0002121,FBgn0002526,FBgn0002567,FBgn0003008,FBgn0003165,FBgn0003210,FBgn0003256,FBgn0003392,FBgn0003660,FBgn0004118,FBgn0004179,FBgn0004242,FBgn0004449,FBgn0004574,FBgn0004575,FBgn0004620,FBgn0004868,FBgn0005586,FBg…	ribonucleotide binding	GO:0032553	5.76962e-26	FBgn0000017,FBgn0000053,FBgn0000063,FBgn0000115,FBgn0000150,FBgn0000212,FBgn0000229,FBgn0000239,FBgn0000241,FBgn0000273,FBgn0000317,FBgn0000346,FBgn0000352,FBgn0000384,FBgn0000489,FBgn0000556,FBgn0000557,FBgn0000559,FBgn0000721,FBgn0000723,FBgn0001079,FBgn0001104,FBgn0001122,FBgn0001123,FBgn0001179,FBgn0001186,FBgn0001220,FBgn0001233,FBgn0001308,FBgn0001330,FBgn0001565,FBgn0001942,FBgn0001986,FBg…	Fibronectin type III	IPR003961	0.000268325	FBgn0000464,FBgn0000547,FBgn0000635,FBgn0002306,FBgn0002543,FBgn0003366,FBgn0004368,FBgn0004369,FBgn0004370,FBgn0005631,FBgn0005666,FBgn0010473,FBgn0011592,FBgn0014007,FBgn0016061,FBgn0017590,FBgn0021764,FBgn0024189,FBgn0025878,FBgn0025936,FBgn0027499,FBgn0028482,FBgn0029082,FBgn0030174,FBgn0031627,FBgn0031872,FBgn0032752,FBgn0033159,FBgn0035410,FBgn0036454,FBgn0037107,FBgn0037229,FBgn0037240,FBg…
cellular response to stimulus	GO:0051716	7.78693e-68	FBgn0000017,FBgn0000037,FBgn0000064,FBgn0000097,FBgn0000100,FBgn0000115,FBgn0000117,FBgn0000119,FBgn0000120,FBgn0000121,FBgn0000163,FBgn0000173,FBgn0000180,FBgn0000206,FBgn0000212,FBgn0000229,FBgn0000247,FBgn0000250,FBgn0000253,FBgn0000257,FBgn0000259,FBgn0000273,FBgn0000308,FBgn0000319,FBgn0000339,FBgn0000352,FBgn0000382,FBgn0000384,FBgn0000395,FBgn0000414,FBgn0000448,FBgn0000463,FBgn0000479,FBg…	cell junction	GO:0030054	4.26973e-13	FBgn0000008,FBgn0000017,FBgn0000117,FBgn0000163,FBgn0000180,FBgn0000244,FBgn0000463,FBgn0000464,FBgn0000499,FBgn0000547,FBgn0000578,FBgn0000636,FBgn0000667,FBgn0000723,FBgn0001083,FBgn0001250,FBgn0001624,FBgn0001987,FBgn0002121,FBgn0002921,FBgn0003256,FBgn0003285,FBgn0003328,FBgn0003391,FBgn0003514,FBgn0004049,FBgn0004167,FBgn0004380,FBgn0004397,FBgn0004456,FBgn0004513,FBgn0004583,FBgn0004646,FBg…	adenyl nucleotide binding	GO:0030554	3.68495e-18	FBgn0000017,FBgn0000053,FBgn0000063,FBgn0000150,FBgn0000212,FBgn0000229,FBgn0000239,FBgn0000241,FBgn0000273,FBgn0000317,FBgn0000346,FBgn0000352,FBgn0000489,FBgn0000721,FBgn0000723,FBgn0001079,FBgn0001179,FBgn0001186,FBgn0001220,FBgn0001233,FBgn0001308,FBgn0001330,FBgn0001565,FBgn0001942,FBgn0001986,FBgn0002069,FBgn0002174,FBgn0002413,FBgn0002466,FBgn0002576,FBgn0002716,FBgn0002774,FBgn0002899,FBg…	Zinc finger, C2H2	IPR007087	0.000630345	FBgn0000233,FBgn0000283,FBgn0000286,FBgn0000287,FBgn0000289,FBgn0000459,FBgn0000520,FBgn0001133,FBgn0001180,FBgn0001185,FBgn0001325,FBgn0001981,FBgn0001990,FBgn0002521,FBgn0002985,FBgn0003002,FBgn0003028,FBgn0003053,FBgn0003396,FBgn0003499,FBgn0003511,FBgn0003512,FBgn0003567,FBgn0003866,FBgn0003870,FBgn0003963,FBgn0004401,FBgn0004606,FBgn0004607,FBgn0004618,FBgn0004652,FBgn0004858,FBgn0004859,FBg…
cell differentiation	GO:0030154	1.94909e-67	FBgn0000015,FBgn0000017,FBgn0000018,FBgn0000028,FBgn0000042,FBgn0000044,FBgn0000047,FBgn0000054,FBgn0000097,FBgn0000108,FBgn0000114,FBgn0000117,FBgn0000139,FBgn0000163,FBgn0000173,FBgn0000180,FBgn0000181,FBgn0000182,FBgn0000183,FBgn0000206,FBgn0000212,FBgn0000221,FBgn0000229,FBgn0000239,FBgn0000250,FBgn0000253,FBgn0000256,FBgn0000259,FBgn0000273,FBgn0000276,FBgn0000287,FBgn0000299,FBgn0000307,FBg…	organelle part	GO:0044422	5.16596e-12	FBgn0000042,FBgn0000043,FBgn0000044,FBgn0000045,FBgn0000046,FBgn0000047,FBgn0000054,FBgn0000063,FBgn0000064,FBgn0000097,FBgn0000100,FBgn0000114,FBgn0000115,FBgn0000117,FBgn0000121,FBgn0000139,FBgn0000150,FBgn0000152,FBgn0000181,FBgn0000183,FBgn0000212,FBgn0000246,FBgn0000253,FBgn0000256,FBgn0000257,FBgn0000283,FBgn0000317,FBgn0000319,FBgn0000352,FBgn0000377,FBgn0000404,FBgn0000409,FBgn0000412,FBg…	adenyl ribonucleotide binding	GO:0032559	4.37806e-18	FBgn0000017,FBgn0000053,FBgn0000063,FBgn0000150,FBgn0000212,FBgn0000229,FBgn0000239,FBgn0000241,FBgn0000273,FBgn0000317,FBgn0000346,FBgn0000352,FBgn0000489,FBgn0000721,FBgn0000723,FBgn0001079,FBgn0001179,FBgn0001186,FBgn0001220,FBgn0001233,FBgn0001308,FBgn0001330,FBgn0001565,FBgn0001942,FBgn0001986,FBgn0002069,FBgn0002174,FBgn0002413,FBgn0002466,FBgn0002576,FBgn0002716,FBgn0002774,FBgn0002899,FBg…	Helicase, C-terminal	IPR001650	0.000636996	FBgn0000212,FBgn0001179,FBgn0001330,FBgn0001565,FBgn0001942,FBgn0001986,FBgn0002774,FBgn0002899,FBgn0002905,FBgn0002906,FBgn0002989,FBgn0003261,FBgn0004419,FBgn0004556,FBgn0010220,FBgn0011604,FBgn0011802,FBgn0014189,FBgn0015075,FBgn0015331,FBgn0020306,FBgn0021995,FBgn0022787,FBgn0024804,FBgn0026713,FBgn0027375,FBgn0027602,FBgn0029880,FBgn0029979,FBgn0030246,FBgn0030631,FBgn0030833,FBgn0030855,FBg…
signal transduction	GO:0007165	2.92653e-67	FBgn0000017,FBgn0000037,FBgn0000097,FBgn0000115,FBgn0000117,FBgn0000119,FBgn0000120,FBgn0000121,FBgn0000163,FBgn0000173,FBgn0000180,FBgn0000206,FBgn0000212,FBgn0000229,FBgn0000247,FBgn0000250,FBgn0000253,FBgn0000257,FBgn0000273,FBgn0000319,FBgn0000339,FBgn0000352,FBgn0000382,FBgn0000384,FBgn0000395,FBgn0000414,FBgn0000448,FBgn0000463,FBgn0000479,FBgn0000482,FBgn0000490,FBgn0000499,FBgn0000500,FBg…	cytoplasm	GO:0005737	5.0382e-11	FBgn0000017,FBgn0000024,FBgn0000053,FBgn0000064,FBgn0000083,FBgn0000097,FBgn0000100,FBgn0000109,FBgn0000114,FBgn0000115,FBgn0000116,FBgn0000117,FBgn0000119,FBgn0000120,FBgn0000121,FBgn0000152,FBgn0000163,FBgn0000173,FBgn0000180,FBgn0000181,FBgn0000183,FBgn0000206,FBgn0000250,FBgn0000251,FBgn0000253,FBgn0000256,FBgn0000257,FBgn0000259,FBgn0000261,FBgn0000273,FBgn0000308,FBgn0000317,FBgn0000319,FBg…	ATP binding	GO:0005524	5.21982e-18	FBgn0000017,FBgn0000053,FBgn0000063,FBgn0000150,FBgn0000212,FBgn0000229,FBgn0000239,FBgn0000241,FBgn0000273,FBgn0000317,FBgn0000346,FBgn0000352,FBgn0000489,FBgn0000721,FBgn0000723,FBgn0001079,FBgn0001179,FBgn0001186,FBgn0001220,FBgn0001233,FBgn0001308,FBgn0001330,FBgn0001565,FBgn0001942,FBgn0001986,FBgn0002069,FBgn0002174,FBgn0002413,FBgn0002466,FBgn0002576,FBgn0002716,FBgn0002774,FBgn0002899,FBg…	Zinc finger, C2H2-like	IPR015880	0.000660282	FBgn0000233,FBgn0000283,FBgn0000286,FBgn0000287,FBgn0000289,FBgn0000459,FBgn0000520,FBgn0001133,FBgn0001180,FBgn0001185,FBgn0001325,FBgn0001981,FBgn0001990,FBgn0002521,FBgn0002985,FBgn0003002,FBgn0003028,FBgn0003053,FBgn0003396,FBgn0003499,FBgn0003511,FBgn0003512,FBgn0003567,FBgn0003598,FBgn0003866,FBgn0003870,FBgn0003963,FBgn0004401,FBgn0004606,FBgn0004607,FBgn0004618,FBgn0004652,FBgn0004858,FBg…
neurogenesis	GO:0022008	2.70517e-66	FBgn0000017,FBgn0000028,FBgn0000054,FBgn0000097,FBgn0000108,FBgn0000117,FBgn0000139,FBgn0000163,FBgn0000173,FBgn0000206,FBgn0000212,FBgn0000229,FBgn0000239,FBgn0000253,FBgn0000259,FBgn0000287,FBgn0000307,FBgn0000308,FBgn0000317,FBgn0000320,FBgn0000330,FBgn0000377,FBgn0000382,FBgn0000404,FBgn0000411,FBgn0000414,FBgn0000463,FBgn0000464,FBgn0000479,FBgn0000492,FBgn0000497,FBgn0000499,FBgn0000504,FBg…	Golgi apparatus	GO:0005794	5.96255e-11	FBgn0000115,FBgn0000183,FBgn0000319,FBgn0001087,FBgn0003089,FBgn0003268,FBgn0003310,FBgn0004373,FBgn0004509,FBgn0004635,FBgn0004643,FBgn0005672,FBgn0008635,FBgn0010105,FBgn0010348,FBgn0010380,FBgn0011232,FBgn0011591,FBgn0011708,FBgn0011740,FBgn0015221,FBgn0015222,FBgn0015790,FBgn0015791,FBgn0015793,FBgn0015797,FBgn0020251,FBgn0020503,FBgn0020626,FBgn0020655,FBgn0024187,FBgn0024689,FBgn0024814,FBg…	metal ion binding	GO:0046872	2.48666e-14	FBgn0000053,FBgn0000078,FBgn0000083,FBgn0000084,FBgn0000108,FBgn0000139,FBgn0000150,FBgn0000233,FBgn0000253,FBgn0000283,FBgn0000286,FBgn0000287,FBgn0000289,FBgn0000307,FBgn0000448,FBgn0000454,FBgn0000459,FBgn0000463,FBgn0000473,FBgn0000482,FBgn0000497,FBgn0000504,FBgn0000520,FBgn0000524,FBgn0000541,FBgn0000546,FBgn0000568,FBgn0000579,FBgn0000667,FBgn0000709,FBgn0001075,FBgn0001078,FBgn0001114,FBg…	Zinc finger, FYVE/PHD-type	IPR011011	0.000826213	FBgn0000139,FBgn0000541,FBgn0003044,FBgn0003475,FBgn0003862,FBgn0005386,FBgn0005683,FBgn0023097,FBgn0024993,FBgn0025381,FBgn0026262,FBgn0026369,FBgn0026573,FBgn0026577,FBgn0027620,FBgn0028497,FBgn0029861,FBgn0030121,FBgn0030230,FBgn0030694,FBgn0030735,FBgn0030945,FBgn0031450,FBgn0031606,FBgn0031759,FBgn0032246,FBgn0032516,FBgn0032635,FBgn0032691,FBgn0033015,FBgn0033155,FBgn0033636,FBgn0033783,FBg…
cellular developmental process	GO:0048869	1.26114e-64	FBgn0000015,FBgn0000017,FBgn0000018,FBgn0000028,FBgn0000042,FBgn0000044,FBgn0000047,FBgn0000054,FBgn0000097,FBgn0000108,FBgn0000114,FBgn0000117,FBgn0000139,FBgn0000163,FBgn0000173,FBgn0000180,FBgn0000181,FBgn0000182,FBgn0000183,FBgn0000206,FBgn0000212,FBgn0000221,FBgn0000229,FBgn0000239,FBgn0000250,FBgn0000253,FBgn0000256,FBgn0000259,FBgn0000273,FBgn0000276,FBgn0000287,FBgn0000299,FBgn0000307,FBg…	intracellular organelle part	GO:0044446	6.25912e-11	FBgn0000042,FBgn0000043,FBgn0000044,FBgn0000045,FBgn0000046,FBgn0000047,FBgn0000054,FBgn0000063,FBgn0000097,FBgn0000100,FBgn0000114,FBgn0000115,FBgn0000121,FBgn0000139,FBgn0000150,FBgn0000152,FBgn0000181,FBgn0000183,FBgn0000212,FBgn0000246,FBgn0000253,FBgn0000256,FBgn0000257,FBgn0000283,FBgn0000317,FBgn0000319,FBgn0000352,FBgn0000377,FBgn0000404,FBgn0000409,FBgn0000412,FBgn0000426,FBgn0000464,FBg…	binding	GO:0005488	7.71808e-14	FBgn0000015,FBgn0000017,FBgn0000018,FBgn0000024,FBgn0000028,FBgn0000032,FBgn0000053,FBgn0000054,FBgn0000063,FBgn0000071,FBgn0000075,FBgn0000078,FBgn0000079,FBgn0000083,FBgn0000084,FBgn0000097,FBgn0000108,FBgn0000114,FBgn0000115,FBgn0000117,FBgn0000119,FBgn0000120,FBgn0000121,FBgn0000139,FBgn0000150,FBgn0000153,FBgn0000157,FBgn0000163,FBgn0000173,FBgn0000179,FBgn0000182,FBgn0000183,FBgn0000206,FBg…	C2 domain	IPR000008	0.00082748	FBgn0003091,FBgn0003416,FBgn0003557,FBgn0003969,FBgn0004242,FBgn0004390,FBgn0004611,FBgn0004784,FBgn0015277,FBgn0015278,FBgn0015279,FBgn0015513,FBgn0020621,FBgn0025726,FBgn0025836,FBgn0026379,FBgn0027335,FBgn0028400,FBgn0029006,FBgn0030230,FBgn0034389,FBgn0034420,FBgn0035756,FBgn0035771,FBgn0036288,FBgn0037218,FBgn0038344,FBgn0039187,FBgn0039883,FBgn0039900,FBgn0052425,FBgn0053547,FBgn0259166,FBg…
response to stimulus	GO:0050896	3.21721e-62	FBgn0000017,FBgn0000024,FBgn0000028,FBgn0000036,FBgn0000037,FBgn0000054,FBgn0000057,FBgn0000063,FBgn0000064,FBgn0000097,FBgn0000100,FBgn0000108,FBgn0000115,FBgn0000117,FBgn0000119,FBgn0000120,FBgn0000121,FBgn0000153,FBgn0000157,FBgn0000163,FBgn0000173,FBgn0000180,FBgn0000206,FBgn0000212,FBgn0000229,FBgn0000239,FBgn0000247,FBgn0000250,FBgn0000251,FBgn0000253,FBgn0000257,FBgn0000259,FBgn0000261,FBg…	protein complex	GO:0043234	2.71682e-10	FBgn0000036,FBgn0000038,FBgn0000039,FBgn0000042,FBgn0000043,FBgn0000044,FBgn0000045,FBgn0000046,FBgn0000047,FBgn0000063,FBgn0000117,FBgn0000139,FBgn0000150,FBgn0000173,FBgn0000181,FBgn0000212,FBgn0000239,FBgn0000241,FBgn0000253,FBgn0000256,FBgn0000257,FBgn0000259,FBgn0000273,FBgn0000283,FBgn0000299,FBgn0000307,FBgn0000317,FBgn0000319,FBgn0000330,FBgn0000352,FBgn0000384,FBgn0000404,FBgn0000412,FBg…	cation binding	GO:0043169	9.33238e-14	FBgn0000053,FBgn0000078,FBgn0000079,FBgn0000083,FBgn0000084,FBgn0000108,FBgn0000139,FBgn0000150,FBgn0000233,FBgn0000253,FBgn0000283,FBgn0000286,FBgn0000287,FBgn0000289,FBgn0000307,FBgn0000448,FBgn0000454,FBgn0000459,FBgn0000463,FBgn0000473,FBgn0000482,FBgn0000497,FBgn0000504,FBgn0000520,FBgn0000524,FBgn0000541,FBgn0000546,FBgn0000568,FBgn0000579,FBgn0000667,FBgn0000709,FBgn0001075,FBgn0001078,FBg…	Zinc finger C2H2-type/integrase DNA-binding domain	IPR013087	0.00088602	FBgn0000233,FBgn0000286,FBgn0000287,FBgn0000289,FBgn0000520,FBgn0001133,FBgn0001180,FBgn0001325,FBgn0001981,FBgn0001990,FBgn0002521,FBgn0002985,FBgn0003002,FBgn0003028,FBgn0003053,FBgn0003396,FBgn0003499,FBgn0003511,FBgn0003512,FBgn0003567,FBgn0003870,FBgn0004606,FBgn0004607,FBgn0004618,FBgn0004652,FBgn0004858,FBgn0004859,FBgn0004880,FBgn0004893,FBgn0005630,FBgn0005642,FBgn0005694,FBgn0005771,FBg…
organ development	GO:0048513	1.06313e-60	FBgn0000008,FBgn0000015,FBgn0000017,FBgn0000042,FBgn0000044,FBgn0000083,FBgn0000097,FBgn0000108,FBgn0000114,FBgn0000115,FBgn0000117,FBgn0000119,FBgn0000139,FBgn0000157,FBgn0000163,FBgn0000179,FBgn0000180,FBgn0000206,FBgn0000212,FBgn0000229,FBgn0000233,FBgn0000244,FBgn0000250,FBgn0000251,FBgn0000253,FBgn0000259,FBgn0000261,FBgn0000273,FBgn0000287,FBgn0000289,FBgn0000299,FBgn0000308,FBgn0000317,FBg…	spliceosomal complex	GO:0005681	2.85057e-10	FBgn0000377,FBgn0000426,FBgn0000615,FBgn0001491,FBgn0001986,FBgn0002736,FBgn0003261,FBgn0003449,FBgn0003638,FBgn0003741,FBgn0003742,FBgn0004227,FBgn0004401,FBgn0004587,FBgn0004856,FBgn0005411,FBgn0005648,FBgn0010774,FBgn0011571,FBgn0011640,FBgn0012058,FBgn0013435,FBgn0014189,FBgn0015331,FBgn0015393,FBgn0015520,FBgn0015778,FBgn0015818,FBgn0016978,FBgn0017457,FBgn0019990,FBgn0020618,FBgn0021895,FBg…	carbohydrate derivative binding	GO:0097367	1.15494e-12	FBgn0000017,FBgn0000053,FBgn0000063,FBgn0000108,FBgn0000115,FBgn0000150,FBgn0000212,FBgn0000229,FBgn0000239,FBgn0000241,FBgn0000273,FBgn0000317,FBgn0000346,FBgn0000352,FBgn0000384,FBgn0000395,FBgn0000489,FBgn0000490,FBgn0000556,FBgn0000557,FBgn0000559,FBgn0000721,FBgn0000723,FBgn0001079,FBgn0001104,FBgn0001122,FBgn0001123,FBgn0001179,FBgn0001186,FBgn0001220,FBgn0001233,FBgn0001308,FBgn0001330,FBg…	SH2 domain	IPR000980	0.00146432	FBgn0000017,FBgn0000244,FBgn0000382,FBgn0000723,FBgn0003416,FBgn0003502,FBgn0003969,FBgn0004638,FBgn0004864,FBgn0010583,FBgn0015295,FBgn0015296,FBgn0016917,FBgn0020224,FBgn0020622,FBgn0024811,FBgn0028717,FBgn0028982,FBgn0029778,FBgn0030869,FBgn0031762,FBgn0033266,FBgn0035656,FBgn0039748,FBgn0040068,FBgn0041184,FBgn0052406,FBgn0053993,FBgn0085443,FBgn0262081,FBgn0262733,FBgn0264542,FBgn0264959
single-multicellular organism process	GO:0044707	3.34235e-58	FBgn0000008,FBgn0000015,FBgn0000017,FBgn0000028,FBgn0000042,FBgn0000044,FBgn0000054,FBgn0000075,FBgn0000083,FBgn0000097,FBgn0000108,FBgn0000114,FBgn0000115,FBgn0000117,FBgn0000119,FBgn0000120,FBgn0000121,FBgn0000139,FBgn0000150,FBgn0000153,FBgn0000157,FBgn0000163,FBgn0000173,FBgn0000179,FBgn0000180,FBgn0000181,FBgn0000182,FBgn0000183,FBgn0000206,FBgn0000212,FBgn0000221,FBgn0000229,FBgn0000233,FBg…	membrane protein complex	GO:0098796	5.89501e-10	FBgn0000036,FBgn0000038,FBgn0000039,FBgn0000117,FBgn0000241,FBgn0000257,FBgn0000319,FBgn0000330,FBgn0000384,FBgn0000482,FBgn0000535,FBgn0001087,FBgn0001104,FBgn0001105,FBgn0001122,FBgn0001123,FBgn0001250,FBgn0001263,FBgn0001989,FBgn0001991,FBgn0002566,FBgn0002921,FBgn0002938,FBgn0002940,FBgn0003008,FBgn0003011,FBgn0003169,FBgn0003210,FBgn0003328,FBgn0003353,FBgn0003380,FBgn0003386,FBgn0003391,FBg…	enzyme activator activity	GO:0008047	1.34743e-12	FBgn0000206,FBgn0000239,FBgn0000307,FBgn0000588,FBgn0003041,FBgn0003346,FBgn0003969,FBgn0004390,FBgn0004907,FBgn0005198,FBgn0010531,FBgn0011573,FBgn0014127,FBgn0015269,FBgn0015793,FBgn0016698,FBgn0020278,FBgn0020304,FBgn0020381,FBgn0020620,FBgn0020655,FBgn0023508,FBgn0023517,FBgn0024314,FBgn0024941,FBgn0025836,FBgn0026056,FBgn0026375,FBgn0026597,FBgn0027491,FBgn0027505,FBgn0027509,FBgn0028496,FBg…	Helicase superfamily 1/2, ATP-binding domain	IPR014001	0.00165147	FBgn0000212,FBgn0001179,FBgn0001330,FBgn0001565,FBgn0001942,FBgn0001986,FBgn0002774,FBgn0002899,FBgn0002905,FBgn0002906,FBgn0002989,FBgn0003261,FBgn0004419,FBgn0004556,FBgn0010220,FBgn0011604,FBgn0011802,FBgn0014189,FBgn0015075,FBgn0015331,FBgn0020306,FBgn0021995,FBgn0022787,FBgn0024804,FBgn0026713,FBgn0026876,FBgn0027375,FBgn0027602,FBgn0029798,FBgn0029880,FBgn0029979,FBgn0030246,FBgn0030631,FBg…
neuron differentiation	GO:0030182	3.24258e-57	FBgn0000017,FBgn0000028,FBgn0000054,FBgn0000097,FBgn0000108,FBgn0000117,FBgn0000139,FBgn0000163,FBgn0000173,FBgn0000206,FBgn0000212,FBgn0000229,FBgn0000239,FBgn0000253,FBgn0000307,FBgn0000308,FBgn0000317,FBgn0000320,FBgn0000377,FBgn0000382,FBgn0000411,FBgn0000414,FBgn0000463,FBgn0000464,FBgn0000479,FBgn0000497,FBgn0000499,FBgn0000504,FBgn0000529,FBgn0000541,FBgn0000546,FBgn0000565,FBgn0000575,FBg…	precatalytic spliceosome	GO:0071011	8.99117e-10	FBgn0000377,FBgn0000426,FBgn0000615,FBgn0001491,FBgn0002736,FBgn0003261,FBgn0003449,FBgn0003742,FBgn0004227,FBgn0004401,FBgn0004587,FBgn0004856,FBgn0005411,FBgn0005648,FBgn0010774,FBgn0011640,FBgn0012058,FBgn0013435,FBgn0015331,FBgn0015393,FBgn0015778,FBgn0015818,FBgn0016978,FBgn0017457,FBgn0019990,FBgn0020618,FBgn0021895,FBgn0022942,FBgn0022943,FBgn0022959,FBgn0022986,FBgn0023167,FBgn0024191,FBg…	transferase activity, transferring phosphorus-containing groups	GO:0016772	4.4488e-11	FBgn0000017,FBgn0000063,FBgn0000116,FBgn0000150,FBgn0000229,FBgn0000259,FBgn0000273,FBgn0000489,FBgn0000535,FBgn0000536,FBgn0000658,FBgn0000721,FBgn0000723,FBgn0001079,FBgn0001186,FBgn0001624,FBgn0002413,FBgn0002466,FBgn0002891,FBgn0002905,FBgn0002938,FBgn0003071,FBgn0003079,FBgn0003091,FBgn0003093,FBgn0003169,FBgn0003256,FBgn0003275,FBgn0003277,FBgn0003278,FBgn0003317,FBgn0003366,FBgn0003371,FBg…	G protein-coupled receptor, rhodopsin-like	IPR000276	0.00209359	FBgn0000037,FBgn0002940,FBgn0003248,FBgn0003249,FBgn0003250,FBgn0004168,FBgn0004514,FBgn0004573,FBgn0004622,FBgn0004841,FBgn0011582,FBgn0014019,FBgn0016650,FBgn0019940,FBgn0024944,FBgn0025595,FBgn0025631,FBgn0025632,FBgn0029723,FBgn0029768,FBgn0030954,FBgn0031770,FBgn0033058,FBgn0033579,FBgn0034996,FBgn0035010,FBgn0035331,FBgn0035385,FBgn0035538,FBgn0035610,FBgn0036260,FBgn0036278,FBgn0036742,FBg…
cellular process	GO:0009987	1.16806e-56	FBgn0000015,FBgn0000017,FBgn0000018,FBgn0000024,FBgn0000028,FBgn0000032,FBgn0000036,FBgn0000037,FBgn0000038,FBgn0000039,FBgn0000042,FBgn0000043,FBgn0000044,FBgn0000045,FBgn0000046,FBgn0000047,FBgn0000052,FBgn0000053,FBgn0000054,FBgn0000063,FBgn0000064,FBgn0000075,FBgn0000083,FBgn0000097,FBgn0000100,FBgn0000108,FBgn0000109,FBgn0000114,FBgn0000115,FBgn0000116,FBgn0000117,FBgn0000119,FBgn0000120,FBg…	anchoring junction	GO:0070161	1.15521e-09	FBgn0000008,FBgn0000017,FBgn0000117,FBgn0000163,FBgn0000180,FBgn0000244,FBgn0000463,FBgn0000464,FBgn0000499,FBgn0000547,FBgn0000578,FBgn0000667,FBgn0000723,FBgn0001250,FBgn0003285,FBgn0003328,FBgn0003391,FBgn0003514,FBgn0004049,FBgn0004167,FBgn0004380,FBgn0004397,FBgn0004456,FBgn0004583,FBgn0004647,FBgn0004657,FBgn0010215,FBgn0010415,FBgn0011202,FBgn0011570,FBgn0011642,FBgn0011661,FBgn0011739,FBg…	catalytic activity	GO:0003824	2.49463e-10	FBgn0000017,FBgn0000024,FBgn0000032,FBgn0000052,FBgn0000053,FBgn0000063,FBgn0000064,FBgn0000075,FBgn0000078,FBgn0000079,FBgn0000100,FBgn0000109,FBgn0000115,FBgn0000116,FBgn0000150,FBgn0000153,FBgn0000173,FBgn0000212,FBgn0000221,FBgn0000229,FBgn0000239,FBgn0000241,FBgn0000259,FBgn0000261,FBgn0000273,FBgn0000303,FBgn0000317,FBgn0000318,FBgn0000320,FBgn0000326,FBgn0000346,FBgn0000352,FBgn0000382,FBg…	WD40/YVTN repeat-like-containing domain	IPR015943	0.00272505	FBgn0000057,FBgn0000588,FBgn0001105,FBgn0001139,FBgn0001961,FBgn0002121,FBgn0002566,FBgn0003654,FBgn0003978,FBgn0004623,FBgn0004889,FBgn0010356,FBgn0010660,FBgn0011259,FBgn0011260,FBgn0011785,FBgn0013548,FBgn0015754,FBgn0015834,FBgn0016059,FBgn0020618,FBgn0021874,FBgn0022288,FBgn0022786,FBgn0023458,FBgn0023510,FBgn0023514,FBgn0024187,FBgn0024314,FBgn0024509,FBgn0025457,FBgn0025724,FBgn0025725,FBg…
cell development	GO:0048468	1.5822e-55	FBgn0000015,FBgn0000017,FBgn0000018,FBgn0000028,FBgn0000042,FBgn0000044,FBgn0000047,FBgn0000054,FBgn0000097,FBgn0000108,FBgn0000114,FBgn0000117,FBgn0000139,FBgn0000163,FBgn0000173,FBgn0000180,FBgn0000181,FBgn0000182,FBgn0000183,FBgn0000206,FBgn0000212,FBgn0000221,FBgn0000229,FBgn0000239,FBgn0000250,FBgn0000253,FBgn0000256,FBgn0000259,FBgn0000273,FBgn0000276,FBgn0000299,FBgn0000307,FBgn0000308,FBg…	adherens junction	GO:0005912	1.61931e-09	FBgn0000008,FBgn0000017,FBgn0000117,FBgn0000163,FBgn0000180,FBgn0000244,FBgn0000463,FBgn0000464,FBgn0000499,FBgn0000547,FBgn0000578,FBgn0000667,FBgn0000723,FBgn0001250,FBgn0003285,FBgn0003328,FBgn0003391,FBgn0003514,FBgn0004049,FBgn0004167,FBgn0004380,FBgn0004397,FBgn0004456,FBgn0004583,FBgn0004647,FBgn0004657,FBgn0010215,FBgn0010415,FBgn0011202,FBgn0011570,FBgn0011642,FBgn0011661,FBgn0011739,FBg…	transferase activity	GO:0016740	3.70392e-10	FBgn0000017,FBgn0000053,FBgn0000063,FBgn0000109,FBgn0000116,FBgn0000150,FBgn0000173,FBgn0000221,FBgn0000229,FBgn0000259,FBgn0000273,FBgn0000303,FBgn0000489,FBgn0000524,FBgn0000535,FBgn0000536,FBgn0000588,FBgn0000629,FBgn0000658,FBgn0000721,FBgn0000723,FBgn0001079,FBgn0001124,FBgn0001125,FBgn0001186,FBgn0001311,FBgn0001404,FBgn0001624,FBgn0001974,FBgn0002413,FBgn0002431,FBgn0002466,FBgn0002524,FBg…	Nucleotide-binding alpha-beta plait domain	IPR012677	0.00299774	FBgn0000114,FBgn0001215,FBgn0002044,FBgn0002780,FBgn0003321,FBgn0003435,FBgn0003449,FBgn0003742,FBgn0004227,FBgn0004237,FBgn0004587,FBgn0004838,FBgn0004882,FBgn0004903,FBgn0005411,FBgn0005648,FBgn0005649,FBgn0010263,FBgn0010774,FBgn0011206,FBgn0011224,FBgn0011305,FBgn0011571,FBgn0011638,FBgn0011640,FBgn0011666,FBgn0014024,FBgn0015520,FBgn0015778,FBgn0015818,FBgn0016977,FBgn0016978,FBgn0017430,FBg…
generation of neurons	GO:0048699	4.06351e-54	FBgn0000017,FBgn0000028,FBgn0000054,FBgn0000097,FBgn0000108,FBgn0000117,FBgn0000139,FBgn0000163,FBgn0000173,FBgn0000206,FBgn0000212,FBgn0000229,FBgn0000239,FBgn0000253,FBgn0000307,FBgn0000308,FBgn0000317,FBgn0000320,FBgn0000377,FBgn0000382,FBgn0000404,FBgn0000411,FBgn0000414,FBgn0000463,FBgn0000464,FBgn0000479,FBgn0000492,FBgn0000497,FBgn0000499,FBgn0000504,FBgn0000529,FBgn0000536,FBgn0000541,FBg…	nuclear part	GO:0044428	1.86816e-09	FBgn0000042,FBgn0000043,FBgn0000046,FBgn0000063,FBgn0000097,FBgn0000114,FBgn0000139,FBgn0000152,FBgn0000212,FBgn0000246,FBgn0000253,FBgn0000377,FBgn0000404,FBgn0000426,FBgn0000520,FBgn0000541,FBgn0000546,FBgn0000575,FBgn0000581,FBgn0000588,FBgn0000615,FBgn0000629,FBgn0000636,FBgn0000996,FBgn0001179,FBgn0001206,FBgn0001234,FBgn0001276,FBgn0001316,FBgn0001324,FBgn0001491,FBgn0001986,FBgn0002183,FBg…	kinase activity	GO:0016301	7.09704e-10	FBgn0000017,FBgn0000063,FBgn0000116,FBgn0000150,FBgn0000229,FBgn0000259,FBgn0000273,FBgn0000489,FBgn0000535,FBgn0000536,FBgn0000658,FBgn0000721,FBgn0000723,FBgn0001079,FBgn0001186,FBgn0001624,FBgn0002413,FBgn0002466,FBgn0002938,FBgn0003071,FBgn0003079,FBgn0003091,FBgn0003093,FBgn0003169,FBgn0003256,FBgn0003317,FBgn0003366,FBgn0003371,FBgn0003502,FBgn0003716,FBgn0003731,FBgn0003744,FBgn0004107,FBg…	Protein kinase, ATP binding site	IPR017441	0.00370604	FBgn0000017,FBgn0000063,FBgn0000273,FBgn0000489,FBgn0000721,FBgn0000723,FBgn0001079,FBgn0002413,FBgn0002466,FBgn0003079,FBgn0003091,FBgn0003093,FBgn0003256,FBgn0003317,FBgn0003366,FBgn0003371,FBgn0003502,FBgn0003716,FBgn0003731,FBgn0003744,FBgn0004107,FBgn0004784,FBgn0004864,FBgn0004876,FBgn0005592,FBgn0005640,FBgn0005666,FBgn0010269,FBgn0010303,FBgn0010379,FBgn0010389,FBgn0010407,FBgn0010441,FBg…
[truncated: 1,271 more rows]

## Sheet: det. in TRAP both sexes (7967)
Biological Process				Cellular Component				Molecular Function				Protein Domain Enrichment
GO Term	GO Identifier	P-value	Genes	GO Term	GO identifier	P-value	Genes	GO Term	GO identifier	P-value	Genes	Protein Domain	InterPro Identifier	p-value	Genes
[truncated: 1,392 more rows]

[truncated: 8 more sheets: uniq.male biased TRAP (1210), uniq. Female Biased TRAP (331), Detected in Male TRAP (8700), Detected in Female TRAP (8297), Enrich in Male TRAP (772), Enrich in Female TRAP (408), Enrich. male and female (296), Uniq. enrich in males (476)]
