# Supplementary material for: Neurons That Underlie Drosophila melanogaster Reproductive Behaviors: Detection of a Large Male-Bias in Gene Expression in fruitless-Expressing Neurons
Source: G3 (Bethesda). 2016 May 31;6(8):2455–65. doi: 10.1534/g3.115.019265 (PMC4978899; doi:10.1534/g3.115.019265)
Supplement: Supplemental Material [file supp_g3.115.019265_TableS6.xlsx]

## Sheet: README
TableS5: Genes that are Significantly Enriched in TRAP vs. Input
Sheets:
List	# in list	List Description
Differential Expression Summary		Table of number of exons and genes with differential expression for each list
MaleTRAPvsMaleInput_all	11162	All the exons that are signficantly differentially expressed (FDR <0.2) between Male TRAP and Male Input
FemaleTRAPvsFemaleInput_all	10517	All the exons that are signficantly differentially expressed (FDR <0.2) between Female TRAP and Female Input
ExonsEnrichedMaleTRAP	855	The list of exons that are signficantly differentially expressed between Male TRAP and Male Input and have higher expression in Male TRAP
GenesEnrichedMaleTRAP	772	The list of genes that are signficantly differentially expressed between Male TRAP and Male Input and have higher expression in Male TRAP
ExonsEnrichedFemaleTRAP	447	The list of exons that are signficantly differentially expressed between Female TRAP and Female Input and have higher expression in Female TRAP
GenesEnrichedFemaleTRAP	408	The list of genes that are signficantly differentially expressed between Female TRAP and Female Input and have higher expression in Female TRAP
ExonsEnrichedinBothSexes	310	The list of exons that are signficantly higher in TRAP vs. Input in both sexes
GenesEnrichedinBothSexes	296	The list of genes that are signficantly higher in TRAP vs. Input in both sexes
ExonsOnlyinMaleTRAP	545	The list of exons that are only enriched in Male TRAP vs. Male Input and not in Female TRAP vs. Female Input
GenesOnlyinMaleTRAP	476	The list of genes that are only enriched in Male TRAP vs. Male Input and not in Female TRAP vs. Female Input
ExonsOnlyinFemaleTRAP	137	The list of exons that are only enriched in Female TRAP vs. Female Input and not in Male TRAP vs. Male Input
GenesOnlyinFemaleTRAP	112	The list of genes that are only enriched in Female TRAP vs. Female Input and not in Male TRAP vs. Male Input
GeneswithSexDiffSpliceExon	11	The list of genes that have exons that are differentially enriched in Male TRAP vs. Female TRAP

## Sheet: Diiferential expression summary
Genes with sex-biased fru P1 translatome enrichment
	FDR .20	FDR .20
Description	Exons	Genes
Higher in TRAP than input in at least one sex	992	885
Enriched in males	855	772
Enriched in females	447	408
Enriched in both	310	296
Uniquely enriched in males	545	476
Uniquely enriched in females	137	112
Differences in isoforms between male and female		11

## Sheet: MaleTRAPvs_MaleInput_all
Exon ID	Gene	Symbol	Chromosome	Start	End	Input Male Mean RPKM	TRAP Male Mean RPKM
S62724_SI	FBgn0051023	tRNA:CR31023	3R	26074338	26074417	0.8154	50.0677		MaleTRAPvsMaleInput_all
S34696_SI	FBgn0085737	CR40502	U	9881945	9882389	0.519795	26.5503		All the exons that are signficantly differentially expressed (FDR <0.2) between Male TRAP and Male Input
S27154_SI	FBgn0044048	Ilp5	3L	9816449	9816739	20.515	744.242
S34620_SI	FBgn0085807	CR41590	U	7398712	7400705	13.8971	483.02
S27140_SI	FBgn0036046	Ilp2	3L	9793100	9793540	57.1065	1926.07
S34671_SI	FBgn0085758	CR40639	U	9455772	9456320	5.36936	163.677
S27141_SI	FBgn0044050	Ilp3	3L	9794398	9794902	50.7916	1519.85
S34658_SI	FBgn0085795	CR41535	U	8853389	8854056	7.98831	235.693
S27155_SI	FBgn0044048	Ilp5	3L	9816811	9816997	6.26877	176.972
S34703_SI	FBgn0085825	CR41619	U	10029292	10030296	3.99969	107.454
S34578_SI	FBgn0085828	CR42195	U	4085793	4086544	7.24831	193.736
S34692_SI	FBgn0085823	CR41617	U	9824409	9824915	1.66138	43.9702
S34698_SI	FBgn0085769	CR40728	U	9901769	9902800	3.32181	87.2368
S34701_SI	FBgn0085766	CR40679	U	9999365	10000376	9.42849	243.854
S34560_SI	FBgn0085815	CR41605	U	2950223	2951682	22.0427	568.697
S34679_SI	FBgn0085799	CR41544	U	9578233	9578772	476.541	12229.9
S34663_SI	FBgn0085822	CR41613	U	9112426	9113000	3.79456	96.6022
S34668_SI	FBgn0085768	CR40712	U	9400405	9400910	0.601928	15.1269
S34704_SI	FBgn0085753	CR40596	U	10046936	10047936	2.67967	67.0666
S34569_SI	FBgn0085743	CR40560	U	3556916	3559306	239.306	5930.98
S34664_SI	FBgn0085803	CR41550	U	9115749	9116778	0.656253	15.3918
S34673_SI	FBgn0085764	CR40668	U	9469614	9470353	246.057	5648.73
S34681_SI	FBgn0085759	CR40640	U	9660271	9660839	922.386	20278
S34584_SI	FBgn0085819	CR41609	U	4570872	4571822	585.843	12200.3
S33618_SI	FBgn0085813	CR41602	XHet	190010	196035	126.428	2535.64
S33617_SI	FBgn0085765	CR40677	XHet	184014	184944	307.516	5551.89
S529_SI	FBgn0031273	CG2839	2L	625663	628200	0.870577	15.3178
S27139_SI	FBgn0036046	Ilp2	3L	9792798	9793026	10.6551	176.521
S59496_SI	FBgn0004188	snRNA:U6:96Aa	3R	20381810	20381916	356.677	5290.62
S34662_SI	FBgn0085774	CR40779	U	9063480	9064690	252.215	3649.55
S34596_SI	FBgn0085742	CR40546	U	5726964	5728907	371.711	5217
S34648_SI	FBgn0085773	CR40766	U	8595904	8596741	6.98197	90.0607
S34687_SI	FBgn0085802	CR41548	U	9795507	9796558	283.841	3639.05
S34598_SI	FBgn0085777	CR40959	U	5913471	5914235	2.71686	31.2019
S34580_SI	FBgn0085817	CR41607	U	4305171	4306436	1.02887	11.1725
S34634_SI	FBgn0085760	CR40641	U	8006044	8006602	0.222346	2.35175
S13904_SI	FBgn0029810	CG12239	X	5688237	5688576	102.23	1079.26
S36840_SI	FBgn0259226	CG42326	2R	4472098	4472284	0.836384	8.80032
S27142_SI	FBgn0044050	Ilp3	3L	9794975	9795220	18.0042	182.268
S44495_SI	FBgn0053363	5SrRNA-Psi:CR33363	2R	15649932	15650075	3.61263	32.9248
S43477_SI	FBgn0261700	CR42736	2R	14264992	14265149	0.952297	8.41732
S52752_SI	FBgn0028374	hug	3R	8354298	8354798	40.4975	354.031
S41836_SI	FBgn0034069	CG8401	2R	11917308	11917596	12.3288	97.5809
S44463_SI	FBgn0053395	5SrRNA:CR33395	2R	15638125	15638259	161.227	1236.34
S13728_SI	FBgn0086667	snoRNA:Psi28S-3342	X	5418335	5418498	2.0081	14.8609
S25376_SI	FBgn0035737	Cpr65Ec	3L	7086468	7086941	0.729597	5.33849
S55059_SI	FBgn0000015	Abd-B	3R	12758093	12760298	0.101464	0.718468
S48179_SI	FBgn0000500	Dsk	3R	15414	15982	29.947	191.723
S29914_SI	FBgn0036568	CG5389	3L	16091649	16093188	0.670121	4.24963
S34655_SI	FBgn0085797	CR41540	U	8839005	8840283	109.195	645.623
S34669_SI	FBgn0085757	CR40621	U	9411518	9412651	32.2845	176.977
S27293_SI	FBgn0000451	ect	3L	10183376	10183692	1.4784	7.71584
S55345_SI	FBgn0038510	CG14331	3R	13264690	13264955	1.83567	9.505
S7649_SI	FBgn0032495	CG16820	2L	13246232	13246860	17.1187	87.4163
S51312_SI	FBgn0263097	Glut4EF	3R	5779495	5782231	0.386968	1.97212
S7651_SI	FBgn0032495	CG16820	2L	13249604	13249753	9.95054	49.9933
S36838_SI	FBgn0259226	CG42326	2R	4471000	4471603	1.19098	5.88518
F62089_SI	FBgn0051427	CG31427	3R	25064552	25065073	1.29995	6.36421
S19485_SI	FBgn0000163	baz	X	17069380	17073003	1.09278	5.29647
S19101_SI	FBgn0264077	Cnx14D	X	16417070	16419385	1.65873	7.72324
S22789_SI	FBgn0086906	sls	3L	2039681	2040572	5.05824	22.2351
S34613_SI	FBgn0085805	CR41583	U	6961350	6963324	56.0965	245.637
S27294_SI	FBgn0000451	ect	3L	10183762	10184377	2.41429	10.074
S7650_SI	FBgn0032495	CG16820	2L	13249122	13249538	8.59556	35.8091
S17996_SI	FBgn0030593	CG9512	X	14795985	14796976	126.185	515.561
S34694_SI	FBgn0085770	CR40734	U	9836850	9837382	58.5453	237.335
S12708_SI	FBgn0261451	trol	X	2391351	2391521	0.927207	3.53466
S37497_SI	FBgn0033404	Or45a	2R	5232854	5234009	0.733111	2.7732
S12362_SI	FBgn0264562	Hr4	X	1836460	1836926	3.82718	14.4707
S15823_SI	FBgn0004045	Yp1	X	9948247	9949531	32.8372	117.477
S49198_SI	FBgn0037386	CG1208	3R	1663241	1664504	10.9851	39.0749
F15820_SI	FBgn0005391	Yp2	X	9944984	9946313	16.3422	56.834
S36827_SI	FBgn0259226	CG42326	2R	4460873	4461504	9.74709	33.7301
S52788_SI	FBgn0038070	CG6753	3R	8465885	8467005	5.57939	19.1557
S26140_SI	FBgn0085491	CG34462	3L	8322450	8323337	1.57789	5.35606
S46213_SI	FBgn0028371	jbug	2R	18604826	18605315	65.2065	214.842
S16197_SI	FBgn0263705	Myo10A	X	10824970	10825404	6.68913	21.9694
S46461_SI	FBgn0261705	CG42741	2R	18929132	18930462	0.861517	2.82938
S40381_SI	FBgn0033865	CG6220	2R	9579212	9579806	27.137	88.4943
S41373_SI	FBgn0034012	Hr51	2R	11226416	11226580	4.49705	14.6127
S26886_SI	FBgn0036003	CG14180	3L	9467288	9467367	25.3906	82.0947
S54955_SI	FBgn0027109	npf	3R	12436830	12437047	40.6491	130.221
S4218_SI	FBgn0031906	CG5160	2L	7390984	7391503	16.6607	53.2963
S5046_SI	FBgn0262029	d	2L	8487970	8488671	8.17542	26.066
F283_SI	FBgn0016977	spen	2L	182820	183419	0.68356	2.14413
S2418_SI	FBgn0031600	CG3652	2L	4393042	4393199	10.3964	32.5383
S52203_SI	FBgn0037934	CG6830	3R	7508251	7508810	1.41933	4.41247
S53126_SI	FBgn0038130	CG8630	3R	9108471	9108807	5.51612	17.1021
S52751_SI	FBgn0028374	hug	3R	8353473	8353752	6.4141	19.813
S53125_SI	FBgn0038130	CG8630	3R	9108124	9108409	5.51512	16.9605
S13588_SI	FBgn0029746	CG15465	X	5059364	5059531	31.3828	95.8563
F13127_SI	FBgn0086899	tlk	X	3614040	3614546	7.58219	22.9879
S53128_SI	FBgn0038130	CG8630	3R	9109419	9110249	32.9387	99.6794
S13903_SI	FBgn0029810	CG12239	X	5686180	5688175	31.369	93.8368
S40792_SI	FBgn0033928	Arc2	2R	10249429	10250330	5.5316	16.5303
S33453_SI	FBgn0053217	CG33217	3L	23124508	23125309	0.650896	1.89269
S24770_SI	FBgn0259167	CG42272	3L	5798573	5798849	6.81951	19.7272
S7652_SI	FBgn0032495	CG16820	2L	13249812	13250189	11.7577	33.8145
F56810_SI	FBgn0262869	Gfrl	3R	16225986	16227028	0.382661	1.0819
S58781_SI	FBgn0043005	prt	3R	19522474	19522598	12.9986	36.7112
S12913_SI	FBgn0040384	CG32795	X	2684092	2684190	6.0302	16.799
S21844_SI	FBgn0262139	trh	3L	366524	368941	9.83656	27.3178
S41374_SI	FBgn0034012	Hr51	2R	11226643	11226889	7.20424	20.0053
S53518_SI	FBgn0038194	Cyp6d5	3R	9856598	9856846	71.7962	197.812
S53519_SI	FBgn0038194	Cyp6d5	3R	9856985	9857205	96.0719	262.163
S29754_SI	FBgn0264842	CR44050	3L	15877693	15878847	0.587846	1.60041
F20194_SI	FBgn0010383	Cyp18a1	X	18582571	18583587	14.63	39.808
S13128_SI	FBgn0086899	tlk	X	3615409	3615680	5.97526	15.9864
F31975_SI	FBgn0261574	kug	3L	20017449	20017707	21.9348	57.9091
S1556_SI	FBgn0004242	Syt1	2L	2789347	2789946	129.99	341.536
S12458_SI	FBgn0000382	csw	X	1996322	1997808	3.04448	7.92818
F55889_SI	FBgn0004652	fru	3R	14239995	14243022	13.7894	35.6579
S46214_SI	FBgn0028371	jbug	2R	18605378	18605557	44.264	113.945
S41410_SI	FBgn0263980	CG43729	2R	11288601	11289888	13.1018	33.6545
S44868_SI	FBgn0034537	DMAP1	2R	16532933	16533087	27.1764	69.6444
S33907_SI	FBgn0026262	bip2	4	480513	480767	50.5839	129.42
S49203_SI	FBgn0037387	CG1213	3R	1671217	1672290	53.4769	136.506
S37498_SI	FBgn0033404	Or45a	2R	5234064	5236368	0.397596	1.00865
F35142_SI	FBgn0033058	CCHa2r	2R	1954805	1955830	2.83592	7.13298
S47245_SI	FBgn0050172	CG30172	2R	19918169	19918366	124.56	310.896
S11669_SI	FBgn0029521	Or1a	X	209808	210411	1.02308	2.55307
S53517_SI	FBgn0038194	Cyp6d5	3R	9856076	9856506	44.48	110.995
S12915_SI	FBgn0003996	w	X	2684632	2685376	54.5951	135.986
F62899_SI	FBgn0082582	tmod	3R	26358329	26359229	5.31135	13.2034
S30796_SI	FBgn0036742	CG7497	3L	17630543	17630975	26.3993	65.4912
F5052_SI	FBgn0032048	Dh31	2L	8491868	8493092	30.0498	73.6826
S49197_SI	FBgn0037386	CG1208	3R	1662819	1663063	5.1051	12.4491
S19988_SI	FBgn0083228	Frq2	X	18071645	18072124	2.49993	6.07813
S15666_SI	FBgn0027084	Aats-lys	X	9500396	9500586	38.6777	93.3482
S18145_SI	FBgn0260006	drd	X	15030595	15031344	48.4319	116.208
S19600_SI	FBgn0263706	CG43658	X	17400619	17401122	6.18644	14.5557
S57694_SI	FBgn0038903	RpI12	3R	17603100	17603319	10.7088	25.1223
S10264_SI	FBgn0032797	CG10186	2L	19514931	19515107	122.519	284.187
F28208_SI	FBgn0000592	Est-6	3L	12183397	12183805	63.7674	147.567
S39770_SI	FBgn0033760	CG8785	2R	8528195	8529488	5.04861	11.6254
S50992_SI	FBgn0037712	CG16789	3R	5394304	5394474	14.236	32.7089
S42568_SI	FBgn0004580	Cbp53E	2R	12871771	12871995	30.413	69.7816
S18131_SI	FBgn0030613	Rab3-GEF	X	15003880	15003926	11.7459	26.923
S10263_SI	FBgn0032797	CG10186	2L	19514510	19514859	193.571	443.625
S40521_SI	FBgn0013733	shot	2R	9809052	9809678	1.62467	3.71435
S59704_SI	FBgn0051118	RabX4	3R	20652880	20652993	58.3436	133.303
S62441_SI	FBgn0039722	capa	3R	25738713	25739092	49.9896	113.934
S57971_SI	FBgn0038953	CG18596	3R	18205388	18205677	9.59157	21.6175
S17612_SI	FBgn0004047	Yp3	X	13654357	13655200	32.5587	73.322
F4939_SI	FBgn0010265	RpS13	2L	8364541	8364609	323.022	721.759
S16207_SI	FBgn0263705	Myo10A	X	10857333	10858079	19.5133	43.569
S58338_SI	FBgn0017590	klg	3R	18740673	18741358	17.0466	38.0309
F19166_SI	FBgn0261791	SmG	X	16533843	16534063	44.15	98.2832
S12916_SI	FBgn0003996	w	X	2685447	2685578	47.7733	106.207
F40482_SI	FBgn0013733	shot	2R	9751742	9753000	67.5624	150.115
F35667_SI	FBgn0033135	Tsp42En	2R	2941353	2941904	2.30636	5.11025
S28847_SI	FBgn0036368	CG10738	3L	13458159	13458639	4.20984	9.31756
S10830_SI	FBgn0051676	CG31676	2L	20848557	20849182	28.5107	63.0582
S60190_SI	FBgn0039325	CG10560	3R	21144597	21144963	44.6789	98.7715
S20855_SI	FBgn0053517	D2R	X	19921784	19922971	5.0204	11.0575
S25478_SI	FBgn0035756	unc-13-4A	3L	7277705	7278317	15.5612	34.1687
S53753_SI	FBgn0038237	Pde6	3R	10383234	10383694	27.0221	59.2925
S27193_SI	FBgn0027567	CG8108	3L	9863258	9863774	110.021	240.455
S31935_SI	FBgn0036926	CG7646	3L	19988729	19989012	192.597	420.84
S61407_SI	FBgn0039536	CG18437	3R	23502384	23502821	122.341	267.262
S48236_SI	FBgn0037225	TwdlG	3R	74445	74739	5.79965	12.6665
S53017_SI	FBgn0038113	CG11668	3R	8865398	8865555	28.9257	63.156
F43228_SI	FBgn0259211	grh	2R	13711070	13711256	6.76321	14.6978
S21495_SI	FBgn0027279	l(1)G0196	X	21908944	21909502	91.266	197.624
F22927_SI	FBgn0035321	CG1275	3L	2252744	2253271	107.807	232.938
F27993_SI	FBgn0036213	RpL10Ab	3L	11816300	11816665	345.864	744.294
S40048_SI	FBgn0085468	CG34439	2R	9047039	9047154	143.371	308.465
S22679_SI	FBgn0035287	CG13937	3L	1876551	1876781	58.872	125.378
S14314_SI	FBgn0029878	Pat1	X	6485479	6485796	14.7194	31.2856
S53546_SI	FBgn0038199	CCHa1	3R	9918226	9918759	3.22561	6.79991
S22713_SI	FBgn0261723	Dbx	3L	1932654	1933603	3.95996	8.31015
F43562_SI	FBgn0028496	CG30116	2R	14344107	14345103	95.4009	199.505
S62614_SI	FBgn0015542	sima	3R	25925242	25925640	43.3171	90.326
S11587_SI	FBgn0058469	CR40469	X	18880	19093	970.948	2012.34
S59213_SI	FBgn0039165	CG6204	3R	20022277	20022602	11.3447	23.314
S2033_SI	FBgn0053123	CG33123	2L	3510478	3511026	28.8312	59.2175
F791_SI	FBgn0031318	CG4887	2L	1177256	1177589	26.7372	54.6932
S62894_SI	FBgn0027654	jdp	3R	26342781	26344295	475.238	971.641
S3938_SI	FBgn0051632	sens-2	2L	6837764	6838995	2.52583	5.14956
F63073_SI	FBgn0020912	Ptx1	3R	26754857	26756404	6.09132	12.4146
S43894_SI	FBgn0265356	tn	2R	14896065	14896449	18.0108	36.504
F31834_SI	FBgn0262519	Mi-2	3L	19875151	19875688	79.0327	160.136
S22928_SI	FBgn0035321	CG1275	3L	2253329	2253692	31.8995	64.5202
F43476_SI	FBgn0010575	sbb	2R	14243005	14244801	16.9451	34.2532
F17328_SI	FBgn0000346	comt	X	13155765	13156521	360.219	726.021
S46256_SI	FBgn0011211	blw	2R	18688988	18689685	1179.78	2371.53
S48707_SI	FBgn0037305	CG12173	3R	1081166	1081341	21.6043	43.4203
F34769_SI	FBgn0026401	Nipped-B	2R	579177	579515	59.5849	119.728
S34138_SI	FBgn0039936	CG11148	4	876312	876466	80.375	161.08
S26723_SI	FBgn0264000	GluRIB	3L	9245078	9245611	12.6171	25.2797
S22520_SI	FBgn0035253	CG7971	3L	1655254	1655460	124.908	249.919
S47885_SI	FBgn0085434	NaCP60E	2R	20792960	20793695	7.02182	14.0131
F54323_SI	FBgn0038343	Trissin	3R	11310452	11310796	52.8662	105.483
S47246_SI	FBgn0050172	CG30172	2R	19918493	19918725	61.6021	122.737
F45745_SI	FBgn0034691	synj	2R	17972497	17973272	121.754	241.816
S31771_SI	FBgn0036910	Cyp305a1	3L	19803503	19805034	18.5179	36.7492
S57962_SI	FBgn0003178	PyK	3R	18198191	18198468	627.864	1244.89
S46006_SI	FBgn0034733	CG4752	2R	18370349	18370559	42.7723	84.377
S55182_SI	FBgn0038474	mRpS11	3R	12899350	12899517	46.5528	91.7774
S37146_SI	FBgn0033358	CG8216	2R	4850669	4851060	55.9365	109.394
S38039_SI	FBgn0033484	CG2269	2R	5982554	5983921	108.872	212.252
S42765_SI	FBgn0265487	mbl	2R	13162915	13163568	207.966	405.4
S11680_SI	FBgn0024989	CG3777	X	242680	243357	4.94486	9.58324
S31974_SI	FBgn0261574	kug	3L	20017256	20017387	45.2569	87.6966
S36978_SI	FBgn0027585	CG8740	2R	4646617	4647095	50.8411	98.3481
F12791_SI	FBgn0261922	PI4KIIIalpha	X	2526945	2527632	94.6102	181.837
S34615_SI	FBgn0259849	Su(Ste):CR42418	U	7083127	7084391	3.03333	5.82741
S48542_SI	FBgn0037275	CG14655	3R	603219	604061	3.83783	7.36495
S62124_SI	FBgn0004369	Ptp99A	3R	25203368	25203746	9.23958	17.7125
S56006_SI	FBgn0024329	Mekk1	3R	14558828	14559086	22.7042	43.4837
S46005_SI	FBgn0034733	CG4752	2R	18369090	18370290	28.0422	53.6954
S60511_SI	FBgn0039396	CcapR	3R	21749221	21750315	2.167	4.14674
S47352_SI	FBgn0023081	gek	2R	19979865	19980061	57.037	109.102
S47796_SI	FBgn0035060	Eps-15	2R	20657821	20658847	110.18	210.599
F15833_SI	FBgn0052685	ZAP3	X	9965891	9966421	34.0428	65.0478
S44869_SI	FBgn0034537	DMAP1	2R	16533158	16533370	37.1447	70.9372
S58121_SI	FBgn0260942	bond	3R	18381126	18382216	29.5472	56.4107
F19665_SI	FBgn0026375	RhoGAPp190	X	17533180	17535849	102.761	196.154
S6029_SI	FBgn0032208	CG5604	2L	10281943	10282279	104.751	199.347
S48706_SI	FBgn0037304	CG1113	3R	1080696	1081125	6.50917	12.3683
S17264_SI	FBgn0025463	Bap60	X	13051478	13051886	25.7727	48.9621
F18604_SI	FBgn0030701	CG16952	X	15769301	15769640	57.2087	108.609
S17844_SI	FBgn0002917	na	X	14160400	14160741	20.7076	39.2409
S10381_SI	FBgn0032817	CG10631	2L	19742814	19743644	33.577	63.5962
S13484_SI	FBgn0011760	ctp	X	4585670	4585877	173.67	327.878
S39769_SI	FBgn0011604	Iswi	2R	8527557	8528133	31.9829	60.2606
S12678_SI	FBgn0261451	trol	X	2367693	2368393	31.793	59.7384
S53946_SI	FBgn0038277	RpS5b	3R	10726154	10726416	46.9776	88.1536
S49713_SI	FBgn0037475	Fer1	3R	2967212	2967694	34.3876	64.4332
S20994_SI	FBgn0031107	HERC2	X	20282429	20283274	75.8957	142.046
F30006_SI	FBgn0036583	CG13055	3L	16242660	16245455	4.03067	7.54198
S13237_SI	FBgn0029688	lva	X	3849576	3850005	72.003	134.291
S20344_SI	FBgn0261461	RhoGAP18B	X	19030259	19030638	66.6241	124.155
S47353_SI	FBgn0023081	gek	2R	19980128	19980221	40.0475	74.5225
F20549_SI	FBgn0052532	CG32532	X	19425884	19427303	9.83062	18.2702
S1951_SI	FBgn0016698	Ptpa	2L	3378156	3378590	42.437	78.6098
F25740_SI	FBgn0261788	Ank2	3L	7697918	7699014	71.2561	131.883
S33551_SI	FBgn0011288	Snap25	3L	24290781	24292305	208.581	385.48
S32492_SI	FBgn0052432	CG32432	3L	20839190	20839391	46.5438	85.9897
S8011_SI	FBgn0028940	Cyp28a5	2L	13978808	13979074	41.839	77.2208
S22888_SI	FBgn0035318	CG9018	3L	2235284	2235578	42.4347	78.0972
S9741_SI	FBgn0032691	Atac2	2L	18609572	18609962	6.11941	11.2518
F15896_SI	FBgn0085437	CG34408	X	10123616	10124122	30.8289	56.6168
F27127_SI	FBgn0036043	CG8177	3L	9778342	9779338	121.729	223.176
S52627_SI	FBgn0038029	GstD11	3R	8210933	8211346	5.63583	10.33
S59136_SI	FBgn0027103	sec10	3R	19962998	19963260	26.8842	49.1797
S45058_SI	FBgn0001133	grau	2R	16897269	16897610	23.1601	42.3583
F20939_SI	FBgn0003654	sw	X	20099035	20100146	5.31091	9.69689
S52148_SI	FBgn0037920	CG14710	3R	7446930	7447175	5.27957	9.63711
F27452_SI	FBgn0026160	tna	3L	10850989	10852154	53.9123	98.3233
S36402_SI	FBgn0026722	drosha	2R	3823990	3824345	32.1744	58.6727
F26801_SI	FBgn0001224	Hsp23	3L	9374982	9375865	26.4488	48.2254
F16065_SI	FBgn0052677	X11Lbeta	X	10603121	10604980	76.0266	138.573
S46218_SI	FBgn0028371	jbug	2R	18610094	18610409	52.7891	96.1803
S47093_SI	FBgn0001123	Galphas	2R	19834124	19834459	84.4256	153.74
S52201_SI	FBgn0037934	CG6830	3R	7507407	7507897	4.15934	7.56874
S17794_SI	FBgn0259166	CG42271	X	14122092	14122472	42.5081	77.35
F12682_SI	FBgn0261451	trol	X	2370292	2374941	11.9787	21.7948
S59999_SI	FBgn0259152	Clbn	3R	20956569	20956877	52.8597	96.0641
F47060_SI	FBgn0261794	kcc	2R	19812341	19812619	102.392	185.897
S34137_SI	FBgn0039936	CG11148	4	876026	876261	105.576	191.64
S47703_SI	FBgn0259707	CG42361	2R	20495842	20496311	131.448	237.987
S11876_SI	FBgn0015799	Rbf	X	691121	691725	18.1373	32.8164
S12675_SI	FBgn0261451	trol	X	2364493	2365227	140.659	254.353
S46457_SI	FBgn0261705	CG42741	2R	18898601	18899814	4.40502	7.94279
F743_SI	FBgn0031306	CG4577	2L	1139829	1141156	85.282	153.409
S7641_SI	FBgn0027586	CG5867	2L	13238820	13238966	65.1341	117.13
S2573_SI	FBgn0053196	dp	2L	4555206	4562483	0.458245	0.819773
S62125_SI	FBgn0004369	Ptp99A	3R	25208678	25209113	10.8899	19.4398
S37901_SI	FBgn0000715	Fmrf	2R	5796644	5797962	4.22397	7.50991
S8012_SI	FBgn0028940	Cyp28a5	2L	13979216	13979573	89.8284	159.339
S10463_SI	FBgn0263873	sick	2L	19957333	19958424	56.3956	99.9386
S749_SI	FBgn0031309	Tfb4	2L	1149651	1150069	4.96116	8.79112
F59014_SI	FBgn0051451	CR31451	3R	19809225	19810787	255.223	451.812
S51022_SI	FBgn0037717	CG8301	3R	5411678	5412370	47.8297	84.425
S14183_SI	FBgn0029856	CG11700	X	6176070	6177313	1.94055	3.42408
F23732_SI	FBgn0003943	Ubi-p63E	3L	3899259	3901770	69.4155	122.363
S46667_SI	FBgn0034860	CG9812	2R	19302020	19302288	47.4241	83.5172
S53214_SI	FBgn0038145	Droj2	3R	9210392	9211005	387.022	680
S7544_SI	FBgn0262160	CG9932	2L	13059217	13060140	5.86245	10.267
S62242_SI	FBgn0013972	Gycalpha99B	3R	25509721	25511069	70.2687	123.032
S17987_SI	FBgn0030590	CG9518	X	14757022	14760506	0.762115	1.33394
S15389_SI	FBgn0052706	CG32706	X	8981645	8982109	34.7861	60.8825
S46853_SI	FBgn0265052	St3	2R	19574955	19575503	31.844	55.5918
S18677_SI	FBgn0010240	Lcch3	X	15822265	15822562	57.5675	100.21
S43607_SI	FBgn0085419	Rgk2	2R	14434355	14436474	17.2094	29.9046
S27829_SI	FBgn0036183	CG6083	3L	11617628	11617880	19.1417	33.233
F48789_SI	FBgn0041707	7B2	3R	1202721	1203701	95.5134	165.569
S12917_SI	FBgn0003996	w	X	2685782	2686097	50.7735	87.9593
S38714_SI	FBgn0033603	Cpr47Ef	2R	7154420	7154806	8.20548	14.2117
S34976_SI	FBgn0033031	CG8245	2R	1556986	1557491	118.961	205.879
F40764_SI	FBgn0263397	Ih	2R	10185880	10187600	189.39	327.426
F21677_SI	FBgn0262109	CR42862	3L	225726	230964	235.41	406.366
S52928_SI	FBgn0038098	CG7381	3R	8793497	8794005	21.6878	37.3984
S50744_SI	FBgn0000412	D1	3R	5063805	5064893	111.784	192.752
F57023_SI	FBgn0259222	CG42322	3R	16579231	16579481	20.3721	35.0947
S10265_SI	FBgn0032797	CG10186	2L	19515168	19515359	57.9562	99.7701
F19484_SI	FBgn0000163	baz	X	17054039	17055224	6.27932	10.7828
S55890_SI	FBgn0004652	fru	3R	14244438	14248904	8.94872	15.3462
S47059_SI	FBgn0261794	kcc	2R	19812139	19812278	279.868	479.591
F3383_SI	FBgn0031762	CG9098	2L	6007364	6008037	10.2554	17.5685
S22000_SI	FBgn0035162	CG13900	3L	826946	827001	35.0011	59.7837
S6003_SI	FBgn0032205	CG4957	2L	10269763	10269904	27.1397	46.3458
S16259_SI	FBgn0030263	CG2076	X	10985954	10986131	124.177	211.922
S53935_SI	FBgn0038271	CG3731	3R	10717673	10718109	487.618	830.93
S49215_SI	FBgn0037391	CG2017	3R	1683805	1684306	95.6472	162.966
F7514_SI	FBgn0265262	Vha68-1	2L	13000770	13001504	456.933	778.197
S57504_SI	FBgn0002781	mod(mdg4)	3R	17180160	17180416	14.6139	24.8365
S40034_SI	FBgn0020370	TppII	2R	9040390	9040871	59.7708	101.564
S49668_SI	FBgn0003884	alphaTub84B	3R	2912956	2914561	464.005	787.802
S31604_SI	FBgn0036888	CG9330	3L	19581780	19581871	47.0568	79.8891
F17395_SI	FBgn0030479	Rbp1-like	X	13274199	13275076	117.669	199.703
S27091_SI	FBgn0259163	CG42268	3L	9727112	9728389	93.6465	158.87
S53048_SI	FBgn0260962	pic	3R	8882073	8882447	36.5241	61.9573
F48990_SI	FBgn0250753	exba	3R	1421086	1421844	177.325	300.791
S42130_SI	FBgn0034114	CG4282	2R	12211812	12212306	8.09938	13.7211
F34893_SI	FBgn0261403	sxc	2R	1216515	1217060	95.5882	161.904
S39930_SI	FBgn0010488	NAT1	2R	8810384	8811239	151.605	256.671
S54575_SI	FBgn0022787	Hel89B	3R	11808604	11809173	84.9686	143.803
S52877_SI	FBgn0051345	CG31345	3R	8636867	8637381	116.833	197.65
F63424_SI	FBgn0039861	pasha	3R	27446552	27447196	16.2934	27.5576
S32614_SI	FBgn0024150	Ac78C	3L	21129547	21130320	9.4253	15.9346
S60757_SI	FBgn0263289	scrib	3R	22408387	22409120	20.5681	34.7572
S17156_SI	FBgn0086675	fne	X	12812610	12813742	60.9632	102.988
S35745_SI	FBgn0003090	pk	2R	3108507	3110883	6.42023	10.8448
S32491_SI	FBgn0052432	CG32432	3L	20839029	20839122	54.0728	91.2686
S30171_SI	FBgn0027080	Aats-tyr	3L	16410449	16410829	65.3082	110.162
S10295_SI	FBgn0032800	CG10137	2L	19532528	19532992	42.8045	72.1988
S49401_SI	FBgn0261641	CG42724	3R	2187727	2188056	35.2624	59.4516
F61254_SI	FBgn0016061	side	3R	23261912	23263204	4.56817	7.70079
F17076_SI	FBgn0030412	tomosyn	X	12546980	12547475	115.215	194.209
S45094_SI	FBgn0034576	CG9350	2R	16913166	16913260	139.555	234.442
S49950_SI	FBgn0083963	CG34127	3R	3464546	3465156	3.67825	6.17795
F15613_SI	FBgn0261260	mgl	X	9366032	9366693	17.9554	30.1299
S22518_SI	FBgn0035253	CG7971	3L	1654247	1654726	169.496	284.28
F1141_SI	FBgn0031384	CG4238	2L	2029836	2030788	92.2897	154.664
S48237_SI	FBgn0037225	TwdlG	3R	74913	75567	9.43179	15.7625
S50385_SI	FBgn0263416	CG43462	3R	4269115	4270409	12.0069	20.0605
S37499_SI	FBgn0033403	CG13739	2R	5238177	5238678	21.8546	36.5036
S42052_SI	FBgn0261612	Cng	2R	12130650	12131587	4.37189	7.29888
S53678_SI	FBgn0013767	Crz	3R	10141082	10141438	22.6504	37.7889
F26693_SI	FBgn0263456	nwk	3L	9136627	9138793	162.825	271.588
S48727_SI	FBgn0013576	mtd	3R	1108387	1109101	10.2256	17.0401
S34736_SI	FBgn0260798	Gprk1	2R	210281	210443	65.3503	108.896
F44823_SI	FBgn0015907	bl	2R	16493187	16493437	112.775	187.722
S13586_SI	FBgn0086911	rg	X	4984049	4984178	24.0374	39.9249
S17816_SI	FBgn0030556	mRNA-cap	X	14134299	14134553	61.5671	102.218
S57961_SI	FBgn0003178	PyK	3R	18197948	18198104	521.035	864.6
S54248_SI	FBgn0038330	CG14868	3R	11193538	11194228	58.5293	97.0056
S44824_SI	FBgn0015907	bl	2R	16493949	16494359	195.801	324.392
F38407_SI	FBgn0263102	psq	2R	6445393	6446038	19.7551	32.72
F62264_SI	FBgn0042213	CG18731	3R	25550945	25551412	54.6096	90.4042
S52166_SI	FBgn0262081	Csk	3R	7459000	7460718	56.9548	94.1703
S46993_SI	FBgn0020372	TM4SF	2R	19767677	19767877	169.038	279.16
F51968_SI	FBgn0020910	RpL3	3R	7050213	7050895	550.69	907.266
F41610_SI	FBgn0050089	CG30089	2R	11648270	11649549	57.387	94.4771
S21942_SI	FBgn0035149	MED30	3L	652987	654089	12.313	20.2493
S22145_SI	FBgn0035181	CG9205	3L	1036032	1036298	62.0041	101.928
S34177_SI	FBgn0023213	eIF4G	4	935923	936179	89.4161	146.961
S23043_SI	FBgn0010905	Spn	3L	2540977	2541403	17.85	29.3312
F40747_SI	FBgn0263397	Ih	2R	10163635	10167147	42.1385	69.1755
S47058_SI	FBgn0261794	kcc	2R	19811939	19812072	177.063	290.419
F56776_SI	FBgn0261550	CG42668	3R	16148937	16149918	61.2118	100.362
S213_SI	FBgn0031216	Zir	2L	101016	101194	25.024	41.0176
F5420_SI	FBgn0004868	Gdi	2L	9491176	9492545	201.615	329.776
S59351_SI	FBgn0011581	Dms	3R	20168825	20169407	85.365	139.572
S60185_SI	FBgn0039324	CG10553	3R	21142183	21142527	78.1713	127.684
S42713_SI	FBgn0034194	CG15611	2R	13001330	13001865	13.9194	22.7313
S32183_SI	FBgn0036974	eRF1	3L	20344999	20345360	55.3022	90.2943
S59440_SI	FBgn0000039	nAcRalpha-96Ab	3R	20316540	20316869	37.3289	60.9265
S22056_SI	FBgn0035170	dpr20	3L	852720	853405	42.5156	69.2553
S29599_SI	FBgn0036511	CG6498	3L	15568654	15569413	110.132	179.309
S37309_SI	FBgn0003612	Su(var)2-10	2R	5008599	5009117	54.911	89.3404
S63117_SI	FBgn0039816	CG11317	3R	26916434	26917284	88.5691	143.965
F43984_SI	FBgn0034420	CG10737	2R	15064808	15065078	5.33566	8.67117
S49725_SI	FBgn0011020	Sas-4	3R	2979026	2979941	4.87424	7.91893
S4792_SI	FBgn0015299	Ssb-c31a	2L	8211559	8211938	61.0161	99.1289
S58062_SI	FBgn0038975	Nrx-1	3R	18307564	18308197	66.1895	107.442
S10106_SI	FBgn0015380	drl	2L	19207626	19208621	26.1423	42.4104
F36605_SI	FBgn0263593	Lpin	2R	4024491	4025187	79.5761	129.001
F30379_SI	FBgn0036663	CG9674	3L	16780673	16781643	258.547	418.985
S14146_SI	FBgn0023458	Rbcn-3A	X	6134877	6135697	63.3314	102.609
S56443_SI	FBgn0026753	Vha13	3R	15468980	15469400	522.865	846.87
S36977_SI	FBgn0027585	CG8740	2R	4645819	4646119	55.428	89.7372
S51808_SI	FBgn0261053	Cad86C	3R	6663579	6664372	0.909914	1.47127
S13589_SI	FBgn0029746	CG15465	X	5068930	5070541	29.3084	47.3841
S32207_SI	FBgn0001247	Ide	3L	20365180	20365389	68.6836	111.03
S47488_SI	FBgn0005636	nvy	2R	20177458	20178607	27.8513	45.0214
F62689_SI	FBgn0039757	RpS7	3R	26032169	26032443	921.155	1487.92
S54300_SI	FBgn0038341	CG14869	3R	11267968	11269059	11.6394	18.7956
S56151_SI	FBgn0004876	cdi	3R	14919411	14920076	23.0081	37.1289
S26092_SI	FBgn0027569	cert	3L	8275628	8276313	52.9211	85.3842
S34149_SI	FBgn0025726	unc-13	4	892753	892851	110.571	178.168
S10158_SI	FBgn0041789	Pax	2L	19400781	19401372	51.978	83.7279
S44242_SI	FBgn0003887	betaTub56D	2R	15334824	15336251	203.218	327.279
F38667_SI	FBgn0037084	Syx6	2R	7109289	7109985	111.736	179.746
S30535_SI	FBgn0261872	scaf6	3L	17030806	17030973	37.2235	59.879
S14270_SI	FBgn0259242	CG42340	X	6378808	6379560	4.70502	7.56479
S47261_SI	FBgn0028552	gammaSnap	2R	19934668	19934844	90.6669	145.147
S57677_SI	FBgn0027575	GABA-B-R2	3R	17596055	17596870	45.794	73.2963
S27177_SI	FBgn0036052	CG10809	3L	9850688	9851163	25.0468	40.0454
F37135_SI	FBgn0033357	Tom7	2R	4839507	4839747	232.574	371.61
F8460_SI	FBgn0027559	Pol32	2L	15254819	15256304	6.37567	10.1731
S61525_SI	FBgn0039565	CG4884	3R	23783106	23783341	26.5588	42.333
S48869_SI	FBgn0051550	CG31550	3R	1314866	1314995	68.6487	109.413
S47529_SI	FBgn0010414	SerT	2R	20292118	20293220	21.0632	33.5432
S21330_SI	FBgn0000709	fliI	X	21214802	21216115	21.9003	34.8638
S1053_SI	FBgn0031374	CG7337	2L	1884622	1885318	15.896	25.2889
S42380_SI	FBgn0034155	unc-104	2R	12639008	12641042	390.954	621.251
F38476_SI	FBgn0053144	CG33144	2R	6627559	6628691	74.2425	117.786
S23790_SI	FBgn0035481	CG12605	3L	3964491	3964771	61.5225	97.4838
S21568_SI	FBgn0052475	mthl8	3L	25619	25976	34.4549	54.5933
S59315_SI	FBgn0028471	Nab2	3R	20140382	20140920	42.3892	67.0762
S16358_SI	FBgn0030286	CG1657	X	11227421	11228104	69.1348	109.085
F40437_SI	FBgn0261041	stj	2R	9705393	9707076	41.0079	64.5811
F13178_SI	FBgn0019661	roX1	X	3752310	3756730	32.1551	50.5663
F39868_SI	FBgn0003326	sca	2R	8687497	8689515	10.8672	17.0855
F2644_SI	FBgn0031632	CG15628	2L	4827173	4828945	90.2192	141.805
S48977_SI	FBgn0037344	CG2926	3R	1405023	1405767	48.2154	75.7767
S19834_SI	FBgn0030884	CG6847	X	17816256	17818199	3.99539	6.27823
S12349_SI	FBgn0023508	Ocrl	X	1821012	1821557	57.4178	90.2079
S59970_SI	FBgn0039277	CG13650	3R	20934948	20935191	39.2349	61.5774
S15047_SI	FBgn0017566	ND75	X	8142684	8143127	422.145	661.578
S53785_SI	FBgn0020299	stumps	3R	10430415	10433801	26.3894	41.3385
S47280_SI	FBgn0003353	sei	2R	19939918	19940111	37.0546	57.9949
S1058_SI	FBgn0031374	CG7337	2L	1927753	1928575	6.82159	10.6719
S39069_SI	FBgn0033657	Sln	2R	7738852	7739829	37.6687	58.7977
S48838_SI	FBgn0037328	RpL35A	3R	1291522	1291749	579.838	904.873
F11512_SI	FBgn0064225	RpL5	2L	22426649	22427795	356.355	555.181
S34735_SI	FBgn0260798	Gprk1	2R	209942	210220	90.0089	140.168
S47351_SI	FBgn0023081	gek	2R	19979600	19979785	47.2229	73.5109
S7091_SI	FBgn0032388	CG6686	2L	11984725	11984950	46.6959	72.6196
S59665_SI	FBgn0039227	polybromo	3R	20625689	20626723	19.3373	30.0711
S29178_SI	FBgn0026409	Mpcp	3L	14532653	14533541	747.752	1162.22
S18471_SI	FBgn0030687	CG17209	X	15663193	15663547	9.86272	15.3292
S51515_SI	FBgn0261928	CG42795	3R	6076650	6076999	106.534	165.224
F56003_SI	FBgn0000303	Cha	3R	14556452	14558068	124.509	193.07
F53801_SI	FBgn0013981	His4r	3R	10452016	10452336	356.621	552.14
S53702_SI	FBgn0086901	cv-c	3R	10217405	10218611	43.8169	67.7444
S46252_SI	FBgn0259145	CG42260	2R	18684401	18685794	4.91257	7.5929
S45475_SI	FBgn0034636	CG10440	2R	17447751	17449096	34.052	52.6147
S40485_SI	FBgn0013733	shot	2R	9753954	9754137	39.2096	60.5813
S57462_SI	FBgn0043012	AP-2sigma	3R	17094931	17095406	132.458	204.625
S55416_SI	FBgn0025571	SF1	3R	13369445	13370870	34.6591	53.5172
S23555_SI	FBgn0004167	kst	3L	3367515	3368133	60.6816	93.6837
S57299_SI	FBgn0038853	RhoGAP93B	3R	16908765	16909792	78.7318	121.517
F37059_SI	FBgn0004921	Ggamma1	2R	4789642	4792296	467.399	720.728
S51327_SI	FBgn0053208	Mical	3R	5827276	5828162	75.7386	116.721
S57832_SI	FBgn0025140	pit	3R	17863679	17864114	16.1783	24.9107
S50593_SI	FBgn0037637	CG9836	3R	4648571	4648791	363.845	559.023
S55813_SI	FBgn0038603	PKD	3R	14129001	14129784	54.5171	83.6543
S54687_SI	FBgn0038400	CG5903	3R	11971397	11972081	245.805	377.021
S32348_SI	FBgn0052425	CG32425	3L	20506238	20507207	81.0601	124.242
S47152_SI	FBgn0034948	Gadd34	2R	19863124	19863610	145.932	223.666
S23188_SI	FBgn0263392	CG43444	3L	2878533	2879158	2.53961	3.89154
S30925_SI	FBgn0036762	CG7430	3L	17842180	17842472	337.327	516.695
S13216_SI	FBgn0260658	CG42541	X	3823600	3824611	17.7565	27.1884
S27842_SI	FBgn0052091	CG32091	3L	11627714	11628291	15.8315	24.231
S132_SI	FBgn0020660	eIF-4B	2RHet	2915425	2915524	97.675	149.389
S5573_SI	FBgn0022720	zf30C	2L	9761565	9762375	43.4877	66.506
S131_SI	FBgn0020660	eIF-4B	2RHet	2912544	2912604	172.839	264.182
S13664_SI	FBgn0010014	CanB	X	5227403	5228482	150.909	230.499
F23649_SI	FBgn0052264	CG32264	3L	3714826	3717407	166.627	254.444
F5664_SI	FBgn0032156	CG13124	2L	9903379	9903941	125.028	190.55
S35519_SI	FBgn0050158	CG30158	2R	2807773	2810118	57.546	87.659
S34148_SI	FBgn0025726	unc-13	4	892538	892700	152.98	232.85
S29490_SI	FBgn0036488	CG6878	3L	15155357	15155570	130.19	198.149
S28249_SI	FBgn0036273	CG10426	3L	12274025	12274576	27.8617	42.3933
S29285_SI	FBgn0036450	CG13472	3L	14782419	14782765	33.5296	50.9945
S34807_SI	FBgn0039994	CG17082	2R	645307	645553	54.7142	83.1072
F10253_SI	FBgn0032797	CG10186	2L	19508953	19510730	35.7194	54.2471
S37973_SI	FBgn0033475	CG12129	2R	5921578	5922203	14.1598	21.4924
F32698_SI	FBgn0004865	Eip78C	3L	21257146	21259603	38.9305	59.0886
S59090_SI	FBgn0040283	SMC1	3R	19888382	19888537	30.2284	45.8782
S29137_SI	FBgn0001085	fz	3L	14359848	14361739	10.4373	15.8406
S59703_SI	FBgn0051118	RabX4	3R	20652387	20652821	90.2301	136.872
S58349_SI	FBgn0017590	klg	3R	18785617	18787453	53.6638	81.3555
F42942_SI	FBgn0034237	eIF3-S9	2R	13426199	13426647	184.946	279.885
S28494_SI	FBgn0010235	Klc	3L	12739998	12740303	84.6855	128.138
S21347_SI	FBgn0003464	sol	X	21228284	21228939	102.007	154.308
S6113_SI	FBgn0032222	CG5037	2L	10332739	10333129	105.708	159.577
S37765_SI	FBgn0005614	trpl	2R	5652278	5653023	596.328	899.19
S48837_SI	FBgn0037328	RpL35A	3R	1291352	1291453	269.232	405.586
S55282_SI	FBgn0038498	beat-IIa	3R	13145726	13146845	44.0232	66.2874
F16908_SI	FBgn0259240	Ten-a	X	12123699	12124403	18.9503	28.525
S52234_SI	FBgn0037941	CG12594	3R	7557594	7558201	18.7039	28.1373
S43378_SI	FBgn0062440	CG17680	2R	14034802	14035502	84.0104	126.291
F36874_SI	FBgn0033313	Cirl	2R	4510547	4512708	78.1866	117.512
S11971_SI	FBgn0003638	su(w[a])	X	939188	940075	54.0629	81.2443
S31158_SI	FBgn0013717	not	3L	18611906	18612307	31.4722	47.2877
S5953_SI	FBgn0000229	bsk	2L	10247502	10247773	141.117	212.023
S9657_SI	FBgn0032679	bsf	2L	18449517	18450175	39.8503	59.8729
F672_SI	FBgn0031294	IA-2	2L	1008378	1014484	519.524	779.079
S19478_SI	FBgn0260747	CG5010	X	17043867	17044680	155.185	232.215
S48847_SI	FBgn0011715	Snr1	3R	1297547	1298476	24.3792	36.4447
F23743_SI	FBgn0035473	mge	3L	3907852	3908531	240.776	359.887
S16126_SI	FBgn0003321	sbr	X	10730553	10730662	47.054	70.211
S14822_SI	FBgn0010292	bys	X	7797431	7797676	36.0349	53.7055
S55568_SI	FBgn0262562	CG43102	3R	13594157	13595975	38.8011	57.7528
S34279_SI	FBgn0087002	Rfabg	4	1096242	1096362	325.083	483.259
S59639_SI	FBgn0015591	Ast	3R	20586252	20587050	34.9161	51.8911
F34033_SI	FBgn0051992	gw	4	669667	671656	100.178	148.802
S51494_SI	FBgn0004575	Syn	3R	6045501	6048164	130.164	193.21
S27574_SI	FBgn0261112	APP-BP1	3L	11093547	11093678	22.9801	34.1086
S47262_SI	FBgn0028552	gammaSnap	2R	19935028	19935382	131.592	195.304
S3028_SI	FBgn0015031	cype	2L	5327503	5327676	435.073	645.26
S28686_SI	FBgn0011284	RpS4	3L	13036674	13037005	747	1107.52
F22489_SI	FBgn0013342	n-syb	3L	1630348	1632454	447.584	662.656
F32726_SI	FBgn0259785	pzg	3L	21282706	21283410	28.6068	42.3506
S32233_SI	FBgn0036980	RhoBTB	3L	20374892	20375498	76.4956	113.184
S40856_SI	FBgn0013725	phyl	2R	10314841	10316249	46.0965	68.112
F15001_SI	FBgn0030017	CG2278	X	8059866	8062927	18.2005	26.8889
S14280_SI	FBgn0014026	RpL7A	X	6425049	6425464	872.191	1287
F28848_SI	FBgn0036369	CG10089	3L	13458909	13459988	43.2936	63.8666
F61884_SI	FBgn0265998	Doa	3R	24747337	24748494	89.2555	131.602
S32255_SI	FBgn0036986	CG5282	3L	20417524	20417944	27.0521	39.8704
F61406_SI	FBgn0039536	CG18437	3R	23501663	23502327	59.4521	87.6159
S30622_SI	FBgn0036713	Mip	3L	17338047	17339155	19.4416	28.65
S12279_SI	FBgn0028969	deltaCOP	X	1753174	1753846	59.239	87.2577
F49478_SI	FBgn0053202	dpr11	3R	2354891	2357505	23.2452	34.2232
S56195_SI	FBgn0038686	CG5555	3R	15003807	15004274	59.1603	87.0649
S16279_SI	FBgn0015245	Hsp60	X	11005508	11006341	173.762	255.057
F6574_SI	FBgn0004363	porin	2L	10847227	10848168	718.922	1055.19
F63216_SI	FBgn0039830	CG1746	3R	27041867	27042899	1343.21	1971.2
S40904_SI	FBgn0010397	LamC	2R	10458315	10458816	24.5785	36.0682
S30666_SI	FBgn0040793	CG7630	3L	17419239	17419382	536.478	786.342
S44048_SI	FBgn0013954	FK506-bp2	2R	15178023	15178467	223.383	327.263
S55661_SI	FBgn0263995	cpo	3R	13772916	13773320	32.9867	48.2965
F6718_SI	FBgn0032336	Ast-C	2L	11076165	11076864	37.8007	55.3387
S26799_SI	FBgn0001227	Hsp67Ba	3L	9370902	9372634	30.1561	44.0731
F40356_SI	FBgn0027581	CG6191	2R	9467818	9468841	95.3261	139.313
F34721_SI	FBgn0262116	CG40127	2R	74544	75197	44.563	65.1097
F1680_SI	FBgn0250786	Chd1	2L	2979562	2980377	57.7954	84.3896
F480_SI	FBgn0003963	ush	2L	539518	540560	16.6947	24.3462
S57519_SI	FBgn0002781	mod(mdg4)	3R	17190174	17190367	31.5646	46.0206
F36046_SI	FBgn0033188	Drat	2R	3413623	3414577	159.475	232.047
S17043_SI	FBgn0030408	CG11085	X	12514702	12515249	5.59471	8.12251
F50889_SI	FBgn0261552	ps	3R	5257751	5258561	136.122	197.621
F39234_SI	FBgn0086677	jeb	2R	7972699	7980173	32.9154	47.7435
F41894_SI	FBgn0265605	Ric	2R	11994945	11996779	196.63	284.985
S33988_SI	FBgn0039911	CG1909	4	609198	609974	95.8038	138.749
F30649_SI	FBgn0026197	noe	3L	17393447	17394448	1636.82	2367.59
S33679_SI	FBgn0011747	Ank	4	135884	136630	7.38029	10.6731
F36577_SI	FBgn0050372	Asap1	2R	4001791	4002968	40.6295	58.7289
S51911_SI	FBgn0040259	Ugt86Da	3R	6984129	6985466	7.5435	10.8937
S14077_SI	FBgn0029843	Nep1	X	5997360	5998004	16.8841	24.3678
S30665_SI	FBgn0040793	CG7630	3L	17419010	17419179	286.819	413.894
S31934_SI	FBgn0036926	CG7646	3L	19988474	19988602	157.568	227.355
S12630_SI	FBgn0003079	phl	X	2236885	2237903	37.1429	53.5777
S43290_SI	FBgn0034286	dpr13	2R	13862627	13864035	25.4511	36.6608
S26548_SI	FBgn0011787	mRpL12	3L	8950036	8950684	50.169	72.1893
F4088_SI	FBgn0031885	Mnn1	2L	7056301	7057156	38.9706	56.0599
S18598_SI	FBgn0001092	Gapdh2	X	15762351	15763694	299.325	429.54
S30160_SI	FBgn0014163	fax	3L	16404102	16404939	109.739	157.429
S38457_SI	FBgn0005586	Rab3	2R	6608840	6611461	212.131	304.147
S6937_SI	FBgn0032363	CG6509	2L	11509467	11509683	17.6283	25.2743
F18912_SI	FBgn0030738	CG9915	X	16203850	16204340	19.6732	28.1945
F56573_SI	FBgn0014006	Pk92B	3R	15711216	15711758	26.3954	37.7958
F19730_SI	FBgn0261570	CG42684	X	17645042	17645718	69.6976	99.7879
F31789_SI	FBgn0013799	Deaf1	3L	19822120	19823786	57.0705	81.6734
F3029_SI	FBgn0015031	cype	2L	5327744	5327969	572.049	818.552
S41660_SI	FBgn0022160	Gpo-1	2R	11745257	11745515	179.7	256.694
S22680_SI	FBgn0035287	CG13937	3L	1876848	1877185	77.1587	110.122
S14992_SI	FBgn0030011	Gbeta5	X	8044764	8046308	67.8073	96.6516
S17075_SI	FBgn0030412	tomosyn	X	12546772	12546896	149.607	213.218
S10984_SI	FBgn0023388	Dap160	2L	21135276	21137106	78.7054	112.107
S14179_SI	FBgn0086558	Ubi-p5E	X	6171010	6172786	95.7447	136.365
F61117_SI	FBgn0051064	CG31064	3R	23056491	23057921	58.1933	82.8619
F35419_SI	FBgn0085421	Epac	2R	2647220	2650279	78.3911	111.612
S47459_SI	FBgn0050419	CG30419	2R	20100014	20103108	29.8528	42.479
S28172_SI	FBgn0036258	CG5642	3L	12136546	12136785	139.954	199.051
S30357_SI	FBgn0004556	Dbp73D	3L	16721596	16722876	5.15994	7.33502
S17671_SI	FBgn0052626	CG32626	X	13725201	13725311	151.079	214.44
S33477_SI	FBgn0010215	alpha-Cat	3L	23311746	23312102	64.9683	92.1647
F63039_SI	FBgn0039808	CG12071	3R	26702806	26703719	99.9794	141.748
S113_SI	FBgn0260995	CG42596	2RHet	1973698	1973866	62.3698	88.3987
F23140_SI	FBgn0264606	Fife	3L	2670608	2672893	56.4053	79.8504
F51285_SI	FBgn0037760	FBX011	3R	5629208	5630740	36.7398	51.9977
S24195_SI	FBgn0000038	nAcRbeta-64B	3L	4435175	4435993	127.494	180.218
S26663_SI	FBgn0023479	Tequila	3L	9084982	9085231	82.3245	116.337
S57814_SI	FBgn0019957	ND42	3R	17854938	17855115	301.229	425.635
S17134_SI	FBgn0259171	Pde9	X	12762261	12762804	20.7025	29.2521
F55628_SI	FBgn0053547	Rim	3R	13698470	13701267	95.3114	134.649
F415_SI	FBgn0264855	AP-2alpha	2L	408030	409465	141.885	200.332
F45993_SI	FBgn0034731	CG10384	2R	18358783	18360500	41.0127	57.903
S26124_SI	FBgn0035872	CG7185	3L	8303593	8304326	68.7811	97.0831
S22267_SI	FBgn0035207	CG9153	3L	1317849	1318330	112.889	159.206
F48459_SI	FBgn0037261	CG9775	3R	463732	464561	99.6631	140.508
F12156_SI	FBgn0053513	Nmdar2	X	1377658	1380624	21.1782	29.8563
S36283_SI	FBgn0050497	CG30497	2R	3645540	3646382	38.4604	54.2168
S63468_SI	FBgn0000557	Ef1alpha100E	3R	27567632	27569028	352.686	496.807
S52115_SI	FBgn0037913	fabp	3R	7390506	7390833	11.1157	15.6528
S36492_SI	FBgn0033250	CG14762	2R	3896624	3898050	152.577	214.576
S62513_SI	FBgn0039730	CG7903	3R	25819197	25819535	53.3058	74.8513
S3548_SI	FBgn0031799	Pez	2L	6332881	6333421	12.6539	17.7682
F19317_SI	FBgn0024941	RSG7	X	16732206	16735459	65.0633	91.2722
S14858_SI	FBgn0004403	RpS14a	X	7828363	7828710	904.717	1268.81
S10579_SI	FBgn0011638	La	2L	20348393	20348878	73.9522	103.516
S44686_SI	FBgn0034500	CG11200	2R	16192022	16192533	11.2529	15.7466
F18643_SI	FBgn0003392	shi	X	15799807	15800749	132.794	185.782
F31950_SI	FBgn0036928	Tom20	3L	19994950	19995546	160.077	223.95
F3481_SI	FBgn0051641	stai	2L	6122978	6124653	126.717	177.256
S31774_SI	FBgn0023094	cyc	3L	19806870	19807350	24.7476	34.5932
S6240_SI	FBgn0003942	RpS27A	2L	10410241	10410456	1007.74	1408.39
S27148_SI	FBgn0044328	CG32052	3L	9800820	9801813	28.0547	39.203
F35060_SI	FBgn0085414	dpr12	2R	1746129	1748336	71.67	100.074
F25469_SI	FBgn0035756	unc-13-4A	3L	7259344	7262337	40.744	56.8743
S23276_SI	FBgn0052486	CG32486	3L	3055908	3056752	252.256	351.944
S15396_SI	FBgn0030087	CG7766	X	8987645	8988381	72.9454	101.771
S26116_SI	FBgn0087039	Sbp2	3L	8298122	8298425	30.4987	42.5406
S28163_SI	FBgn0011455	l(3)neo18	3L	12131116	12131345	87.1639	121.515
S6225_SI	FBgn0051716	Cnot4	2L	10402407	10402562	104.009	144.882
S60092_SI	FBgn0039300	RpS27	3R	21071677	21072103	387.431	538.827
F18767_SI	FBgn0003969	vap	X	15893984	15894618	23.1642	32.2091
S45811_SI	FBgn0000008	a	2R	18059821	18059938	32.4612	45.0853
S5954_SI	FBgn0000229	bsk	2L	10247852	10248135	112.831	156.593
S23447_SI	FBgn0035422	RpL28	3L	3221467	3221709	1096.84	1521.34
S55960_SI	FBgn0044871	Gos28	3R	14490790	14491029	31.9048	44.2322
F15445_SI	FBgn0004828	His3.3B	X	9046556	9048273	340.215	471.662
S24828_SI	FBgn0035649	CG10483	3L	5911460	5911702	39.7918	55.1654
S6132_SI	FBgn0051715	CG31715	2L	10342289	10342523	52.848	73.202
S52137_SI	FBgn0051363	Jupiter	3R	7416108	7417029	223.881	309.765
S44001_SI	FBgn0263395	hppy	2R	15113545	15114698	71.8925	99.2585
S4305_SI	FBgn0264895	RapGAP1	2L	7497805	7499180	75.9363	104.805
F39236_SI	FBgn0086677	jeb	2R	8004104	8006845	18.4058	25.3839
S33727_SI	FBgn0039889	CG2219	4	198064	198618	101.185	139.3
F37422_SI	FBgn0010114	hig	2R	5115290	5116781	86.4318	118.954
S14816_SI	FBgn0261592	RpS6	X	7793653	7794322	744.443	1024.05
F5312_SI	FBgn0052982	CG32982	2L	9163141	9163721	55.3184	76.0489
S48976_SI	FBgn0023023	CRMP	3R	1404160	1404911	52.8304	72.6157
S33704_SI	FBgn0052000	CG32000	4	162826	163749	117.643	161.521
F4677_SI	FBgn0031985	mon2	2L	8116965	8117713	62.7892	86.1827
F40656_SI	FBgn0000289	cg	2R	10068716	10070343	108.536	148.878
S45095_SI	FBgn0034576	CG9350	2R	16913321	16913591	379.132	519.51
S36413_SI	FBgn0033236	CG14764	2R	3829548	3830393	36.7505	50.3251
S26162_SI	FBgn0035879	GAPcenA	3L	8344867	8345379	55.9528	76.4473
F2669_SI	FBgn0031636	CG12194	2L	4840884	4841465	68.2986	93.305
F18083_SI	FBgn0030605	CG5548	X	14958082	14958891	109.022	148.844
S29944_SI	FBgn0036571	CG12272	3L	16118512	16118883	27.0382	36.911
S23371_SI	FBgn0035404	CG12079	3L	3158485	3159215	145.05	197.636
F4967_SI	FBgn0032033	CG13392	2L	8381821	8382523	11.6827	15.9171
S22169_SI	FBgn0040281	Aplip1	3L	1198555	1199339	168.071	228.92
F12240_SI	FBgn0025391	Scgdelta	X	1639909	1640612	32.2127	43.8719
S1769_SI	FBgn0027571	CG3523	2L	3067389	3068177	712.087	969.478
S28190_SI	FBgn0036259	CG9760	3L	12150152	12151418	4.33656	5.90215
F32473_SI	FBgn0259243	Pka-R1	3L	20827102	20829148	147.903	201.245
S20413_SI	FBgn0031006	rictor	X	19146144	19147777	20.3676	27.7103
F40851_SI	FBgn0033934	CG17385	2R	10297306	10297923	76.4	103.913
F14625_SI	FBgn0029941	CG1677	X	7175122	7175782	82.2882	111.854
S1112_SI	FBgn0053543	CG33543	2L	1997102	1997958	50.155	68.1126
F3700_SI	FBgn0031830	CoVb	2L	6558939	6559308	304.188	413.093
F46859_SI	FBgn0262728	Pal2	2R	19577193	19578107	138.17	187.442
S40461_SI	FBgn0033876	synaptogyrin	2R	9729266	9730841	133.67	181.292
S331_SI	FBgn0031238	CG3645	2L	252589	253145	15.2495	20.6734
F23694_SI	FBgn0004888	Scsalpha	3L	3817784	3818383	362.506	490.24
F30567_SI	FBgn0260943	Rbp6	3L	17051874	17058808	246.375	333.056
S31991_SI	FBgn0036935	CG14186	3L	20091184	20092279	91.8565	124.108
S63661_SI	FBgn0263977	Tim17b	3RHet	1813575	1814045	171.783	232.066
F61561_SI	FBgn0085391	CG34362	3R	23911127	23916462	147.077	198.594
S19692_SI	FBgn0250788	beta-Spec	X	17562530	17562696	166.095	224.185
S15617_SI	FBgn0263508	CR43497	X	9400204	9400533	120.365	162.397
F33436_SI	FBgn0024733	RpL10	3L	23086290	23086978	419.142	565.078
S29370_SI	FBgn0261090	Sytbeta	3L	15007795	15009717	31.1415	41.9726
F3016_SI	FBgn0031697	CG14024	2L	5311311	5313091	19.3431	26.0299
S49810_SI	FBgn0028400	Syt4	3R	3094915	3096531	130.874	176.091
S20377_SI	FBgn0030997	CG7990	X	19090091	19092176	69.9206	94.0578
S17418_SI	FBgn0030485	CG1998	X	13303402	13303782	61.6151	82.8812
F33660_SI	FBgn0017545	RpS3A	4	86731	87364	794.198	1068.05
S40787_SI	FBgn0033924	CG8613	2R	10242310	10243179	118.11	158.821
S52006_SI	FBgn0037891	CG5214	3R	7072180	7072584	243.465	327.227
S50731_SI	FBgn0003165	pum	3R	4982840	4983672	27.8072	37.3625
F429_SI	FBgn0002593	RpLP1	2L	420292	420864	684.135	917.629
F57484_SI	FBgn0001234	Hsromega	3R	17121849	17143558	16.2417	21.7814
F42245_SI	FBgn0034135	Syn2	2R	12444124	12445991	58.2522	78.1039
S32338_SI	FBgn0037001	CG6020	3L	20489692	20490184	250.008	335.201
F62299_SI	FBgn0020235	ATPsyn-gamma	3R	25573426	25574885	208.99	280.051
F36346_SI	FBgn0033229	CG12822	2R	3720207	3721346	55.2724	74.0516
F58609_SI	FBgn0016119	ATPsyn-Cf6	3R	19180942	19181291	596.625	798.197
S15875_SI	FBgn0028342	l(1)G0230	X	10107593	10107804	214.152	286.055
F20547_SI	FBgn0261573	CoRest	X	19423707	19424929	59.6475	79.6058
S5994_SI	FBgn0259482	Mob3	2L	10266380	10266570	58.2949	77.7724
F26804_SI	FBgn0035983	CG4080	3L	9379927	9381483	13.9704	18.6378
S42525_SI	FBgn0003091	Pkc53E	2R	12813851	12814312	85.592	114.182
F10466_SI	FBgn0032833	CoIV	2L	19959751	19960065	745.228	992.1
S17817_SI	FBgn0030556	mRNA-cap	X	14134621	14134817	51.0344	67.8978
S4255_SI	FBgn0031912	CG5261	2L	7429743	7430329	254.39	338.295
F32882_SI	FBgn0263911	CoVIII	3L	21531959	21532267	513.276	681.933
S23969_SI	FBgn0261274	Ero1L	3L	4173338	4173789	22.6467	30.0854
F18751_SI	FBgn0030719	eIF5	X	15881041	15882022	240.102	318.831
F12101_SI	FBgn0024985	CG11448	X	1289279	1291370	115.034	152.745
S41565_SI	FBgn0262512	Vha14-1	2R	11566931	11567589	166.998	221.564
S57153_SI	FBgn0038839	CG10830	3R	16720174	16723042	135.145	179.228
S40673_SI	FBgn0261276	opa1-like	2R	10118400	10118604	189.629	251.436
S16216_SI	FBgn0259241	CG42339	X	10861755	10863330	18.6336	24.6949
S22383_SI	FBgn0261243	Psa	3L	1522707	1523380	100.24	132.666
S34517_SI	FBgn0039993	CG17691	U	1184505	1184774	71.6864	94.7899
S60255_SI	FBgn0039338	XNP	3R	21303590	21305071	46.9089	62.0136
S47692_SI	FBgn0035033	CG3548	2R	20488632	20489890	32.6561	43.1575
F46482_SI	FBgn0021979	l(2)k09913	2R	18958488	18959404	252.269	333.294
F22122_SI	FBgn0024277	trio	3L	995982	998291	136.302	180.059
F13023_SI	FBgn0000479	dnc	X	3233003	3237800	89.7802	118.476
F61946_SI	FBgn0003093	Pkc98E	3R	24871785	24874870	201.648	265.91
S61990_SI	FBgn0039635	CG11876	3R	24941470	24941919	312.985	412.353
S47227_SI	FBgn0034958	CG3907	2R	19907421	19907844	84.4837	111.29
S21494_SI	FBgn0027279	l(1)G0196	X	21907441	21908017	72.8064	95.8134
S29925_SI	FBgn0263603	Zn72D	3L	16099694	16100629	76.6894	100.897
F18146_SI	FBgn0030616	RpL37a	X	15031903	15032946	298.069	392.042
S5659_SI	FBgn0004867	RpS2	2L	9896265	9897131	796.846	1047.99
S37052_SI	FBgn0033339	sec31	2R	4785756	4785827	55.262	72.5994
F55290_SI	FBgn0038499	Brf	3R	13200555	13201502	17.3097	22.7322
F52383_SI	FBgn0051211	CG31211	3R	7778549	7779760	36.8066	48.2908
S20742_SI	FBgn0010380	AP-1-2beta	X	19626923	19628614	68.9718	90.4696
S54916_SI	FBgn0259244	CG42342	3R	12338686	12339898	23.3279	30.5778
S42011_SI	FBgn0265177	CG44242	2R	12084197	12084433	286.308	375.216
F38056_SI	FBgn0004907	14-3-3zeta	2R	5994972	5997192	629.987	825.344
F58623_SI	FBgn0039075	CG4393	3R	19201650	19203454	15.8843	20.7998
S13876_SI	FBgn0029801	CG15771	X	5652438	5653784	122.088	159.075
F26917_SI	FBgn0010408	RpS9	3L	9502893	9503258	595.868	775.762
F52443_SI	FBgn0037978	KLHL18	3R	7833823	7834617	23.2329	30.2296
F3644_SI	FBgn0031817	CG9531	2L	6466217	6466764	59.9191	77.9364
S14908_SI	FBgn0010329	Tbh	X	7919579	7921427	15.076	19.5608
S58766_SI	FBgn0027512	CG10254	3R	19514729	19515459	49.3497	63.9878
S28650_SI	FBgn0036334	CG11267	3L	13009687	13010003	186.103	240.896
S62444_SI	FBgn0003861	trp	3R	25740243	25741274	1373.84	1776.64
S39410_SI	FBgn0264560	garz	2R	8220300	8221365	42.2527	54.6266
F19287_SI	FBgn0030790	CG4768	X	16689228	16690789	34.4605	44.5488
S30301_SI	FBgn0025558	CG4101	3L	16605586	16606050	43.3665	56.0225
S42261_SI	FBgn0034138	RpS15	2R	12458131	12458353	1029.44	1328.35
F5553_SI	FBgn0028704	Nckx30C	2L	9711512	9717763	137.351	177.228
F41409_SI	FBgn0026370	SRPK	2R	11272001	11275356	72.9727	94.14
S40392_SI	FBgn0000633	fas	2R	9633911	9636872	26.9268	34.7367
S37041_SI	FBgn0021825	Dmn	2R	4780567	4780844	115.632	149.129
F34280_SI	FBgn0087002	Rfabg	4	1096418	1097899	232.811	300.151
S8140_SI	FBgn0028916	CG33090	2L	14344481	14345802	64.1376	82.6386
F58063_SI	FBgn0038975	Nrx-1	3R	18308569	18312401	31.6586	40.7665
S59858_SI	FBgn0015240	Hr96	3R	20854520	20855073	32.123	41.363
F23710_SI	FBgn0004875	enc	3L	3839606	3842326	106.924	137.603
S51966_SI	FBgn0020910	RpL3	3R	7049580	7049969	605.687	778.893
S18743_SI	FBgn0030716	CG9170	X	15872136	15875705	59.2236	76.0754
F396_SI	FBgn0004611	Plc21C	2L	345215	347927	70.3715	90.3568
S52290_SI	FBgn0051116	ClC-a	3R	7622966	7623469	98.5051	126.114
F15525_SI	FBgn0010269	Dsor1	X	9143806	9144074	43.7717	56.019
S46625_SI	FBgn0040660	CG13551	2R	19265383	19265700	175.104	224.065
F50457_SI	FBgn0263231	bel	3R	4480697	4481628	100.791	128.938
S60797_SI	FBgn0023179	amon	3R	22523419	22525170	73.9633	94.6073
S45735_SI	FBgn0034689	CG2921	2R	17961043	17961409	38.8308	49.6497
F39225_SI	FBgn0028407	Drep-3	2R	7949326	7950371	41.3434	52.7947
S58329_SI	FBgn0039026	CG7029	3R	18618380	18619752	105.919	135.233
S54461_SI	FBgn0017567	ND23	3R	11661770	11662008	305.048	388.994
F594_SI	FBgn0020304	drongo	2L	833584	834583	106.63	135.848
S14036_SI	FBgn0029834	CG5937	X	5939652	5944414	21.3156	27.153
F26019_SI	FBgn0035850	Atg18	3L	8182942	8184065	52.9949	67.4105
F49249_SI	FBgn0003261	Rm62	3R	1826148	1827082	234.98	298.865
F1453_SI	FBgn0031436	CG3214	2L	2579201	2579426	234.283	297.937
S49915_SI	FBgn0003885	alphaTub84D	3R	3356475	3358454	80.0321	101.663
S12150_SI	FBgn0025381	rush	X	1375041	1375453	99.5851	126.107
S49057_SI	FBgn0262125	Sec23	3R	1478103	1478351	114.427	144.786
S60168_SI	FBgn0039321	CG10550	3R	21132129	21132423	119.387	151.046
S29803_SI	FBgn0000212	brm	3L	15963182	15964333	44.9971	56.9083
S55183_SI	FBgn0038475	Keap1	3R	12899664	12900838	13.5193	17.0971
S26810_SI	FBgn0015218	eIF-4E	3L	9392718	9393133	245.362	310.22
S41119_SI	FBgn0027596	CG10249	2R	10788980	10789645	110.434	139.62
S55302_SI	FBgn0262871	lute	3R	13214165	13215987	62.5919	79.1318
S671_SI	FBgn0028481	CG4341	2L	957279	958098	72.7086	91.9149
S31195_SI	FBgn0052202	CG32202	3L	18675539	18675960	26.0924	32.9766
F24077_SI	FBgn0035521	VhaM9.7-a	3L	4262798	4263464	84.9047	107.27
S56574_SI	FBgn0002940	ninaE	3R	15711968	15712393	7262.6	9152.53
F21374_SI	FBgn0003423	slgA	X	21254727	21256188	242.94	305.857
S22487_SI	FBgn0035246	CG13928	3L	1625791	1628377	186.021	233.932
S25280_SI	FBgn0035720	CG10077	3L	6942591	6944302	236.689	297.502
F20266_SI	FBgn0259927	CG42450	X	18720426	18724297	121.151	152.173
S48995_SI	FBgn0250753	exba	3R	1422583	1422925	287.587	360.709
S26844_SI	FBgn0005533	RpS17	3L	9421895	9422214	1031.82	1292.99
F12453_SI	FBgn0040395	Unc-76	X	1985995	1987981	126.145	158.037
S55763_SI	FBgn0262559	Mdh2	3R	14053682	14054440	492.104	616
F5750_SI	FBgn0011272	RpL13	2L	9968317	9968619	437.923	548.11
S54074_SI	FBgn0051344	CG31344	3R	11049100	11050109	31.7471	39.7149
S63193_SI	FBgn0000313	chp	3R	27029902	27030460	343.67	429.463
S56925_SI	FBgn0038815	CG5466	3R	16445884	16446991	61.5996	76.9568
F16856_SI	FBgn0030366	Usp7	X	11916870	11919090	104.526	130.506
S32699_SI	FBgn0037063	CG9391	3L	21259780	21260205	125.725	156.853
S47168_SI	FBgn0034951	CG3860	2R	19879661	19880097	111.442	138.937
S9146_SI	FBgn0040985	CG6115	2L	16887125	16887677	401.728	499.375
S31850_SI	FBgn0028695	Rpn1	3L	19910283	19911260	39.4315	48.9863
F25279_SI	FBgn0035719	tow	3L	6941378	6942413	89.1662	110.717
F57797_SI	FBgn0019960	CG6455	3R	17845227	17845759	155.785	193.217
F38430_SI	FBgn0033538	CG11883	2R	6528019	6529312	55.9347	69.29
F23328_SI	FBgn0026189	prominin-like	3L	3114447	3116031	48.0141	59.4755
S12587_SI	FBgn0023524	CG3078	X	2148436	2150134	57.3366	70.9283
S62553_SI	FBgn0039738	Mgat2	3R	25841235	25842316	85.9568	106.258
F56071_SI	FBgn0038659	endoA	3R	14732331	14736477	106.698	131.662
S27087_SI	FBgn0019644	ATPsyn-b	3L	9723833	9724324	433.653	534.531
F20319_SI	FBgn0030976	CG7378	X	18802917	18805876	55.5966	68.4855
F52763_SI	FBgn0005671	Vha55	3R	8449484	8450626	370.472	456.295
S18548_SI	FBgn0000319	Chc	X	15722019	15722535	175.295	215.839
F20061_SI	FBgn0052549	CG32549	X	18284531	18284965	188.437	231.948
F36478_SI	FBgn0033249	CG11191	2R	3887995	3889255	58.6817	72.218
S50680_SI	FBgn0037655	CG11984	3R	4836004	4836974	110.706	136.2
S56988_SI	FBgn0024944	Oamb	3R	16514740	16516829	10.8192	13.2884
F14322_SI	FBgn0029878	Pat1	X	6489569	6490989	44.3455	54.3747
F36680_SI	FBgn0013726	pnut	2R	4124776	4127802	52.588	64.422
F63565_SI	FBgn0024891	ferrochelatase	3R	27636182	27637200	29.8245	36.5357
S5012_SI	FBgn0027490	D12	2L	8434058	8436227	6.30705	7.72598
S22503_SI	FBgn0013753	Bgb	3L	1639711	1640952	48.0582	58.8103
F30587_SI	FBgn0036702	CG6512	3L	17231713	17233708	51.0799	62.3343
S16075_SI	FBgn0003204	ras	X	10642131	10642839	94.3692	115.117
F2813_SI	FBgn0053113	Rtnl1	2L	4992808	4994277	154.245	188.121
S37863_SI	FBgn0033463	CG1513	2R	5770077	5771348	95.627	116.604
S33967_SI	FBgn0039909	CG1970	4	588922	589682	159.332	194.216
F18210_SI	FBgn0004924	Top1	X	15219849	15222062	56.7406	69.1536
F61156_SI	FBgn0010328	woc	3R	23082317	23083202	55.5566	67.7086
S58755_SI	FBgn0040227	eIF-3p66	3R	19507308	19508039	141.28	172.062
F53315_SI	FBgn0004237	Hrb87F	3R	9482568	9484019	54.5058	66.2996
F42131_SI	FBgn0262511	Vha44	2R	12212318	12213569	215.88	262.44
F7345_SI	FBgn0259176	bun	2L	12455540	12458223	263.856	320.728
S62549_SI	FBgn0039737	CG7920	3R	25836198	25836839	458.401	557.044
S53688_SI	FBgn0038224	CG3321	3R	10152975	10153457	522.252	634.212
F34243_SI	FBgn0039929	CG11076	4	1050337	1051601	70.7143	85.6446
F21429_SI	FBgn0024807	DIP1	X	21495823	21497279	76.8792	93.077
F13489_SI	FBgn0028325	l(1)G0334	X	4598621	4599298	431.351	521.703
F59988_SI	FBgn0046214	vig2	3R	20950312	20951341	56.7275	68.6062
F3363_SI	FBgn0001942	eIF-4a	2L	5985026	5985793	773.297	932.102
S50335_SI	FBgn0040529	CG9603	3R	4166150	4166493	425.077	512.218
S52195_SI	FBgn0011290	Taf12	3R	7504108	7504594	68.5851	82.4835
S48989_SI	FBgn0015324	Vha26	3R	1418969	1420421	311.286	374.305
S41237_SI	FBgn0013467	igl	2R	11076261	11077797	347.29	417.483
F2429_SI	FBgn0022153	l(2)k05819	2L	4399661	4400487	13.4603	16.1804
F44235_SI	FBgn0013325	RpL11	2R	15330818	15331330	360.465	432.826
S34763_SI	FBgn0260799	p120ctn	2R	495864	496997	125.954	151.171
F19165_SI	FBgn0010412	RpS19a	X	16532439	16533282	318.25	381.439
S62631_SI	FBgn0086355	Tpi	3R	25958703	25959170	307.942	368.288
F61713_SI	FBgn0001215	Hrb98DE	3R	24429783	24430817	122.417	146.273
S15046_SI	FBgn0020653	Trxr-1	X	8140841	8142066	117.085	139.482
S22435_SI	FBgn0041342	Cct1	3L	1551865	1553236	119.453	141.821
F51821_SI	FBgn0259740	CG42394	3R	6677007	6677510	39.2714	46.4146
F20146_SI	FBgn0265598	Bx	X	18464597	18466842	48.1274	56.8686
S8975_SI	FBgn0062978	CG31808	2L	16704286	16705789	373.773	440.96
F33195_SI	FBgn0037153	olf413	3L	22235448	22240802	22.8764	26.9592
F36300_SI	FBgn0001091	Gapdh1	2R	3679406	3680885	404.966	476.41
F48605_SI	FBgn0004436	UbcD6	3R	774477	776126	159.492	187.536
S60314_SI	FBgn0039349	Ssadh	3R	21450527	21451889	97.9204	115.043
S57457_SI	FBgn0016700	Rab1	3R	17091751	17092867	223.253	261.344
S52856_SI	FBgn0002719	Men	3R	8538825	8539869	318.944	372.942
F20748_SI	FBgn0031066	CoVIb	X	19634575	19635235	757.627	885.517
S48477_SI	FBgn0087013	Karybeta3	3R	479174	480346	135.535	158.384
F12466_SI	FBgn0000382	csw	X	2005238	2009734	104.488	121.69
F3328_SI	FBgn0001128	Gpdh	2L	5947240	5948843	238.474	277.476
S5881_SI	FBgn0005593	RpL7	2L	10201599	10202145	832.875	968.577
S14861_SI	FBgn0004404	RpS14b	X	7829532	7829825	300.342	349.158
F975_SI	FBgn0000579	Eno	2L	1724768	1726655	365.501	424.074
F7569_SI	FBgn0032474	DnaJ-H	2L	13163209	13164203	121.375	139.257
F39900_SI	FBgn0000181	bic	2R	8757754	8759299	237.059	270.935
S46639_SI	FBgn0250838	CG30415	2R	19273201	19273568	446.677	508.512
S53190_SI	FBgn0027610	Dic1	3R	9193974	9194813	138.73	156.333
S31939_SI	FBgn0013303	Nca	3L	19990392	19990668	240.792	268.178
F45170_SI	FBgn0021872	Xbp1	2R	17031706	17033255	164.487	144.743
S11125_SI	FBgn0000370	crc	2L	21318485	21319527	568.818	498.66
S32983_SI	FBgn0037108	CG11306	3L	21620562	21621235	52.0877	44.8755
F6392_SI	FBgn0021953	Fatp	2L	10510672	10512608	74.2805	63.9425
S33240_SI	FBgn0037163	laza	3L	22451916	22454231	60.6533	52.0112
F34951_SI	FBgn0039970	CG17508	2R	1496518	1497499	85.9063	73.5525
F52250_SI	FBgn0017581	Lk6	3R	7576653	7580833	241.693	206.184
F51319_SI	FBgn0263097	Glut4EF	3R	5812619	5821086	59.1994	50.4778
F55882_SI	FBgn0051122	CG31122	3R	14231786	14233938	33.6763	28.68
F31839_SI	FBgn0014037	Su(Tpl)	3L	19882220	19888138	46.3392	39.4526
F58432_SI	FBgn0039054	CG13830	3R	18896238	18898450	117.752	100.051
S37711_SI	FBgn0033438	Mmp2	2R	5498644	5500123	58.0312	49.1473
S12433_SI	FBgn0025628	CG4199	X	1960468	1962456	31.3452	26.5287
F47867_SI	FBgn0085442	NKAIN	2R	20772049	20774667	56.5198	47.7922
F32794_SI	FBgn0261258	rgn	3L	21414668	21417516	31.0267	26.1867
S23907_SI	FBgn0035499	Chd64	3L	4114289	4115142	447.118	377.215
S36451_SI	FBgn0033246	ACC	2R	3862391	3862738	188.797	159.105
F24845_SI	FBgn0053523	CG33523	3L	5922204	5923220	78.0784	65.6246
F6238_SI	FBgn0025366	Ip259	2L	10408739	10409610	303.266	254.792
F22961_SI	FBgn0035333	CG1317	3L	2368014	2370048	40.3427	33.8879
S30919_SI	FBgn0036761	MED19	3L	17836915	17837814	38.7584	32.5226
S34278_SI	FBgn0087002	Rfabg	4	1094065	1096183	224.496	188.262
S56984_SI	FBgn0038820	CG4000	3R	16501946	16502096	534.578	448.032
F36908_SI	FBgn0263120	Acsl	2R	4568956	4570527	168.343	141.024
S21664_SI	FBgn0035111	CG16940	3L	215683	216479	30.8835	25.8339
F60360_SI	FBgn0039358	CG5028	3R	21508780	21509105	198.325	165.007
S33438_SI	FBgn0024733	RpL10	3L	23088006	23088311	647.476	538.422
S43806_SI	FBgn0034398	CG15098	2R	14720877	14721289	173.774	144.491
S14123_SI	FBgn0003514	sqh	X	6117094	6117544	139.419	115.699
S23217_SI	FBgn0262593	Shab	3L	2957331	2959579	37.8939	31.3999
F31342_SI	FBgn0036837	CG18135	3L	18983126	18986267	105.664	87.4923
F18398_SI	FBgn0030672	CG9281	X	15599839	15601097	93.352	77.2418
F30312_SI	FBgn0260960	Baldspot	3L	16641542	16643682	66.0763	54.6291
S50067_SI	FBgn0260005	wtrw	3R	3724980	3726869	47.3821	39.1663
F48395_SI	FBgn0051522	CG31522	3R	267137	268777	48.6334	40.0949
S39423_SI	FBgn0033717	CG8839	2R	8227115	8228009	34.4852	28.4042
S29431_SI	FBgn0262707	CTPsyn	3L	15104753	15106103	21.7451	17.9097
S13792_SI	FBgn0029785	RpL35	X	5567250	5567576	1013	834.099
S20164_SI	FBgn0027335	Rip11	X	18529675	18530352	82.1581	67.5731
F59021_SI	FBgn0039136	CG5902	3R	19812989	19814460	54.5643	44.8706
S40627_SI	FBgn0033902	Tango7	2R	10050571	10051641	216.763	178.235
S47311_SI	FBgn0025806	Rap2l	2R	19952706	19952928	93.5021	76.8565
F16603_SI	FBgn0030330	Tango10	X	11616567	11617889	35.953	29.5443
S18859_SI	FBgn0030731	Mfe2	X	16166558	16167848	40.687	33.4288
S14909_SI	FBgn0029990	CG2233	X	7929774	7930192	463.009	380.199
F50833_SI	FBgn0265275	CG43674	3R	5183978	5188666	171.305	140.625
F63025_SI	FBgn0027598	cindr	3R	26650677	26652727	68.0122	55.8282
F11583_SI	FBgn0086683	Spf45	2L	22959877	22960923	28.9214	23.7231
S6592_SI	FBgn0027363	Stam	2L	10860977	10862006	71.104	58.3172
S14595_SI	FBgn0029935	CG4615	X	6992611	6993688	66.6781	54.5543
S23163_SI	FBgn0035371	CG9977	3L	2768466	2769977	61.7402	50.486
S7139_SI	FBgn0032400	CG6770	2L	12045343	12046118	609.748	498.345
F10535_SI	FBgn0032849	mRpS18B	2L	20096329	20096803	18.7859	15.344
F15195_SI	FBgn0030049	Trf4-1	X	8460330	8464192	32.509	26.5423
F12610_SI	FBgn0023526	CG2865	X	2172064	2176550	22.7433	18.5625
S33647_SI	FBgn0004859	ci	4	68336	71088	10.3738	8.46294
F40541_SI	FBgn0033886	Rpn13	2R	9846050	9846903	67.326	54.8602
S10250_SI	FBgn0040268	Top3alpha	2L	19499666	19502268	7.37028	6.003
S51943_SI	FBgn0037874	Tctp	3R	7035969	7037004	489.903	398.982
S22292_SI	FBgn0010786	l(3)02640	3L	1337603	1339415	72.7059	59.1673
S6161_SI	FBgn0027568	Cand1	2L	10358711	10359938	21.4167	17.422
F36128_SI	FBgn0033196	CG1358	2R	3482770	3484333	117.5	95.5748
F39115_SI	FBgn0000556	Ef1alpha48D	2R	7781060	7783267	1150.75	935.791
S18732_SI	FBgn0259110	mmd	X	15860502	15861263	35.1605	28.585
S10006_SI	FBgn0263198	Acn	2L	19047152	19047362	30.9788	25.1795
F35086_SI	FBgn0002774	mle	2R	1862362	1864973	51.1296	41.558
F16096_SI	FBgn0030228	BTBD9	X	10664596	10666187	18.4937	15.0267
S33504_SI	FBgn0039977	CG17454	3L	23709473	23709789	81.0057	65.805
S11741_SI	FBgn0023534	CG17778	X	389502	390402	62.4749	50.7373
F23302_SI	FBgn0035397	CG11486	3L	3088192	3090406	77.175	62.6718
S43051_SI	FBgn0050109	CG30109	2R	13557892	13558253	38.3816	31.1568
S16760_SI	FBgn0030358	CG10362	X	11821043	11821289	29.1603	23.6598
S36878_SI	FBgn0033317	CG8635	2R	4517712	4518518	39.3584	31.9252
S46013_SI	FBgn0034735	CG4610	2R	18379702	18381800	12.6985	10.2884
F32086_SI	FBgn0024814	Clc	3L	20235606	20236835	80.7639	65.4304
S47528_SI	FBgn0002787	Rpn8	2R	20290955	20292050	68.5367	55.501
F20523_SI	FBgn0027621	Pfrx	X	19400326	19403383	63.1685	51.1184
S9654_SI	FBgn0086707	ncm	2L	18444507	18446716	25.5149	20.6413
S47350_SI	FBgn0086129	snama	2R	19977645	19979537	26.6248	21.536
S60649_SI	FBgn0000064	Ald	3R	22081688	22082029	349.873	282.998
F30302_SI	FBgn0017572	Mo25	3L	16606318	16608572	46.8502	37.8884
F27712_SI	FBgn0041094	scyl	3L	11246803	11249272	117.336	94.7768
F57_SI	FBgn0058191	CG40191	2RHet	391976	394309	21.7311	17.5444
S52310_SI	FBgn0259139	glo	3R	7641563	7642266	52.9365	42.7291
F59642_SI	FBgn0040600	CG13631	3R	20595073	20596655	133.976	108.113
S13372_SI	FBgn0262738	norpA	X	4243037	4243620	188.3	151.84
F21252_SI	FBgn0052521	CG32521	X	21076337	21077611	129.066	104.071
S5403_SI	FBgn0011232	scat	2L	9432281	9435341	17.6466	14.2145
S37290_SI	FBgn0015838	Vang	2R	4991389	4994301	11.9863	9.65417
S40327_SI	FBgn0033853	CG6145	2R	9424876	9425554	57.4462	46.2437
F9928_SI	FBgn0015772	Nak	2L	18957732	18960680	31.3198	25.2115
F62758_SI	FBgn0015221	Fer2LCH	3R	26215419	26216306	225.77	181.684
F44861_SI	FBgn0034534	maf-S	2R	16528671	16529173	131.629	105.924
S38640_SI	FBgn0033581	CG12391	2R	7035107	7037016	19.0544	15.3286
F8935_SI	FBgn0259735	CG42389	2L	16658024	16663218	27.5937	22.1975
S62195_SI	FBgn0039674	CG1907	3R	25445444	25446480	112.96	90.7906
S24615_SI	FBgn0015766	Msr-110	3L	5560019	5560703	335.236	269.3
S28589_SI	FBgn0036316	CG10960	3L	12817980	12819405	51.052	41.0076
F13848_SI	FBgn0052758	CG32758	X	5613554	5615729	47.6804	38.2475
S42904_SI	FBgn0034229	CG4847	2R	13400281	13400489	12.3694	9.91328
S1510_SI	FBgn0031449	CG31689	2L	2738869	2739024	96.2037	77.0902
S48329_SI	FBgn0037239	CG11739	3R	206425	206932	169.746	136.01
F15916_SI	FBgn0259170	alpha-Man-I	X	10170088	10171735	26.8691	21.5217
S5384_SI	FBgn0012036	Aldh	2L	9390246	9391567	329.103	263.353
S10015_SI	FBgn0261396	Rpn3	2L	19052279	19053681	27.3508	21.883
F9050_SI	FBgn0000406	Cyt-b5-r	2L	16788774	16789444	174.465	139.559
S23449_SI	FBgn0035422	RpL28	3L	3221882	3221981	1158.89	926.897
S44575_SI	FBgn0004364	18w	2R	15999016	16004437	12.9025	10.3155
F7294_SI	FBgn0043841	vir-1	2L	12406994	12407466	102.778	82.1244
S48339_SI	FBgn0003882	tub	3R	214181	215535	42.1523	33.6755
S21769_SI	FBgn0004373	fwd	3L	306982	307256	50.2393	40.1267
F18547_SI	FBgn0003345	sd	X	15718368	15721714	42.5917	34.0133
F3352_SI	FBgn0000308	chic	2L	5972115	5973674	216.142	172.57
F59495_SI	FBgn0039208	Esyt2	3R	20381181	20381684	27.4387	21.899
S1989_SI	FBgn0031537	sec5	2L	3458254	3460075	14.3428	11.444
F55735_SI	FBgn0011481	Ssdp	3R	14018216	14022842	42.3996	33.8041
S60719_SI	FBgn0039430	CG5455	3R	22294579	22294725	51.3231	40.8936
S7913_SI	FBgn0001961	Arpc1	2L	13827941	13829276	83.4136	66.4473
S14282_SI	FBgn0014026	RpL7A	X	6425868	6426238	1059.6	843.611
F59035_SI	FBgn0015795	Rab7	3R	19820386	19821174	285.526	227.313
S10189_SI	FBgn0032782	Rab9	2L	19434923	19435841	49.9241	39.7209
S9757_SI	FBgn0032694	MESR3	2L	18660209	18661776	28.7383	22.8641
F63005_SI	FBgn0004606	zfh1	3R	26611732	26614205	9.26078	7.36326
F13753_SI	FBgn0259994	CG42492	X	5519709	5523057	63.5962	50.5557
S32460_SI	FBgn0037028	CG3618	3L	20806453	20808904	51.0057	40.5407
F12403_SI	FBgn0003964	usp	X	1932829	1935419	22.8081	18.1152
F62114_SI	FBgn0015622	Cnx99A	3R	25140976	25141601	159.295	126.453
S14629_SI	FBgn0029941	CG1677	X	7177974	7178791	27.1314	21.534
S26003_SI	FBgn0020392	Nmt	3L	8169235	8170739	17.7122	14.0567
F60721_SI	FBgn0039431	CG6490	3R	22295800	22300014	7.67247	6.08522
S43953_SI	FBgn0034419	CG15111	2R	15027381	15028539	62.2275	49.3531
S52231_SI	FBgn0037941	CG12594	3R	7555801	7556045	6.67271	5.28889
S40358_SI	FBgn0027581	CG6191	2R	9469254	9469371	101.545	80.4533
S23456_SI	FBgn0035423	CG17737	3L	3224314	3224650	292.883	232.027
F15347_SI	FBgn0261549	rdgA	X	8918657	8923509	291.228	230.552
S6030_SI	FBgn0032208	CG5604	2L	10282345	10287934	34.1271	27.0056
F33366_SI	FBgn0010348	Arf79F	3L	22861479	22862346	222.575	176.117
S47153_SI	FBgn0034948	Gadd34	2R	19863671	19864801	114.023	90.1768
S33837_SI	FBgn0039902	CG2177	4	331556	333924	31.9211	25.2369
F38541_SI	FBgn0027525	CG7686	2R	6724075	6726092	191.827	151.573
F4077_SI	FBgn0031883	CG11266	2L	7036185	7036722	67.5795	53.3916
F50956_SI	FBgn0000244	by	3R	5353960	5358733	14.4663	11.4264
S22890_SI	FBgn0035318	CG9018	3L	2236050	2236729	16.5709	13.0857
S14226_SI	FBgn0029866	CG3842	X	6236096	6237764	11.571	9.13685
F57411_SI	FBgn0264357	SNF4Agamma	3R	17037470	17039991	57.7267	45.5691
S33892_SI	FBgn0039907	lgs	4	457583	459544	50.9817	40.2044
F14845_SI	FBgn0029976	snz	X	7810988	7812477	28.9474	22.8039
S37326_SI	FBgn0260972	alc	2R	5023270	5023500	211.156	166.193
S48998_SI	FBgn0250753	exba	3R	1423494	1423659	184.558	145.191
F9702_SI	FBgn0085370	Pde11	2L	18532728	18534459	39.1571	30.794
F50139_SI	FBgn0037536	CG2698	3R	3830976	3831441	65.0706	51.1556
S9969_SI	FBgn0051793	CG31793	2L	19006351	19007977	29.9672	23.5579
F18753_SI	FBgn0030719	eIF5	X	15882650	15883509	133.485	104.893
F17921_SI	FBgn0015774	NetB	X	14580071	14585436	12.9236	10.1537
S16644_SI	FBgn0001218	Hsc70-3	X	11695729	11698491	112.469	88.3222
S52713_SI	FBgn0038053	CG18549	3R	8281132	8282077	59.0824	46.3921
S5885_SI	FBgn0032191	CG5734	2L	10204757	10206961	47.1274	36.9498
S46745_SI	FBgn0034876	wmd	2R	19432849	19433514	34.8388	27.3118
S44903_SI	FBgn0034543	CG30152	2R	16559624	16559774	71.2272	55.8143
S25026_SI	FBgn0002526	LanA	3L	6196931	6198728	13.0158	10.1967
S17040_SI	FBgn0030407	CG2543	X	12508950	12509563	14.9864	11.7345
S40661_SI	FBgn0050069	CG30069	2R	10075611	10085873	12.7153	9.95576
S31179_SI	FBgn0042134	Capr	3L	18661253	18664288	37.4469	29.319
S32686_SI	FBgn0028427	Ilk	3L	21211499	21212340	29.4925	23.0736
S45822_SI	FBgn0034706	CG11275	2R	18068781	18070147	19.4549	15.2162
S47630_SI	FBgn0016687	Nurf-38	2R	20446490	20446655	144.828	113.266
S21071_SI	FBgn0026323	Tak1	X	20386935	20387570	37.5074	29.3112
S45302_SI	FBgn0016726	RpL29	2R	17181559	17181666	1287.92	1006.33
F54998_SI	FBgn0262742	Fas1	3R	12462708	12465493	261.832	204.584
S14295_SI	FBgn0085446	CG34417	X	6448942	6449292	82.1409	64.0979
F43047_SI	FBgn0034258	eIF3-S8	2R	13553727	13556780	105.866	82.5285
F34034_SI	FBgn0051992	gw	4	672931	673210	87.4711	68.1687
F43402_SI	FBgn0027836	Dgp-1	2R	14055918	14057762	23.9856	18.6917
F36280_SI	FBgn0050497	CG30497	2R	3624524	3629425	75.0267	58.4501
S4964_SI	FBgn0027094	Aats-ala	2L	8378262	8380324	14.5898	11.359
S20704_SI	FBgn0086384	Mer	X	19584627	19585668	29.8195	23.1985
S36329_SI	FBgn0029093	cathD	2R	3710054	3711074	44.7528	34.7967
F50583_SI	FBgn0037635	CG9837	3R	4633401	4635389	13.1703	10.2393
S7183_SI	FBgn0032407	Pex19	2L	12094548	12094711	68.4383	53.1841
F16665_SI	FBgn0262684	CG43154	X	11723548	11728420	99.2871	77.1292
S14860_SI	FBgn0004404	RpS14b	X	7829208	7829472	177.482	137.814
S16227_SI	FBgn0030258	CG1552	X	10946369	10946890	158.272	122.852
S29951_SI	FBgn0011016	SsRbeta	3L	16123606	16124083	74.8503	58.0915
F4062_SI	FBgn0051908	CG31908	2L	7024825	7025818	37.0034	28.7136
S2719_SI	FBgn0041150	hoe1	2L	4909315	4909408	118.228	91.7387
S585_SI	FBgn0015621	Clp	2L	819964	821209	4.87753	3.78399
S30536_SI	FBgn0261872	scaf6	3L	17031031	17032032	28.6547	22.2174
S1361_SI	FBgn0261647	Axud1	2L	2368316	2370137	25.931	20.1047
F14952_SI	FBgn0029996	Ubc-E2H	X	7981596	7984180	111.593	86.5194
F2404_SI	FBgn0031597	CG17612	2L	4380722	4382661	5.45449	4.22399
S28710_SI	FBgn0010452	trn	3L	13108289	13111177	13.5497	10.482
S37072_SI	FBgn0003074	Pgi	2R	4798931	4799459	136.098	105.272
S51228_SI	FBgn0037744	CG8417	3R	5586254	5586930	56.4122	43.6077
S54493_SI	FBgn0038376	Hmt-1	3R	11679590	11681187	23.8751	18.4549
F35299_SI	FBgn0013732	sced	2R	2544831	2548129	11.3281	8.75567
S19675_SI	FBgn0026375	RhoGAPp190	X	17540684	17540926	20.3615	15.7332
F8980_SI	FBgn0027779	VhaSFD	2L	16722883	16724001	130.416	100.765
S55562_SI	FBgn0038542	TyrR	3R	13575851	13578780	5.36891	4.14688
F21124_SI	FBgn0085387	shakB	X	20632098	20643800	24.5413	18.9521
F4625_SI	FBgn0031977	baf	2L	8029816	8030565	36.4132	28.1096
S56985_SI	FBgn0038820	CG4000	3R	16502164	16502927	358.735	276.892
S42489_SI	FBgn0028737	Ef1beta	2R	12755996	12756634	348.607	269.074
S29467_SI	FBgn0014002	Pdi	3L	15130838	15132624	101.497	78.322
F57109_SI	FBgn0053094	Synd	3R	16665013	16665840	196.651	151.678
S31992_SI	FBgn0036935	CG14186	3L	20092343	20092520	92.6184	71.4298
F35974_SI	FBgn0010548	Aldh-III	2R	3354384	3354821	63.4115	48.8952
S23278_SI	FBgn0052486	CG32486	3L	3056993	3057270	90.5382	69.7932
F17799_SI	FBgn0259166	CG42271	X	14126315	14127073	26.7824	20.6456
S63252_SI	FBgn0086362	spn-F	3R	27081760	27082381	27.3827	21.1051
F59600_SI	FBgn0003429	slo	3R	20532995	20537317	48.0289	37.0179
S13058_SI	FBgn0029665	CG14270	X	3378638	3379411	24.8953	19.1828
S32181_SI	FBgn0036974	eRF1	3L	20344424	20344621	105.356	81.1723
S60013_SI	FBgn0039283	danr	3R	20963799	20965625	9.39927	7.23562
F31276_SI	FBgn0036821	CG3961	3L	18871350	18872324	128.182	98.6331
S44240_SI	FBgn0023211	Elongin-C	2R	15332590	15332884	207.04	159.281
S36635_SI	FBgn0050373	CG30373	2R	4051505	4052011	56.3199	43.3266
S26843_SI	FBgn0015296	Shc	3L	9420487	9421771	26.3054	20.2365
S30116_SI	FBgn0036620	CG4842	3L	16362248	16362618	209.943	161.328
S62920_SI	FBgn0039789	CG9717	3R	26409742	26410605	24.0055	18.4419
S18397_SI	FBgn0030671	CG8134	X	15598626	15599764	35.1364	26.9892
S35645_SI	FBgn0033132	Tsp42Ej	2R	2929074	2929235	255.085	195.924
S54352_SI	FBgn0038349	CG6045	3R	11368470	11369391	24.0461	18.4687
F62287_SI	FBgn0039690	CG1969	3R	25566872	25567674	32.2297	24.7391
S45474_SI	FBgn0003731	Egfr	2R	17444139	17447482	24.7542	18.9985
S20277_SI	FBgn0030966	CG7280	X	18740422	18741351	28.9088	22.1799
S40558_SI	FBgn0033889	CG6701	2R	9860489	9861915	21.8654	16.7728
F54290_SI	FBgn0041188	Atx2	3R	11239291	11242999	58.5329	44.898
S38786_SI	FBgn0033616	CG7745	2R	7195661	7197334	11.7658	9.02271
S51456_SI	FBgn0086359	Invadolysin	3R	5983574	5984856	52.5881	40.3251
S23383_SI	FBgn0052281	CG32281	3L	3169375	3170913	5.39711	4.13736
S30260_SI	FBgn0028693	Rpn12	3L	16576128	16577122	32.8866	25.2087
S31796_SI	FBgn0052221	CG32221	3L	19828454	19829145	17.1346	13.133
S25552_SI	FBgn0052380	SMSr	3L	7367150	7368215	17.1642	13.1516
S30131_SI	FBgn0036623	CG4729	3L	16375482	16375839	44.887	34.3924
S13877_SI	FBgn0013987	MAPk-Ak2	X	5653941	5654853	76.5793	58.6721
S15912_SI	FBgn0263220	Hk	X	10153224	10153521	18.4203	14.1114
S47309_SI	FBgn0025806	Rap2l	2R	19952257	19952394	54.486	41.7277
S47258_SI	FBgn0011726	tsr	2R	19932337	19932442	65.1369	49.8575
S50663_SI	FBgn0051100	CG31100	3R	4821378	4822751	9.12275	6.98108
S6953_SI	FBgn0028490	CG31705	2L	11523304	11524499	86.2141	65.9339
S5988_SI	FBgn0032202	CG18619	2L	10264947	10265229	50.0876	38.2696
F29220_SI	FBgn0041604	dlp	3L	14663273	14664709	15.6828	11.9782
S20669_SI	FBgn0031051	Ranbp21	X	19540622	19545350	7.34786	5.61181
S40273_SI	FBgn0000119	arr	2R	9341145	9342741	9.33242	7.12703
S777_SI	FBgn0031317	CG5118	2L	1171030	1171643	24.8131	18.9466
S7622_SI	FBgn0032485	CG9426	2L	13216290	13217293	36.3098	27.7102
S52831_SI	FBgn0005355	Su(fu)	3R	8515595	8517434	10.6872	8.15565
F55771_SI	FBgn0020238	14-3-3epsilon	3R	14073937	14075030	419.352	319.945
F41096_SI	FBgn0264962	Inr-a	2R	10754118	10755676	14.7322	11.2396
S34347_SI	FBgn0002521	pho	4	1193095	1193656	32.0706	24.4611
F3779_SI	FBgn0263200	Galt	2L	6666264	6667008	132.188	100.795
S4802_SI	FBgn0032005	Snx6	2L	8218071	8218504	87.878	67.0075
F60200_SI	FBgn0045761	CHKov1	3R	21153860	21154724	131.368	100.145
S42775_SI	FBgn0265487	mbl	2R	13261323	13266881	100.379	76.4875
S63563_SI	FBgn0039882	CG11576	3R	27632588	27634185	33.0754	25.1943
S6207_SI	FBgn0262782	Mdh1	2L	10393847	10394944	296.027	225.458
F19102_SI	FBgn0264255	para	X	16421310	16421448	46.3772	35.2862
S47306_SI	FBgn0023170	RpL39	2R	19949721	19949824	1438.21	1093.76
F38606_SI	FBgn0040765	luna	2R	6865461	6870978	8.82576	6.70666
S54216_SI	FBgn0019925	Surf4	3R	11169375	11170072	63.8432	48.5089
F15433_SI	FBgn0030090	fend	X	9016006	9019687	15.3028	11.6271
S9784_SI	FBgn0086909	CG31751	2L	18682445	18683717	62.5277	47.4913
S38030_SI	FBgn0033483	egr	2R	5971079	5971715	21.8237	16.575
F60838_SI	FBgn0262473	Tl	3R	22664796	22668125	21.2496	16.1379
S36162_SI	FBgn0263077	CG43340	2R	3537816	3538313	143.744	109.153
F6206_SI	FBgn0000413	da	2L	10390049	10393228	29.4617	22.3601
F23482_SI	FBgn0035427	ckd	3L	3267609	3268184	10.8205	8.20865
S7416_SI	FBgn0032455	CG5792	2L	12713650	12714296	11.668	8.85019
S19806_SI	FBgn0030882	GS	X	17791724	17792108	90.3897	68.5175
S58657_SI	FBgn0039081	Irk2	3R	19340099	19340881	80.4618	60.9699
F46976_SI	FBgn0025790	TBPH	2R	19747410	19748038	59.4439	45.0429
F4698_SI	FBgn0031990	CG8552	2L	8134842	8135617	68.4609	51.7686
F21631_SI	FBgn0027786	Mtch	3L	185926	186310	96.3825	72.8776
S756_SI	FBgn0261458	capt	2L	1153386	1153731	20.3975	15.4201
S23270_SI	FBgn0052485	CG32485	3L	3051005	3051765	77.1513	58.3114
S18672_SI	FBgn0010240	Lcch3	X	15820365	15820536	42.0393	31.7667
F25211_SI	FBgn0035710	SP1173	3L	6682427	6683427	26.1237	19.7366
S44517_SI	FBgn0034476	Toll-7	2R	15714083	15720478	9.00307	6.79954
S19646_SI	FBgn0030850	stas	X	17517254	17518238	30.6784	23.1691
F4951_SI	FBgn0260439	Pp2A-29B	2L	8369716	8370090	233.534	176.259
F20283_SI	FBgn0030968	CG7322	X	18749906	18750466	110.206	83.1741
F9331_SI	FBgn0032640	Sgt	2L	17473490	17474773	39.3041	29.6629
S5217_SI	FBgn0032079	CG31886	2L	8953481	8955586	6.60376	4.98337
S40790_SI	FBgn0033926	Arc1	2R	10245432	10247802	109.615	82.7167
S32640_SI	FBgn0041607	asparagine-synthetase	3L	21166218	21168073	26.5865	20.0549
S27210_SI	FBgn0036058	CG6707	3L	9887907	9888976	107.921	81.3977
F22264_SI	FBgn0035207	CG9153	3L	1316735	1317333	69.2688	52.2137
S34368_SI	FBgn0039924	CG17471	4	1216054	1216222	66.0059	49.7534
S31833_SI	FBgn0036913	CG8334	3L	19873889	19874884	43.9925	33.1533
F60226_SI	FBgn0004509	Fur1	3R	21174920	21177914	30.8098	23.2164
S13787_SI	FBgn0015794	Rab18	X	5565114	5565546	55.9984	42.1959
S47960_SI	FBgn0035090	CG2736	2R	20860954	20861330	90.0021	67.8128
S460_SI	FBgn0031258	CG4297	2L	458876	464941	10.6246	8.00262
S62316_SI	FBgn0001297	kay	3R	25617509	25619838	52.0937	39.2306
S49184_SI	FBgn0037383	CG2023	3R	1647748	1650029	36.4536	27.4475
S58859_SI	FBgn0039114	Lsd-1	3R	19591852	19592029	89.1566	67.1105
F26881_SI	FBgn0052043	CG32043	3L	9454988	9457806	18.7019	14.0752
S38371_SI	FBgn0033529	CG17765	2R	6368868	6369391	86.4454	65.0347
S52715_SI	FBgn0038055	trus	3R	8282521	8283614	33.4371	25.1409
S41997_SI	FBgn0034086	CG8441	2R	12072627	12073256	27.9226	20.9907
S16546_SI	FBgn0030321	CG1703	X	11507370	11509161	18.6191	13.9879
S42561_SI	FBgn0034172	CG6665	2R	12845766	12846432	15.2902	11.4861
F24605_SI	FBgn0010894	sinu	3L	5552570	5553781	17.159	12.8858
S4113_SI	FBgn0085407	Pvf3	2L	7155487	7157695	7.8197	5.87203
F56181_SI	FBgn0038683	CG11779	3R	14979819	14981519	27.2307	20.4433
F16377_SI	FBgn0030293	CG1737	X	11245724	11249572	13.7219	10.3016
S428_SI	FBgn0002593	RpLP1	2L	419952	420146	1002.24	752.339
S39704_SI	FBgn0050055	CR30055	2R	8476744	8477844	44.7537	33.5821
S61690_SI	FBgn0039588	CG12413	3R	24367996	24368901	14.3613	10.7746
S4200_SI	FBgn0002938	ninaC	2L	7381064	7381335	335.354	251.586
F46991_SI	FBgn0020372	TM4SF	2R	19765720	19767335	46.6503	34.9846
F9492_SI	FBgn0032656	CG5674	2L	17971872	17974868	11.7966	8.84611
S62014_SI	FBgn0028671	Vha100-1	3R	24960984	24962139	40.9488	30.6895
S210_SI	FBgn0031216	Zir	2L	99785	100516	19.165	14.3603
S14938_SI	FBgn0029992	Upf2	X	7964277	7966097	19.4396	14.566
S62619_SI	FBgn0015542	sima	3R	25945851	25947520	38.552	28.8636
S51826_SI	FBgn0037843	CG4511	3R	6681016	6682134	38.5183	28.8359
S31275_SI	FBgn0014075	Ugt	3L	18866462	18871345	7.06546	5.28914
S24496_SI	FBgn0010747	Srp54k	3L	5146949	5147877	70.7975	52.9957
F32886_SI	FBgn0028663	VhaM9.7-b	3L	21533369	21534315	55.6797	41.6792
F50073_SI	FBgn0037530	CG2943	3R	3728752	3729315	40.6713	30.4368
S14533_SI	FBgn0029922	CG14431	X	6858765	6860978	9.81527	7.34065
S35409_SI	FBgn0027066	Eb1	2R	2640732	2641008	18.2619	13.6499
S47408_SI	FBgn0019643	Dat	2R	20042211	20042565	49.3332	36.8566
S39311_SI	FBgn0033699	RpS11	2R	8087339	8087544	806.048	601.86
F62698_SI	FBgn0039757	RpS7	3R	26034212	26034742	238.006	177.622
S58321_SI	FBgn0039025	Usp12-46	3R	18600471	18602096	32.7874	24.4573
F33537_SI	FBgn0058045	CG40045	3L	24023855	24023957	106.07	79.1195
F62082_SI	FBgn0028476	CG15817	3R	25058585	25061024	33.1095	24.6939
S2345_SI	FBgn0031590	CG3702	2L	4224650	4226767	21.3446	15.9187
S36056_SI	FBgn0033191	CG1598	2R	3426277	3426717	38.1712	28.4601
S47632_SI	FBgn0016687	Nurf-38	2R	20447146	20447297	117.208	87.3787
S27877_SI	FBgn0036193	CG14135	3L	11685000	11685459	16.5615	12.3452
F18947_SI	FBgn0011764	Dsp1	X	16231658	16234657	45.3524	33.8028
S21185_SI	FBgn0031148	Cbs	X	20918584	20919625	21.4177	15.9632
S35976_SI	FBgn0010548	Aldh-III	2R	3355196	3355331	104.947	78.1908
S44599_SI	FBgn0034485	CG11099	2R	16125198	16125509	71.6505	53.3681
F9923_SI	FBgn0032726	CG10621	2L	18953404	18953790	18.0395	13.4342
S25073_SI	FBgn0035696	Best2	3L	6239033	6240306	38.1835	28.4347
S28144_SI	FBgn0036248	ssp	3L	12112072	12112889	19.0156	14.1591
S47298_SI	FBgn0034967	eIF-5A	2R	19946455	19946656	660.612	491.741
S9858_SI	FBgn0015808	ScpX	2L	18832361	18833244	27.5796	20.5154
F5448_SI	FBgn0032123	Oatp30B	2L	9537805	9540060	34.8455	25.9137
F27785_SI	FBgn0036173	CG7394	3L	11556403	11557412	32.2731	23.9995
S28153_SI	FBgn0002565	Lsp2	3L	12122493	12124796	157.106	116.814
S32582_SI	FBgn0037045	CG10584	3L	21023380	21024460	16.8763	12.5466
S21642_SI	FBgn0035107	mri	3L	201441	201758	36.595	27.2029
F50957_SI	FBgn0037705	mura	3R	5361347	5365012	45.7583	34.0113
S46962_SI	FBgn0034914	CG5554	2R	19733651	19734547	32.378	24.0639
S17393_SI	FBgn0030478	CG1640	X	13272580	13273403	109.215	81.103
S61805_SI	FBgn0039600	CG1646	3R	24638427	24639273	17.1888	12.7607
S47956_SI	FBgn0035088	CG3776	2R	20857296	20857723	18.5003	13.725
S54692_SI	FBgn0038401	CG5916	3R	11974157	11975115	37.2234	27.6114
S45441_SI	FBgn0043070	MESK2	2R	17401714	17402499	211.565	156.932
S14834_SI	FBgn0029975	CG1444	X	7805285	7805918	107.354	79.5966
F54707_SI	FBgn0063649	CG6006	3R	11995811	11997488	19.7812	14.6654
F13283_SI	FBgn0026084	cib	X	4004185	4005014	123.038	91.1391
S56117_SI	FBgn0261792	snRNP-U1-C	3R	14808686	14809370	24.3181	18.012
S58900_SI	FBgn0260634	eIF4G2	3R	19635550	19638307	33.1106	24.5205
F32079_SI	FBgn0036958	CG17233	3L	20229128	20231010	22.6417	16.7637
F26486_SI	FBgn0263930	dally	3L	8882264	8884292	54.5712	40.3933
F25543_SI	FBgn0035772	Sh3beta	3L	7359941	7361084	83.3804	61.7088
S50782_SI	FBgn0037671	VhaM8.9	3R	5087328	5088312	67.9734	50.3042
S40941_SI	FBgn0026427	Su(var)2-HP2	2R	10495403	10498989	10.7709	7.96905
S14965_SI	FBgn0040319	Gclc	X	7996615	7997754	51.6705	38.2295
F52257_SI	FBgn0265276	l(3)neo38	3R	7590760	7594722	66.4498	49.1625
S55871_SI	FBgn0264751	CG44009	3R	14225733	14226061	47.9599	35.4803
F48677_SI	FBgn0037298	CG2604	3R	1047354	1049087	75.8157	56.0765
S18433_SI	FBgn0030679	CG8206	X	15633263	15634275	98.003	72.4762
S34134_SI	FBgn0039937	fd102C	4	857612	859697	3.79855	2.80909
F12097_SI	FBgn0052813	CG32813	X	1284282	1286876	10.4559	7.72576
S26392_SI	FBgn0001168	h	3L	8670705	8672353	22.6427	16.726
F46432_SI	FBgn0034802	CG3800	2R	18822092	18824453	262.718	194.017
S21833_SI	FBgn0261985	Ptpmeg	3L	354500	355124	59.5313	43.9506
S24347_SI	FBgn0261797	Dhc64C	3L	4807892	4811490	37.0296	27.3368
F53871_SI	FBgn0038257	smp-30	3R	10571623	10572070	105.33	77.7409
S9276_SI	FBgn0020503	CLIP-190	2L	17406996	17408825	42.1235	31.0872
S61824_SI	FBgn0015589	Apc	3R	24658023	24662208	41.0898	30.324
F46015_SI	FBgn0003175	px	2R	18384009	18386310	32.3235	23.848
S59043_SI	FBgn0020647	KrT95D	3R	19824729	19825284	47.7107	35.1994
S18809_SI	FBgn0030724	Nipsnap	X	15964398	15964901	129.69	95.5711
S11526_SI	FBgn0040011	CG17494	2L	22477474	22478575	41.2357	30.3746
F45053_SI	FBgn0034570	CG10543	2R	16891829	16895245	35.9914	26.5105
S35977_SI	FBgn0010548	Aldh-III	2R	3355927	3356042	37.3597	27.5162
S34182_SI	FBgn0023213	eIF4G	4	937901	938369	45.8099	33.7332
S57524_SI	FBgn0002781	mod(mdg4)	3R	17197885	17198802	31.1248	22.9161
S33773_SI	FBgn0039896	yellow-h	4	250537	251054	15.9621	11.7506
S56224_SI	FBgn0038693	unc79	3R	15057698	15058416	84.951	62.5213
S7639_SI	FBgn0027586	CG5867	2L	13236494	13236740	55.3202	40.7106
F48299_SI	FBgn0037234	CG9795	3R	150595	152101	23.2752	17.1283
S19475_SI	FBgn0002590	RpS5a	X	17040831	17041233	476.495	350.391
S28610_SI	FBgn0036318	Wbp2	3L	12845716	12845816	175.973	129.372
F48516_SI	FBgn0026620	tacc	3R	559376	561068	85.6291	62.9452
S2476_SI	FBgn0261606	RpL27A	2L	4457740	4458057	1056.89	776.849
F52760_SI	FBgn0038063	Octbeta2R	3R	8386123	8388841	20.8594	15.3311
S19664_SI	FBgn0030855	CG5800	X	17530864	17533036	5.38425	3.95717
S8065_SI	FBgn0028526	CG15293	2L	14108057	14109140	72.434	53.232
S39951_SI	FBgn0004512	Mdr49	2R	8828749	8829357	9.86643	7.25022
S40617_SI	FBgn0086895	pea	2R	10040658	10043934	6.73803	4.95131
F18358_SI	FBgn0003463	sog	X	15497316	15499399	17.8734	13.1293
S4334_SI	FBgn0264087	Slob	2L	7648747	7648889	90.4748	66.46
F32446_SI	FBgn0037024	CG4365	3L	20792243	20793181	42.7384	31.3849
S48172_SI	FBgn0024804	Dbp80	3LHet	2543666	2543828	70.0676	51.45
F5987_SI	FBgn0032202	CG18619	2L	10264764	10264889	136.212	99.9683
F15292_SI	FBgn0011661	Moe	X	8767045	8768144	236.036	173.23
S26660_SI	FBgn0023479	Tequila	3L	9083785	9084565	44.3834	32.5583
S48016_SI	FBgn0004919	gol	2R	20962920	20963071	54.3984	39.9049
F12011_SI	FBgn0261444	CG3638	X	1109322	1115628	29.63	21.729
F44904_SI	FBgn0034543	CG30152	2R	16559845	16561000	15.9821	11.7182
S53199_SI	FBgn0038143	CG9813	3R	9200169	9200502	50.7331	37.1973
S60160_SI	FBgn0039319	CG13659	3R	21127242	21127767	14.6732	10.7579
F1427_SI	FBgn0011818	oaf	2L	2496399	2498846	18.5198	13.5777
S37381_SI	FBgn0015477	Rme-8	2R	5056798	5057291	12.1316	8.89228
S647_SI	FBgn0002563	Lsp1beta	2L	899010	901316	43.675	32.0003
S56871_SI	FBgn0038803	CG5191	3R	16396812	16398722	34.6091	25.345
S30571_SI	FBgn0260943	Rbp6	3L	17063391	17066048	23.1097	16.9225
F25926_SI	FBgn0262579	Ect4	3L	8098540	8100049	79.2486	58.0167
S34330_SI	FBgn0039927	CG11155	4	1154501	1154698	85.3154	62.4539
S62445_SI	FBgn0003861	trp	3R	25741335	25741489	413.864	302.834
S29793_SI	FBgn0036547	CG17032	3L	15952788	15953709	18.7755	13.7367
S21767_SI	FBgn0004373	fwd	3L	306605	306769	60.5527	44.2873
S62550_SI	FBgn0039737	CG7920	3R	25836925	25837329	157.795	115.263
S18810_SI	FBgn0030724	Nipsnap	X	15965068	15965210	105.953	77.3697
S51421_SI	FBgn0037788	CG3940	3R	5944236	5945142	109.33	79.8146
F15584_SI	FBgn0085478	CG34449	X	9218541	9222319	19.2392	14.0447
S54720_SI	FBgn0038407	CG6126	3R	12023724	12024919	26.191	19.118
S14980_SI	FBgn0030003	CG2116	X	8023845	8025816	14.0055	10.2195
S35904_SI	FBgn0033160	CG11107	2R	3277773	3278126	20.4049	14.88
S9800_SI	FBgn0032704	Jwa	2L	18704570	18705703	28.6061	20.8506
S37253_SI	FBgn0033373	CG8080	2R	4977588	4977990	52.9098	38.562
S2885_SI	FBgn0261608	RpL37A	2L	5071227	5071355	1104.35	804.564
S22504_SI	FBgn0025725	alphaCop	3L	1641066	1643955	23.1069	16.8311
F20255_SI	FBgn0030961	CG7058	X	18704572	18706035	19.6492	14.3116
S14198_SI	FBgn0029860	CG15891	X	6188550	6189148	29.9168	21.7842
F60299_SI	FBgn0011666	msi	3R	21425992	21434145	37.2684	27.1302
S62593_SI	FBgn0002626	RpL32	3R	25871409	25871508	724.979	527.721
S46051_SI	FBgn0034742	CG4294	2R	18489453	18489731	18.8211	13.6927
S28173_SI	FBgn0036258	CG5642	3L	12136845	12137817	173.702	126.361
S29826_SI	FBgn0036556	CG5830	3L	15985753	15988166	41.6131	30.266
S11798_SI	FBgn0025640	CG13369	X	517829	518377	45.2638	32.9149
S18388_SI	FBgn0030669	CG9240	X	15594205	15594840	48.4932	35.2632
F20658_SI	FBgn0031047	Rcd-1	X	19532800	19533426	16.0465	11.6685
S45739_SI	FBgn0067102	GlcT-1	2R	17963493	17966886	15.396	11.1925
S58765_SI	FBgn0039102	SPE	3R	19513413	19513869	77.3334	56.2148
F1569_SI	FBgn0031461	daw	2L	2811598	2812376	27.1471	19.7314
S11850_SI	FBgn0040383	CG5254	X	651838	652752	40.4431	29.3769
F53322_SI	FBgn0004587	B52	3R	9488677	9491248	28.2806	20.5385
S26254_SI	FBgn0035900	ZC3H3	3L	8500569	8501081	27.7102	20.1241
S12788_SI	FBgn0261922	PI4KIIIalpha	X	2525398	2526314	53.8718	39.1205
S30423_SI	FBgn0003250	Rh4	3L	16845627	16846339	440.704	320.013
S32180_SI	FBgn0036974	eRF1	3L	20344194	20344349	77.4684	56.2482
S13269_SI	FBgn0029693	CG6379	X	3991951	3993924	12.3885	8.9916
S50357_SI	FBgn0020249	stck	3R	4184929	4185187	33.949	24.6383
F13683_SI	FBgn0029761	SK	X	5293565	5298760	73.3081	53.1994
S22075_SI	FBgn0035173	CG13907	3L	877291	882013	19.5794	14.2061
F8082_SI	FBgn0016930	smi35A	2L	14184478	14187153	54.9891	39.8979
S44822_SI	FBgn0015907	bl	2R	16492201	16493124	70.0821	50.8303
S10516_SI	FBgn0003141	pr	2L	20074191	20074336	92.8942	67.3539
S31560_SI	FBgn0036882	CG9279	3L	19531525	19533316	52.9151	38.3595
F41893_SI	FBgn0014020	Rho1	2R	11993365	11994734	273.839	198.493
F27419_SI	FBgn0036096	CG8003	3L	10655784	10656257	21.3243	15.4529
S61698_SI	FBgn0026400	Noa36	3R	24423781	24424359	59.8795	43.3891
S25529_SI	FBgn0035770	pst	3L	7350375	7351475	102.369	74.1569
F50043_SI	FBgn0085413	CG34384	3R	3678660	3680507	33.5541	24.304
S40890_SI	FBgn0050197	CG30197	2R	10401788	10401961	98.1631	71.0962
F61348_SI	FBgn0039530	Tusp	3R	23459377	23459568	27.1987	19.6972
S13957_SI	FBgn0029822	CG12236	X	5804466	5805822	23.5274	17.0322
S26953_SI	FBgn0036015	CG3088	3L	9593590	9594425	82.3504	59.6151
S4253_SI	FBgn0031912	CG5261	2L	7429167	7429515	132.796	96.1018
S32231_SI	FBgn0036980	RhoBTB	3L	20374122	20374392	46.5559	33.6907
S54853_SI	FBgn0038427	ema	3R	12263787	12264372	29.7991	21.5578
S41004_SI	FBgn0020269	mspo	2R	10600317	10601127	7.42002	5.36721
S19658_SI	FBgn0030853	CG5703	X	17526623	17527141	79.1278	57.2349
F40872_SI	FBgn0024698	Cpsf160	2R	10386063	10388801	6.79368	4.91344
F36503_SI	FBgn0025360	Optix	2R	3918788	3919749	15.4765	11.1898
S53073_SI	FBgn0260793	2mit	3R	8947673	8954289	15.8148	11.4325
S47238_SI	FBgn0022708	Adk2	2R	19912723	19912890	54.2454	39.2077
F59500_SI	FBgn0039209	CG13624	3R	20383090	20386039	39.164	28.3012
S19855_SI	FBgn0030886	CG12672	X	17899930	17901639	3.91998	2.8318
F36493_SI	FBgn0033250	CG14762	2R	3898276	3898597	70.1529	50.6776
S47790_SI	FBgn0035059	CG3894	2R	20653301	20653606	32.2964	23.3302
S34202_SI	FBgn0052016	CG32016	4	972764	973087	48.3337	34.9099
S4076_SI	FBgn0031883	CG11266	2L	7035637	7036035	51.0778	36.8895
S47954_SI	FBgn0002607	RpL19	2R	20856641	20856747	858.883	620.271
S7645_SI	FBgn0032494	CG5945	2L	13240763	13240909	159.065	114.867
F59981_SI	FBgn0051108	CG31108	3R	20938589	20940645	20.3239	14.6726
S2731_SI	FBgn0031649	hoe2	2L	4933047	4933959	26.0339	18.7926
S7441_SI	FBgn0032456	MRP	2L	12738807	12739188	32.6294	23.5536
S37938_SI	FBgn0027619	Adam	2R	5857777	5857913	85.2214	61.477
S18939_SI	FBgn0030743	CG9921	X	16225314	16225758	61.2088	44.153
S31300_SI	FBgn0036827	CG6843	3L	18894981	18896052	18.2778	13.1844
S22293_SI	FBgn0035213	CG2199	3L	1339460	1341861	7.78009	5.61151
F13485_SI	FBgn0011760	ctp	X	4592330	4596067	285.749	206.06
S23527_SI	FBgn0035438	PHGPx	3L	3327860	3328183	70.5212	50.8492
F11975_SI	FBgn0040397	CG3655	X	967074	970333	13.8977	10.0187
S23873_SI	FBgn0016013	Faa	3L	4072032	4072431	62.5985	45.101
S19294_SI	FBgn0030792	CG4789	X	16695102	16695620	65.7002	47.3294
S58658_SI	FBgn0039081	Irk2	3R	19340935	19341209	25.1592	18.1239
F7325_SI	FBgn0020443	Elf	2L	12439521	12441279	47.2711	34.0399
S10245_SI	FBgn0002044	swm	2L	19496961	19497089	42.7111	30.7503
S33245_SI	FBgn0037167	CG11425	3L	22467895	22468892	11.2345	8.08705
F54556_SI	FBgn0038388	CG4287	3R	11787889	11789267	43.8146	31.5344
S43381_SI	FBgn0000057	adp	2R	14040213	14041565	38.5803	27.7638
F58926_SI	FBgn0025574	Pli	3R	19685884	19687227	65.8459	47.3749
S22008_SI	FBgn0035162	CG13900	3L	827877	829851	26.3186	18.9287
F34883_SI	FBgn0033015	d4	2R	1182302	1182568	28.6496	20.6028
S35564_SI	FBgn0022960	vimar	2R	2862790	2864662	20.3897	14.6595
S46050_SI	FBgn0034742	CG4294	2R	18489035	18489320	24.0247	17.2703
S29836_SI	FBgn0263601	mib1	3L	16000033	16001970	24.256	17.4361
F60687_SI	FBgn0040606	CG6503	3R	22250420	22250827	1157.12	831.515
S15131_SI	FBgn0030041	CG12116	X	8361476	8363040	169.821	121.98
S4153_SI	FBgn0259111	Ndae1	2L	7228700	7229012	47.7381	34.2821
S12346_SI	FBgn0023508	Ocrl	X	1819536	1820412	25.1236	18.041
S50714_SI	FBgn0028708	Mst85C	3R	4876909	4877953	15.983	11.4701
S51939_SI	FBgn0261808	cu	3R	7033271	7033903	38.5874	27.687
S43782_SI	FBgn0010651	l(2)08717	2R	14684769	14685160	41.4108	29.6846
S31698_SI	FBgn0262516	trpml	3L	19707518	19709107	25.8704	18.5433
F11539_SI	FBgn0058439	CG40439	2L	22690251	22690854	62.6946	44.9215
S7092_SI	FBgn0032388	CG6686	2L	11985007	11985771	40.4707	28.9893
S49121_SI	FBgn0027497	Madm	3R	1570690	1571789	25.6029	18.3347
S58313_SI	FBgn0262538	CG43092	3R	18594605	18595309	18.8684	13.5106
F20665_SI	FBgn0031049	Sec61gamma	X	19537898	19538551	90.9931	65.1226
F15379_SI	FBgn0030082	HP1b	X	8975203	8976779	15.464	11.0672
S10003_SI	FBgn0032744	Ttc19	2L	19044154	19044317	19.1454	13.7015
S40549_SI	FBgn0013770	Cp1	2R	9854260	9854474	66.1039	47.2939
S52147_SI	FBgn0037920	CG14710	3R	7446125	7446867	7.80747	5.58576
S24047_SI	FBgn0041171	ago	3L	4246343	4247587	37.5051	26.819
F19925_SI	FBgn0030892	CG7206	X	17983328	17984270	27.3701	19.566
S50708_SI	FBgn0014018	Rel	3R	4869905	4871949	58.5743	41.8548
S5776_SI	FBgn0011584	Trp1	2L	10010737	10011552	30.4692	21.77
S12111_SI	FBgn0259108	futsch	X	1342880	1345400	204.765	146.286
S60045_SI	FBgn0039290	CG13654	3R	21038258	21039977	13.7918	9.85146
F21148_SI	FBgn0085387	shakB	X	20794325	20794996	14.2132	10.1516
S26891_SI	FBgn0036004	Jarid2	3L	9471658	9478096	15.675	11.1953
S9333_SI	FBgn0027885	Aac11	2L	17475910	17476096	70.4269	50.2836
F24883_SI	FBgn0028980	tan	3L	6048817	6050102	23.3746	16.6861
S43257_SI	FBgn0265590	CR44417	2R	13756532	13757362	38.7964	27.6933
S21690_SI	FBgn0000541	E(bx)	3L	235579	236074	49.6447	35.4286
S14912_SI	FBgn0029990	CG2233	X	7930933	7931245	96.0065	68.4819
S49032_SI	FBgn0037351	RpL13A	3R	1450612	1450852	738.659	526.876
S23874_SI	FBgn0016013	Faa	3L	4072490	4073091	23.7715	16.9438
S18509_SI	FBgn0030693	CG8974	X	15688300	15688466	68.6356	48.9215
S34118_SI	FBgn0039923	MED26	4	799142	802295	33.642	23.9758
S47032_SI	FBgn0015268	Nap1	2R	19793379	19793519	124.684	88.8271
S18126_SI	FBgn0030613	Rab3-GEF	X	14996362	14996601	28.8144	20.5247
F61847_SI	FBgn0264324	spg	3R	24692830	24696161	16.328	11.62
S39285_SI	FBgn0033691	CG8860	2R	8066988	8067407	88.6094	63.0593
S49270_SI	FBgn0026077	Gasp	3R	1914521	1915415	38.3792	27.3094
F14474_SI	FBgn0029903	pod1	X	6705513	6707863	35.4458	25.2215
S60704_SI	FBgn0023178	Pdf	3R	22281184	22281863	68.1992	48.5133
S35131_SI	FBgn0033055	tbce	2R	1931939	1932469	32.287	22.965
F5417_SI	FBgn0002973	numb	2L	9460938	9464184	36.1209	25.6918
S5566_SI	FBgn0015035	Cyp4e3	2L	9748718	9749087	16.9113	12.0268
S6827_SI	FBgn0032350	CG6287	2L	11151506	11152026	207.446	147.503
S13857_SI	FBgn0261383	IntS6	X	5632696	5637945	10.9058	7.75231
F19049_SI	FBgn0026575	hang	X	16329178	16331531	28.3766	20.1594
S12999_SI	FBgn0000479	dnc	X	3139106	3140228	12.3874	8.79924
S47646_SI	FBgn0035026	Fcp1	2R	20456183	20456392	49.2333	34.9686
F20749_SI	FBgn0042132	CG18809	X	19635257	19637739	19.4441	13.8011
S59212_SI	FBgn0039165	CG6204	3R	20021052	20022215	13.2045	9.37091
S30432_SI	FBgn0036671	CG9951	3L	16856264	16858089	18.3401	13.0141
S60527_SI	FBgn0000206	boss	3R	21790742	21792201	28.6688	20.3427
S25754_SI	FBgn0035811	CG12262	3L	7713577	7714572	88.2269	62.6029
F10573_SI	FBgn0003475	spir	2L	20344655	20345458	22.8612	16.2165
F28147_SI	FBgn0022959	yps	3L	12114374	12115873	105.822	75.0297
F55845_SI	FBgn0004618	gl	3R	14193649	14196557	33.9749	24.0843
S22055_SI	FBgn0035169	CG13890	3L	851953	852673	41.0791	29.1167
S15908_SI	FBgn0263220	Hk	X	10149526	10149623	82.6784	58.5972
S59861_SI	FBgn0039260	Smg6	3R	20856078	20856875	53.5482	37.9313
S56704_SI	FBgn0038771	CG4390	3R	15882140	15883096	38.5284	27.2885
S56672_SI	FBgn0038768	CG4936	3R	15857887	15858887	6.15302	4.3567
S50601_SI	FBgn0262614	pyd	3R	4654557	4656727	49.0706	34.7402
S17417_SI	FBgn0030484	GstT4	X	13302896	13303356	82.7627	58.5918
S59848_SI	FBgn0039257	tnc	3R	20846979	20848589	6.48261	4.58906
S39531_SI	FBgn0033728	Cpr49Ae	2R	8291671	8292613	177.591	125.664
S19338_SI	FBgn0030802	CG9099	X	16780000	16780261	40.8884	28.9326
S52590_SI	FBgn0003651	svp	3R	8126607	8128507	32.8664	23.2558
S44057_SI	FBgn0034432	CG7461	2R	15192677	15194689	57.058	40.3669
S39846_SI	FBgn0026619	Taz	2R	8640933	8641321	62.0558	43.9006
S57468_SI	FBgn0038877	CG3308	3R	17098209	17098557	72.544	51.3039
S1089_SI	FBgn0031376	Der-1	2L	1975061	1975413	42.8035	30.27
S34152_SI	FBgn0025726	unc-13	4	894620	894786	134.727	95.2698
S58973_SI	FBgn0001098	Gdh	3R	19763843	19764277	145.471	102.834
S26813_SI	FBgn0015218	eIF-4E	3L	9393683	9394053	173.029	122.306
S16713_SI	FBgn0030350	SelG	X	11781664	11782277	63.0096	44.5259
S41041_SI	FBgn0015602	BEAF-32	2R	10659305	10660135	38.0366	26.8737
F5777_SI	FBgn0011584	Trp1	2L	10011607	10012118	48.6129	34.3424
F42347_SI	FBgn0050463	CG30463	2R	12560966	12562368	15.7516	11.1267
F11302_SI	FBgn0022893	Df31	2L	21626309	21627757	69.1107	48.8161
F32476_SI	FBgn0040636	CG13255	3L	20830588	20831939	26.112	18.4389
S14234_SI	FBgn0261955	kdn	X	6254025	6255226	515.543	363.787
S37088_SI	FBgn0033349	CG8243	2R	4810773	4812851	32.6612	23.0376
F42154_SI	FBgn0034118	Nup62	2R	12231882	12233333	17.0552	12.0282
S18387_SI	FBgn0030668	CG8128	X	15593195	15594067	35.709	25.1802
F23903_SI	FBgn0035498	Fit1	3L	4103564	4107116	23.0894	16.2802
F14355_SI	FBgn0062413	Ctr1A	X	6560883	6562291	27.0514	19.0664
S6104_SI	FBgn0032221	CG5375	2L	10328804	10329135	42.2194	29.7497
S47984_SI	FBgn0265434	zip	2R	20880914	20881444	34.2359	24.1124
S38844_SI	FBgn0001276	ix	2R	7246942	7247668	12.0913	8.51541
F43379_SI	FBgn0034304	CG5742	2R	14035601	14038915	8.97518	6.32003
S57458_SI	FBgn0016700	Rab1	3R	17092948	17093175	104.679	73.7006
S43645_SI	FBgn0034368	CG5482	2R	14517420	14517781	93.548	65.8516
S48176_SI	FBgn0037213	CG12581	3R	7784	8649	29.3513	20.6596
S13179_SI	FBgn0265575	yin	X	3756999	3759046	10.968	7.71892
S17631_SI	FBgn0030521	CtsB1	X	13675506	13675766	28.1273	19.7897
F18326_SI	FBgn0022710	Ac13E	X	15404910	15410305	21.8184	15.3472
S51422_SI	FBgn0037789	CG6208	3R	5946121	5947122	39.9115	28.0674
F4071_SI	FBgn0031883	CG11266	2L	7032721	7033018	24.8513	17.4709
S57485_SI	FBgn0038881	CG16791	3R	17146482	17146879	30.6852	21.5722
F56539_SI	FBgn0038735	CG4662	3R	15678205	15678769	11.7265	8.24369
S33376_SI	FBgn0044324	Chro	3L	22868224	22869490	23.9632	16.8388
S38513_SI	FBgn0033551	CG7222	2R	6702534	6703286	62.3261	43.7943
S29854_SI	FBgn0036560	CG5895	3L	16029452	16029801	30.924	21.7275
S59998_SI	FBgn0259152	Clbn	3R	20955395	20956510	36.5153	25.6559
F134_SI	FBgn0262124	uex	2RHet	3136443	3137488	25.6134	17.9923
F35162_SI	FBgn0000546	EcR	2R	1975378	1981238	17.7805	12.4883
F34767_SI	FBgn0040005	CG17883	2R	559783	560732	39.3225	27.6185
S26570_SI	FBgn0086706	pix	3L	8965785	8966501	158.44	111.28
S24073_SI	FBgn0035519	CG1309	3L	4260368	4260971	23.5276	16.5241
S21938_SI	FBgn0035147	Gale	3L	650584	651311	114.815	80.6264
F34754_SI	FBgn0040007	RpL38	2R	402893	403824	221.43	155.489
S7977_SI	FBgn0032538	CG16885	2L	13932559	13933796	130.187	91.4106
F17973_SI	FBgn0030582	CG14411	X	14727177	14730295	22.5952	15.8638
S18051_SI	FBgn0030600	hiw	X	14906650	14908008	27.0846	19.0136
F301_SI	FBgn0031233	Tbc1d15-17	2L	208729	210725	10.6301	7.45938
S42492_SI	FBgn0034162	CG6426	2R	12759016	12759356	75.1433	52.7194
F13302_SI	FBgn0026083	tyf	X	4019957	4022980	32.5568	22.8285
S29560_SI	FBgn0036505	CG7945	3L	15516068	15516564	44.019	30.8642
S28680_SI	FBgn0011284	RpS4	3L	13035210	13035468	661.027	463.456
S51031_SI	FBgn0037720	CG8312	3R	5448840	5450795	31.3765	21.9985
F14582_SI	FBgn0264270	Sxl	X	6976954	6978852	34.3606	24.0853
S996_SI	FBgn0027597	CG17712	2L	1750687	1752122	17.1506	12.0192
F32345_SI	FBgn0052425	CG32425	3L	20503130	20504158	95.3944	66.8495
S30134_SI	FBgn0036623	CG4729	3L	16377027	16377213	23.9346	16.7714
F52025_SI	FBgn0004595	pros	3R	7217640	7233349	94.4875	66.1987
F6277_SI	FBgn0022268	KdelR	2L	10426887	10428632	28.872	20.2241
S35282_SI	FBgn0042085	Bap170	2R	2525686	2528492	5.79524	4.05895
S33177_SI	FBgn0037150	CG7133	3L	22066168	22067623	10.6985	7.49204
S25526_SI	FBgn0035769	CTCF	3L	7347142	7349105	16.0649	11.2481
S31663_SI	FBgn0022774	Oat	3L	19640711	19641525	20.3153	14.2211
S37554_SI	FBgn0017558	Pdk	2R	5319995	5320569	69.8591	48.8934
S22188_SI	FBgn0264272	mwh	3L	1230902	1232700	20.2678	14.1834
S50070_SI	FBgn0037529	mRpS9	3R	3727729	3727902	57.7909	40.4417
S11023_SI	FBgn0000239	bur	2L	21174383	21174975	58.3487	40.8281
S35560_SI	FBgn0033121	Cyp6u1	2R	2859617	2860234	17.6074	12.3196
F55717_SI	FBgn0042693	PP2A-B'	3R	14002527	14002963	50.9132	35.6168
S30401_SI	FBgn0036665	CG13024	3L	16802758	16803124	79.3443	55.497
S39387_SI	FBgn0050203	CG30203	2R	8199694	8201339	12.282	8.59
S53961_SI	FBgn0038282	dpr9	3R	10882195	10883315	21.2996	14.8905
F11465_SI	FBgn0261802	CG42748	2L	22158492	22161348	17.5096	12.2402
S53641_SI	FBgn0003862	trx	3R	10090890	10091065	35.9869	25.1525
S31630_SI	FBgn0036892	Lon	3L	19602081	19602809	28.7173	20.0713
F33836_SI	FBgn0026777	Rad23	4	330705	331448	34.3511	24.0085
S4567_SI	FBgn0083968	CG34132	2L	7885503	7885804	24.2677	16.959
S1182_SI	FBgn0004507	GlyP	2L	2135038	2136644	286.404	200.119
S16478_SI	FBgn0052666	Drak	X	11445805	11449078	31.1794	21.7818
S15903_SI	FBgn0263220	Hk	X	10135451	10135769	95.9117	67.0015
S52206_SI	FBgn0037935	CG6834	3R	7510394	7510700	28.8767	20.1691
S49386_SI	FBgn0037435	CG18048	3R	2171833	2173241	7.09801	4.95759
S41108_SI	FBgn0033978	Cyp6a23	2R	10764518	10765159	11.0412	7.71128
F30687_SI	FBgn0036725	CG18265	3L	17442493	17450297	4.05642	2.83268
F21050_SI	FBgn0031118	RhoGAP19D	X	20340982	20344529	32.8372	22.9291
S8993_SI	FBgn0015391	glu	2L	16734336	16736019	5.67945	3.96497
F17502_SI	FBgn0030503	Tango2	X	13512630	13513240	9.2897	6.48462
S40729_SI	FBgn0027538	beta4GalNAcTA	2R	10147993	10148655	22.5802	15.7536
F51255_SI	FBgn0002868	MtnA	3R	5609129	5609681	320.619	223.634
S10629_SI	FBgn0032859	Arpc2	2L	20422302	20422411	69.2103	48.2731
F16228_SI	FBgn0030258	CG1552	X	10947067	10947220	61.1331	42.637
F50901_SI	FBgn0037697	GstZ2	3R	5282537	5283847	43.8418	30.572
S15599_SI	FBgn0261260	mgl	X	9253877	9254567	35.2306	24.5643
F54164_SI	FBgn0003721	Tm1	3R	11122313	11123401	28.042	19.5512
F18928_SI	FBgn0030740	CG9917	X	16215464	16217264	26.4787	18.4567
F39717_SI	FBgn0027356	Amph	2R	8498493	8499573	145.421	101.319
F26163_SI	FBgn0035880	CG17352	3L	8345455	8347283	112.463	78.3516
S16643_SI	FBgn0000259	CkIIbeta	X	11694026	11695620	101.196	70.4966
S2426_SI	FBgn0022153	l(2)k05819	2L	4396969	4399074	7.16994	4.99476
F27699_SI	FBgn0261553	CG42671	3L	11222213	11223612	66.3072	46.19
S51823_SI	FBgn0037842	CG6567	3R	6679373	6680173	16.7192	11.6418
S10251_SI	FBgn0032796	CG10188	2L	19502335	19506361	23.7115	16.51
S36873_SI	FBgn0033313	Cirl	2R	4508698	4510482	61.8996	43.0972
S52541_SI	FBgn0037999	CG4860	3R	8045603	8046707	7.2114	5.01997
S9179_SI	FBgn0261671	tweek	2L	16911704	16915355	20.9964	14.6152
F10806_SI	FBgn0032889	CG9331	2L	20825272	20826087	21.3675	14.8727
S2487_SI	FBgn0031611	CG17840	2L	4465380	4467003	5.48757	3.81848
F25493_SI	FBgn0035763	CG8602	3L	7319373	7321942	28.0212	19.4979
S62914_SI	FBgn0082582	tmod	3R	26403839	26404627	102.043	70.9918
S6686_SI	FBgn0015756	RpL9	2L	11003511	11003761	653.683	454.758
S3592_SI	FBgn0259714	CG42368	2L	6377771	6379027	39.7489	27.6402
F50089_SI	FBgn0014930	CG2846	3R	3737739	3738586	53.0318	36.8763
S5685_SI	FBgn0040064	yip2	2L	9916052	9916980	54.7626	38.0791
S36452_SI	FBgn0033246	ACC	2R	3862809	3863678	164.71	114.531
S28657_SI	FBgn0036337	CG11255	3L	13013082	13013926	113.452	78.8817
S36027_SI	FBgn0025185	az2	2R	3398127	3399289	6.65553	4.627
S23983_SI	FBgn0035505	Teh2	3L	4180731	4180967	63.342	44.0142
S49250_SI	FBgn0003261	Rm62	3R	1827280	1827458	145.738	101.268
S35285_SI	FBgn0033079	Fmo-2	2R	2530508	2531046	15.6324	10.8615
S37223_SI	FBgn0011746	ana	2R	4963875	4965059	16.7235	11.6188
S12418_SI	FBgn0025625	Sik2	X	1950153	1951800	31.2654	21.7187
S56171_SI	FBgn0038681	Cyp12a4	3R	14962224	14962858	36.7504	25.5265
S57280_SI	FBgn0025865	Cortactin	3R	16887402	16889056	21.4978	14.9322
F37314_SI	FBgn0027561	CG18659	2R	5012249	5013571	14.422	10.0172
S24369_SI	FBgn0035578	CG13707	3L	4837791	4838447	29.8088	20.7031
F37523_SI	FBgn0028473	CG8801	2R	5283770	5285619	211.624	146.978
S21644_SI	FBgn0025592	Gyk	3L	202489	203619	26.5655	18.4484
S10190_SI	FBgn0032783	CG10237	2L	19435850	19436633	122.627	85.1424
F32677_SI	FBgn0037060	CG10508	3L	21206862	21207197	35.3348	24.5331
S60217_SI	FBgn0028647	CG11902	3R	21163396	21165810	12.4973	8.67577
S3728_SI	FBgn0031836	CG11050	2L	6616214	6617117	104.318	72.4168
S57999_SI	FBgn0038959	CG13856	3R	18230168	18230781	6.87272	4.77047
S55011_SI	FBgn0051217	modSP	3R	12478168	12478921	20.9767	14.5597
S10836_SI	FBgn0032897	CG9336	2L	20859166	20859333	32.4495	22.5176
S38713_SI	FBgn0033602	Cpr47Ee	2R	7153616	7154361	15.7829	10.9495
S48359_SI	FBgn0263594	lost	3R	231589	232914	116	80.4756
F52996_SI	FBgn0020496	CtBP	3R	8847142	8849819	71.3337	49.4856
S5682_SI	FBgn0024285	Srp54	2L	9912911	9915044	32.5615	22.5876
F7817_SI	FBgn0259984	kuz	2L	13637288	13639411	18.164	12.5998
S368_SI	FBgn0024352	Hop	2L	296977	297449	89.5281	62.0999
F9785_SI	FBgn0005617	msl-1	2L	18683720	18687126	10.0105	6.94337
S31684_SI	FBgn0004623	Gbeta76C	3L	19682159	19682288	350.555	243.117
F4056_SI	FBgn0000053	ade3	2L	7018087	7018374	57.3784	39.7602
F30810_SI	FBgn0036746	Crtc	3L	17653208	17657746	22.0171	15.2527
S40698_SI	FBgn0033916	CG8494	2R	10130471	10131160	33.0589	22.8966
F16566_SI	FBgn0030323	CG2371	X	11571377	11572622	19.1453	13.2598
S42657_SI	FBgn0034184	CG9646	2R	12939327	12940649	66.0442	45.7385
S1511_SI	FBgn0031449	CG31689	2L	2739089	2739297	75.3598	52.1722
S6057_SI	FBgn0032213	CG5390	2L	10304063	10304769	35.1737	24.3459
S43050_SI	FBgn0050109	CG30109	2R	13557587	13557833	18.244	12.6247
S24846_SI	FBgn0002638	Rcc1	3L	5923362	5924658	33.3832	23.0995
S58027_SI	FBgn0038966	pinta	3R	18249038	18249516	51.6556	35.7423
F17561_SI	FBgn0265726	NnaD	X	13607457	13608468	17.9442	12.4141
S136_SI	FBgn0262124	uex	2RHet	3154633	3155278	11.3003	7.81723
S19311_SI	FBgn0030796	CG4829	X	16719670	16720527	52.0317	35.9866
S13430_SI	FBgn0029715	CG11444	X	4447150	4448226	40.3862	27.9282
S22212_SI	FBgn0035195	Sac1	3L	1248256	1250451	35.506	24.5452
S30192_SI	FBgn0260388	CG42514	3L	16486246	16487040	23.8907	16.514
F24293_SI	FBgn0262870	axo	3L	4642217	4642807	8.10281	5.6005
S38851_SI	FBgn0033627	CG13204	2R	7254215	7254606	7.5156	5.1921
S9593_SI	FBgn0032673	CG7180	2L	18180996	18184201	19.6965	13.6061
S21318_SI	FBgn0031174	CG1486	X	21198088	21199177	50.1626	34.6461
S40668_SI	FBgn0033912	RpS23	2R	10103456	10103615	1035.8	715.156
F18815_SI	FBgn0028397	Tob	X	15969396	15974738	46.842	32.3407
S22876_SI	FBgn0026593	CG5707	3L	2189160	2190410	52.9668	36.5635
S7197_SI	FBgn0015797	Rab6	2L	12107287	12109116	44.6683	30.8337
S37337_SI	FBgn0086656	shrb	2R	5031125	5031419	32.7344	22.5957
F17404_SI	FBgn0030481	CG1662	X	13281632	13283365	40.0212	27.6202
S39037_SI	FBgn0033649	pyr	2R	7611802	7613850	18.3455	12.6588
S19260_SI	FBgn0001250	if	X	16646222	16647587	21.6437	14.9315
S44644_SI	FBgn0010411	RpS18	2R	16151752	16151937	837.744	577.866
S47957_SI	FBgn0035088	CG3776	2R	20857776	20858071	45.504	31.3857
F21170_SI	FBgn0031144	CG1529	X	20899679	20902560	5.79908	3.99942
S35197_SI	FBgn0040502	CG8343	2R	2067231	2067861	160.293	110.532
S45096_SI	FBgn0003391	shg	2R	16937159	16942207	11.7161	8.07876
S21953_SI	FBgn0035152	CG3386	3L	681373	681786	14.3521	9.89447
F14525_SI	FBgn0263993	CG43736	X	6772579	6775258	25.3517	17.4765
S40761_SI	FBgn0263397	Ih	2R	10185099	10185193	75.7318	52.1843
S25988_SI	FBgn0259916	CG42445	3L	8147853	8148679	20.5367	14.15
S30805_SI	FBgn0052179	Krn	3L	17642662	17643726	18.0604	12.4401
F29473_SI	FBgn0036484	Pex3	3L	15137769	15139479	23.3259	16.0666
S40217_SI	FBgn0053470	CG33470	2R	9299672	9300174	116.698	80.3606
S25887_SI	FBgn0026263	bip1	3L	8047433	8048539	14.2982	9.8441
F22342_SI	FBgn0004635	rho	3L	1467040	1468944	23.6093	16.2542
F18595_SI	FBgn0001105	Gbeta13F	X	15754778	15755525	29.8222	20.53
F24708_SI	FBgn0085447	sif	3L	5733204	5739500	29.2099	20.1065
S15627_SI	FBgn0030136	RpS28b	X	9448655	9448961	1195.93	823.05
S4656_SI	FBgn0013531	MED20	2L	8071812	8072848	5.04674	3.47223
S1735_SI	FBgn0031495	GABPI	2L	3031000	3031893	18.6353	12.821
S57944_SI	FBgn0038947	Sar1	3R	18185559	18186433	183.175	126
S13217_SI	FBgn0029685	CG2938	X	3826189	3829212	8.05929	5.54303
F61062_SI	FBgn0039492	CG6051	3R	22950481	22952343	28.4365	19.5554
S700_SI	FBgn0031298	Atg4	2L	1082120	1082665	65.0909	44.7528
S42941_SI	FBgn0034237	eIF3-S9	2R	13424575	13426127	94.5025	64.9724
S6510_SI	FBgn0032297	CG17124	2L	10745782	10746078	45.7959	31.482
S50893_SI	FBgn0261552	ps	3R	5266403	5267387	38.5062	26.4666
F34844_SI	FBgn0026238	gus	2R	1008268	1009345	35.6319	24.4906
S43863_SI	FBgn0034408	sano	2R	14845225	14845940	31.1273	21.3912
S6221_SI	FBgn0051716	Cnot4	2L	10401334	10401594	61.8149	42.4772
S36418_SI	FBgn0033236	CG14764	2R	3835110	3836025	13.2882	9.1289
S7819_SI	FBgn0028546	ics	2L	13639860	13640481	18.6061	12.7808
S63552_SI	FBgn0027620	Acf1	3R	27624657	27625095	38.5059	26.4481
S35198_SI	FBgn0033067	CG11211	2R	2068431	2068760	57.9518	39.7999
F62327_SI	FBgn0039697	CG7834	3R	25627321	25628381	139.48	95.7883
S37906_SI	FBgn0033465	Etf-QO	2R	5800333	5800993	68.5336	47.0603
S2406_SI	FBgn0031598	CG3338	2L	4382925	4384022	23.6258	16.2219
S63456_SI	FBgn0003870	ttk	3R	27555354	27558490	24.5687	16.8686
S25281_SI	FBgn0035720	CG10077	3L	6944367	6944545	132.403	90.8915
S53747_SI	FBgn0038236	Cyp313a1	3R	10348536	10348786	101.783	69.8695
S6324_SI	FBgn0032253	CG5322	2L	10452677	10453915	5.46524	3.75165
F42145_SI	FBgn0010611	Hmgs	2R	12226945	12228747	34.343	23.5594
S26750_SI	FBgn0035976	PGRP-LC	3L	9335265	9336229	28.7254	19.6978
S13809_SI	FBgn0029789	CG3160	X	5579286	5580113	9.50417	6.51714
S26582_SI	FBgn0263199	Galk	3L	8976632	8976836	116.553	79.9162
S44693_SI	FBgn0034501	CG13868	2R	16197318	16197688	238.115	163.251
S47407_SI	FBgn0019643	Dat	2R	20034507	20034646	16.5949	11.3748
S530_SI	FBgn0000497	ds	2L	640021	644314	3.99453	2.7375
F8893_SI	FBgn0020414	Idgf3	2L	16452194	16455194	9.48493	6.49902
S14345_SI	FBgn0028360	l(1)G0148	X	6551640	6553742	22.0527	15.1077
S47302_SI	FBgn0034968	RpL12	2R	19948199	19948272	613.013	419.929
F127_SI	FBgn0020660	eIF-4B	2RHet	2902094	2903663	122.138	83.658
S18752_SI	FBgn0030719	eIF5	X	15882101	15882577	178.626	122.313
S7589_SI	FBgn0051849	CG31849	2L	13180398	13182596	5.0733	3.47384
F57847_SI	FBgn0038930	CG5778	3R	17911096	17911587	367.053	251.319
F16589_SI	FBgn0030328	Amun	X	11604153	11606399	78.9714	54.0697
S61672_SI	FBgn0003137	Ppn	3R	24346387	24347020	66.4315	45.4808
F7141_SI	FBgn0032401	Plzf	2L	12046711	12048292	5.89734	4.03721
F11518_SI	FBgn0040009	CG17490	2L	22430962	22433056	7.01726	4.80335
S43836_SI	FBgn0034405	Jheh2	2R	14743272	14744196	23.1627	15.8514
S45886_SI	FBgn0034718	wdp	2R	18185719	18188514	22.1325	15.1458
S58284_SI	FBgn0039016	Dcr-1	3R	18560305	18562400	8.73214	5.97526
S53309_SI	FBgn0015778	rin	3R	9476896	9478135	70.4987	48.2381
S60387_SI	FBgn0066101	LpR1	3R	21570406	21570604	21.439	14.6689
S32610_SI	FBgn0037050	CG10566	3L	21125548	21125787	35.3797	24.2042
S2490_SI	FBgn0011603	ine	2L	4468667	4469618	36.2015	24.7645
S53470_SI	FBgn0013998	Nsf2	3R	9660195	9661259	17.3323	11.8544
F24440_SI	FBgn0028699	Rh50	3L	4918759	4919022	40.3289	27.5755
F15738_SI	FBgn0052698	CG32698	X	9742934	9749482	4.80692	3.28595
S25264_SI	FBgn0041194	Prat2	3L	6905099	6906627	84.3333	57.6427
S44297_SI	FBgn0034455	CG11007	2R	15390573	15391773	11.7376	8.02133
S1682_SI	FBgn0250786	Chd1	2L	2980636	2985177	22.9065	15.648
S19430_SI	FBgn0030816	CG16700	X	16991505	16992521	11.8662	8.10602
S20287_SI	FBgn0030969	CG7288	X	18752522	18753674	5.50217	3.7586
F18709_SI	FBgn0259110	mmd	X	15843553	15843909	58.0601	39.6582
S23075_SI	FBgn0016794	dos	3L	2594522	2595590	25.65	17.5117
S30133_SI	FBgn0036623	CG4729	3L	16376431	16376966	21.2713	14.5204
S3442_SI	FBgn0031774	CG9147	2L	6066369	6067235	21.9485	14.9804
S62349_SI	FBgn0039703	CG7829	3R	25642460	25643012	50.5786	34.5201
S52180_SI	FBgn0037926	Elp1	3R	7478578	7479960	7.18685	4.90447
F17538_SI	FBgn0030510	CG12177	X	13571932	13572786	29.4646	20.1065
S57289_SI	FBgn0000083	AnxB9	3R	16895035	16895476	60.7899	41.474
F471_SI	FBgn0043364	cbt	2L	476446	479688	39.4439	26.9043
F8186_SI	FBgn0005771	noc	2L	14491638	14494019	27.2696	18.6002
F11522_SI	FBgn0040010	CG17493	2L	22443280	22449027	19.9648	13.6077
S16074_SI	FBgn0003204	ras	X	10641519	10642059	47.9763	32.698
S4990_SI	FBgn0001084	fy	2L	8401831	8402945	4.94236	3.36827
S16378_SI	FBgn0000499	dsh	X	11249914	11252757	22.24	15.1566
S12427_SI	FBgn0025626	CG4281	X	1956980	1958521	21.1362	14.4026
S14283_SI	FBgn0014026	RpL7A	X	6426331	6426454	1015.08	691.677
S40355_SI	FBgn0265497	CR44366	2R	9465541	9467131	7.52744	5.12902
S33987_SI	FBgn0039911	CG1909	4	608469	608668	65.6677	44.741
F18225_SI	FBgn0026428	HDAC6	X	15232105	15232737	73.7288	50.2282
S62256_SI	FBgn0039686	CG15506	3R	25547365	25548110	7.0816	4.82394
S23578_SI	FBgn0026259	eIF5B	3L	3458948	3460098	29.2859	19.948
S14868_SI	FBgn0027280	l(1)G0193	X	7836091	7836477	20.1825	13.746
S39381_SI	FBgn0033710	CG17739	2R	8196446	8197917	117.212	79.827
S23435_SI	FBgn0035420	CG14967	3L	3211495	3213596	10.7056	7.29099
S42132_SI	FBgn0262511	Vha44	2R	12213640	12213778	54.5755	37.1664
F19316_SI	FBgn0030797	CG13004	X	16728645	16729547	3.51545	2.39364
F49058_SI	FBgn0037358	elm	3R	1478362	1479476	92.2351	62.7915
F38080_SI	FBgn0050011	gem	2R	6011793	6015082	54.7262	37.2473
S19741_SI	FBgn0030869	Socs16D	X	17716460	17716592	71.2035	48.4601
F27905_SI	FBgn0036199	Bmcp	3L	11715689	11716425	31.5424	21.4673
S28731_SI	FBgn0023095	caps	3L	13268662	13272742	17.679	12.0305
S31352_SI	FBgn0002945	nkd	3L	18996841	18999091	10.959	7.45661
S63120_SI	FBgn0039816	CG11317	3R	26922677	26923043	20.7344	14.1077
S58722_SI	FBgn0039094	CG10184	3R	19428229	19428640	86.4057	58.7847
S31596_SI	FBgn0036887	CG9231	3L	19578193	19578784	61.683	41.9597
S16702_SI	FBgn0030349	CG10353	X	11773704	11774325	17.2142	11.7096
S54573_SI	FBgn0022787	Hel89B	3R	11806191	11808232	41.6772	28.3469
F36869_SI	FBgn0033313	Cirl	2R	4506293	4507656	12.0125	8.16998
F51839_SI	FBgn0037847	SelR	3R	6689609	6691369	42.6706	29.0168
S23022_SI	FBgn0035348	CG16758	3L	2499691	2500462	147.316	100.171
S31770_SI	FBgn0024889	Kap-alpha1	3L	19802739	19803498	61.7184	41.9654
S37625_SI	FBgn0033421	CG1888	2R	5429452	5431497	4.62242	3.14265
S56078_SI	FBgn0261113	Xrp1	3R	14750800	14751518	180.214	122.508
F25644_SI	FBgn0035791	CG8539	3L	7490311	7490937	8.70088	5.9124
F59689_SI	FBgn0039229	Saf-B	3R	20644525	20646968	17.9769	12.2145
S41710_SI	FBgn0015247	Iap2	2R	11820289	11821324	54.2362	36.8462
S35122_SI	FBgn0033054	CG14591	2R	1925323	1925515	118.406	80.4344
S59608_SI	FBgn0039219	CG13630	3R	20544043	20544780	13.9338	9.46501
S19728_SI	FBgn0261570	CG42684	X	17641001	17644519	21.1288	14.3507
F33362_SI	FBgn0053170	CG33170	3L	22858978	22859134	104.988	71.2946
F37974_SI	FBgn0033476	oys	2R	5923041	5925276	36.5095	24.7902
S21028_SI	FBgn0031116	CG1695	X	20304977	20305586	15.3597	10.4272
F46149_SI	FBgn0020257	ppa	2R	18572500	18576492	24.1294	16.3769
F60102_SI	FBgn0039302	Nup358	3R	21082077	21082779	24.6149	16.7028
S50312_SI	FBgn0265101	Sgt1	3R	4129912	4130996	47.3262	32.0981
S33873_SI	FBgn0039904	Hcf	4	391717	391983	37.6759	25.5483
S41184_SI	FBgn0033988	pcs	2R	10877428	10878841	54.6202	37.0237
S2868_SI	FBgn0031676	CG14040	2L	5053415	5054575	7.07603	4.79374
S48832_SI	FBgn0037327	PEK	3R	1286572	1287732	9.35497	6.33425
F13692_SI	FBgn0263987	spoon	X	5306419	5309074	32.7489	22.1739
S51512_SI	FBgn0261928	CG42795	3R	6067519	6073996	21.9288	14.847
S36314_SI	FBgn0033224	Nop17l	2R	3689686	3690706	21.5263	14.5745
F27221_SI	FBgn0036059	nudE	3L	9893861	9894204	38.9626	26.3779
F3797_SI	FBgn0028703	Nhe3	2L	6679321	6680114	26.8631	18.1839
S16390_SI	FBgn0027359	Tim8	X	11262478	11262658	47.7231	32.2864
S47130_SI	FBgn0034943	Fmo-1	2R	19851298	19851833	23.6167	15.9725
S57592_SI	FBgn0013984	InR	3R	17395970	17401638	9.4081	6.36271
S48387_SI	FBgn0037250	CG1074	3R	261229	261897	16.6239	11.2423
S59076_SI	FBgn0264325	Atg6	3R	19875141	19876188	15.2625	10.3204
F51650_SI	FBgn0001235	hth	3R	6333283	6337259	27.1035	18.3264
S30913_SI	FBgn0001134	Grd	3L	17830843	17832867	8.81355	5.95928
S38543_SI	FBgn0050015	CG30015	2R	6726607	6730355	50.32	34.019
S44266_SI	FBgn0260934	par-1	2R	15361310	15361472	64.0035	43.2634
S55716_SI	FBgn0042693	PP2A-B'	3R	14002029	14002421	74.6314	50.4248
S4938_SI	FBgn0010265	RpS13	2L	8364188	8364315	1208.08	816.145
S9987_SI	FBgn0001202	hk	2L	19031821	19032381	64.8285	43.7883
F23066_SI	FBgn0261602	RpL8	3L	2587576	2587890	246.521	166.501
S26263_SI	FBgn0035902	CG6683	3L	8506974	8507741	7.01281	4.73594
S2938_SI	FBgn0261836	Msp-300	2L	5199343	5202302	21.2548	14.348
S49128_SI	FBgn0262603	sec8	3R	1582043	1582444	28.9326	19.5268
S25429_SI	FBgn0265296	Dscam2	3L	7158385	7159701	7.09364	4.78708
S50652_SI	FBgn0027503	CG11970	3R	4812213	4814703	7.81337	5.27195
F7730_SI	FBgn0032515	loqs	2L	13384527	13384794	44.4746	30.0085
S44265_SI	FBgn0260934	par-1	2R	15361118	15361245	82.9651	55.9784
S23745_SI	FBgn0035473	mge	3L	3909221	3909592	42.4421	28.6249
S13771_SI	FBgn0259150	CG42265	X	5544600	5549217	26.1617	17.6423
S18880_SI	FBgn0011571	caz	X	16185974	16186143	27.6693	18.6588
S56458_SI	FBgn0038725	CG6184	3R	15479347	15480645	10.2525	6.91333
S29887_SI	FBgn0005536	Mbs	3L	16071920	16072689	30.4429	20.527
F48272_SI	FBgn0041605	cpx	3R	121290	130357	229.85	154.963
S42334_SI	FBgn0024315	Picot	2R	12542828	12543477	73.1917	49.3437
S51269_SI	FBgn0037756	CG8507	3R	5617846	5618056	9.77711	6.59144
S9566_SI	FBgn0032666	CG5758	2L	18128474	18129862	130.955	88.2764
S21711_SI	FBgn0024806	DIP2	3L	251390	252050	38.7309	26.1061
S34267_SI	FBgn0011642	Zyx	4	1078836	1079130	59.0661	39.8123
S43505_SI	FBgn0063497	GstE3	2R	14288218	14288972	61.0135	41.1185
F38863_SI	FBgn0033631	Sod3	2R	7267852	7268533	54.6438	36.8148
S39725_SI	FBgn0004435	Galphaq	2R	8504961	8505089	229.801	154.8
S45230_SI	FBgn0003891	tud	2R	17076132	17080418	69.868	47.0639
F22028_SI	FBgn0035165	CG13887	3L	837861	838624	15.6735	10.5564
S16133_SI	FBgn0003321	sbr	X	10740525	10741125	10.6093	7.14495
S26840_SI	FBgn0023129	aay	3L	9416353	9417881	220.046	148.185
S25243_SI	FBgn0035713	velo	3L	6739662	6739878	26.4673	17.8221
S38437_SI	FBgn0033539	Git	2R	6531760	6532659	7.96223	5.36134
F54188_SI	FBgn0026441	ear	3R	11147398	11151001	14.0527	9.45976
S24719_SI	FBgn0016756	Ubp64E	3L	5753775	5753901	46.6983	31.4347
S23394_SI	FBgn0035411	Girdin	3L	3183200	3183438	27.0971	18.2381
S49475_SI	FBgn0037448	CG15186	3R	2319269	2320747	12.0801	8.12873
S30690_SI	FBgn0036726	CG7603	3L	17459045	17459236	91.2244	61.3787
F23563_SI	FBgn0035444	CG12012	3L	3376757	3377687	32.8816	22.1234
S57010_SI	FBgn0051200	CG31200	3R	16569956	16570686	39.0575	26.2781
S59666_SI	FBgn0039227	polybromo	3R	20626782	20628234	9.92652	6.67686
S57413_SI	FBgn0038868	CG5862	3R	17041031	17041948	31.3049	21.0565
F30101_SI	FBgn0011693	Pdh	3L	16346780	16347181	749.635	504.17
S11103_SI	FBgn0032940	Mio	2L	21287391	21287994	40.5798	27.2832
S6854_SI	FBgn0264442	ab	2L	11225694	11225884	40.1896	27.0146
S31556_SI	FBgn0036881	Cpr76Bd	3L	19526703	19529802	2.71849	1.82678
S5572_SI	FBgn0022720	zf30C	2L	9760121	9761499	20.2965	13.6383
S13747_SI	FBgn0004687	Mlc-c	X	5513169	5514319	114.316	76.7884
S52296_SI	FBgn0051116	ClC-a	3R	7624713	7625810	58.5835	39.3479
S19208_SI	FBgn0030773	CG9676	X	16593185	16593889	31.988	21.483
S57823_SI	FBgn0038927	CG6015	3R	17858542	17859020	20.6525	13.8679
F15255_SI	FBgn0030058	CG11294	X	8585852	8586779	24.0108	16.1227
S5882_SI	FBgn0085188	CG34159	2L	10202520	10203032	91.7902	61.6238
S4949_SI	FBgn0260439	Pp2A-29B	2L	8368758	8369030	106.013	71.1707
S14423_SI	FBgn0029899	CG14438	X	6662440	6663086	20.4069	13.6949
S12416_SI	FBgn0025632	CG4313	X	1947850	1948473	16.4007	11
S60022_SI	FBgn0039286	dan	3R	21015608	21018528	4.80529	3.2211
S35418_SI	FBgn0033101	CG9436	2R	2645106	2646408	49.059	32.8826
S51676_SI	FBgn0037819	CG14688	3R	6503459	6503793	97.8175	65.5619
F32349_SI	FBgn0037007	CG5059	3L	20507698	20508483	97.4311	65.2978
S31243_SI	FBgn0036816	Indy	3L	18821732	18822613	59.9497	40.1767
S40758_SI	FBgn0263397	Ih	2R	10184206	10184355	70.8891	47.5061
S4438_SI	FBgn0031937	CG13795	2L	7723310	7723837	19.4801	13.0503
F24707_SI	FBgn0085447	sif	3L	5732544	5732826	181.819	121.805
F14394_SI	FBgn0029895	CG14441	X	6610022	6613412	29.5312	19.7814
F57115_SI	FBgn0038834	RpS30	3R	16676556	16676665	925.448	619.894
S59259_SI	FBgn0011225	jar	3R	20080716	20080946	98.9489	66.2775
S34367_SI	FBgn0039924	CG17471	4	1214334	1214485	134.908	90.3467
S18686_SI	FBgn0053180	Ranbp16	X	15824975	15825267	7.96366	5.3326
F52091_SI	FBgn0046225	CG17230	3R	7289749	7293094	14.5595	9.7486
F19754_SI	FBgn0030870	CG6398	X	17735023	17735738	35.3677	23.6735
S46328_SI	FBgn0001263	inaD	2R	18744101	18744212	368.307	246.509
S42667_SI	FBgn0026721	fat-spondin	2R	12945697	12946804	36.2675	24.2707
S52244_SI	FBgn0037944	CG6923	3R	7570891	7571015	33.1144	22.1585
S21504_SI	FBgn0031194	CG17598	X	21939092	21940557	13.4145	8.97626
S9653_SI	FBgn0261597	RpS26	2L	18443153	18443228	419.079	280.388
S11104_SI	FBgn0032940	Mio	2L	21288052	21289404	19.634	13.1354
F53326_SI	FBgn0038165	Task6	3R	9492768	9494556	34.5209	23.0908
S41703_SI	FBgn0034049	bdg	2R	11811584	11812368	7.95304	5.31837
S20486_SI	FBgn0052533	CG32533	X	19370444	19371372	6.60215	4.41497
S62044_SI	FBgn0039644	CG11897	3R	24988935	24989883	14.8504	9.92919
S50606_SI	FBgn0262614	pyd	3R	4659697	4659796	60.3292	40.3349
F9643_SI	FBgn0000636	Fas3	2L	18388382	18390710	5.15021	3.44283
S63034_SI	FBgn0039805	Cpr100A	3R	26693940	26694906	150.668	100.712
S24746_SI	FBgn0052418	vito	3L	5769424	5770244	12.9582	8.6612
S50113_SI	FBgn0037533	CD98hc	3R	3800859	3802135	47.5618	31.7818
S23693_SI	FBgn0004888	Scsalpha	3L	3817437	3817721	122.714	81.9953
F7064_SI	FBgn0032382	Mal-B2	2L	11852378	11852881	41.2396	27.5535
S47254_SI	FBgn0034963	CG13567	2R	19924918	19925322	12.0516	8.05181
S6112_SI	FBgn0032222	CG5037	2L	10331988	10332674	68.5307	45.7851
S56710_SI	FBgn0003249	Rh3	3R	15906782	15908172	220.755	147.422
S46905_SI	FBgn0034902	CG5532	2R	19640488	19640929	64.1994	42.8712
S28870_SI	FBgn0036373	CG10741	3L	13494383	13495592	18.9137	12.63
S38466_SI	FBgn0033543	CG12338	2R	6618179	6618423	21.7337	14.5128
S26762_SI	FBgn0035978	UGP	3L	9345018	9345427	135.312	90.3364
S56008_SI	FBgn0024329	Mekk1	3R	14559476	14562191	15.0797	10.0673
F41646_SI	FBgn0034045	CG8249	2R	11730265	11732516	4.53551	3.02785
S51618_SI	FBgn0259938	cwo	3R	6223469	6226474	17.5673	11.7267
S41183_SI	FBgn0033988	pcs	2R	10877187	10877364	29.8306	19.9127
S16550_SI	FBgn0002723	Met	X	11512263	11513981	18.6383	12.4392
S40311_SI	FBgn0033846	mip120	2R	9400009	9400617	16.8211	11.2264
F44356_SI	FBgn0015949	hrg	2R	15552765	15553735	44.3027	29.5608
S45867_SI	FBgn0034716	Oatp58Dc	2R	18112050	18112912	14.4751	9.65794
F32713_SI	FBgn0012034	AcCoAS	3L	21272575	21273343	29.9403	19.9763
S36022_SI	FBgn0261397	didum	2R	3394354	3394882	39.46	26.3027
S61937_SI	FBgn0003093	Pkc98E	3R	24866818	24867147	19.7178	13.1375
S15212_SI	FBgn0030052	CG12065	X	8481621	8482561	21.3123	14.1992
S13384_SI	FBgn0262738	norpA	X	4254649	4254738	571.38	380.672
S18638_SI	FBgn0003392	shi	X	15795577	15795780	145.93	97.2229
S5720_SI	FBgn0032166	CG4619	2L	9938863	9940568	7.04464	4.6925
F13415_SI	FBgn0003210	rb	X	4429668	4432742	23.0993	15.3861
F16109_SI	FBgn0262735	Imp	X	10681902	10691470	25.5497	17.0171
S11515_SI	FBgn0064225	RpL5	2L	22428847	22429110	980.171	652.788
S22715_SI	FBgn0035293	CG5687	3L	1934272	1934733	18.7692	12.4987
F49004_SI	FBgn0250753	exba	3R	1424838	1425295	42.5834	28.3453
S33989_SI	FBgn0028996	onecut	4	619181	622155	41.532	27.6417
S9056_SI	FBgn0032603	CG17928	2L	16792810	16793444	51.1058	34.0122
S51857_SI	FBgn0037852	Tpc1	3R	6705294	6706828	13.7307	9.13623
S53047_SI	FBgn0260962	pic	3R	8881614	8882010	21.6147	14.3819
S53379_SI	FBgn0002937	ninaB	3R	9527357	9528389	68.9757	45.8601
S15923_SI	FBgn0259170	alpha-Man-I	X	10201926	10203140	16.8344	11.1921
S41123_SI	FBgn0027596	CG10249	2R	10790641	10791069	37.554	24.9562
S40497_SI	FBgn0013733	shot	2R	9759714	9761673	34.5619	22.959
F59752_SI	FBgn0013949	Ela	3R	20691734	20693373	20.5804	13.6672
S3438_SI	FBgn0031773	Fbw5	2L	6063826	6065250	7.81047	5.18648
F3786_SI	FBgn0028990	Spn27A	2L	6671065	6673347	14.4321	9.58214
F33978_SI	FBgn0040324	Ephrin	4	597605	600748	22.7664	15.114
S47052_SI	FBgn0261794	kcc	2R	19801602	19801854	52.5534	34.8703
S14943_SI	FBgn0029994	CG2254	X	7972383	7972931	126.577	83.9688
F50591_SI	FBgn0040532	CG8369	3R	4647730	4648388	120.977	80.2486
S52256_SI	FBgn0017581	Lk6	3R	7589206	7590179	118.296	78.4646
S61484_SI	FBgn0003279	RpL4	3R	23749092	23749462	298.603	198.051
S32891_SI	FBgn0037098	Wnk	3L	21537844	21538903	45.571	30.224
F61702_SI	FBgn0001215	Hrb98DE	3R	24426428	24426917	30.2334	20.0508
F11747_SI	FBgn0004648	svr	X	396869	398365	59.8456	39.6885
S17382_SI	FBgn0261085	Syt12	X	13259608	13262212	15.0759	9.99533
S32210_SI	FBgn0001247	Ide	3L	20366069	20366300	26.1357	17.3221
S56572_SI	FBgn0014006	Pk92B	3R	15710878	15711150	38.252	25.3522
F13385_SI	FBgn0262738	norpA	X	4255999	4258913	447.721	296.73
F5961_SI	FBgn0051717	CG31717	2L	10250896	10251714	18.0063	11.9337
S44563_SI	FBgn0034479	CG8654	2R	15870617	15872255	24.656	16.3404
S44901_SI	FBgn0034543	CG30152	2R	16558709	16559183	22.5976	14.9755
F56227_SI	FBgn0038693	unc79	3R	15058923	15060143	47.2419	31.3061
S1766_SI	FBgn0027571	CG3523	2L	3060230	3066957	92.36	61.2017
S49116_SI	FBgn0037371	Sym	3R	1564317	1565239	8.23572	5.45731
S27553_SI	FBgn0036124	CG7839	3L	11070563	11071426	15.4179	10.2159
S6135_SI	FBgn0032224	Sps2	2L	10343411	10343604	44.5481	29.512
S46254_SI	FBgn0011211	blw	2R	18687401	18687981	154.988	102.665
S23651_SI	FBgn0052264	CG32264	3L	3718638	3718990	141.448	93.6813
S37663_SI	FBgn0033428	Updo	2R	5472433	5473176	21.1102	13.9794
F6628_SI	FBgn0053129	CG33129	2L	10964903	10965719	61.6956	40.8536
S33871_SI	FBgn0039904	Hcf	4	390133	390370	22.5325	14.9165
F25783_SI	FBgn0001208	Hn	3L	7754467	7755335	27.3667	18.112
S4679_SI	FBgn0031985	mon2	2L	8117927	8118849	27.2262	18.0163
S57290_SI	FBgn0000083	AnxB9	3R	16896000	16896261	144.278	95.4668
F15531_SI	FBgn0030114	CG17754	X	9148146	9149064	20.4437	13.5211
F1793_SI	FBgn0011648	Mad	2L	3146056	3147825	32.1633	21.2715
S39277_SI	FBgn0023167	SmD3	2R	8056236	8056700	23.0872	15.2681
F10137_SI	FBgn0032773	fon	2L	19383881	19385363	29.8672	19.7506
S21274_SI	FBgn0031170	CG1718	X	21164620	21165393	15.8676	10.4921
S40345_SI	FBgn0014877	Roe1	2R	9442532	9443111	52.4508	34.6659
F26885_SI	FBgn0036003	CG14180	3L	9466155	9467224	19.5087	12.8911
S11280_SI	FBgn0032949	Lamp1	2L	21576243	21577103	106.125	70.1249
S21401_SI	FBgn0027588	CG14476	X	21472371	21473856	20.9704	13.8555
S33762_SI	FBgn0051999	CG31999	4	239072	239516	25.6017	16.9133
S26336_SI	FBgn0017579	RpL14	3L	8594414	8594515	481.755	318.234
S2721_SI	FBgn0041150	hoe1	2L	4909678	4910025	111.798	73.8385
F16501_SI	FBgn0019660	roX2	X	11473098	11474465	21.3024	14.0693
S26658_SI	FBgn0023479	Tequila	3L	9083119	9083510	35.2784	23.2978
F49982_SI	FBgn0037515	Sp7	3R	3588757	3589295	14.6241	9.65398
S52351_SI	FBgn0051368	CG31368	3R	7715865	7717080	6.18141	4.08062
S19762_SI	FBgn0030872	Ucp4A	X	17740964	17741452	37.9469	25.0468
F33806_SI	FBgn0259216	RhoGAP102A	4	282403	283293	6.04598	3.9906
S5144_SI	FBgn0003209	raw	2L	8710727	8711637	29.8549	19.7037
S51040_SI	FBgn0005585	Crc	3R	5455430	5455902	68.719	45.3514
S50308_SI	FBgn0037566	mRpL1	3R	4127479	4127788	19.716	13.0113
S12573_SI	FBgn0000377	crn	X	2141627	2143802	9.67994	6.38758
S15037_SI	FBgn0030025	CG2147	X	8134972	8135516	19.4375	12.826
S5637_SI	FBgn0029174	FKBP59	2L	9889048	9889405	43.403	28.6388
S6544_SI	FBgn0011676	Nos	2L	10805985	10807127	12.9487	8.54311
S46354_SI	FBgn0034789	PIP5K59B	2R	18767085	18767301	125.842	83.011
S57436_SI	FBgn0000527	e	3R	17056145	17056320	70.9623	46.8072
S5315_SI	FBgn0032101	CG9586	2L	9165943	9166164	44.8901	29.6035
S29845_SI	FBgn0044028	Notum	3L	16023408	16025852	2.59671	1.71242
S14628_SI	FBgn0029941	CG1677	X	7176275	7177901	39.4722	26.0255
S30486_SI	FBgn0010352	Nc73EF	3L	16959168	16959458	38.0011	25.0534
F33949_SI	FBgn0026869	Thd1	4	561185	568769	16.0773	10.5988
S14537_SI	FBgn0029925	CG3040	X	6866357	6867443	23.0895	15.2211
F45809_SI	FBgn0000008	a	2R	18058283	18059490	17.9736	11.8476
F22686_SI	FBgn0035287	CG13937	3L	1881129	1881557	55.6341	36.6712
S2471_SI	FBgn0019982	Gs1l	2L	4456386	4456520	60.3025	39.7466
F53184_SI	FBgn0086371	poly	3R	9187538	9188579	35.1957	23.1947
S37407_SI	FBgn0033391	CG8026	2R	5076159	5076513	72.2011	47.5814
S24024_SI	FBgn0263110	CG43367	3L	4218364	4218715	16.7878	11.0616
S48213_SI	FBgn0015331	abs	3R	58769	60763	6.753	4.44903
S46721_SI	FBgn0000241	bw	2R	19416023	19416479	38.7757	25.5427
S13156_SI	FBgn0260484	HIP	X	3694593	3695607	21.0612	13.8715
S50676_SI	FBgn0037653	CG11982	3R	4832178	4833752	34.8453	22.9418
S8592_SI	FBgn0001986	l(2)35Df	2L	15753506	15755905	7.14129	4.70175
F29728_SI	FBgn0036538	CG15715	3L	15828855	15829348	86.2263	56.748
S27045_SI	FBgn0036030	CG6767	3L	9676679	9677558	182.354	120.008
S23018_SI	FBgn0035347	CG33232	3L	2496018	2498036	12.9135	8.49464
S13540_SI	FBgn0029736	CG4041	X	4810578	4811954	8.64368	5.68573
S7114_SI	FBgn0014019	Rh5	2L	12008743	12009089	38.4558	25.2817
S57361_SI	FBgn0038861	CG7009	3R	16958722	16959371	21.8649	14.3739
S54413_SI	FBgn0038360	CG9590	3R	11612425	11613480	14.3067	9.40509
S33722_SI	FBgn0053978	CG33978	4	187171	194362	3.81204	2.50598
F35526_SI	FBgn0053558	mim	2R	2814895	2816341	16.6247	10.9286
F52196_SI	FBgn0011290	Taf12	3R	7504666	7505412	23.2219	15.2652
S2667_SI	FBgn0031636	CG12194	2L	4840164	4840641	61.6064	40.4852
S16549_SI	FBgn0002723	Met	X	11510159	11512193	15.785	10.3713
S18204_SI	FBgn0004924	Top1	X	15215894	15216860	25.7796	16.9379
S40145_SI	FBgn0033812	Pex13	2R	9116793	9117739	14.4843	9.51572
S47297_SI	FBgn0034967	eIF-5A	2R	19946007	19946214	432.175	283.92
F689_SI	FBgn0003310	S	2L	1049800	1052265	17.675	11.6116
S47132_SI	FBgn0020764	Alas	2R	19852290	19853650	52.9802	34.7994
S61421_SI	FBgn0263025	CG43320	3R	23520977	23522173	5.43104	3.56718
S23768_SI	FBgn0027552	CG10863	3L	3941372	3941569	181.43	119.153
F47924_SI	FBgn0022343	CG3760	2R	20826479	20826740	22.1068	14.5154
S53202_SI	FBgn0038143	CG9813	3R	9203255	9203383	35.9059	23.5756
S50954_SI	FBgn0037702	CG8176	3R	5351936	5352165	42.1927	27.6994
S55761_SI	FBgn0262559	Mdh2	3R	14052452	14052659	126.247	82.8768
S15741_SI	FBgn0019929	Ser7	X	9760005	9761103	25.5777	16.7895
S20463_SI	FBgn0086778	gfA	X	19224134	19224287	46.911	30.7921
S31277_SI	FBgn0036821	CG3961	3L	18872387	18872560	70.7269	46.4045
S933_SI	FBgn0021906	RFeSP	2L	1613983	1614160	133.153	87.3547
S48936_SI	FBgn0086768	Pcmt	3R	1379653	1379789	48.0746	31.5326
S1107_SI	FBgn0031381	Npc2a	2L	1988290	1988940	207.199	135.901
S63397_SI	FBgn0039857	RpL6	3R	27421770	27421926	707.644	464.101
S24_SI	FBgn0069969	CG40498	2RHet	54070	54284	81.425	53.3974
S43683_SI	FBgn0023214	edl	2R	14560451	14561041	6.21779	4.07738
F43598_SI	FBgn0034356	CG10924	2R	14420177	14423254	18.3906	12.0593
S35195_SI	FBgn0033065	Cyp6w1	2R	2061797	2062936	22.7454	14.9144
S47491_SI	FBgn0034999	CG3394	2R	20183431	20184907	13.0259	8.54048
S39929_SI	FBgn0010488	NAT1	2R	8808490	8810315	105.227	68.9815
S41965_SI	FBgn0034083	lbk	2R	12055378	12057024	22.3993	14.6838
S9788_SI	FBgn0032699	CG10383	2L	18692245	18692908	9.79955	6.4232
S14638_SI	FBgn0029942	CG2059	X	7181944	7182150	36.5342	23.9463
S22173_SI	FBgn0035189	CG9119	3L	1203316	1204286	74.5985	48.8948
S15574_SI	FBgn0040235	c12.1	X	9211948	9212961	17.1835	11.2616
F586_SI	FBgn0031285	CG3662	2L	821422	823569	24.6501	16.154
S51957_SI	FBgn0037877	CG6689	3R	7044235	7045013	26.5099	17.3714
S12483_SI	FBgn0023507	CG3835	X	2037560	2038253	54.9428	35.9989
S2720_SI	FBgn0041150	hoe1	2L	4909476	4909623	100.474	65.8294
S19820_SI	FBgn0030883	CG7772	X	17800064	17800370	80.2613	52.5841
F5716_SI	FBgn0051712	CG31712	2L	9935486	9937510	33.163	21.7234
S12990_SI	FBgn0040396	CG3939	X	3069967	3070256	29.0278	19.012
S28530_SI	FBgn0036309	Hip1	3L	12762532	12762936	15.3266	10.0379
F8914_SI	FBgn0032587	CG5953	2L	16508078	16511446	14.0142	9.17781
S56026_SI	FBgn0038651	CG14299	3R	14578453	14579209	7.2167	4.72595
F39287_SI	FBgn0033692	wash	2R	8068128	8069878	23.0543	15.095
S1436_SI	FBgn0031432	Cyp309a1	2L	2563133	2563396	30.574	20.0162
S15260_SI	FBgn0041629	Hexo2	X	8604608	8606145	18.4724	12.0925
[truncated: 9,163 more rows]

## Sheet: FemaleTRAPvsFemaleInput_all
Exon ID	Gene	Symbol	Chromosome	Start	End	Input Female Mean RPKM	IP Female Mean RPKM
S34696_SI	FBgn0085737	CR40502	U	9881945	9882389	0.606966	41.1794		FemaleTRAPvsFemaleInput_all
S34578_SI	FBgn0085828	CR42195	U	4085793	4086544	7.29976	308.423		All the exons that are signficantly differentially expressed (FDR <0.2) between Female TRAP and Female Input
S34703_SI	FBgn0085825	CR41619	U	10029292	10030296	3.90622	164.173
S34701_SI	FBgn0085766	CR40679	U	9999365	10000376	9.09007	375.164
S34692_SI	FBgn0085823	CR41617	U	9824409	9824915	1.96124	80.9109
S34698_SI	FBgn0085769	CR40728	U	9901769	9902800	3.9418	157.735
S34620_SI	FBgn0085807	CR41590	U	7398712	7400705	14.8009	583.942
S34671_SI	FBgn0085758	CR40639	U	9455772	9456320	6.30684	246.427
S34658_SI	FBgn0085795	CR41535	U	8853389	8854056	8.5456	324.253
S34679_SI	FBgn0085799	CR41544	U	9578233	9578772	503.04	18868.6
S62724_SI	FBgn0051023	tRNA:CR31023	3R	26074338	26074417	2.23152	83.1969
S34569_SI	FBgn0085743	CR40560	U	3556916	3559306	257.844	9210.37
S34704_SI	FBgn0085753	CR40596	U	10046936	10047936	2.55299	89.3959
S34681_SI	FBgn0085759	CR40640	U	9660271	9660839	982.42	32653.3
S34560_SI	FBgn0085815	CR41605	U	2950223	2951682	26.8532	872.12
S34664_SI	FBgn0085803	CR41550	U	9115749	9116778	0.854711	27.3758
S34663_SI	FBgn0085822	CR41613	U	9112426	9113000	5.58565	176.201
S34584_SI	FBgn0085819	CR41609	U	4570872	4571822	626.194	19723.5
S529_SI	FBgn0031273	CG2839	2L	625663	628200	0.598102	18.7007
S34673_SI	FBgn0085764	CR40668	U	9469614	9470353	275.09	8359.62
S33618_SI	FBgn0085813	CR41602	XHet	190010	196035	130.006	3723.61
S33617_SI	FBgn0085765	CR40677	XHet	184014	184944	295.224	7869.38
S34598_SI	FBgn0085777	CR40959	U	5913471	5914235	1.89173	48.9711
S59496_SI	FBgn0004188	snRNA:U6:96Aa	3R	20381810	20381916	328.411	7571.13
S34662_SI	FBgn0085774	CR40779	U	9063480	9064690	234.978	5221.34
S34669_SI	FBgn0085757	CR40621	U	9411518	9412651	3.26305	72.0323
S34596_SI	FBgn0085742	CR40546	U	5726964	5728907	350.755	7701.25
S34668_SI	FBgn0085768	CR40712	U	9400405	9400910	0.714215	14.9014
S34648_SI	FBgn0085773	CR40766	U	8595904	8596741	5.28138	106.239
F38265_SI	FBgn0250840	CG12907	2R	6240873	6241889	0.153688	2.92904
S34634_SI	FBgn0085760	CR40641	U	8006044	8006602	0.294319	5.3642
S34687_SI	FBgn0085802	CR41548	U	9795507	9796558	258.888	4644.12
S52461_SI	FBgn0037985	ssp5	3R	7858864	7861247	0.0272495	0.476524
S27154_SI	FBgn0044048	Ilp5	3L	9816449	9816739	28.9013	446.485
S54298_SI	FBgn0000047	Act88F	3R	11266322	11267262	0.82656	10.4375
S20312_SI	FBgn0030975	CG7349	X	18789988	18790614	0.631072	7.08216
S13728_SI	FBgn0086667	snoRNA:Psi28S-3342	X	5418335	5418498	3.66678	40.1634
F42235_SI	FBgn0259795	loopin-1	2R	12422448	12424591	0.0959884	1.03584
S27140_SI	FBgn0036046	Ilp2	3L	9793100	9793540	56.436	588.249
S27293_SI	FBgn0000451	ect	3L	10183376	10183692	1.35999	13.0225
S27141_SI	FBgn0044050	Ilp3	3L	9794398	9794902	82.964	779.088
S55345_SI	FBgn0038510	CG14331	3R	13264690	13264955	1.18273	10.8402
S34580_SI	FBgn0085817	CR41607	U	4305171	4306436	1.0922	9.97169
S34655_SI	FBgn0085797	CR41540	U	8839005	8840283	99.9231	910.612
S43477_SI	FBgn0261700	CR42736	2R	14264992	14265149	1.15257	10.4106
S29914_SI	FBgn0036568	CG5389	3L	16091649	16093188	0.622124	5.44785
S44463_SI	FBgn0053395	5SrRNA:CR33395	2R	15638125	15638259	161.776	1362.32
S13904_SI	FBgn0029810	CG12239	X	5688237	5688576	124.01	1016.37
S1970_SI	FBgn0031533	CG2772	2L	3447144	3447591	1.36231	9.38583
S27155_SI	FBgn0044048	Ilp5	3L	9816811	9816997	8.05769	54.6008
S3189_SI	FBgn0031728	Hsp60C	2L	5668943	5670838	0.0781036	0.523185
S34613_SI	FBgn0085805	CR41583	U	6961350	6963324	46.9201	308.582
S48179_SI	FBgn0000500	Dsk	3R	15414	15982	27.8854	180.774
S12920_SI	FBgn0003996	w	X	2690270	2690499	7.7256	48.7882
S36838_SI	FBgn0259226	CG42326	2R	4471000	4471603	0.768088	4.69277
S29841_SI	FBgn0264600	CG43949	3L	16013508	16014606	0.31346	1.87852
S34694_SI	FBgn0085770	CR40734	U	9836850	9837382	50.2474	288.833
F40402_SI	FBgn0033868	S-Lap7	2R	9665629	9667750	0.122107	0.659492
S52752_SI	FBgn0028374	hug	3R	8354298	8354798	44.364	235.601
S23636_SI	FBgn0263239	dar1	3L	3626352	3627144	0.66765	3.41855
S27344_SI	FBgn0052064	S-Lap4	3L	10483961	10486034	0.118606	0.603256
S41835_SI	FBgn0034069	CG8401	2R	11916996	11917165	6.87867	34.8647
S21747_SI	FBgn0035124	ttm2	3L	275155	276667	0.19617	0.954358
S42754_SI	FBgn0046294	CG12699	2R	13134035	13134733	0.246364	1.17863
F32049_SI	FBgn0261556	CG42674	3L	20190582	20191417	0.596154	2.74682
S37497_SI	FBgn0033404	Or45a	2R	5232854	5234009	1.0336	4.63883
S27139_SI	FBgn0036046	Ilp2	3L	9792798	9793026	10.6765	46.0351
S10354_SI	FBgn0000464	Lar	2L	19644474	19644635	4.35739	16.9793
S41371_SI	FBgn0034012	Hr51	2R	11225904	11226112	4.53965	16.9187
S33238_SI	FBgn0004449	Ten-m	3L	22399992	22400963	1.24062	4.61814
S39770_SI	FBgn0033760	CG8785	2R	8528195	8529488	5.57479	20.4264
S58234_SI	FBgn0039007	Ccap	3R	18526304	18526772	2.44956	8.92533
S27142_SI	FBgn0044050	Ilp3	3L	9794975	9795220	20.2096	73.3263
S15389_SI	FBgn0052706	CG32706	X	8981645	8982109	12.4755	44.6961
S12362_SI	FBgn0264562	Hr4	X	1836460	1836926	3.32024	11.7153
F44091_SI	FBgn0034435	CG9975	2R	15231729	15233259	0.200245	0.703925
S17996_SI	FBgn0030593	CG9512	X	14795985	14796976	173.289	607.303
S52790_SI	FBgn0038070	CG6753	3R	8467722	8468204	1.85613	6.50433
S21572_SI	FBgn0002564	Lsp1gamma	3L	66787	68995	1.58906	5.32627
S14379_SI	FBgn0265362	CG44303	X	6581396	6581453	6.90165	22.4521
S24065_SI	FBgn0035518	CG15011	3L	4257772	4257888	5.98316	19.2472
S41836_SI	FBgn0034069	CG8401	2R	11917308	11917596	14.2253	45.6119
F54323_SI	FBgn0038343	Trissin	3R	11310452	11310796	56.778	179.162
S7649_SI	FBgn0032495	CG16820	2L	13246232	13246860	20.5084	63.0372
F13127_SI	FBgn0086899	tlk	X	3614040	3614546	9.64336	29.0981
S53127_SI	FBgn0038130	CG8630	3R	9109015	9109361	9.5448	28.7227
S19485_SI	FBgn0000163	baz	X	17069380	17073003	1.56399	4.57093
S21844_SI	FBgn0262139	trh	3L	366524	368941	8.92632	25.9113
F6718_SI	FBgn0032336	Ast-C	2L	11076165	11076864	37.1115	107.588
S11872_SI	FBgn0025620	CG13360	X	682625	682936	63.5983	182.912
S3721_SI	FBgn0031835	CG11319	2L	6600611	6601068	1.58364	4.54738
S53518_SI	FBgn0038194	Cyp6d5	3R	9856598	9856846	102.243	292.173
S35321_SI	FBgn0050446	Tdc2	2R	2572250	2572666	11.2044	31.5022
S50874_SI	FBgn0003889	betaTub85D	3R	5234105	5235322	1.58522	4.4496
S53128_SI	FBgn0038130	CG8630	3R	9109419	9110249	34.3435	94.9412
S12915_SI	FBgn0003996	w	X	2684632	2685376	109.246	300.394
S3864_SI	FBgn0031854	TTLL3A	2L	6736364	6737533	1.66979	4.56942
S7652_SI	FBgn0032495	CG16820	2L	13249812	13250189	13.9798	38.0274
S58782_SI	FBgn0043005	prt	3R	19522662	19522878	19.1989	51.224
S5046_SI	FBgn0262029	d	2L	8487970	8488671	5.8528	15.4981
S61029_SI	FBgn0039486	CG6074	3R	22928710	22929099	9.99526	26.4055
S58120_SI	FBgn0260942	bond	3R	18380545	18380735	13.1753	34.5207
S7650_SI	FBgn0032495	CG16820	2L	13249122	13249538	12.417	32.3111
S54955_SI	FBgn0027109	npf	3R	12436830	12437047	40.7416	105.59
S59704_SI	FBgn0051118	RabX4	3R	20652880	20652993	55.7016	142.655
F58119_SI	FBgn0260942	bond	3R	18380259	18380479	6.0847	15.2156
S15446_SI	FBgn0004828	His3.3B	X	9048413	9048718	40.3104	99.8982
F27993_SI	FBgn0036213	RpL10Ab	3L	11816300	11816665	506.196	1250.7
S17997_SI	FBgn0030593	CG9512	X	14797997	14798999	72.994	180.319
S58904_SI	FBgn0260634	eIF4G2	3R	19640963	19642752	4.02292	9.9257
S53519_SI	FBgn0038194	Cyp6d5	3R	9856985	9857205	134.164	322.227
S52788_SI	FBgn0038070	CG6753	3R	8465885	8467005	6.60032	15.7414
S49203_SI	FBgn0037387	CG1213	3R	1671217	1672290	59.9953	142.525
S30622_SI	FBgn0036713	Mip	3L	17338047	17339155	21.601	51.2577
S58395_SI	FBgn0039043	CG17121	3R	18870695	18870820	11.7737	27.7344
S25478_SI	FBgn0035756	unc-13-4A	3L	7277705	7278317	17.8032	41.5889
S38895_SI	FBgn0015872	Drip	2R	7300137	7300490	4.0977	9.56345
S58356_SI	FBgn0263390	Nha2	3R	18808315	18808416	10.6767	24.8535
S28207_SI	FBgn0000592	Est-6	3L	12181918	12183345	58.6392	135.088
S60190_SI	FBgn0039325	CG10560	3R	21144597	21144963	48.2862	110.316
S47245_SI	FBgn0050172	CG30172	2R	19918169	19918366	126.528	287.678
S46213_SI	FBgn0028371	jbug	2R	18604826	18605315	78.3815	177.973
S19723_SI	FBgn0261570	CG42684	X	17628745	17629296	9.04526	20.4747
S37147_SI	FBgn0033358	CG8216	2R	4851120	4851225	24.4975	55.1742
S13903_SI	FBgn0029810	CG12239	X	5686180	5688175	38.3908	85.33
S58401_SI	FBgn0039044	p53	3R	18875379	18875709	9.87068	21.9353
S53753_SI	FBgn0038237	Pde6	3R	10383234	10383694	26.8619	58.8324
S18144_SI	FBgn0260006	drd	X	15030375	15030523	18.613	40.7093
S18145_SI	FBgn0260006	drd	X	15030595	15031344	41.0721	89.4226
S16197_SI	FBgn0263705	Myo10A	X	10824970	10825404	5.653	12.2307
S31935_SI	FBgn0036926	CG7646	3L	19988729	19989012	178.902	383.867
S13484_SI	FBgn0011760	ctp	X	4585670	4585877	121.294	260.144
F12682_SI	FBgn0261451	trol	X	2370292	2374941	12.0753	25.7794
S62894_SI	FBgn0027654	jdp	3R	26342781	26344295	445.072	941.362
S10263_SI	FBgn0032797	CG10186	2L	19514510	19514859	214.919	452.064
S40792_SI	FBgn0033928	Arc2	2R	10249429	10250330	5.7655	12.1242
S48727_SI	FBgn0013576	mtd	3R	1108387	1109101	12.2643	25.7287
S4554_SI	FBgn0045038	Proct	2L	7864639	7866149	39.1245	82.0417
F35667_SI	FBgn0033135	Tsp42En	2R	2941353	2941904	3.49673	7.32407
F4939_SI	FBgn0010265	RpS13	2L	8364541	8364609	398.231	827.578
F15833_SI	FBgn0052685	ZAP3	X	9965891	9966421	39.2807	81.2159
S42568_SI	FBgn0004580	Cbp53E	2R	12871771	12871995	27.4399	56.7148
S25258_SI	FBgn0052392	CG32392	3L	6749729	6750554	9.17372	18.9486
S52877_SI	FBgn0051345	CG31345	3R	8636867	8637381	86.9033	178.925
S55288_SI	FBgn0038498	beat-IIa	3R	13191488	13191841	27.2067	56.0135
F13178_SI	FBgn0019661	roX1	X	3752310	3756730	0.501831	1.02509
S53517_SI	FBgn0038194	Cyp6d5	3R	9856076	9856506	65.799	134.308
S55794_SI	FBgn0038596	CG14312	3R	14108700	14109079	24.402	49.4704
S25377_SI	FBgn0053556	form3	3L	7087918	7088500	3.14899	6.37894
F45745_SI	FBgn0034691	synj	2R	17972497	17973272	108.264	219.115
S4493_SI	FBgn0031947	CG7154	2L	7785701	7786063	16.9551	34.3003
S58780_SI	FBgn0043005	prt	3R	19522094	19522407	17.1042	34.301
S10264_SI	FBgn0032797	CG10186	2L	19514931	19515107	114.171	228.587
S42765_SI	FBgn0265487	mbl	2R	13162915	13163568	223.768	447.598
S32680_SI	FBgn0037060	CG10508	3L	21208473	21208601	40.548	81.029
F15613_SI	FBgn0261260	mgl	X	9366032	9366693	17.05	34.0358
S37901_SI	FBgn0000715	Fmrf	2R	5796644	5797962	5.19304	10.3414
S46214_SI	FBgn0028371	jbug	2R	18605378	18605557	45.9885	91.4578
S42524_SI	FBgn0003091	Pkc53E	2R	12812632	12813250	1.33226	2.63625
S16461_SI	FBgn0262685	CG43155	X	11369952	11370537	4.15985	8.1351
S21495_SI	FBgn0027279	l(1)G0196	X	21908944	21909502	113.734	221.999
F31779_SI	FBgn0036911	Fibp	3L	19809185	19809381	20.5258	39.9055
F62264_SI	FBgn0042213	CG18731	3R	25550945	25551412	48.1319	93.5327
S61411_SI	FBgn0003330	Sce	3R	23506153	23506317	23.7272	45.5252
F22927_SI	FBgn0035321	CG1275	3L	2252744	2253271	121.842	233.182
F4967_SI	FBgn0032033	CG13392	2L	8381821	8382523	10.3203	19.7388
S28250_SI	FBgn0036274	CG4328	3L	12284056	12284341	17.2341	32.6932
S6144_SI	FBgn0032225	CG5022	2L	10346929	10347706	10.1274	19.1275
F34769_SI	FBgn0026401	Nipped-B	2R	579177	579515	61.0906	114.802
S58121_SI	FBgn0260942	bond	3R	18381126	18382216	32.9094	61.776
S21709_SI	FBgn0024806	DIP2	3L	250671	250819	51.6078	96.3289
S60189_SI	FBgn0039325	CG10560	3R	21144272	21144533	52.0432	96.2227
F18363_SI	FBgn0003463	sog	X	15519463	15520573	10.5998	19.5718
S62441_SI	FBgn0039722	capa	3R	25738713	25739092	61.9039	114.27
S40048_SI	FBgn0085468	CG34439	2R	9047039	9047154	150.117	276.775
F17328_SI	FBgn0000346	comt	X	13155765	13156521	301.423	553.99
S14270_SI	FBgn0259242	CG42340	X	6378808	6379560	4.7609	8.69933
S59835_SI	FBgn0039254	Nmnat	3R	20772985	20773122	56.7781	103.676
F16903_SI	FBgn0259240	Ten-a	X	12087637	12088256	4.74563	8.66412
S15391_SI	FBgn0030085	CG6999	X	8982872	8983347	10.8294	19.6939
S31241_SI	FBgn0000261	Cat	3L	18819438	18820358	33.5142	60.8869
S57961_SI	FBgn0003178	PyK	3R	18197948	18198104	498.254	903.831
S46006_SI	FBgn0034733	CG4752	2R	18370349	18370559	42.967	77.9064
S27193_SI	FBgn0027567	CG8108	3L	9863258	9863774	126.048	228.377
S60081_SI	FBgn0039297	CG11852	3R	21064223	21064617	11.191	20.2302
S34976_SI	FBgn0033031	CG8245	2R	1556986	1557491	97.927	176.644
S35277_SI	FBgn0026761	Trap1	2R	2521152	2521453	68.0941	122.472
S11587_SI	FBgn0058469	CR40469	X	18880	19093	767.668	1376.79
S46256_SI	FBgn0011211	blw	2R	18688988	18689685	1140.68	2044.93
S50744_SI	FBgn0000412	D1	3R	5063805	5064893	102.014	182.791
F23732_SI	FBgn0003943	Ubi-p63E	3L	3899259	3901770	62.0455	111.079
S29072_SI	FBgn0005592	btl	3L	14075374	14076329	4.20696	7.51857
S31771_SI	FBgn0036910	Cyp305a1	3L	19803503	19805034	18.865	33.6632
S22888_SI	FBgn0035318	CG9018	3L	2235284	2235578	37.0246	66.016
S10265_SI	FBgn0032797	CG10186	2L	19515168	19515359	56.7004	100.873
S45811_SI	FBgn0000008	a	2R	18059821	18059938	33.692	59.8459
S47246_SI	FBgn0050172	CG30172	2R	19918493	19918725	52.0202	91.9284
S46656_SI	FBgn0034859	CG3520	2R	19284289	19284612	8.25915	14.5818
S50385_SI	FBgn0263416	CG43462	3R	4269115	4270409	12.0305	21.2182
F47060_SI	FBgn0261794	kcc	2R	19812341	19812619	116.653	205.733
S59732_SI	FBgn0039234	nct	3R	20679325	20679536	13.4229	23.4449
S6029_SI	FBgn0032208	CG5604	2L	10281943	10282279	114.775	200.097
S59639_SI	FBgn0015591	Ast	3R	20586252	20587050	41.5925	72.3131
F19509_SI	FBgn0030828	CG5162	X	17110393	17111398	13.322	23.1478
S12916_SI	FBgn0003996	w	X	2685447	2685578	99.3926	171.686
S54890_SI	FBgn0038436	Gyc-89Db	3R	12304473	12306794	2.93604	5.0638
S61407_SI	FBgn0039536	CG18437	3R	23502384	23502821	139.284	239.998
F914_SI	FBgn0261509	haf	2L	1556324	1556915	5.04898	8.68206
S57962_SI	FBgn0003178	PyK	3R	18198191	18198468	652.52	1120.72
F48789_SI	FBgn0041707	7B2	3R	1202721	1203701	103.187	176.746
S34138_SI	FBgn0039936	CG11148	4	876312	876466	81.85	140.093
F18430_SI	FBgn0026666	l(1)G0136	X	15629277	15629354	65.9407	112.791
F7514_SI	FBgn0265262	Vha68-1	2L	13000770	13001504	388.666	664.119
S47094_SI	FBgn0034935	CG13565	2R	19834482	19834863	42.5366	72.1729
S59351_SI	FBgn0011581	Dms	3R	20168825	20169407	84.0608	142.318
S38039_SI	FBgn0033484	CG2269	2R	5982554	5983921	107.827	181.969
F5420_SI	FBgn0004868	Gdi	2L	9491176	9492545	183.761	310.1
F25740_SI	FBgn0261788	Ank2	3L	7697918	7699014	60.6266	101.948
S32170_SI	FBgn0036973	Rbbp5	3L	20338836	20339274	6.85907	11.5178
S22670_SI	FBgn0002183	dre4	3L	1871574	1871917	29.2556	49.0671
S34137_SI	FBgn0039936	CG11148	4	876026	876261	119.884	201.039
S47059_SI	FBgn0261794	kcc	2R	19812139	19812278	310.555	519.917
S18228_SI	FBgn0030629	CG9123	X	15234406	15235024	20.441	34.2058
S37146_SI	FBgn0033358	CG8216	2R	4850669	4851060	54.2666	90.6778
S41410_SI	FBgn0263980	CG43729	2R	11288601	11289888	14.0204	23.4125
F20939_SI	FBgn0003654	sw	X	20099035	20100146	9.09269	15.0885
S28801_SI	FBgn0036360	CG10713	3L	13421939	13423299	14.0242	23.2604
S12675_SI	FBgn0261451	trol	X	2364493	2365227	151.451	251.065
F23743_SI	FBgn0035473	mge	3L	3907852	3908531	216.422	358.492
S29370_SI	FBgn0261090	Sytbeta	3L	15007795	15009717	26.9463	44.6051
F43562_SI	FBgn0028496	CG30116	2R	14344107	14345103	95.3091	156.655
S49668_SI	FBgn0003884	alphaTub84B	3R	2912956	2914561	439.187	719.248
F19484_SI	FBgn0000163	baz	X	17054039	17055224	7.22903	11.8327
F19665_SI	FBgn0026375	RhoGAPp190	X	17533180	17535849	102.534	167.111
S35519_SI	FBgn0050158	CG30158	2R	2807773	2810118	52.8558	86.0029
S34735_SI	FBgn0260798	Gprk1	2R	209942	210220	91.0369	147.717
S47796_SI	FBgn0035060	Eps-15	2R	20657821	20658847	90.5583	146.423
S50530_SI	FBgn0037622	CG8202	3R	4560897	4561165	20.6596	33.3126
S31933_SI	FBgn0036926	CG7646	3L	19987908	19988051	55.9647	89.9333
S4792_SI	FBgn0015299	Ssb-c31a	2L	8211559	8211938	49.1956	79.0317
S62242_SI	FBgn0013972	Gycalpha99B	3R	25509721	25511069	60.7614	97.1161
S8012_SI	FBgn0028940	Cyp28a5	2L	13979216	13979573	106.982	170.734
S60144_SI	FBgn0051098	CG31098	3R	21117092	21117411	25.0032	39.8953
S53214_SI	FBgn0038145	Droj2	3R	9210392	9211005	366.882	584.918
F31834_SI	FBgn0262519	Mi-2	3L	19875151	19875688	80.5	128.33
S24827_SI	FBgn0035649	CG10483	3L	5911005	5911265	23.9219	38.1103
F36478_SI	FBgn0033249	CG11191	2R	3887995	3889255	58.3677	92.9497
S42380_SI	FBgn0034155	unc-104	2R	12639008	12641042	347.155	551.423
S22056_SI	FBgn0035170	dpr20	3L	852720	853405	45.5093	72.2066
S59970_SI	FBgn0039277	CG13650	3R	20934948	20935191	41.5139	65.8586
S6176_SI	FBgn0041723	rho-5	2L	10368025	10368454	32.9989	52.2326
F34893_SI	FBgn0261403	sxc	2R	1216515	1217060	90.4915	142.998
S59703_SI	FBgn0051118	RabX4	3R	20652387	20652821	85.8379	135.195
S13057_SI	FBgn0029664	CG10802	X	3378003	3378588	40.8152	64.1739
S29490_SI	FBgn0036488	CG6878	3L	15155357	15155570	111.57	175.334
S47261_SI	FBgn0028552	gammaSnap	2R	19934668	19934844	78.6686	123.575
F48757_SI	FBgn0013576	mtd	3R	1175190	1175732	4.78483	7.48099
S33551_SI	FBgn0011288	Snap25	3L	24290781	24292305	171.161	267.588
S44242_SI	FBgn0003887	betaTub56D	2R	15334824	15336251	204.235	318.981
S18190_SI	FBgn0261703	gce	X	15193042	15193616	8.90811	13.8971
S62196_SI	FBgn0015129	DopR2	3R	25456026	25458582	15.4851	24.0138
S47703_SI	FBgn0259707	CG42361	2R	20495842	20496311	127.344	197.385
F32882_SI	FBgn0263911	CoVIII	3L	21531959	21532267	525.965	814.893
S23574_SI	FBgn0026259	eIF5B	3L	3445365	3445560	49.0601	75.9397
F3029_SI	FBgn0015031	cype	2L	5327744	5327969	570.479	880.098
S30665_SI	FBgn0040793	CG7630	3L	17419010	17419179	246.359	379.261
S54687_SI	FBgn0038400	CG5903	3R	11971397	11972081	244.527	375.315
S44824_SI	FBgn0015907	bl	2R	16493949	16494359	197.048	302.422
S57462_SI	FBgn0043012	AP-2sigma	3R	17094931	17095406	114.634	175.874
F59014_SI	FBgn0051451	CR31451	3R	19809225	19810787	230.459	353.001
S22312_SI	FBgn0003295	ru	3L	1386669	1387437	10.0212	15.3347
S56195_SI	FBgn0038686	CG5555	3R	15003807	15004274	58.2377	88.9472
F17600_SI	FBgn0030520	Pdcd4	X	13639610	13640881	118.893	181.582
S12917_SI	FBgn0003996	w	X	2685782	2686097	87.1722	132.876
S47262_SI	FBgn0028552	gammaSnap	2R	19935028	19935382	106.857	162.638
S2033_SI	FBgn0053123	CG33123	2L	3510478	3511026	41.1961	62.6229
S14992_SI	FBgn0030011	Gbeta5	X	8044764	8046308	52.0477	79.1013
F27127_SI	FBgn0036043	CG8177	3L	9778342	9779338	119.917	181.913
F11512_SI	FBgn0064225	RpL5	2L	22426649	22427795	465.119	705.358
S53946_SI	FBgn0038277	RpS5b	3R	10726154	10726416	73.1535	110.875
S56443_SI	FBgn0026753	Vha13	3R	15468980	15469400	466.512	707.01
S53935_SI	FBgn0038271	CG3731	3R	10717673	10718109	477.551	722.624
S54074_SI	FBgn0051344	CG31344	3R	11049100	11050109	34.1358	51.644
F52507_SI	FBgn0051361	dpr17	3R	7936554	7937142	25.3552	38.3052
F2644_SI	FBgn0031632	CG15628	2L	4827173	4828945	69.8328	105.382
S20_SI	FBgn0069969	CG40498	2RHet	52811	53396	42.4978	63.9835
F55889_SI	FBgn0004652	fru	3R	14239995	14243022	15.6622	23.5687
F37135_SI	FBgn0033357	Tom7	2R	4839507	4839747	245.326	369.156
S37309_SI	FBgn0003612	Su(var)2-10	2R	5008599	5009117	56.1737	84.293
F40482_SI	FBgn0013733	shot	2R	9751742	9753000	76.2003	114.149
S63117_SI	FBgn0039816	CG11317	3R	26916434	26917284	84.8996	127.164
S50593_SI	FBgn0037637	CG9836	3R	4648571	4648791	363.436	543.687
S31934_SI	FBgn0036926	CG7646	3L	19988474	19988602	145.85	218.103
F16065_SI	FBgn0052677	X11Lbeta	X	10603121	10604980	74.9197	111.933
F39868_SI	FBgn0003326	sca	2R	8687497	8689515	10.993	16.4173
S58062_SI	FBgn0038975	Nrx-1	3R	18307564	18308197	61.3851	91.5218
F25353_SI	FBgn0260660	mp	3L	7045077	7046599	38.2098	56.8533
F35577_SI	FBgn0033122	CG17002	2R	2876076	2876427	22.5032	33.3831
S17156_SI	FBgn0086675	fne	X	12812610	12813742	59.658	88.3906
S40856_SI	FBgn0013725	phyl	2R	10314841	10316249	37.7722	55.9366
S47459_SI	FBgn0050419	CG30419	2R	20100014	20103108	25.3663	37.526
S29599_SI	FBgn0036511	CG6498	3L	15568654	15569413	108.869	160.775
S47093_SI	FBgn0001123	Galphas	2R	19834124	19834459	77.8059	114.498
S40034_SI	FBgn0020370	TppII	2R	9040390	9040871	68.9706	101.173
F30379_SI	FBgn0036663	CG9674	3L	16780673	16781643	252.321	370.012
S30666_SI	FBgn0040793	CG7630	3L	17419239	17419382	540.691	791.901
S22518_SI	FBgn0035253	CG7971	3L	1654247	1654726	175.59	257.073
F44823_SI	FBgn0015907	bl	2R	16493187	16493437	100.685	147.231
S40605_SI	FBgn0040752	Prosap	2R	9979498	9980006	10.0373	14.6645
F1141_SI	FBgn0031384	CG4238	2L	2029836	2030788	86.9428	126.974
S28367_SI	FBgn0036289	CG10657	3L	12484930	12485497	36.7185	53.4945
F37059_SI	FBgn0004921	Ggamma1	2R	4789642	4792296	398.287	579.073
S13664_SI	FBgn0010014	CanB	X	5227403	5228482	129.616	187.544
F13268_SI	FBgn0263772	CG43689	X	3983863	3986186	16.9713	24.5436
F743_SI	FBgn0031306	CG4577	2L	1139829	1141156	85.7825	123.986
S12882_SI	FBgn0250874	ttm50	X	2625567	2625750	9.73035	14.0522
S8140_SI	FBgn0028916	CG33090	2L	14344481	14345802	57.162	82.5141
F27857_SI	FBgn0036188	CG7339	3L	11642651	11643599	84.9315	122.253
F672_SI	FBgn0031294	IA-2	2L	1008378	1014484	494.56	710.246
S17816_SI	FBgn0030556	mRNA-cap	X	14134299	14134553	66.1761	95.0185
F44065_SI	FBgn0264753	Rgk1	2R	15198653	15200219	28.183	40.4236
S17418_SI	FBgn0030485	CG1998	X	13303402	13303782	56.5859	81.1065
F5052_SI	FBgn0032048	Dh31	2L	8491868	8493092	30.7583	43.704
F41894_SI	FBgn0265605	Ric	2R	11994945	11996779	160.18	227.455
S6113_SI	FBgn0032222	CG5037	2L	10332739	10333129	121.157	171.81
S18676_SI	FBgn0010240	Lcch3	X	15821984	15822205	62.7835	88.7857
S47743_SI	FBgn0260456	CG4806	2R	20553681	20554334	19.6209	27.7016
F18604_SI	FBgn0030701	CG16952	X	15769301	15769640	57.5122	81.0871
F26693_SI	FBgn0263456	nwk	3L	9136627	9138793	140.393	197.925
S5942_SI	FBgn0004419	me31B	2L	10241846	10242172	81.1461	114.259
S14179_SI	FBgn0086558	Ubi-p5E	X	6171010	6172786	109.316	153.897
S34854_SI	FBgn0053554	Nipped-A	2R	1065470	1066127	41.1684	57.9372
S20500_SI	FBgn0020261	pcm	X	19379913	19380225	28.1723	39.6236
S30301_SI	FBgn0025558	CG4101	3L	16605586	16606050	42.5515	59.8454
F40764_SI	FBgn0263397	Ih	2R	10185880	10187600	218.999	306.997
F32473_SI	FBgn0259243	Pka-R1	3L	20827102	20829148	135.702	189.893
F23649_SI	FBgn0052264	CG32264	3L	3714826	3717407	160.928	224.626
S29178_SI	FBgn0026409	Mpcp	3L	14532653	14533541	670.749	935.792
S57677_SI	FBgn0027575	GABA-B-R2	3R	17596055	17596870	52.3059	72.9367
S29137_SI	FBgn0001085	fz	3L	14359848	14361739	11.1292	15.5186
S46993_SI	FBgn0020372	TM4SF	2R	19767677	19767877	173.913	242.398
S37973_SI	FBgn0033475	CG12129	2R	5921578	5922203	16.3582	22.7733
S54916_SI	FBgn0259244	CG42342	3R	12338686	12339898	22.4907	31.2386
S32432_SI	FBgn0037022	CG11396	3L	20779440	20779932	42.1649	58.5108
F12791_SI	FBgn0261922	PI4KIIIalpha	X	2526945	2527632	112.692	156.162
S22267_SI	FBgn0035207	CG9153	3L	1317849	1318330	123.731	171.336
F25877_SI	FBgn0011817	nmo	3L	7972146	7972780	17.7679	24.5849
F17395_SI	FBgn0030479	Rbp1-like	X	13274199	13275076	125.51	173.499
S30925_SI	FBgn0036762	CG7430	3L	17842180	17842472	343.672	473.995
F41136_SI	FBgn0033983	CG10253	2R	10817208	10818132	13.4301	18.517
S23276_SI	FBgn0052486	CG32486	3L	3055908	3056752	284.299	391.669
F22489_SI	FBgn0013342	n-syb	3L	1630348	1632454	370.726	510.713
S57299_SI	FBgn0038853	RhoGAP93B	3R	16908765	16909792	78.3484	107.71
S48768_SI	FBgn0037315	Cerk	3R	1184595	1185009	75.4346	103.586
F61447_SI	FBgn0085382	CG34353	3R	23593688	23595830	29.0897	39.9336
S27091_SI	FBgn0259163	CG42268	3L	9727112	9728389	89.1073	122.312
S42658_SI	FBgn0034184	CG9646	2R	12940774	12940923	101.413	139.087
S48957_SI	FBgn0037341	CG12746	3R	1392667	1393157	34.4039	47.0967
S33988_SI	FBgn0039911	CG1909	4	609198	609974	83.4588	114.066
S16279_SI	FBgn0015245	Hsp60	X	11005508	11006341	141.194	192.44
S60314_SI	FBgn0039349	Ssadh	3R	21450527	21451889	84.0468	114.206
S33967_SI	FBgn0039909	CG1970	4	588922	589682	151.387	205.487
S40787_SI	FBgn0033924	CG8613	2R	10242310	10243179	116.952	158.596
S57153_SI	FBgn0038839	CG10830	3R	16720174	16723042	106.953	144.758
S51494_SI	FBgn0004575	Syn	3R	6045501	6048164	100.162	135.164
S15047_SI	FBgn0017566	ND75	X	8142684	8143127	442.695	597.308
S20742_SI	FBgn0010380	AP-1-2beta	X	19626923	19628614	58.001	78.2021
S28650_SI	FBgn0036334	CG11267	3L	13009687	13010003	170.22	229.27
S40461_SI	FBgn0033876	synaptogyrin	2R	9729266	9730841	130.333	175.349
S49122_SI	FBgn0037372	CG2091	3R	1579040	1579961	6.7554	9.05982
S28686_SI	FBgn0011284	RpS4	3L	13036674	13037005	1132.45	1515.35
F48990_SI	FBgn0250753	exba	3R	1421086	1421844	189.748	253.516
S53702_SI	FBgn0086901	cv-c	3R	10217405	10218611	52.9756	70.6616
S1253_SI	FBgn0010288	Uch	2L	2212738	2213333	32.9347	43.9031
F23140_SI	FBgn0264606	Fife	3L	2670608	2672893	51.0212	67.9232
F30567_SI	FBgn0260943	Rbp6	3L	17051874	17058808	217.444	289.266
F56003_SI	FBgn0000303	Cha	3R	14556452	14558068	112.17	148.991
F6574_SI	FBgn0004363	porin	2L	10847227	10848168	630.217	836.692
S32348_SI	FBgn0052425	CG32425	3L	20506238	20507207	75.7478	100.371
S38457_SI	FBgn0005586	Rab3	2R	6608840	6611461	170.43	224.275
S39930_SI	FBgn0010488	NAT1	2R	8810384	8811239	148.229	194.55
S18598_SI	FBgn0001092	Gapdh2	X	15762351	15763694	277.995	364.814
S4017_SI	FBgn0020616	SA	2L	6953787	6954327	32.201	42.2379
F18751_SI	FBgn0030719	eIF5	X	15881041	15882022	217.493	285.009
S58349_SI	FBgn0017590	klg	3R	18785617	18787453	54.1188	70.7941
F38056_SI	FBgn0004907	14-3-3zeta	2R	5994972	5997192	535.432	700.359
S63672_SI	FBgn0010247	Parp	3RHet	2025473	2026815	14.2692	18.6465
F49304_SI	FBgn0037408	NPFR1	3R	2018978	2021125	3.73607	4.87805
S32338_SI	FBgn0037001	CG6020	3L	20489692	20490184	249.958	325.79
F31950_SI	FBgn0036928	Tom20	3L	19994950	19995546	152.077	197.601
S5953_SI	FBgn0000229	bsk	2L	10247502	10247773	125.7	163.27
S22169_SI	FBgn0040281	Aplip1	3L	1198555	1199339	155.217	201.458
S28494_SI	FBgn0010235	Klc	3L	12739998	12740303	76.5404	99.3301
S44020_SI	FBgn0010434	cora	2R	15130760	15131256	68.8322	89.2799
S45296_SI	FBgn0050390	Sgf29	2R	17179744	17180262	17.5632	22.7345
F63216_SI	FBgn0039830	CG1746	3R	27041867	27042899	1290.58	1669.39
F42942_SI	FBgn0034237	eIF3-S9	2R	13426199	13426647	253.584	327.354
F5664_SI	FBgn0032156	CG13124	2L	9903379	9903941	129.829	167.52
S25720_SI	FBgn0035805	CG7506	3L	7633898	7634127	54.368	70.1399
S22487_SI	FBgn0035246	CG13928	3L	1625791	1628377	145.877	187.475
F35060_SI	FBgn0085414	dpr12	2R	1746129	1748336	69.2232	88.9026
S12630_SI	FBgn0003079	phl	X	2236885	2237903	39.585	50.772
S33908_SI	FBgn0026262	bip2	4	480829	481282	90.7751	116.402
S46014_SI	FBgn0003175	px	2R	18381802	18383903	29.9946	38.4376
F48573_SI	FBgn0037282	CG14657	3R	643702	645459	21.7835	27.7749
S34148_SI	FBgn0025726	unc-13	4	892538	892700	161.741	206.003
S30160_SI	FBgn0014163	fax	3L	16404102	16404939	124.753	158.845
F23890_SI	FBgn0035495	CG14989	3L	4090273	4092706	441.741	562.188
S1769_SI	FBgn0027571	CG3523	2L	3067389	3068177	1043.84	1326.22
F32698_SI	FBgn0004865	Eip78C	3L	21257146	21259603	32.0381	40.6811
S1035_SI	FBgn0051665	wry	2L	1856430	1858550	47.8834	60.7942
S47692_SI	FBgn0035033	CG3548	2R	20488632	20489890	28.4375	36.0173
F61946_SI	FBgn0003093	Pkc98E	3R	24871785	24874870	188.921	238.669
F12156_SI	FBgn0053513	Nmdar2	X	1377658	1380624	22.2572	28.1094
F38667_SI	FBgn0037084	Syx6	2R	7109289	7109985	99.4429	125.369
S43355_SI	FBgn0040465	Dip3	2R	14016684	14017751	27.759	34.9813
S10984_SI	FBgn0023388	Dap160	2L	21135276	21137106	69.8965	87.6732
S36492_SI	FBgn0033250	CG14762	2R	3896624	3898050	173.216	216.282
F63039_SI	FBgn0039808	CG12071	3R	26702806	26703719	103.449	129.054
S48769_SI	FBgn0037315	Cerk	3R	1185070	1185272	44.7978	55.8561
S53007_SI	FBgn0002354	l(3)87Df	3R	8857057	8857320	49.8827	62.0991
S61990_SI	FBgn0039635	CG11876	3R	24941470	24941919	328.674	408.43
S55763_SI	FBgn0262559	Mdh2	3R	14053682	14054440	490.088	608.765
F22122_SI	FBgn0024277	trio	3L	995982	998291	124.411	154.408
F36346_SI	FBgn0033229	CG12822	2R	3720207	3721346	53.2189	65.8706
S24195_SI	FBgn0000038	nAcRbeta-64B	3L	4435175	4435993	136.282	168.649
S799_SI	FBgn0031319	CG4896	2L	1181855	1182104	54.53	67.3822
F58609_SI	FBgn0016119	ATPsyn-Cf6	3R	19180942	19181291	595.22	734.614
S46639_SI	FBgn0250838	CG30415	2R	19273201	19273568	436.007	537.368
S1385_SI	FBgn0031424	VGlut	2L	2391660	2392117	171.858	206.461
F40656_SI	FBgn0000289	cg	2R	10068716	10070343	104.594	125.586
F12101_SI	FBgn0024985	CG11448	X	1289279	1291370	104.114	125.008
F24534_SI	FBgn0035600	CG4769	3L	5355203	5355898	386.311	462.889
F41610_SI	FBgn0050089	CG30089	2R	11648270	11649549	61.715	73.6757
S48838_SI	FBgn0037328	RpL35A	3R	1291522	1291749	935.459	1115.28
F36046_SI	FBgn0033188	Drat	2R	3413623	3414577	198.898	235.002
F62299_SI	FBgn0020235	ATPsyn-gamma	3R	25573426	25574885	205.972	243.202
F21374_SI	FBgn0003423	slgA	X	21254727	21256188	210.079	247.567
F14625_SI	FBgn0029941	CG1677	X	7175122	7175782	78.4549	91.8006
F52309_SI	FBgn0259139	glo	3R	7640928	7641487	93.7022	109.509
S12150_SI	FBgn0025381	rush	X	1375041	1375453	106.876	124.19
S45505_SI	FBgn0016641	PTP-ER	2R	17506826	17508778	43.4464	49.3525
F23694_SI	FBgn0004888	Scsalpha	3L	3817784	3818383	343.819	388.096
S48995_SI	FBgn0250753	exba	3R	1422583	1422925	305.112	344.402
S24107_SI	FBgn0035526	CG1316	3L	4286172	4286865	70.4207	79.1608
F13489_SI	FBgn0028325	l(1)G0334	X	4598621	4599298	474.329	529.624
F36300_SI	FBgn0001091	Gapdh1	2R	3679406	3680885	369.119	403.722
S543_SI	FBgn0026438	Eaat2	2L	737212	738268	174.231	153.696
S24257_SI	FBgn0035558	CG11357	3L	4552105	4553457	34.6499	30.5463
S21011_SI	FBgn0023177	Pp4-19C	X	20292114	20293021	43.9312	38.63
F4204_SI	FBgn0002938	ninaC	2L	7382122	7382945	537.844	470.915
F18750_SI	FBgn0030718	CG9172	X	15879506	15880841	137.698	120.108
S58615_SI	FBgn0002622	RpS3	3R	19184876	19185700	888.323	763.76
S56576_SI	FBgn0002940	ninaE	3R	15712798	15712945	2882.61	2472.12
F27986_SI	FBgn0036211	CG5946	3L	11810083	11811287	67.0543	57.2338
F30154_SI	FBgn0014163	fax	3L	16395896	16398270	242.531	206.65
S5943_SI	FBgn0024248	chico	2L	10242512	10244158	31.8917	27.172
S57339_SI	FBgn0015790	Rab11	3R	16940973	16941868	175.708	148.993
S43752_SI	FBgn0259682	Jabba	2R	14646146	14646385	62.4829	52.9704
S25453_SI	FBgn0035753	RpL18	3L	7233955	7234041	867.641	735.243
F59642_SI	FBgn0040600	CG13631	3R	20595073	20596655	118.783	100.562
S52132_SI	FBgn0037917	wkd	3R	7409846	7411027	81.681	69.0975
S56887_SI	FBgn0038809	CG16953	3R	16407492	16408462	69.2509	58.4037
F22296_SI	FBgn0003138	Ptp61F	3L	1342719	1344529	45.9574	38.7374
S50461_SI	FBgn0086679	p	3R	4486625	4488703	43.2512	36.3614
S4207_SI	FBgn0002938	ninaC	2L	7383807	7384344	451.641	378.366
F63398_SI	FBgn0039858	CycG	3R	27422364	27425070	320.498	268.327
S11804_SI	FBgn0002579	RpL36	X	522382	522719	1664.49	1389.63
S47581_SI	FBgn0035010	CG13579	2R	20376266	20378179	11.18	9.30579
S45093_SI	FBgn0034576	CG9350	2R	16912846	16913108	131.472	109.32
F5504_SI	FBgn0040070	Trx-2	2L	9615532	9616404	200.66	166.434
F16304_SI	FBgn0020255	Ran	X	11038885	11039897	183.684	152.123
F62758_SI	FBgn0015221	Fer2LCH	3R	26215419	26216306	245.437	203.092
S18990_SI	FBgn0030744	CG9992	X	16276658	16276876	19.9544	16.5061
S27126_SI	FBgn0036043	CG8177	3L	9778052	9778280	78.5176	64.8232
S48839_SI	FBgn0037328	RpL35A	3R	1291875	1292103	637.608	525.133
S9538_SI	FBgn0000120	Arr1	2L	18079957	18080086	1560.28	1279.8
S41345_SI	FBgn0034008	CG8152	2R	11197436	11198639	12.9557	10.6253
S33438_SI	FBgn0024733	RpL10	3L	23088006	23088311	849.799	696.721
S17372_SI	FBgn0040309	Jafrac1	X	13225155	13226027	264.689	216.866
S56132_SI	FBgn0027785	NP15.6	3R	14853074	14853737	164.222	134.389
F48633_SI	FBgn0010313	corto	3R	903749	912749	23.5127	19.2251
S62697_SI	FBgn0039757	RpS7	3R	26033815	26034147	1233.67	1007.79
F31342_SI	FBgn0036837	CG18135	3L	18983126	18986267	159.692	129.813
F51319_SI	FBgn0263097	Glut4EF	3R	5812619	5821086	49.9624	40.6105
F4676_SI	FBgn0261822	Bsg	2L	8107748	8116531	49.9243	40.4765
S6224_SI	FBgn0051716	Cnot4	2L	10401926	10402333	87.532	70.9273
S56575_SI	FBgn0002940	ninaE	3R	15712462	15712739	3898.6	3156.71
F52768_SI	FBgn0038065	Snx3	3R	8454944	8456217	129.67	104.982
S7139_SI	FBgn0032400	CG6770	2L	12045343	12046118	640.305	517.623
F53793_SI	FBgn0038246	CG14853	3R	10443616	10444709	79.7436	64.4107
S43185_SI	FBgn0027572	CG5009	2R	13651616	13652046	84.3274	68.0817
F52257_SI	FBgn0265276	l(3)neo38	3R	7590760	7594722	63.2793	50.9644
S34506_SI	FBgn0058196	Maf1	U	1092214	1092491	123.279	99.2411
S48694_SI	FBgn0260462	CG12163	3R	1063373	1063878	93.8037	75.4857
S22373_SI	FBgn0011204	cue	3L	1503226	1503928	41.0355	33.016
F38973_SI	FBgn0033639	CG9003	2R	7528982	7530801	60.1647	48.2535
S26338_SI	FBgn0017579	RpL14	3L	8594748	8594942	1172.73	936.54
S18390_SI	FBgn0030670	Pis	X	15595484	15596218	250.125	199.537
S18251_SI	FBgn0030634	CG9164	X	15274672	15275699	44.7119	35.6555
F52999_SI	FBgn0038111	CG12360	3R	8852005	8853688	46.3828	36.9756
F6238_SI	FBgn0025366	Ip259	2L	10408739	10409610	365.918	291.398
F27839_SI	FBgn0042138	CG18815	3L	11622681	11623092	273.225	217.515
F9801_SI	FBgn0025608	Faf	2L	18706010	18706739	49.8035	39.609
S54462_SI	FBgn0017567	ND23	3R	11662077	11662528	157.815	125.485
F44861_SI	FBgn0034534	maf-S	2R	16528671	16529173	128.661	102.283
F51000_SI	FBgn0037715	CG9399	3R	5397633	5398476	138.501	110.103
F22663_SI	FBgn0004636	R	3L	1859115	1861816	75.1668	59.7387
S55872_SI	FBgn0038617	CG12333	3R	14226095	14227296	73.3878	58.314
S47794_SI	FBgn0035060	Eps-15	2R	20655837	20656883	40.3414	32.0384
S52147_SI	FBgn0037920	CG14710	3R	7446125	7446867	7.63775	6.06521
S52113_SI	FBgn0037913	fabp	3R	7389784	7390093	1094	868.191
F44692_SI	FBgn0034501	CG13868	2R	16196282	16197251	226.064	179.335
F36128_SI	FBgn0033196	CG1358	2R	3482770	3484333	118.71	94.0068
S40627_SI	FBgn0033902	Tango7	2R	10050571	10051641	278.486	220.522
F43747_SI	FBgn0259682	Jabba	2R	14644949	14645027	52.1956	41.3289
F18547_SI	FBgn0003345	sd	X	15718368	15721714	45.6838	36.1574
S50276_SI	FBgn0010173	RpA-70	3R	4087842	4088395	23.5558	18.6437
F42997_SI	FBgn0034248	CG14483	2R	13473140	13473654	139.275	110.216
F22560_SI	FBgn0027594	drpr	3L	1715595	1716943	36.4218	28.8221
S16643_SI	FBgn0000259	CkIIbeta	X	11694026	11695620	89.6218	70.902
S34515_SI	FBgn0039993	CG17691	U	1184083	1184301	66.8557	52.8703
F51039_SI	FBgn0005585	Crc	3R	5454413	5455337	143.734	113.616
S20062_SI	FBgn0052549	CG32549	X	18285031	18285999	73.0849	57.7461
S47298_SI	FBgn0034967	eIF-5A	2R	19946455	19946656	962.914	759.079
S22075_SI	FBgn0035173	CG13907	3L	877291	882013	20.354	16.0372
S31912_SI	FBgn0004852	Ac76E	3L	19969964	19971060	28.8974	22.7611
S2345_SI	FBgn0031590	CG3702	2L	4224650	4226767	20.7331	16.3216
S24193_SI	FBgn0000038	nAcRbeta-64B	3L	4433615	4434059	55.5806	43.7511
S3655_SI	FBgn0086357	Sec61alpha	2L	6477182	6477897	109.418	86.0138
F17594_SI	FBgn0030519	CG11151	X	13634711	13635176	117.831	92.61
F14827_SI	FBgn0029974	dpr14	X	7801290	7801847	20.6288	16.2132
F16699_SI	FBgn0030349	CG10353	X	11771770	11773045	48.8385	38.3681
S54895_SI	FBgn0038438	Der-2	3R	12308416	12308928	31.0213	24.3622
S48505_SI	FBgn0037270	CG9769	3R	538604	539904	158.032	124.102
S1998_SI	FBgn0021967	Pdsw	2L	3467133	3467326	296.89	232.647
S60115_SI	FBgn0039306	CG11859	3R	21092571	21093479	20.2141	15.8348
F50833_SI	FBgn0265275	CG43674	3R	5183978	5188666	165.726	129.787
S57798_SI	FBgn0019960	CG6455	3R	17845826	17846114	142.654	111.703
F7689_SI	FBgn0051729	CG31729	2L	13300932	13301668	51.1379	40.0301
S6030_SI	FBgn0032208	CG5604	2L	10282345	10287934	33.5322	26.2426
S4398_SI	FBgn0041181	Tep3	2L	7709762	7710218	16.1127	12.6072
F3984_SI	FBgn0004838	Hrb27C	2L	6924685	6932057	136.989	107.114
S46891_SI	FBgn0034897	Sesn	2R	19620085	19620706	197.771	154.631
S28615_SI	FBgn0036319	Ent3	3L	12848592	12850004	12.1498	9.4968
S13384_SI	FBgn0262738	norpA	X	4254649	4254738	503.009	393.051
F1283_SI	FBgn0010704	l(2)s5379	2L	2229878	2231099	95.9908	74.9867
F29611_SI	FBgn0036516	CG7656	3L	15578531	15579700	43.3174	33.8349
S10061_SI	FBgn0002031	l(2)37Cc	2L	19122040	19122817	87.4862	68.2998
S31296_SI	FBgn0036825	RpL26	3L	18892406	18893017	1080.55	843.343
S2721_SI	FBgn0041150	hoe1	2L	4909678	4910025	114.874	89.6502
F36908_SI	FBgn0263120	Acsl	2R	4568956	4570527	182.65	142.523
S19969_SI	FBgn0017418	ari-1	X	18024425	18025459	77.091	60.1384
S43836_SI	FBgn0034405	Jheh2	2R	14743272	14744196	23.7198	18.499
F7023_SI	FBgn0020309	crol	2L	11794327	11797741	58.3077	45.427
F8477_SI	FBgn0261268	Cul-3	2L	15265245	15266526	70.8364	55.1547
S61554_SI	FBgn0085391	CG34362	3R	23875041	23876028	14.3852	11.1958
S49104_SI	FBgn0261261	plx	3R	1536653	1538559	39.1831	30.4877
S26869_SI	FBgn0052038	CG32038	3L	9445398	9445890	59.8381	46.5476
F6206_SI	FBgn0000413	da	2L	10390049	10393228	25.6587	19.9489
S37763_SI	FBgn0005614	trpl	2R	5651607	5651826	531.476	413.022
S18148_SI	FBgn0030616	RpL37a	X	15033285	15033400	716.432	556.403
F26531_SI	FBgn0264305	CG43783	3L	8925335	8926589	24.5698	19.0777
S18046_SI	FBgn0000535	eag	X	14898068	14904022	26.8341	20.8298
S21690_SI	FBgn0000541	E(bx)	3L	235579	236074	42.7716	33.1871
S12433_SI	FBgn0025628	CG4199	X	1960468	1962456	31.3541	24.3205
S14909_SI	FBgn0029990	CG2233	X	7929774	7930192	535.207	414.883
F39115_SI	FBgn0000556	Ef1alpha48D	2R	7781060	7783267	1753.67	1357.32
S60093_SI	FBgn0039300	RpS27	3R	21072170	21072389	956.708	740.254
F1614_SI	FBgn0015521	RpS21	2L	2856377	2857029	442.006	341.768
S63563_SI	FBgn0039882	CG11576	3R	27632588	27634185	31.9887	24.7332
S51225_SI	FBgn0037743	CG8412	3R	5583856	5585035	26.9862	20.8538
F22662_SI	FBgn0035283	CG12024	3L	1857465	1859047	64.507	49.8429
F9929_SI	FBgn0015772	Nak	2L	18960927	18963115	30.0823	23.238
F12754_SI	FBgn0040066	wds	X	2481474	2482250	19.1809	14.8141
S40550_SI	FBgn0013770	Cp1	2R	9854535	9855486	178.943	138.179
S19560_SI	FBgn0030838	CG5445	X	17198731	17199508	52.4867	40.5027
S23607_SI	FBgn0259224	CG42324	3L	3507298	3510895	20.9412	16.1486
S31869_SI	FBgn0036921	RhoGDI	3L	19925082	19926030	333.113	256.33
F58104_SI	FBgn0038984	CG5315	3R	18369415	18370279	208.93	160.755
F22961_SI	FBgn0035333	CG1317	3L	2368014	2370048	38.4968	29.6008
S18914_SI	FBgn0030738	CG9915	X	16204888	16205251	14.8334	11.3935
F60644_SI	FBgn0039419	CG12290	3R	22055970	22060422	16.8517	12.9415
F241_SI	FBgn0025683	CG3164	2L	122624	123629	135.301	103.901
F23568_SI	FBgn0014388	sty	3L	3401153	3404921	44.6001	34.2395
F20439_SI	FBgn0040068	Vav	X	19165552	19167313	33.8734	25.9903
F43941_SI	FBgn0034418	CG15118	2R	15021232	15022231	85.94	65.8603
S53236_SI	FBgn0041711	yellow-e	3R	9235264	9236135	23.9585	18.3452
S23356_SI	FBgn0035401	CG1291	3L	3143808	3145284	9.4599	7.24243
S62904_SI	FBgn0083991	CG34155	3R	26380276	26382671	25.7918	19.7453
S62195_SI	FBgn0039674	CG1907	3R	25445444	25446480	105.624	80.774
S2997_SI	FBgn0000228	Bsg25D	2L	5271728	5272928	31.7011	24.2365
F8935_SI	FBgn0259735	CG42389	2L	16658024	16663218	25.9388	19.8227
F45170_SI	FBgn0021872	Xbp1	2R	17031706	17033255	167.157	127.742
S39423_SI	FBgn0033717	CG8839	2R	8227115	8228009	36.0736	27.5671
S28664_SI	FBgn0260441	RpS12	3L	13016832	13016966	968.289	739.678
S24151_SI	FBgn0035534	mRpS6	3L	4364812	4365243	29.862	22.8047
S52704_SI	FBgn0086687	desat1	3R	8271700	8272036	116.738	89.1459
F4087_SI	FBgn0262872	milt	2L	7053476	7056010	79.3333	60.5729
S3645_SI	FBgn0031817	CG9531	2L	6466819	6467339	19.3363	14.7539
F43145_SI	FBgn0034270	CG6401	2R	13625127	13626276	9.40151	7.17315
F30312_SI	FBgn0260960	Baldspot	3L	16641542	16643682	94.2382	71.901
F42608_SI	FBgn0034181	CG8963	2R	12903731	12905304	52.0436	39.7057
S1997_SI	FBgn0021967	Pdsw	2L	3466787	3467062	140.352	107.073
F58432_SI	FBgn0039054	CG13830	3R	18896238	18898450	115.007	87.6898
S45129_SI	FBgn0003748	Treh	2R	16975443	16975731	241.037	183.702
S58722_SI	FBgn0039094	CG10184	3R	19428229	19428640	36.4212	27.7563
F12072_SI	FBgn0024365	CG12773	X	1243656	1245070	18.2637	13.9119
S7719_SI	FBgn0032513	CG6565	2L	13375211	13376165	55.4159	42.2048
S34385_SI	FBgn0027101	Dyrk3	4	1230231	1230572	29.2157	22.2494
S17629_SI	FBgn0030521	CtsB1	X	13674049	13674683	135.242	102.942
S35646_SI	FBgn0033132	Tsp42Ej	2R	2929290	2929652	337.203	256.537
F26486_SI	FBgn0263930	dally	3L	8882264	8884292	53.0999	40.3646
S56704_SI	FBgn0038771	CG4390	3R	15882140	15883096	39.7787	30.2207
F15868_SI	FBgn0030183	CG15309	X	10099325	10102327	59.5172	45.1998
F11606_SI	FBgn0025836	RhoGAP1A	X	35972	36727	62.4918	47.4312
S11741_SI	FBgn0023534	CG17778	X	389502	390402	69.1982	52.5024
S28870_SI	FBgn0036373	CG10741	3L	13494383	13495592	16.9625	12.8657
S7115_SI	FBgn0014019	Rh5	2L	12009140	12009832	106.237	80.5199
S17611_SI	FBgn0004047	Yp3	X	13653902	13654284	1550.12	1174.85
F17329_SI	FBgn0041210	HDAC4	X	13156720	13159069	39.4264	29.8791
S13877_SI	FBgn0013987	MAPk-Ak2	X	5653941	5654853	75.7352	57.3837
F31416_SI	FBgn0017578	Max	3L	19255626	19256118	67.3868	51.0574
S61988_SI	FBgn0039635	CG11876	3R	24940816	24941227	117.267	88.849
S7913_SI	FBgn0001961	Arpc1	2L	13827941	13829276	87.1973	66.0619
S30423_SI	FBgn0003250	Rh4	3L	16845627	16846339	502.314	380.051
S1735_SI	FBgn0031495	GABPI	2L	3031000	3031893	19.9351	15.0803
S18227_SI	FBgn0026428	HDAC6	X	15233660	15234393	137.566	103.969
S63671_SI	FBgn0010247	Parp	3RHet	2018688	2019257	5.23523	3.95611
F29697_SI	FBgn0010105	comm	3L	15714611	15716371	17.3997	13.1483
S22539_SI	FBgn0026372	RpL23A	3L	1667809	1668221	756.729	571.629
F16665_SI	FBgn0262684	CG43154	X	11723548	11728420	100.657	76.0165
S13473_SI	FBgn0262699	rap	X	4561315	4562853	27.5656	20.8137
S41178_SI	FBgn0033989	CG7639	2R	10875165	10875588	49.2692	37.2004
S932_SI	FBgn0021906	RFeSP	2L	1613044	1613423	150.546	113.654
S54648_SI	FBgn0026059	Mhcl	3R	11898411	11898689	38.3006	28.8962
F8082_SI	FBgn0016930	smi35A	2L	14184478	14187153	44.833	33.8169
S41041_SI	FBgn0015602	BEAF-32	2R	10659305	10660135	33.2796	25.0989
F34810_SI	FBgn0250830	CG12547	2R	673360	674580	24.5511	18.5157
S48996_SI	FBgn0250753	exba	3R	1422994	1423237	157.769	118.97
F3367_SI	FBgn0031759	lid	2L	5989463	5992405	42.8921	32.3374
S19820_SI	FBgn0030883	CG7772	X	17800064	17800370	74.2544	55.9654
S33903_SI	FBgn0016126	CaMKI	4	471816	472080	90.0371	67.8594
S48956_SI	FBgn0037341	CG12746	3R	1392189	1392607	25.681	19.3517
S18605_SI	FBgn0260938	tay	X	15770716	15772504	54.6972	41.2094
S38564_SI	FBgn0033564	Pex6	2R	6769217	6770707	23.7263	17.8741
S21141_SI	FBgn0085387	shakB	X	20699462	20700324	26.9812	20.3251
S52108_SI	FBgn0037911	CG10898	3R	7384479	7385599	20.2223	15.2304
F23623_SI	FBgn0005640	Eip63E	3L	3607502	3610521	44.0794	33.1888
F55735_SI	FBgn0011481	Ssdp	3R	14018216	14022842	39.7735	29.9433
F2847_SI	FBgn0000299	Cg25C	2L	5036477	5037279	175.213	131.901
S46093_SI	FBgn0261596	RpS24	2R	18528031	18528610	717.077	539.298
F40481_SI	FBgn0033884	CG13344	2R	9749803	9751661	31.362	23.5864
F63581_SI	FBgn0011224	heph	3R	27672709	27677709	61.5332	46.2602
F40541_SI	FBgn0033886	Rpn13	2R	9846050	9846903	70.4604	52.9689
F12011_SI	FBgn0261444	CG3638	X	1109322	1115628	22.8983	17.2067
F60452_SI	FBgn0039381	SppL	3R	21713020	21713952	25.8526	19.399
F29119_SI	FBgn0013718	nuf	3L	14225027	14226350	85.0413	63.7602
F15961_SI	FBgn0000711	flw	X	10301399	10303850	176.529	132.307
F44369_SI	FBgn0028372	isopeptidase-T-3	2R	15560166	15560982	12.1574	9.11187
S5900_SI	FBgn0024320	Npc1a	2L	10214125	10214991	44.4372	33.2989
F586_SI	FBgn0031285	CG3662	2L	821422	823569	22.5359	16.8802
S13792_SI	FBgn0029785	RpL35	X	5567250	5567576	1395.74	1045.37
F19132_SI	FBgn0015374	crl	X	16488724	16489900	51.1357	38.2733
F9702_SI	FBgn0085370	Pde11	2L	18532728	18534459	36.9112	27.6232
S544_SI	FBgn0026438	Eaat2	2L	738321	738435	71.2777	53.3247
F36911_SI	FBgn0033320	CG8586	2R	4580301	4582218	23.6729	17.7091
S15910_SI	FBgn0263220	Hk	X	10151701	10152050	14.0301	10.4936
F48177_SI	FBgn0037213	CG12581	3R	9439	12473	25.1693	18.8102
S45739_SI	FBgn0067102	GlcT-1	2R	17963493	17966886	17.4881	13.0678
S28405_SI	FBgn0004926	eIF-2beta	3L	12519086	12519485	62.4834	46.6872
S32337_SI	FBgn0037001	CG6020	3L	20489258	20489623	112.056	83.6619
S35457_SI	FBgn0265003	koi	2R	2701542	2702317	34.8173	25.993
S19276_SI	FBgn0030786	mRpL22	X	16678779	16679125	56.3352	42.0319
F11334_SI	FBgn0032956	Cul-2	2L	21662689	21663698	28.377	21.17
F14811_SI	FBgn0040087	p115	X	7788064	7791024	7.21071	5.37879
S6592_SI	FBgn0027363	Stam	2L	10860977	10862006	64.197	47.8805
S56783_SI	FBgn0038788	Sirt2	3R	16154751	16155751	49.9742	37.2446
F9860_SI	FBgn0032717	CG10600	2L	18833710	18836089	32.0764	23.9045
S44517_SI	FBgn0034476	Toll-7	2R	15714083	15720478	7.60262	5.66323
F36161_SI	FBgn0263077	CG43340	2R	3536088	3537404	37.4698	27.8881
S14249_SI	FBgn0003139	PpV	X	6265098	6266220	32.7933	24.3902
F50897_SI	FBgn0261552	ps	3R	5271691	5281222	139.503	103.746
S63369_SI	FBgn0028968	gammaCop	3R	27400978	27401429	57.5907	42.8037
F17573_SI	FBgn0001087	g	X	13621237	13622647	44.8295	33.3158
S34180_SI	FBgn0023213	eIF4G	4	936747	936893	143.285	106.469
F53885_SI	FBgn0263929	jvl	3R	10615279	10621590	19.9631	14.8259
F31415_SI	FBgn0260857	Bet1	3L	19254813	19255355	41.1865	30.5818
S53610_SI	FBgn0051326	CG31326	3R	10043858	10044462	103.924	77.1358
F57109_SI	FBgn0053094	Synd	3R	16665013	16665840	191.52	142.116
S53245_SI	FBgn0004049	yrt	3R	9254589	9255491	49.0453	36.3924
F38125_SI	FBgn0265512	mlt	2R	6043421	6046436	55.244	40.9888
S27880_SI	FBgn0036194	CG11652	3L	11686979	11687845	16.771	12.4417
S62045_SI	FBgn0039644	CG11897	3R	24989947	24990688	32.2608	23.9278
F59094_SI	FBgn0053100	4EHP	3R	19890199	19893786	130.468	96.7375
S34153_SI	FBgn0025726	unc-13	4	894872	895093	56.0776	41.5726
S48675_SI	FBgn0037297	CG1116	3R	1046471	1047047	29.6201	21.9566
S3465_SI	FBgn0028420	Kr-h1	2L	6095238	6096498	47.1819	34.9673
S61929_SI	FBgn0039625	beta4GalNAcTB	3R	24858382	24859730	14.4369	10.6948
F50901_SI	FBgn0037697	GstZ2	3R	5282537	5283847	33.1285	24.5403
S11125_SI	FBgn0000370	crc	2L	21318485	21319527	511.242	378.684
S47241_SI	FBgn0011695	PebIII	2R	19914527	19915040	461.66	341.858
F40289_SI	FBgn0033844	bbc	2R	9374139	9375414	104.001	76.9527
S4147_SI	FBgn0259111	Ndae1	2L	7223328	7223697	102.726	76.0068
S14567_SI	FBgn0029929	CG4593	X	6907936	6909042	10.9895	8.1301
F61326_SI	FBgn0039528	dsd	3R	23423285	23424914	36.4048	26.9221
S17144_SI	FBgn0030432	CG4404	X	12797778	12799067	55.5568	41.0824
F38929_SI	FBgn0000581	E(Pc)	2R	7348096	7352775	18.6086	13.7604
S28488_SI	FBgn0052112	CG32112	3L	12737137	12737846	55.2878	40.8666
F53423_SI	FBgn0085412	CG34383	3R	9587030	9588026	21.7846	16.1014
S61589_SI	FBgn0261618	larp	3R	24143884	24147001	81.968	60.5733
S49898_SI	FBgn0015575	alpha-Est7	3R	3345285	3345946	133.167	98.3534
S49184_SI	FBgn0037383	CG2023	3R	1647748	1650029	35.8491	26.476
S52836_SI	FBgn0011745	Arp1	3R	8518937	8519483	52.0495	38.4085
F48458_SI	FBgn0087012	5-HT2	3R	457530	459030	20.0883	14.8235
S4205_SI	FBgn0002938	ninaC	2L	7383011	7383426	294.438	217.114
F34951_SI	FBgn0039970	CG17508	2R	1496518	1497499	105.021	77.4325
S3756_SI	FBgn0051635	CG31635	2L	6645972	6646947	33.1541	24.4307
S37668_SI	FBgn0025286	RpL31	2R	5474952	5475211	1376.48	1012.7
S22292_SI	FBgn0010786	l(3)02640	3L	1337603	1339415	71.137	52.3221
S13420_SI	FBgn0029709	CHOp24	X	4435940	4436471	39.7394	29.2271
F18187_SI	FBgn0030625	CG5877	X	15188370	15191202	5.69062	4.18439
F2080_SI	FBgn0000721	for	2L	3622074	3622943	160.576	118.059
F27712_SI	FBgn0041094	scyl	3L	11246803	11249272	95.728	70.364
S51943_SI	FBgn0037874	Tctp	3R	7035969	7037004	596.422	438.328
F2699_SI	FBgn0000286	Cf2	2L	4876891	4879196	26.124	19.1991
S17569_SI	FBgn0030514	CG9941	X	13612767	13613378	43.6672	32.0863
S32459_SI	FBgn0037027	CG3680	3L	20805826	20806432	45.6374	33.5339
F30751_SI	FBgn0259174	Nedd4	3L	17538608	17539760	67.5599	49.623
F5303_SI	FBgn0052982	CG32982	2L	9126761	9127466	21.4008	15.7164
S12111_SI	FBgn0259108	futsch	X	1342880	1345400	146.476	107.523
F11747_SI	FBgn0004648	svr	X	396869	398365	56.259	41.2845
F59421_SI	FBgn0000036	nAcRalpha-96Aa	3R	20219740	20227667	14.1175	10.3575
S27179_SI	FBgn0036053	iPLA2-VIA	3L	9853317	9854037	76.3664	56.0143
F20001_SI	FBgn0053639	CG33639	X	18104845	18107932	21.0208	15.4178
S19646_SI	FBgn0030850	stas	X	17517254	17518238	36.8966	27.061
S51373_SI	FBgn0037780	CG3925	3R	5876162	5876664	28.3972	20.823
S47032_SI	FBgn0015268	Nap1	2R	19793379	19793519	160.894	117.829
S14834_SI	FBgn0029975	CG1444	X	7805285	7805918	115.211	84.3504
F20562_SI	FBgn0000257	car	X	19461940	19463434	23.5736	17.2591
S50928_SI	FBgn0260010	rump	3R	5331980	5333108	33.1029	24.2346
S40951_SI	FBgn0010638	Sec61beta	2R	10506739	10507186	215.75	157.949
F4951_SI	FBgn0260439	Pp2A-29B	2L	8369716	8370090	230.184	168.491
S32582_SI	FBgn0037045	CG10584	3L	21023380	21024460	17.8856	13.0892
F17599_SI	FBgn0262108	CR42861	X	13638961	13639509	44.4674	32.5419
S18749_SI	FBgn0030717	CG8931	X	15878627	15879438	29.0745	21.2763
S38962_SI	FBgn0086712	Egm	2R	7505021	7505345	16.1843	11.8433
F54933_SI	FBgn0259244	CG42342	3R	12395966	12397085	27.1962	19.8973
F35086_SI	FBgn0002774	mle	2R	1862362	1864973	52.4082	38.3394
S17628_SI	FBgn0003218	rdgB	X	13670709	13673521	135.96	99.4438
S30571_SI	FBgn0260943	Rbp6	3L	17063391	17066048	18.6193	13.6138
S37089_SI	FBgn0033350	CG8237	2R	4813176	4814395	10.8124	7.90539
S58891_SI	FBgn0015513	mbc	3R	19626180	19627356	53.8367	39.3493
F26167_SI	FBgn0001248	Idh	3L	8349504	8351035	95.493	69.7387
F16729_SI	FBgn0030354	Upf1	X	11794029	11795312	49.1412	35.8702
S17588_SI	FBgn0001612	l(1)dd4	X	13630603	13631839	14.5976	10.6539
F41254_SI	FBgn0033996	CG11807	2R	11091466	11091971	23.4456	17.1094
S167_SI	FBgn0051973	Cda5	2L	25402	26688	66.7615	48.704
F51998_SI	FBgn0037890	CG17734	3R	7067930	7068735	156.652	114.272
F62068_SI	FBgn0051044	CR31044	3R	25040284	25045389	0.78568	0.572971
S48172_SI	FBgn0024804	Dbp80	3LHet	2543666	2543828	68.6694	50.0749
F22521_SI	FBgn0035253	CG7971	3L	1655525	1658464	96.1188	70.0911
F60721_SI	FBgn0039431	CG6490	3R	22295800	22300014	7.46529	5.44358
S48934_SI	FBgn0086768	Pcmt	3R	1378545	1378767	53.4645	38.9842
S44354_SI	FBgn0015949	hrg	2R	15551424	15551989	61.1338	44.5686
F48646_SI	FBgn0259212	cno	3R	998202	999717	48.6754	35.4634
F4625_SI	FBgn0031977	baf	2L	8029816	8030565	37.3326	27.199
F21252_SI	FBgn0052521	CG32521	X	21076337	21077611	141.645	103.18
S12026_SI	FBgn0028550	Atf3	X	1136773	1138875	20.3332	14.8091
F23066_SI	FBgn0261602	RpL8	3L	2587576	2587890	324.657	236.377
F44904_SI	FBgn0034543	CG30152	2R	16559845	16561000	16.5907	12.0751
S33892_SI	FBgn0039907	lgs	4	457583	459544	44.8874	32.6635
S3035_SI	FBgn0031702	fusl	2L	5330470	5331199	62.8706	45.7327
S37762_SI	FBgn0005614	trpl	2R	5651294	5651458	409.456	297.816
F13415_SI	FBgn0003210	rb	X	4429668	4432742	21.0523	15.3111
F17921_SI	FBgn0015774	NetB	X	14580071	14585436	13.6646	9.93651
S17309_SI	FBgn0029133	REG	X	13107189	13108008	66.4669	48.3257
F2671_SI	FBgn0031637	CG2950	2L	4842584	4843658	35.4489	25.7693
S48690_SI	FBgn0037301	Mms19	3R	1061028	1061450	14.8336	10.777
F20345_SI	FBgn0261461	RhoGAP18B	X	19036145	19037801	56.1098	40.7571
S13875_SI	FBgn0029801	CG15771	X	5651895	5652380	25.7588	18.7036
F12153_SI	FBgn0003517	sta	X	1376706	1377056	794.595	576.801
F9331_SI	FBgn0032640	Sgt	2L	17473490	17474773	34.3448	24.9228
S14123_SI	FBgn0003514	sqh	X	6117094	6117544	135.806	98.5487
F17469_SI	FBgn0086674	Tango13	X	13483955	13487257	37.9509	27.5161
S59886_SI	FBgn0259178	5PtaseI	3R	20868948	20869187	58.6355	42.5012
S10578_SI	FBgn0003475	spir	2L	20346950	20348386	85.1142	61.6763
F1284_SI	FBgn0262126	gho	2L	2231106	2232188	36.1162	26.1588
F3020_SI	FBgn0031698	Ncoa6	2L	5315426	5317874	40.8382	29.5644
S51768_SI	FBgn0037834	Art1	3R	6612203	6613109	29.2896	21.2026
S27279_SI	FBgn0052057	dpr10	3L	10140554	10142769	15.014	10.8616
S18523_SI	FBgn0030695	PGRP-LE	X	15695186	15695643	36.3837	26.3165
S16700_SI	FBgn0030349	CG10353	X	11773083	11773364	21.993	15.9044
F24708_SI	FBgn0085447	sif	3L	5733204	5739500	19.95	14.4254
F54998_SI	FBgn0262742	Fas1	3R	12462708	12465493	244.464	176.729
S9654_SI	FBgn0086707	ncm	2L	18444507	18446716	28.2771	20.4332
S28193_SI	FBgn0036260	Rh7	3L	12157305	12159974	18.07	13.0519
F24767_SI	FBgn0015806	S6k	3L	5790649	5793817	83.7227	60.4711
S41779_SI	FBgn0020236	ATPCL	2R	11881967	11882307	178.857	129.055
S19650_SI	FBgn0030851	CG8326	X	17522197	17523304	8.5379	6.15851
S19145_SI	FBgn0025743	mbt	X	16507571	16508889	21.6403	15.6085
S21658_SI	FBgn0035110	thoc7	3L	211636	212379	35.4823	25.5829
S41091_SI	FBgn0264962	Inr-a	2R	10749700	10750173	49.5693	35.736
S40273_SI	FBgn0000119	arr	2R	9341145	9342741	11.2532	8.11271
S16378_SI	FBgn0000499	dsh	X	11249914	11252757	19.831	14.2934
S24723_SI	FBgn0035630	CG10576	3L	5755127	5755624	139.083	100.236
F31839_SI	FBgn0014037	Su(Tpl)	3L	19882220	19888138	47.5394	34.2568
S4202_SI	FBgn0002938	ninaC	2L	7381756	7381905	768.266	553.321
S5880_SI	FBgn0005593	RpL7	2L	10201230	10201528	789.727	568.769
S23907_SI	FBgn0035499	Chd64	3L	4114289	4115142	410.983	295.977
S14996_SI	FBgn0030013	GIIIspla2	X	8052598	8053050	63.5483	45.7641
F11302_SI	FBgn0022893	Df31	2L	21626309	21627757	56.8074	40.9049
S28173_SI	FBgn0036258	CG5642	3L	12136845	12137817	182.829	131.608
F16000_SI	FBgn0085443	spri	X	10384102	10385180	29.263	21.0604
F46432_SI	FBgn0034802	CG3800	2R	18822092	18824453	272.452	196.067
S49434_SI	FBgn0037443	CG1021	3R	2215480	2215655	54.0413	38.8889
F5448_SI	FBgn0032123	Oatp30B	2L	9537805	9540060	36.5585	26.3004
F33399_SI	FBgn0037206	CG12768	3L	22906364	22907858	13.7082	9.8611
S63625_SI	FBgn0002780	mod	3R	27880146	27880696	112.477	80.9099
S57375_SI	FBgn0250820	CG5802	3R	16965412	16966087	29.0132	20.869
S28610_SI	FBgn0036318	Wbp2	3L	12845716	12845816	150.54	108.276
S20704_SI	FBgn0086384	Mer	X	19584627	19585668	37.2467	26.7895
S55761_SI	FBgn0262559	Mdh2	3R	14052452	14052659	134.163	96.488
S1361_SI	FBgn0261647	Axud1	2L	2368316	2370137	20.0177	14.3961
S40013_SI	FBgn0033793	CG3955	2R	9016084	9016292	61.7106	44.3741
S57945_SI	FBgn0038948	PSR	3R	18186504	18188093	20.4126	14.6769
S43779_SI	FBgn0034392	MFS15	2R	14682123	14682511	23.1547	16.6463
F57214_SI	FBgn0013995	Calx	3R	16838613	16841335	54.8507	39.429
F52846_SI	FBgn0016693	Past1	3R	8529598	8530597	105.593	75.8811
S38463_SI	FBgn0033543	CG12338	2R	6617083	6617693	83.2584	59.8302
F3795_SI	FBgn0028703	Nhe3	2L	6677835	6678756	46.2585	33.2412
S28942_SI	FBgn0264006	dysc	3L	13860914	13865957	83.79	60.2017
S53933_SI	FBgn0038271	CG3731	3R	10717075	10717445	117.758	84.5974
F34720_SI	FBgn0262115	CG17683	2R	19542	20989	26.4553	18.9968
S53570_SI	FBgn0020510	Abi	3R	9944984	9945950	39.4685	28.3399
F25804_SI	FBgn0016694	Pdp1	3L	7805015	7809512	153.012	109.862
F54290_SI	FBgn0041188	Atx2	3R	11239291	11242999	50.6857	36.373
S34185_SI	FBgn0023213	eIF4G	4	939529	941825	26.6386	19.1144
S27086_SI	FBgn0019644	ATPsyn-b	3L	9723412	9723740	160.879	115.401
F42960_SI	FBgn0034240	MESR4	2R	13438949	13443794	20.5539	14.7434
S30413_SI	FBgn0036666	TSG101	3L	16836892	16837238	52.8129	37.8811
S29710_SI	FBgn0015025	CkIIalpha-i1	3L	15810332	15811721	3.52231	2.52602
F11518_SI	FBgn0040009	CG17490	2L	22430962	22433056	6.32914	4.53817
S19658_SI	FBgn0030853	CG5703	X	17526623	17527141	63.1132	45.2298
S41745_SI	FBgn0034054	CG8366	2R	11843079	11844141	18.3571	13.1554
S39053_SI	FBgn0033653	CG13192	2R	7713983	7714602	18.8583	13.5098
F35974_SI	FBgn0010548	Aldh-III	2R	3354384	3354821	53.0412	37.9977
F4536_SI	FBgn0020618	Rack1	2L	7826534	7826981	445.677	319.221
S28978_SI	FBgn0001108	Gl	3L	13924846	13927756	34.4991	24.7056
F26315_SI	FBgn0260442	rhea	3L	8565998	8566572	81.6556	58.4636
S23163_SI	FBgn0035371	CG9977	3L	2768466	2769977	52.0509	37.2647
F50957_SI	FBgn0037705	mura	3R	5361347	5365012	35.3184	25.284
F51543_SI	FBgn0262617	CG43143	3R	6125356	6127249	7.21828	5.16503
F60838_SI	FBgn0262473	Tl	3R	22664796	22668125	20.1198	14.3935
S11072_SI	FBgn0026577	CG8677	2L	21230609	21231694	36.3888	26.027
S59902_SI	FBgn0039266	CG11791	3R	20878205	20878796	114.35	81.7483
F8914_SI	FBgn0032587	CG5953	2L	16508078	16511446	16.4644	11.766
F3352_SI	FBgn0000308	chic	2L	5972115	5973674	215.016	153.654
S39343_SI	FBgn0000253	Cam	2R	8152248	8152422	304.727	217.752
F9050_SI	FBgn0000406	Cyt-b5-r	2L	16788774	16789444	201.509	143.979
S15996_SI	FBgn0052687	CG32687	X	10376061	10377273	132.33	94.5461
F20462_SI	FBgn0086778	gfA	X	19223773	19223966	26.3341	18.8121
S53997_SI	FBgn0038293	CG6904	3R	10968681	10969548	67.3028	48.0625
F26888_SI	FBgn0011327	Uch-L5	3L	9468593	9469792	18.8366	13.4395
S22586_SI	FBgn0035266	Gk	3L	1743904	1745421	42.5553	30.3599
S61992_SI	FBgn0039636	Atg14	3R	24942567	24943618	25.9533	18.5151
F7861_SI	FBgn0028540	CG9008	2L	13774340	13775047	48.889	34.8686
S57460_SI	FBgn0016700	Rab1	3R	17093342	17093462	31.2476	22.2774
S13942_SI	FBgn0029820	CG16721	X	5776560	5777424	132.948	94.7688
S4206_SI	FBgn0002938	ninaC	2L	7383479	7383755	460.775	328.348
S27690_SI	FBgn0064766	CG7600	3L	11205919	11207197	41.7531	29.7521
S5574_SI	FBgn0011291	Taf11	2L	9762424	9762843	19.003	13.5397
S54645_SI	FBgn0026059	Mhcl	3R	11895820	11896203	76.8698	54.7527
S13372_SI	FBgn0262738	norpA	X	4243037	4243620	199.379	141.985
S32597_SI	FBgn0020294	ko	3L	21068681	21071222	13.9993	9.95965
S31564_SI	FBgn0262517	l(3)76BDr	3L	19537445	19537641	55.7937	39.6923
F25787_SI	FBgn0023076	Clk	3L	7756333	7758818	21.1851	15.0711
F49452_SI	FBgn0264495	gpp	3R	2271257	2271794	6.99917	4.97902
S4568_SI	FBgn0083968	CG34132	2L	7885877	7886109	102.254	72.7395
S60533_SI	FBgn0259146	CG42261	3R	21803867	21808458	11.7777	8.37768
F31813_SI	FBgn0262518	Rab8	3L	19860588	19861745	60.5914	43.094
S9917_SI	FBgn0032724	CG10428	2L	18949947	18950973	33.0147	23.475
S9730_SI	FBgn0032689	CG10413	2L	18599749	18601051	22.8381	16.2381
S24496_SI	FBgn0010747	Srp54k	3L	5146949	5147877	75.9674	54.0127
F10009_SI	FBgn0263198	Acn	2L	19047914	19048817	46.5659	33.1073
S29467_SI	FBgn0014002	Pdi	3L	15130838	15132624	115.91	82.4049
S7709_SI	FBgn0032509	CG6523	2L	13367131	13367410	149.078	105.914
S23969_SI	FBgn0261274	Ero1L	3L	4173338	4173789	24.8073	17.6216
F14857_SI	FBgn0004403	RpS14a	X	7827775	7828303	448.439	318.496
F34997_SI	FBgn0000099	ap	2R	1593707	1595611	37.5463	26.6638
F1569_SI	FBgn0031461	daw	2L	2811598	2812376	42.6183	30.2627
F13778_SI	FBgn0029783	Sirt4	X	5558661	5559660	21.3653	15.1701
S33912_SI	FBgn0026262	bip2	4	483681	485366	26.3293	18.6936
F14474_SI	FBgn0029903	pod1	X	6705513	6707863	29.6418	21.0423
F29028_SI	FBgn0061515	endos	3L	14022679	14023520	106.434	75.5536
F29179_SI	FBgn0036428	CG9238	3L	14534037	14535395	168.213	119.383
F19401_SI	FBgn0030812	CG8949	X	16962750	16964464	32.3359	22.9469
F31790_SI	FBgn0003744	trc	3L	19823964	19825270	47.0419	33.3734
S1705_SI	FBgn0025681	CG3558	2L	2997791	2998726	46.393	32.9024
S30422_SI	FBgn0036668	CG9715	3L	16842935	16845450	30.924	21.9214
F33875_SI	FBgn0039904	Hcf	4	392876	395599	12.0185	8.5179
S25784_SI	FBgn0001208	Hn	3L	7755394	7755656	78.5327	55.6094
S32494_SI	FBgn0052432	CG32432	3L	20839712	20839895	58.9453	41.7078
S50782_SI	FBgn0037671	VhaM8.9	3R	5087328	5088312	70.4941	49.8767
S54353_SI	FBgn0038349	CG6045	3R	11369451	11370159	11.6279	8.2265
S38559_SI	FBgn0010356	Taf5	2R	6764817	6767178	8.36516	5.91556
F54127_SI	FBgn0263740	eIF-2gamma	3R	11083566	11084164	80.9482	57.2036
S54352_SI	FBgn0038349	CG6045	3R	11368470	11369391	26.1504	18.4708
S12473_SI	FBgn0004861	ph-p	X	2020243	2021593	28.9026	20.4132
S15395_SI	FBgn0030086	CG7033	X	8986143	8986859	47.3636	33.4491
S46745_SI	FBgn0034876	wmd	2R	19432849	19433514	38.6048	27.2584
S2885_SI	FBgn0261608	RpL37A	2L	5071227	5071355	1585.22	1119.22
S18204_SI	FBgn0004924	Top1	X	15215894	15216860	21.9755	15.5123
S18347_SI	FBgn0030659	CG9215	X	15474963	15476907	9.67158	6.82705
S32369_SI	FBgn0037011	CG4858	3L	20520693	20521010	38.0515	26.8594
S5176_SI	FBgn0029123	SoxN	2L	8825645	8829670	23.9857	16.9305
S29270_SI	FBgn0036448	mop	3L	14763790	14764782	23.8384	16.8236
S51031_SI	FBgn0037720	CG8312	3R	5448840	5450795	29.0451	20.4973
S26813_SI	FBgn0015218	eIF-4E	3L	9393683	9394053	155.73	109.861
F18663_SI	FBgn0030706	CG8909	X	15813774	15815046	33.7888	23.8298
S43795_SI	FBgn0010551	l(2)03709	2R	14708110	14708343	40.1461	28.3022
S52242_SI	FBgn0037943	CG14722	3R	7567959	7569749	18.451	13.0061
F8913_SI	FBgn0032586	Tpr2	2L	16506929	16507621	84.3698	59.4594
F2107_SI	FBgn0085369	CG34340	2L	3690838	3692114	24.1839	17.0412
S39210_SI	FBgn0010339	128up	2R	7925276	7926116	20.075	14.1452
F5417_SI	FBgn0002973	numb	2L	9460938	9464184	30.5286	21.5021
F9417_SI	FBgn0015609	CadN	2L	17647053	17650505	33.8478	23.8367
S43874_SI	FBgn0034410	Topors	2R	14863398	14864767	21.8438	15.3821
S17845_SI	FBgn0002917	na	X	14161640	14162936	13.2841	9.34949
S36870_SI	FBgn0033313	Cirl	2R	4508015	4508180	27.9121	19.6436
S16852_SI	FBgn0030364	CG15735	X	11914040	11914171	119.405	84.0241
F22653_SI	FBgn0035281	Cpr62Bc	3L	1840281	1841187	64.9914	45.7286
F21592_SI	FBgn0020386	Pdk1	3L	143515	145895	47.6389	33.5186
S35584_SI	FBgn0029508	Tsp42Ea	2R	2885122	2885476	213.754	150.332
F54767_SI	FBgn0250823	gish	3R	12127527	12130490	51.5761	36.2662
F6392_SI	FBgn0021953	Fatp	2L	10510672	10512608	78.2563	55.0094
S51228_SI	FBgn0037744	CG8417	3R	5586254	5586930	58.3536	41.0071
S28349_SI	FBgn0036286	CG10616	3L	12466285	12467379	14.6694	10.306
S39600_SI	FBgn0033741	CG8545	2R	8357449	8359227	15.9202	11.1811
S30165_SI	FBgn0028399	TMS1	3L	16407384	16407593	33.373	23.4371
F38964_SI	FBgn0033638	CG9005	2R	7506984	7508545	66.8712	46.956
F16328_SI	FBgn0030276	Dlic	X	11056549	11058703	67.7958	47.6046
F16565_SI	FBgn0004370	Ptp10D	X	11569364	11571371	27.5535	19.345
S42775_SI	FBgn0265487	mbl	2R	13261323	13266881	81.9061	57.5045
S36166_SI	FBgn0028687	Rpt1	2R	3539945	3541459	38.6592	27.1401
F30789_SI	FBgn0036741	CG7510	3L	17622885	17624071	34.4523	24.1858
F127_SI	FBgn0020660	eIF-4B	2RHet	2902094	2903663	124.604	87.4638
S31300_SI	FBgn0036827	CG6843	3L	18894981	18896052	18.638	13.0818
F48935_SI	FBgn0086768	Pcmt	3R	1378948	1379397	50.2641	35.2767
F48549_SI	FBgn0260794	ctrip	3R	612006	614009	44.4459	31.1858
S48222_SI	FBgn0010225	Gel	3R	64541	66246	55.6454	39.0109
S25955_SI	FBgn0029113	Uba2	3L	8118427	8120054	17.2801	12.1108
S26570_SI	FBgn0086706	pix	3L	8965785	8966501	196.57	137.764
F23177_SI	FBgn0263392	CG43444	3L	2786206	2791277	26.5259	18.5863
S27436_SI	FBgn0047038	CG6463	3L	10686806	10686967	124.69	87.3608
S50676_SI	FBgn0037653	CG11982	3R	4832178	4833752	34.17	23.9401
F948_SI	FBgn0011570	cpb	2L	1705400	1706962	28.9863	20.307
S37088_SI	FBgn0033349	CG8243	2R	4810773	4812851	33.606	23.5329
F4062_SI	FBgn0051908	CG31908	2L	7024825	7025818	36.3166	25.4237
F32086_SI	FBgn0024814	Clc	3L	20235606	20236835	68.7076	48.0872
F51005_SI	FBgn0027338	Kap-alpha3	3R	5400206	5401291	95.311	66.6966
S26111_SI	FBgn0035867	CG13671	3L	8293164	8295441	4.01636	2.81034
S49025_SI	FBgn0019637	Atu	3R	1440297	1441661	15.4595	10.8169
F15331_SI	FBgn0261549	rdgA	X	8893413	8894282	64.7555	45.2947
F43056_SI	FBgn0016059	Sema-1b	2R	13560344	13562013	39.2565	27.4562
S63428_SI	FBgn0039862	kek6	3R	27484873	27490368	16.481	11.5197
F34759_SI	FBgn0046692	Stlk	2R	451939	452786	47.0737	32.8874
S30917_SI	FBgn0036760	CG5567	3L	17834640	17835657	48.5813	33.9344
F21247_SI	FBgn0083956	CG34120	X	21010294	21011978	51.4735	35.9448
S42853_SI	FBgn0028953	CG14478	2R	13349499	13353085	31.8233	22.2226
S47120_SI	FBgn0029105	alpha-catenin-related	2R	19847662	19847982	41.6765	29.1009
S11798_SI	FBgn0025640	CG13369	X	517829	518377	58.8085	41.0517
S33240_SI	FBgn0037163	laza	3L	22451916	22454231	72.7155	50.7538
S39030_SI	FBgn0062449	CG13197	2R	7582423	7582951	45.207	31.5534
F12403_SI	FBgn0003964	usp	X	1932829	1935419	23.3661	16.3078
S32817_SI	FBgn0086377	Syx7	3L	21440656	21441228	94.1058	65.666
S55762_SI	FBgn0262559	Mdh2	3R	14053427	14053623	231.167	161.296
S34166_SI	FBgn0025726	unc-13	4	907591	913466	14.7402	10.2843
F17157_SI	FBgn0086675	fne	X	12832550	12833282	25.5253	17.808
S11280_SI	FBgn0032949	Lamp1	2L	21576243	21577103	111.823	78.01
S28274_SI	FBgn0036279	Ncc69	3L	12361746	12362057	46.1942	32.226
F25211_SI	FBgn0035710	SP1173	3L	6682427	6683427	38.9152	27.1442
F1810_SI	FBgn0014906	Hydr2	2L	3168035	3169462	16.968	11.8337
S16847_SI	FBgn0030362	regucalcin	X	11910036	11910754	89.8092	62.6145
F62765_SI	FBgn0039767	CG2218	3R	26251149	26252536	29.5512	20.5951
S7197_SI	FBgn0015797	Rab6	2L	12107287	12109116	39.6219	27.6124
S13383_SI	FBgn0262738	norpA	X	4254428	4254584	323.05	225.051
F48516_SI	FBgn0026620	tacc	3R	559376	561068	77.2203	53.7776
F19105_SI	FBgn0030757	CG9902	X	16435778	16438956	2.24635	1.56414
F42436_SI	FBgn0034158	CG5522	2R	12678244	12679977	56.4685	39.3063
F24927_SI	FBgn0005658	Ets65A	3L	6115076	6117013	14.5958	10.1594
S15667_SI	FBgn0027084	Aats-lys	X	9500653	9501600	44.3912	30.8791
S7711_SI	FBgn0051852	Tap42	2L	13367917	13369021	14.3711	9.99625
S35131_SI	FBgn0033055	tbce	2R	1931939	1932469	25.7179	17.8869
S3023_SI	FBgn0031698	Ncoa6	2L	5323347	5324663	3.73585	2.59828
S24746_SI	FBgn0052418	vito	3L	5769424	5770244	16.3485	11.3691
S29683_SI	FBgn0041160	comm2	3L	15690694	15691560	30.6416	21.305
S56985_SI	FBgn0038820	CG4000	3R	16502164	16502927	456.725	317.526
S56078_SI	FBgn0261113	Xrp1	3R	14750800	14751518	144.462	100.392
S12570_SI	FBgn0000810	fs(1)K10	X	2138490	2140074	16.5822	11.5229
S56139_SI	FBgn0038675	CG6013	3R	14857811	14858131	56.9836	39.5819
S17673_SI	FBgn0052626	CG32626	X	13725735	13726189	70.5011	48.9643
F17216_SI	FBgn0010303	hep	X	12973238	12974600	42.8035	29.7153
S23722_SI	FBgn0026592	Fie	3L	3893978	3894114	64.8407	44.9902
S31222_SI	FBgn0036813	Aut1	3L	18742893	18743583	53.8361	37.3416
S59554_SI	FBgn0000139	ash2	3R	20478504	20478761	41.092	28.5009
S4468_SI	FBgn0031942	CG7203	2L	7752168	7752814	851.685	590.584
F26669_SI	FBgn0011206	bol	3L	9090729	9095907	96.0236	66.5677
S12227_SI	FBgn0024897	b6	X	1583213	1584220	10.0722	6.97991
S63701_SI	FBgn0027341	Gfat1	3RHet	2481086	2481648	91.371	63.3008
F14919_SI	FBgn0004656	fs(1)h	X	7939469	7944316	26.8523	18.6002
S40345_SI	FBgn0014877	Roe1	2R	9442532	9443111	47.7877	33.0891
F51404_SI	FBgn0028734	Fmr1	3R	5927142	5929324	26.9766	18.6727
S5875_SI	FBgn0032189	Ripalpha	2L	10199396	10200236	14.2859	9.88504
S47719_SI	FBgn0035041	CG13594	2R	20508225	20508590	25.4035	17.5744
S34019_SI	FBgn0039916	CG9935	4	656757	657244	28.9856	20.0496
F44241_SI	FBgn0023211	Elongin-C	2R	15333433	15333791	71.9965	49.7839
F41100_SI	FBgn0264962	Inr-a	2R	10757151	10757817	29.2813	20.2454
S44240_SI	FBgn0023211	Elongin-C	2R	15332590	15332884	215.407	148.895
S8890_SI	FBgn0020415	Idgf2	2L	16449803	16450508	40.429	27.9369
S60649_SI	FBgn0000064	Ald	3R	22081688	22082029	296.425	204.809
S20376_SI	FBgn0030996	CG14194	X	19089092	19090070	31.5893	21.8252
S38666_SI	FBgn0037084	Syx6	2R	7108433	7109134	54.9863	37.9847
S17571_SI	FBgn0030514	CG9941	X	13614451	13616010	5.92531	4.09306
S428_SI	FBgn0002593	RpLP1	2L	419952	420146	1469.7	1015.22
S11103_SI	FBgn0032940	Mio	2L	21287391	21287994	40.1159	27.7092
F25230_SI	FBgn0261934	dikar	3L	6721900	6726167	21.1809	14.6292
S62014_SI	FBgn0028671	Vha100-1	3R	24960984	24962139	44.8599	30.9633
F8059_SI	FBgn0028875	nAcRalpha-34E	2L	14089108	14094292	18.9351	13.0693
S17610_SI	FBgn0004047	Yp3	X	13653578	13653839	1095.35	755.856
S31029_SI	FBgn0036775	CG5147	3L	18100948	18101627	22.9606	15.8434
F1793_SI	FBgn0011648	Mad	2L	3146056	3147825	29.0797	20.0604
S17368_SI	FBgn0085388	IP3K2	X	13222184	13222294	35.6974	24.6244
S23654_SI	FBgn0052264	CG32264	3L	3722860	3723105	47.2533	32.5746
F50956_SI	FBgn0000244	by	3R	5353960	5358733	16.9421	11.6769
F48083_SI	FBgn0028993	scro	3LHet	240693	241368	50.0075	34.4649
S31603_SI	FBgn0036888	CG9330	3L	19581223	19581713	94.316	64.9875
S10034_SI	FBgn0032753	CG17572	2L	19071424	19071725	16.5526	11.4047
S50714_SI	FBgn0028708	Mst85C	3R	4876909	4877953	15.0303	10.3552
F8429_SI	FBgn0028888	CG4168	2L	15161882	15163764	19.9942	13.7731
S57485_SI	FBgn0038881	CG16791	3R	17146482	17146879	30.4913	21.0018
S29316_SI	FBgn0036454	CG17839	3L	14874445	14875324	89.916	61.9154
S25503_SI	FBgn0035766	eco	3L	7328542	7328975	17.259	11.8787
F14952_SI	FBgn0029996	Ubc-E2H	X	7981596	7984180	110.554	76.0896
F4810_SI	FBgn0032006	Pvr	2L	8220980	8222114	16.5439	11.3826
F13283_SI	FBgn0026084	cib	X	4004185	4005014	101.715	69.9817
F62308_SI	FBgn0260990	yata	3R	25578552	25580250	35.3931	24.3459
F13848_SI	FBgn0052758	CG32758	X	5613554	5615729	38.4816	26.4612
S10141_SI	FBgn0032774	CG17549	2L	19387050	19387391	131.292	90.2779
S5503_SI	FBgn0040070	Trx-2	2L	9615302	9615448	102.459	70.4505
S30296_SI	FBgn0002284	Prosbeta6	3L	16602500	16603254	62.1542	42.7309
F32422_SI	FBgn0016696	Pitslre	3L	20765705	20769153	72.7306	50.0021
F58926_SI	FBgn0025574	Pli	3R	19685884	19687227	55.4232	38.0925
F20780_SI	FBgn0261811	pico	X	19724248	19727268	14.6427	10.0639
S45578_SI	FBgn0010228	HmgZ	2R	17585893	17586105	133.704	91.8785
S17234_SI	FBgn0030447	CG2200	X	12989478	12989765	28.7714	19.7681
S63399_SI	FBgn0039858	CycG	3R	27426111	27426325	240.575	165.287
S23932_SI	FBgn0003206	Ras64B	3L	4140051	4141398	45.2076	31.0597
F35162_SI	FBgn0000546	EcR	2R	1975378	1981238	14.6485	10.0633
S58982_SI	FBgn0005674	Aats-glupro	3R	19777858	19779100	33.529	23.0278
F24535_SI	FBgn0035601	Uev1A	3L	5355984	5357115	178.14	122.334
S42489_SI	FBgn0028737	Ef1beta	2R	12755996	12756634	584.954	401.647
S1362_SI	FBgn0031417	CG3597	2L	2370152	2370520	142.065	97.5299
S51253_SI	FBgn0261599	RpS29	3R	5604341	5604440	1203.4	826.135
F34813_SI	FBgn0261387	CG17528	2R	702931	705235	20.2257	13.8835
F48058_SI	FBgn0001325	Kr	2R	21114885	21118917	1.13306	0.777732
S41458_SI	FBgn0034025	GalNAc-T1	2R	11401902	11403102	23.0139	15.7947
S7536_SI	FBgn0028965	A16	2L	13019798	13019926	40.9863	28.1286
S40327_SI	FBgn0033853	CG6145	2R	9424876	9425554	82.0722	56.2962
F23302_SI	FBgn0035397	CG11486	3L	3088192	3090406	73.2281	50.22
F17104_SI	FBgn0030418	CG4004	X	12640902	12643818	8.25638	5.66191
F2812_SI	FBgn0083962	CG34126	2L	4991561	4992702	36.7795	25.2174
S22614_SI	FBgn0035272	mRpL46	3L	1777439	1778347	19.1578	13.1343
F25543_SI	FBgn0035772	Sh3beta	3L	7359941	7361084	72.6138	49.7792
F29940_SI	FBgn0010280	Taf4	3L	16113014	16114751	38.1762	26.1658
S44644_SI	FBgn0010411	RpS18	2R	16151752	16151937	1115.07	764.224
S23805_SI	FBgn0035484	CG11594	3L	4023553	4023627	43.2176	29.6181
S8122_SI	FBgn0261563	wb	2L	14327597	14328262	4.9708	3.4059
S6953_SI	FBgn0028490	CG31705	2L	11523304	11524499	92.1119	63.1123
S2435_SI	FBgn0031602	CG15431	2L	4403992	4408120	16.0722	11.0117
F43524_SI	FBgn0027835	Dp1	2R	14306556	14308629	74.0579	50.7375
S40796_SI	FBgn0033929	Tfb1	2R	10251478	10252440	37.3811	25.608
F45053_SI	FBgn0034570	CG10543	2R	16891829	16895245	31.1465	21.3327
F34768_SI	FBgn0040005	CG17883	2R	560782	561144	54.0786	37.0382
S4149_SI	FBgn0259111	Ndae1	2L	7225606	7225856	100.503	68.8312
F48677_SI	FBgn0037298	CG2604	3R	1047354	1049087	79.5279	54.4563
S26342_SI	FBgn0017429	CG5989	3L	8596015	8596303	32.6676	22.3658
S32640_SI	FBgn0041607	asparagine-synthetase	3L	21166218	21168073	21.0409	14.4037
S23233_SI	FBgn0035383	CG2107	3L	2982248	2983042	19.0117	13.013
S28466_SI	FBgn0261933	SmD1	3L	12726464	12727083	8.50416	5.82047
F35780_SI	FBgn0033159	Dscam	2R	3205429	3208269	18.938	12.9616
S4208_SI	FBgn0031904	CG5149	2L	7384486	7384991	40.6134	27.7963
S53932_SI	FBgn0038271	CG3731	3R	10716684	10717012	123.345	84.3937
F28147_SI	FBgn0022959	yps	3L	12114374	12115873	97.8422	66.9416
F13692_SI	FBgn0263987	spoon	X	5306419	5309074	39.9587	27.3373
F32794_SI	FBgn0261258	rgn	3L	21414668	21417516	36.0282	24.6482
S47306_SI	FBgn0023170	RpL39	2R	19949721	19949824	1939.18	1326.61
F34384_SI	FBgn0027101	Dyrk3	4	1228815	1230170	28.6402	19.5913
S11803_SI	FBgn0025635	CG17829	X	520932	522052	10.0494	6.87395
F471_SI	FBgn0043364	cbt	2L	476446	479688	49.6815	33.9719
S41256_SI	FBgn0033998	row	2R	11094032	11095304	22.3174	15.2586
S34762_SI	FBgn0260799	p120ctn	2R	494269	494825	44.1974	30.2167
S3564_SI	FBgn0015623	Cpr	2L	6345031	6345679	93.5265	63.9305
F11583_SI	FBgn0086683	Spf45	2L	22959877	22960923	27.7434	18.9637
S2237_SI	FBgn0031573	CG3407	2L	3810801	3811505	9.71899	6.64295
S48329_SI	FBgn0037239	CG11739	3R	206425	206932	167.308	114.328
S56931_SI	FBgn0015279	Pi3K92E	3R	16454694	16455597	33.6827	23.0154
S11023_SI	FBgn0000239	bur	2L	21174383	21174975	59.5195	40.6693
S39578_SI	FBgn0050051	CG30051	2R	8324224	8324495	16.1987	11.0644
S18397_SI	FBgn0030671	CG8134	X	15598626	15599764	34.2455	23.3836
S14994_SI	FBgn0265464	Traf6	X	8048632	8051419	12.5523	8.56627
S39645_SI	FBgn0033751	CG8818	2R	8405342	8406417	34.4744	23.5237
S22699_SI	FBgn0035290	CG1887	3L	1893408	1894263	55.1292	37.6094
S30269_SI	FBgn0002283	l(3)73Ah	3L	16582347	16582630	26.9475	18.375
F18398_SI	FBgn0030672	CG9281	X	15599839	15601097	103.659	70.6764
S41028_SI	FBgn0033962	CG10153	2R	10644746	10645055	31.8547	21.7059
S36329_SI	FBgn0029093	cathD	2R	3710054	3711074	49.1976	33.5199
S40551_SI	FBgn0020766	Aats-phe	2R	9855813	9857107	20.2164	13.7678
F4333_SI	FBgn0264087	Slob	2L	7646943	7647266	114.297	77.8337
F17107_SI	FBgn0020513	ade5	X	12651069	12652887	87.3079	59.4292
F60299_SI	FBgn0011666	msi	3R	21425992	21434145	31.1957	21.2343
S40067_SI	FBgn0053138	AGBE	2R	9061290	9062301	126.668	86.2173
S30426_SI	FBgn0003410	sina	3L	16849397	16851812	20.7751	14.1403
S25242_SI	FBgn0035713	velo	3L	6738131	6739587	53.2839	36.2668
F16566_SI	FBgn0030323	CG2371	X	11571377	11572622	17.3011	11.7736
F63229_SI	FBgn0039831	CG12054	3R	27054419	27056981	45.3512	30.8362
S31858_SI	FBgn0036918	CG7770	3L	19916771	19916994	27.7058	18.8339
S19806_SI	FBgn0030882	GS	X	17791724	17792108	110.118	74.8518
S22008_SI	FBgn0035162	CG13900	3L	827877	829851	37.1638	25.2517
S23693_SI	FBgn0004888	Scsalpha	3L	3817437	3817721	110.003	74.7429
S9566_SI	FBgn0032666	CG5758	2L	18128474	18129862	133.201	90.5036
F15821_SI	FBgn0005391	Yp2	X	9946382	9946669	697.758	474.074
F17973_SI	FBgn0030582	CG14411	X	14727177	14730295	18.7807	12.7581
S26843_SI	FBgn0015296	Shc	3L	9420487	9421771	26.1849	17.7799
S42491_SI	FBgn0034162	CG6426	2R	12758775	12758945	66.2342	44.9667
S21562_SI	FBgn0039965	CG13865	X	22416289	22417005	32.851	22.2926
S28144_SI	FBgn0036248	ssp	3L	12112072	12112889	17.8286	12.0982
F8980_SI	FBgn0027779	VhaSFD	2L	16722883	16724001	111.304	75.5024
S41611_SI	FBgn0265991	Zasp52	2R	11650070	11650775	122.104	82.814
F43019_SI	FBgn0029006	lack	2R	13490407	13491966	27.2114	18.455
F2304_SI	FBgn0000547	ed	2L	4113621	4115749	32.2512	21.872
S49647_SI	FBgn0037467	CG1104	3R	2897638	2898296	22.0906	14.9763
F27598_SI	FBgn0036134	fd68A	3L	11107269	11108518	59.3307	40.2182
S47528_SI	FBgn0002787	Rpn8	2R	20290955	20292050	61.7743	41.8692
F16096_SI	FBgn0030228	BTBD9	X	10664596	10666187	14.8735	10.0795
S32209_SI	FBgn0001247	Ide	3L	20365799	20366005	35.3042	23.9185
F9253_SI	FBgn0032633	Lrch	2L	17368742	17371820	7.24778	4.91028
S1182_SI	FBgn0004507	GlyP	2L	2135038	2136644	322.16	218.246
F16434_SI	FBgn0001145	Gs2	X	11318303	11318487	95.6995	64.8308
F59600_SI	FBgn0003429	slo	3R	20532995	20537317	48.8097	33.0643
F52091_SI	FBgn0046225	CG17230	3R	7289749	7293094	10.6604	7.21881
F12175_SI	FBgn0025394	inc	X	1409411	1411648	41.5135	28.1053
F13485_SI	FBgn0011760	ctp	X	4592330	4596067	254.892	172.543
S39929_SI	FBgn0010488	NAT1	2R	8808490	8810315	95.18	64.4274
S62550_SI	FBgn0039737	CG7920	3R	25836925	25837329	170.407	115.349
S47944_SI	FBgn0035086	CG12851	2R	20840576	20842004	17.3041	11.7043
S2829_SI	FBgn0016075	vkg	2L	5012144	5013144	132.729	89.7744
F20886_SI	FBgn0031090	Rab35	X	20049799	20051869	32.5379	22.0057
S43953_SI	FBgn0034419	CG15111	2R	15027381	15028539	66.552	45.0091
S16644_SI	FBgn0001218	Hsc70-3	X	11695729	11698491	110.42	74.6726
S6207_SI	FBgn0262782	Mdh1	2L	10393847	10394944	315.787	213.551
S28407_SI	FBgn0036298	nst	3L	12520315	12520832	21.4814	14.5263
F30687_SI	FBgn0036725	CG18265	3L	17442493	17450297	3.33265	2.25324
S39285_SI	FBgn0033691	CG8860	2R	8066988	8067407	104.613	70.7158
F30101_SI	FBgn0011693	Pdh	3L	16346780	16347181	653.78	441.919
F56076_SI	FBgn0261113	Xrp1	3R	14745510	14747041	34.753	23.4791
S42519_SI	FBgn0004784	inaC	2R	12788342	12788530	213.56	144.267
S15874_SI	FBgn0028342	l(1)G0230	X	10107314	10107518	85.8965	58.0214
F11449_SI	FBgn0025674	CycK	2L	22128264	22130142	27.4639	18.5493
S54258_SI	FBgn0038331	CG5073	3R	11199108	11199959	89.5454	60.4778
F61446_SI	FBgn0005659	Ets98B	3R	23572385	23574088	18.4753	12.4764
S10007_SI	FBgn0263198	Acn	2L	19047420	19047654	61.1244	41.2654
F60085_SI	FBgn0039298	to	3R	21066590	21067390	39.3297	26.5476
S13771_SI	FBgn0259150	CG42265	X	5544600	5549217	20.832	14.0581
S57783_SI	FBgn0264490	Eip93F	3R	17821242	17821493	92.5641	62.4501
S6221_SI	FBgn0051716	Cnot4	2L	10401334	10401594	56.5861	38.1635
S24120_SI	FBgn0035529	CG1319	3L	4292831	4293432	75.2987	50.7766
S17412_SI	FBgn0030482	CG1673	X	13294263	13295257	47.9987	32.3633
F48299_SI	FBgn0037234	CG9795	3R	150595	152101	24.0211	16.1936
S45422_SI	FBgn0010470	Fkbp13	2R	17374672	17375350	88.3004	59.5261
S23889_SI	FBgn0035495	CG14989	3L	4090039	4090142	415.729	280.254
S7696_SI	FBgn0032506	CG9395	2L	13349823	13351394	26.6046	17.9306
F39415_SI	FBgn0033715	CG8490	2R	8222937	8223710	10.6951	7.20535
S63652_SI	FBgn0039955	CG41099	3RHet	1685370	1686789	35.4864	23.9061
S55615_SI	FBgn0038552	CG18012	3R	13635580	13636140	19.5137	13.1439
F21124_SI	FBgn0085387	shakB	X	20632098	20643800	22.8664	15.4015
F25644_SI	FBgn0035791	CG8539	3L	7490311	7490937	23.6212	15.9067
S8039_SI	FBgn0027348	bgm	2L	14018686	14019328	197.515	133.002
F63220_SI	FBgn0039830	CG1746	3R	27044665	27044773	267.071	179.829
S24962_SI	FBgn0020765	Acp65Aa	3L	6145150	6145686	8.72039	5.87166
F40298_SI	FBgn0004638	drk	2R	9382727	9384656	56.7791	38.2223
S10524_SI	FBgn0263773	fok	2L	20084578	20085064	86.4875	58.1997
F21632_SI	FBgn0035106	rno	3L	187207	196603	9.20589	6.1948
F55771_SI	FBgn0020238	14-3-3epsilon	3R	14073937	14075030	390.227	262.467
S169_SI	FBgn0051973	Cda5	2L	27053	27490	21.462	14.4353
S6512_SI	FBgn0032297	CG17124	2L	10755904	10756325	35.1417	23.6302
S52256_SI	FBgn0017581	Lk6	3R	7589206	7590179	113.547	76.3447
S19589_SI	FBgn0263706	CG43658	X	17350590	17354476	10.3894	6.98435
S25135_SI	FBgn0035704	CG10144	3L	6486814	6488121	2.22881	1.49812
F35580_SI	FBgn0029508	Tsp42Ea	2R	2881878	2881989	58.1871	39.1094
F34005_SI	FBgn0025936	Eph	4	640474	642498	13.484	9.06183
S2828_SI	FBgn0031670	CG3887	2L	5011412	5012127	36.5686	24.5749
S39691_SI	FBgn0022764	Sin3A	2R	8464073	8464498	45.3099	30.444
F17118_SI	FBgn0052647	CG32647	X	12667614	12670831	58.148	39.0661
S333_SI	FBgn0031238	CG3645	2L	253446	253890	6.40429	4.3023
F16666_SI	FBgn0262684	CG43154	X	11728746	11731493	33.0239	22.1623
S31196_SI	FBgn0036805	Chmp1	3L	18676244	18676908	60	40.2616
F14524_SI	FBgn0263993	CG43736	X	6769965	6772516	6.7355	4.51945
F12383_SI	FBgn0261954	east	X	1908375	1912037	10.9603	7.35311
F18595_SI	FBgn0001105	Gbeta13F	X	15754778	15755525	27.2392	18.2638
S2403_SI	FBgn0026319	Traf4	2L	4378906	4380716	8.10434	5.43375
S8065_SI	FBgn0028526	CG15293	2L	14108057	14109140	80.3966	53.9038
S36452_SI	FBgn0033246	ACC	2R	3862809	3863678	225.034	150.878
S48567_SI	FBgn0037279	CG1129	3R	641009	641747	16.5491	11.0896
S45302_SI	FBgn0016726	RpL29	2R	17181559	17181666	1683.6	1128.03
S61824_SI	FBgn0015589	Apc	3R	24658023	24662208	32.394	21.7027
S17393_SI	FBgn0030478	CG1640	X	13272580	13273403	106.925	71.6315
F15347_SI	FBgn0261549	rdgA	X	8918657	8923509	331.341	221.9
S12427_SI	FBgn0025626	CG4281	X	1956980	1958521	22.4623	15.0389
S41314_SI	FBgn0265194	trpm	2R	11158136	11158326	22.2994	14.9291
S51950_SI	FBgn0086472	RpS25	3R	7041415	7041691	2166.52	1450.12
S62448_SI	FBgn0003861	trp	3R	25742142	25742361	634.542	424.464
S42656_SI	FBgn0034184	CG9646	2R	12938222	12938669	80.4782	53.8157
S24533_SI	FBgn0035600	CG4769	3L	5354795	5355088	116.677	78.0139
S7720_SI	FBgn0032514	CG9302	2L	13376455	13376975	5.64415	3.77341
S10251_SI	FBgn0032796	CG10188	2L	19502335	19506361	19.4373	12.9923
S35591_SI	FBgn0029508	Tsp42Ea	2R	2890725	2890886	77.1229	51.5439
F6204_SI	FBgn0032236	mRpS7	2L	10386862	10387652	33.4358	22.3456
F45588_SI	FBgn0004362	HmgD	2R	17603197	17604232	57.194	38.2192
F3425_SI	FBgn0031769	CG9135	2L	6052722	6053877	15.0887	10.0827
F15649_SI	FBgn0052699	CG32699	X	9465570	9467150	37.603	25.1242
S52602_SI	FBgn0038016	MBD-R2	3R	8178336	8179666	22.4456	14.9962
S26891_SI	FBgn0036004	Jarid2	3L	9471658	9478096	13.9815	9.33828
F48158_SI	FBgn0028697	RpL15	3LHet	2397791	2398454	902.748	602.853
S47880_SI	FBgn0066084	RpL41	2R	20791221	20791311	3358.92	2242.63
S51422_SI	FBgn0037789	CG6208	3R	5946121	5947122	31.029	20.7148
S15038_SI	FBgn0030026	sni	X	8135534	8136176	22.4289	14.9674
S23873_SI	FBgn0016013	Faa	3L	4072032	4072431	58.303	38.9058
S4253_SI	FBgn0031912	CG5261	2L	7429167	7429515	126.871	84.6467
S18130_SI	FBgn0030613	Rab3-GEF	X	15003730	15003802	33.3263	22.2328
S51632_SI	FBgn0024957	Irp-1B	3R	6234661	6235379	25.7901	17.2041
F37928_SI	FBgn0033466	Pal1	2R	5849731	5850536	19.4545	12.9734
F31410_SI	FBgn0026630	nes	3L	19250382	19251464	47.9472	31.9719
S42706_SI	FBgn0050456	CG30456	2R	12994138	12995047	16.8596	11.2422
S34764_SI	FBgn0032997	CG17486	2R	506535	508338	22.2012	14.8035
S55800_SI	FBgn0010877	l(3)05822	3R	14114588	14115429	49.724	33.149
S6065_SI	FBgn0027491	Cdk5alpha	2L	10308548	10308753	122.975	81.9811
F14394_SI	FBgn0029895	CG14441	X	6610022	6613412	21.9062	14.6012
F38419_SI	FBgn0263102	psq	2R	6502038	6504785	76.1515	50.7458
F13070_SI	FBgn0052791	CG32791	X	3401278	3407685	2.43184	1.62039
S30080_SI	FBgn0040074	retinin	3L	16325151	16325889	559.457	372.681
S47259_SI	FBgn0011726	tsr	2R	19932515	19932705	65.9731	43.9452
S4802_SI	FBgn0032005	Snx6	2L	8218071	8218504	93.6598	62.3809
S3661_SI	FBgn0031820	DLP	2L	6486172	6486352	23.3302	15.5332
F16377_SI	FBgn0030293	CG1737	X	11245724	11249572	13.3786	8.90613
S34991_SI	FBgn0259979	CG17337	2R	1587548	1587717	72.4057	48.1944
F34754_SI	FBgn0040007	RpL38	2R	402893	403824	279.188	185.821
S18092_SI	FBgn0030608	Lsd-2	X	14969781	14970253	88.2643	58.7445
S39535_SI	FBgn0033730	Cpr49Ag	2R	8295617	8296028	114.105	75.9401
F29737_SI	FBgn0264908	pHCl	3L	15841678	15844998	19.7148	13.1197
F26920_SI	FBgn0010408	RpS9	3L	9504156	9504405	993.376	661.06
F47143_SI	FBgn0034946	CG3065	2R	19857830	19859756	17.6355	11.7342
F48272_SI	FBgn0041605	cpx	3R	121290	130357	175.139	116.527
S40062_SI	FBgn0086532	Spt-I	2R	9057395	9057760	26.2583	17.4683
S37950_SI	FBgn0261014	TER94	2R	5880489	5881064	115.043	76.527
S17809_SI	FBgn0030555	Fbxl4	X	14129866	14130474	42.4253	28.2209
F43252_SI	FBgn0034282	Mapmodulin	2R	13753683	13754758	94.3812	62.7712
S27210_SI	FBgn0036058	CG6707	3L	9887907	9888976	102.864	68.4084
S35284_SI	FBgn0033079	Fmo-2	2R	2529923	2530388	78.6588	52.3032
S9333_SI	FBgn0027885	Aac11	2L	17475910	17476096	72.176	47.9888
S58972_SI	FBgn0001098	Gdh	3R	19763454	19763773	235.897	156.842
S34977_SI	FBgn0033032	kune	2R	1559246	1560305	16.906	11.2391
F3786_SI	FBgn0028990	Spn27A	2L	6671065	6673347	21.8809	14.543
S37334_SI	FBgn0086656	shrb	2R	5029651	5030160	147.557	98.0708
S23170_SI	FBgn0044452	Atg2	3L	2774568	2780677	24.2318	16.1045
S39687_SI	FBgn0033755	ClC-b	2R	8461739	8462125	22.6744	15.0691
S28153_SI	FBgn0002565	Lsp2	3L	12122493	12124796	55.7862	37.0645
S18850_SI	FBgn0040207	kat80	X	16161040	16161748	22.4353	14.904
S46972_SI	FBgn0034918	wibg	2R	19743478	19744457	17.0324	11.3144
S50893_SI	FBgn0261552	ps	3R	5266403	5267387	33.2304	22.0667
F60765_SI	FBgn0263289	scrib	3R	22426969	22429773	29.6285	19.6737
S53335_SI	FBgn0038166	CG9588	3R	9500814	9501458	32.4328	21.5313
S9799_SI	FBgn0032703	CG10343	2L	18703910	18704454	34.5193	22.9146
F134_SI	FBgn0262124	uex	2RHet	3136443	3137488	22.9232	15.2107
S21134_SI	FBgn0085387	shakB	X	20663382	20663571	21.7468	14.4277
F14622_SI	FBgn0029939	CG9650	X	7131084	7135965	5.47104	3.62903
S17698_SI	FBgn0264981	mamo	X	13879247	13879887	14.1024	9.35159
F51469_SI	FBgn0037796	CG12814	3R	5996878	5998150	38.9824	25.8479
S10256_SI	FBgn0032797	CG10186	2L	19511228	19511373	33.7911	22.3999
S28222_SI	FBgn0260941	app	3L	12199338	12201037	78.0746	51.7525
S29395_SI	FBgn0086690	cp309	3L	15059341	15060078	57.607	38.1559
S62316_SI	FBgn0001297	kay	3R	25617509	25619838	50.9276	33.7296
F1077_SI	FBgn0031374	CG7337	2L	1942785	1944289	42.4997	28.1453
S14579_SI	FBgn0029932	CG4607	X	6965435	6966722	59.7713	39.5806
S38092_SI	FBgn0050011	gem	2R	6024100	6024977	190.453	126.114
S4679_SI	FBgn0031985	mon2	2L	8117927	8118849	23.2003	15.3628
F25493_SI	FBgn0035763	CG8602	3L	7319373	7321942	31.6145	20.9178
F59821_SI	FBgn0029157	ssh	3R	20764432	20767503	19.2182	12.7152
S51846_SI	FBgn0011768	Fdh	3R	6696628	6697747	69.1732	45.7503
F15195_SI	FBgn0030049	Trf4-1	X	8460330	8464192	31.6847	20.9524
F30102_SI	FBgn0011693	Pdh	3L	16347238	16347397	355.032	234.729
F22360_SI	FBgn0043458	CG12084	3L	1491984	1492463	24.3818	16.1191
S35755_SI	FBgn0033153	Gadd45	2R	3136666	3138160	19.8133	13.0988
S2490_SI	FBgn0011603	ine	2L	4468667	4469618	39.2643	25.9516
F32446_SI	FBgn0037024	CG4365	3L	20792243	20793181	44.5743	29.4485
S6744_SI	FBgn0032341	Reps	2L	11100963	11103169	18.2062	12.0271
S33795_SI	FBgn0053481	dpr7	4	271941	272151	75.9727	50.1838
S14282_SI	FBgn0014026	RpL7A	X	6425868	6426238	1527.83	1008.6
S18277_SI	FBgn0263257	cngl	X	15313996	15315661	46.08	30.4163
S50609_SI	FBgn0262614	pyd	3R	4660999	4661232	64.5817	42.6271
F8893_SI	FBgn0020414	Idgf3	2L	16452194	16455194	9.2499	6.10271
S45054_SI	FBgn0050291	CG30291	2R	16895260	16895812	37.8184	24.9504
S11332_SI	FBgn0032956	Cul-2	2L	21662084	21662452	30.823	20.3348
S32328_SI	FBgn0036999	isoQC	3L	20468665	20470103	13.705	9.03926
S21651_SI	FBgn0027587	CG7028	3L	208372	208908	24.3182	16.0382
F43047_SI	FBgn0034258	eIF3-S8	2R	13553727	13556780	146.373	96.4848
S33789_SI	FBgn0039897	CG1674	4	265806	266529	20.7083	13.6466
F14772_SI	FBgn0016041	Tom40	X	7632934	7634011	54.0231	35.5979
S38543_SI	FBgn0050015	CG30015	2R	6726607	6730355	45.7202	30.1263
F41096_SI	FBgn0264962	Inr-a	2R	10754118	10755676	16.4809	10.8585
S25885_SI	FBgn0011817	nmo	3L	8041170	8041543	27.6177	18.1953
S51421_SI	FBgn0037788	CG3940	3R	5944236	5945142	94.9663	62.5578
F97_SI	FBgn0085638	CG41378	2RHet	1605713	1606048	14.4926	9.54593
S18388_SI	FBgn0030669	CG9240	X	15594205	15594840	60.1824	39.6354
F27555_SI	FBgn0020412	JIL-1	3L	11071852	11075055	24.1428	15.8991
S49704_SI	FBgn0051248	CG31248	3R	2956139	2956630	63.5435	41.828
S29808_SI	FBgn0036550	CG17026	3L	15969199	15969528	56.114	36.9231
S47832_SI	FBgn0015801	Reg-5	2R	20680314	20680929	11.6948	7.69364
F19049_SI	FBgn0026575	hang	X	16329178	16331531	25.7423	16.9338
S51280_SI	FBgn0037758	CG9467	3R	5623491	5626312	54.1435	35.5993
S61748_SI	FBgn0039594	CG9990	3R	24520315	24520646	17.0873	11.2304
S58614_SI	FBgn0002622	RpS3	3R	19184534	19184612	300.652	197.582
S45474_SI	FBgn0003731	Egfr	2R	17444139	17447482	29.2894	19.2479
F14355_SI	FBgn0062413	Ctr1A	X	6560883	6562291	26.2589	17.2547
F26163_SI	FBgn0035880	CG17352	3L	8345455	8347283	151.985	99.8441
S20677_SI	FBgn0031052	CG14215	X	19549331	19553440	12.2985	8.07803
S2731_SI	FBgn0031649	hoe2	2L	4933047	4933959	33.0829	21.7282
S46099_SI	FBgn0034753	CG2852	2R	18532446	18533039	157.605	103.505
S29313_SI	FBgn0036454	CG17839	3L	14871983	14872661	21.368	14.0301
S14762_SI	FBgn0029958	Pdp	X	7626347	7626914	42.7745	28.0837
S29951_SI	FBgn0011016	SsRbeta	3L	16123606	16124083	111.518	73.2112
F14845_SI	FBgn0029976	snz	X	7810988	7812477	31.532	20.695
F15738_SI	FBgn0052698	CG32698	X	9742934	9749482	6.00929	3.94388
S49667_SI	FBgn0003884	alphaTub84B	3R	2912321	2912466	177.537	116.483
S40321_SI	FBgn0260964	Vmat	2R	9415393	9415891	39.7784	26.0933
S47031_SI	FBgn0015268	Nap1	2R	19793128	19793316	186.277	122.189
F12605_SI	FBgn0023529	CG2918	X	2165065	2167984	33.3983	21.9064
S20889_SI	FBgn0031090	Rab35	X	20052929	20053905	17.5959	11.5401
F30761_SI	FBgn0000567	Eip74EF	3L	17551772	17555858	16.1528	10.5892
F4859_SI	FBgn0003502	Btk29A	2L	8258755	8260636	24.3056	15.9328
F33661_SI	FBgn0017545	RpS3A	4	87466	87833	1037.81	680.289
S46681_SI	FBgn0264339	CG43795	2R	19343706	19345388	16.1439	10.577
S19311_SI	FBgn0030796	CG4829	X	16719670	16720527	49.1643	32.2061
F45174_SI	FBgn0050389	CG30389	2R	17035770	17037450	25.8019	16.9012
F54174_SI	FBgn0003721	Tm1	3R	11133312	11134501	60.9192	39.8958
S33012_SI	FBgn0037116	CG7158	3L	21668332	21669468	26.7189	17.4922
F41547_SI	FBgn0023441	fus	2R	11544823	11545906	40.2136	26.3261
S7977_SI	FBgn0032538	CG16885	2L	13932559	13933796	146.445	95.8621
S47239_SI	FBgn0022708	Adk2	2R	19912955	19913400	148.128	96.9611
S40781_SI	FBgn0085408	Shroom	2R	10238416	10238673	45.2304	29.6052
S30868_SI	FBgn0052190	NUCB1	3L	17790838	17792652	28.1671	18.434
S53944_SI	FBgn0038275	CG3817	3R	10724435	10725339	10.1341	6.63202
S1957_SI	FBgn0031530	pgant2	2L	3404460	3405878	23.9088	15.638
S45822_SI	FBgn0034706	CG11275	2R	18068781	18070147	26.1823	17.1156
S51331_SI	FBgn0053208	Mical	3R	5828769	5828973	58.0954	37.9696
S21957_SI	FBgn0035153	ebd1	3L	682885	684691	21.3904	13.9798
S53378_SI	FBgn0002937	ninaB	3R	9526791	9527299	29.5686	19.3165
F53326_SI	FBgn0038165	Task6	3R	9492768	9494556	27.7054	18.0972
S36545_SI	FBgn0028563	sut1	2R	3973832	3974656	6.68747	4.36811
S49000_SI	FBgn0250753	exba	3R	1423926	1424064	85.3706	55.759
F62698_SI	FBgn0039757	RpS7	3R	26034212	26034742	310.279	202.65
S9972_SI	FBgn0086710	RpL30	2L	19008949	19009137	757.268	494.577
S38640_SI	FBgn0033581	CG12391	2R	7035107	7037016	16.3496	10.6779
S26762_SI	FBgn0035978	UGP	3L	9345018	9345427	124.211	81.1013
F11812_SI	FBgn0020381	Dredd	X	528158	529341	15.1011	9.85674
S47976_SI	FBgn0035091	CG3829	2R	20876203	20876430	16.4046	10.705
F13753_SI	FBgn0259994	CG42492	X	5519709	5523057	55.0811	35.9349
S44232_SI	FBgn0013325	RpL11	2R	15330123	15330245	784.905	512.064
F10523_SI	FBgn0263773	fok	2L	20081606	20083015	191.936	125.213
F22030_SI	FBgn0035166	CG13902	3L	839980	840990	20.9069	13.6388
S23270_SI	FBgn0052485	CG32485	3L	3051005	3051765	73.6353	48.0337
S62445_SI	FBgn0003861	trp	3R	25741335	25741489	562.706	366.996
F15108_SI	FBgn0030037	CG12125	X	8327950	8328986	17.4155	11.3566
S4537_SI	FBgn0020618	Rack1	2L	7827061	7827246	654.9	426.97
S9537_SI	FBgn0000120	Arr1	2L	18078916	18079723	559.077	364.458
S28985_SI	FBgn0052137	CG32137	3L	13954273	13955747	25.8085	16.824
F54731_SI	FBgn0040071	tara	3R	12082500	12086024	17.7586	11.5752
S28657_SI	FBgn0036337	CG11255	3L	13013082	13013926	99.9742	65.1621
S52686_SI	FBgn0086134	Prosalpha2	3R	8257789	8257944	40.3723	26.3127
S47003_SI	FBgn0034920	CG5597	2R	19776004	19776300	42.4151	27.6416
S50350_SI	FBgn0261108	Atg13	3R	4175537	4178539	16.6877	10.8703
S44715_SI	FBgn0034504	CG8929	2R	16217214	16217669	40.89	26.6301
S1763_SI	FBgn0027571	CG3523	2L	3056598	3056924	50.0203	32.5626
F58994_SI	FBgn0039132	AP-1sigma	3R	19786620	19787226	90.9569	59.207
F11704_SI	FBgn0001337	Exp6	X	365052	365965	27.7227	18.045
S62446_SI	FBgn0003861	trp	3R	25741549	25741709	809.284	526.72
F52025_SI	FBgn0004595	pros	3R	7217640	7233349	80.5167	52.3993
F8186_SI	FBgn0005771	noc	2L	14491638	14494019	23.0752	15.017
S13957_SI	FBgn0029822	CG12236	X	5804466	5805822	21.8385	14.2054
S59048_SI	FBgn0020647	KrT95D	3R	19831410	19831717	14.9274	9.70775
S49402_SI	FBgn0261641	CG42724	3R	2188121	2188485	46.3732	30.1493
S63190_SI	FBgn0039827	CG1544	3R	27028770	27028958	11.5808	7.52883
S22522_SI	FBgn0035253	CG7971	3L	1658520	1658590	47.871	31.1199
S32180_SI	FBgn0036974	eRF1	3L	20344194	20344349	89.7377	58.3363
S16860_SI	FBgn0030367	Cyp311a1	X	11923787	11924391	26.144	16.9916
S63405_SI	FBgn0011655	Med	3R	27436768	27437466	8.06835	5.24375
S15131_SI	FBgn0030041	CG12116	X	8361476	8363040	415.651	270.099
S17367_SI	FBgn0085388	IP3K2	X	13221699	13221967	30.4272	19.7674
S43505_SI	FBgn0063497	GstE3	2R	14288218	14288972	44.0494	28.6115
F51650_SI	FBgn0001235	hth	3R	6333283	6337259	25.4089	16.5014
S34151_SI	FBgn0025726	unc-13	4	894261	894552	83.5373	54.2288
S32668_SI	FBgn0037057	CG10512	3L	21200536	21201192	64.679	41.9786
S46630_SI	FBgn0034856	yellow-d2	2R	19269032	19270114	35.7325	23.1866
F39171_SI	FBgn0033673	CG8298	2R	7878570	7879855	22.4915	14.5939
S7063_SI	FBgn0032382	Mal-B2	2L	11852081	11852221	79.9662	51.8818
F30700_SI	FBgn0036728	CG7580	3L	17467994	17468235	34.5593	22.4198
S42657_SI	FBgn0034184	CG9646	2R	12939327	12940649	60.8761	39.4848
F51194_SI	FBgn0037737	Pnn	3R	5566921	5567878	16.0808	10.4279
S43806_SI	FBgn0034398	CG15098	2R	14720877	14721289	202.531	131.323
S42667_SI	FBgn0026721	fat-spondin	2R	12945697	12946804	46.4315	30.1014
S57081_SI	FBgn0019936	RpS20	3R	16647903	16647995	531.28	344.377
S52703_SI	FBgn0086687	desat1	3R	8270521	8270840	70.0923	45.4236
S8525_SI	FBgn0028370	kek3	2L	15581859	15583579	11.5757	7.49937
F50887_SI	FBgn0261552	ps	3R	5245243	5245769	36.7367	23.7971
S9757_SI	FBgn0032694	MESR3	2L	18660209	18661776	26.6715	17.2751
S61541_SI	FBgn0003890	betaTub97EF	3R	23792730	23792923	182.26	118.036
S24347_SI	FBgn0261797	Dhc64C	3L	4807892	4811490	31.6248	20.4769
S58900_SI	FBgn0260634	eIF4G2	3R	19635550	19638307	24.382	15.782
S10286_SI	FBgn0032801	CG10165	2L	19527281	19527705	19.0741	12.3459
S56871_SI	FBgn0038803	CG5191	3R	16396812	16398722	38.0662	24.6387
S61710_SI	FBgn0001215	Hrb98DE	3R	24428734	24429040	83.5102	54.0519
S3939_SI	FBgn0017551	Rca1	2L	6852324	6853876	7.27816	4.70991
S40729_SI	FBgn0027538	beta4GalNAcTA	2R	10147993	10148655	20.8284	13.4744
S44599_SI	FBgn0034485	CG11099	2R	16125198	16125509	67.3911	43.5959
S47540_SI	FBgn0259210	prom	2R	20302931	20303196	93.1675	60.2645
S53202_SI	FBgn0038143	CG9813	3R	9203255	9203383	31.2576	20.2157
S34267_SI	FBgn0011642	Zyx	4	1078836	1079130	59.45	38.4459
S12622_SI	FBgn0044047	Ilp6	X	2225526	2225880	65.6282	42.4319
S18859_SI	FBgn0030731	Mfe2	X	16166558	16167848	40.2797	26.0354
F60602_SI	FBgn0039406	RpL34a	3R	21884702	21884776	263.814	170.493
S47630_SI	FBgn0016687	Nurf-38	2R	20446490	20446655	167.321	108.113
F53322_SI	FBgn0004587	B52	3R	9488677	9491248	31.6601	20.4554
S21938_SI	FBgn0035147	Gale	3L	650584	651311	109.096	70.4844
F12274_SI	FBgn0261548	CG42666	X	1744653	1747700	6.43413	4.15632
S7834_SI	FBgn0051814	CG31814	2L	13676860	13679117	7.99314	5.16224
F1407_SI	FBgn0031428	CG9886	2L	2422086	2424647	9.72429	6.2795
S51011_SI	FBgn0037716	CG8273	3R	5403764	5405818	8.70872	5.62092
S49216_SI	FBgn0037391	CG2017	3R	1684365	1685242	41.4508	26.7476
S55801_SI	FBgn0010877	l(3)05822	3R	14115488	14115742	26.6806	17.2163
S57755_SI	FBgn0038912	CG6656	3R	17703189	17703510	58.9186	38.0169
S22665_SI	FBgn0042712	HBS1	3L	1862881	1865139	13.8342	8.9226
S48339_SI	FBgn0003882	tub	3R	214181	215535	42.8725	27.6483
S54846_SI	FBgn0038424	CG17565	3R	12260007	12260462	43.0054	27.7273
S37937_SI	FBgn0027619	Adam	2R	5857424	5857712	67.6062	43.5857
F56765_SI	FBgn0261550	CG42668	3R	16135066	16136360	10.1869	6.56599
F33946_SI	FBgn0004607	zfh2	4	557801	558999	25.3235	16.3216
S10189_SI	FBgn0032782	Rab9	2L	19434923	19435841	52.7114	33.9545
S45328_SI	FBgn0034618	CG9485	2R	17205114	17205291	115.041	74.1031
F26819_SI	FBgn0035986	CG4022	3L	9399279	9402291	10.6935	6.88787
F6643_SI	FBgn0032322	CG16743	2L	10972465	10973408	22.8772	14.7349
S28589_SI	FBgn0036316	CG10960	3L	12817980	12819405	42.2042	27.1813
S3687_SI	FBgn0000320	eya	2L	6527447	6528191	38.364	24.7077
S14748_SI	FBgn0029955	CG15478	X	7606816	7608524	12.196	7.84985
S12952_SI	FBgn0003285	rst	X	2846241	2848563	5.93671	3.8211
S9339_SI	FBgn0024689	fws	2L	17478442	17479113	29.5599	19.0259
S5915_SI	FBgn0032195	CG4908	2L	10223141	10224442	11.0542	7.11427
S307_SI	FBgn0086902	kis	2L	216632	218885	23.0395	14.8249
S32708_SI	FBgn0012034	AcCoAS	3L	21265348	21265537	129.946	83.6091
S49934_SI	FBgn0015568	alpha-Est1	3R	3371455	3372877	71.6136	46.0716
S34714_SI	FBgn0058042	CG40042	2LHet	168463	168745	65.7886	42.3085
S49158_SI	FBgn0028690	Rpn5	3R	1615492	1616546	11.9588	7.68893
S36608_SI	FBgn0263593	Lpin	2R	4026627	4027127	65.5172	42.1216
S62920_SI	FBgn0039789	CG9717	3R	26409742	26410605	42.1494	27.096
F24849_SI	FBgn0053993	CG33993	3L	5926136	5927091	10.8059	6.94543
S57524_SI	FBgn0002781	mod(mdg4)	3R	17197885	17198802	27.6075	17.7399
S28597_SI	FBgn0036317	CG10948	3L	12838157	12838768	40.9626	26.3177
F35474_SI	FBgn0265935	coro	2R	2749506	2750794	40.6505	26.1171
S54216_SI	FBgn0019925	Surf4	3R	11169375	11170072	75.5597	48.5443
F59314_SI	FBgn0259685	crb	3R	20139371	20140263	45.0614	28.9471
S2476_SI	FBgn0261606	RpL27A	2L	4457740	4458057	1548.7	994.834
F5081_SI	FBgn0028394	CG17834	2L	8537231	8537932	4.72157	3.0322
S18619_SI	FBgn0030703	MSBP	X	15781600	15782301	89.7412	57.6244
S63107_SI	FBgn0016123	Aph-4	3R	26877707	26878262	76.5223	49.1356
S52966_SI	FBgn0038106	CG7488	3R	8821342	8822346	11.0215	7.0728
S25786_SI	FBgn0001208	Hn	3L	7756012	7756266	205.549	131.897
F13706_SI	FBgn0029763	CG4165	X	5319176	5321252	29.1139	18.6787
S26667_SI	FBgn0043806	CG32032	3L	9087669	9087956	32.6431	20.9382
S16713_SI	FBgn0030350	SelG	X	11781664	11782277	81.6437	52.3564
S19475_SI	FBgn0002590	RpS5a	X	17040831	17041233	711.264	456.099
S22240_SI	FBgn0025682	scf	3L	1299319	1300389	36.9591	23.6985
S51456_SI	FBgn0086359	Invadolysin	3R	5983574	5984856	54.5898	35.0031
S16468_SI	FBgn0030304	Cyp4g15	X	11376731	11377139	85.3919	54.7532
S15444_SI	FBgn0030093	dalao	X	9043342	9046009	11.3673	7.2873
S9535_SI	FBgn0000120	Arr1	2L	18078269	18078496	134.764	86.3915
S61494_SI	FBgn0027579	CG5508	3R	23757410	23757747	45.6377	29.2529
S2215_SI	FBgn0004893	bowl	2L	3781904	3784121	10.4375	6.68892
S5403_SI	FBgn0011232	scat	2L	9432281	9435341	17.5212	11.2209
S40661_SI	FBgn0050069	CG30069	2R	10075611	10085873	11.7473	7.52241
S56577_SI	FBgn0002940	ninaE	3R	15713121	15713681	2361.03	1511.61
S40641_SI	FBgn0033906	CG8331	2R	10060089	10060188	68.064	43.5757
S1682_SI	FBgn0250786	Chd1	2L	2980636	2985177	20.5038	13.1199
S22644_SI	FBgn0027790	GV1	3L	1822394	1822903	62.4817	39.9727
S31193_SI	FBgn0036804	Sgf11	3L	18674137	18674936	17.7721	11.3668
S17840_SI	FBgn0030558	CG1461	X	14158064	14158357	58.6606	37.5121
F26881_SI	FBgn0052043	CG32043	3L	9454988	9457806	14.8673	9.50384
S23729_SI	FBgn0035470	CG14980	3L	3898004	3898797	10.3643	6.62467
F33966_SI	FBgn0022361	Pur-alpha	4	586227	587883	84.3488	53.911
S1511_SI	FBgn0031449	CG31689	2L	2739089	2739297	82.9909	53.0354
S50346_SI	FBgn0037580	DppIII	3R	4171181	4173187	18.5989	11.8855
S19000_SI	FBgn0030745	CG4239	X	16281714	16282735	26.2884	16.791
S59861_SI	FBgn0039260	Smg6	3R	20856078	20856875	57.2371	36.5584
S37347_SI	FBgn0050344	CG30344	2R	5035658	5036017	26.3967	16.8586
S14595_SI	FBgn0029935	CG4615	X	6992611	6993688	82.6398	52.7693
S4763_SI	FBgn0031995	CG8475	2L	8191813	8192429	52.9946	33.8381
S23022_SI	FBgn0035348	CG16758	3L	2499691	2500462	66.9124	42.72
S46094_SI	FBgn0261596	RpS24	2R	18528859	18528924	116.117	74.1267
F56482_SI	FBgn0051216	Naam	3R	15523786	15524464	8.56337	5.46375
S40723_SI	FBgn0033918	CG8531	2R	10145451	10145874	45.8423	29.241
S23162_SI	FBgn0035370	CG1240	3L	2767217	2768392	36.3233	23.1692
S42334_SI	FBgn0024315	Picot	2R	12542828	12543477	83.1223	52.9924
F7730_SI	FBgn0032515	loqs	2L	13384527	13384794	38.9941	24.8582
S57188_SI	FBgn0002921	Atpalpha	3R	16792830	16792924	48.0198	30.6069
S21834_SI	FBgn0261985	Ptpmeg	3L	355199	355376	64.7014	41.2308
S60702_SI	FBgn0039427	CG5447	3R	22279702	22280307	41.5267	26.4626
S55105_SI	FBgn0038465	Irc	3R	12830190	12830523	14.7245	9.38042
S49032_SI	FBgn0037351	RpL13A	3R	1450612	1450852	1094.94	697.425
S60388_SI	FBgn0066101	LpR1	3R	21570702	21572114	18.1128	11.5366
S2667_SI	FBgn0031636	CG12194	2L	4840164	4840641	53.732	34.2177
S18695_SI	FBgn0045073	Stim	X	15829450	15830041	39.8818	25.3972
F51002_SI	FBgn0037715	CG9399	3R	5399076	5399337	46.0289	29.3108
S31833_SI	FBgn0036913	CG8334	3L	19873889	19874884	44.7922	28.5208
S53307_SI	FBgn0015778	rin	3R	9474640	9476219	13.2622	8.44329
S2012_SI	FBgn0261560	Thor	2L	3479185	3479612	248.804	158.362
S14987_SI	FBgn0030007	CG2263	X	8037937	8039635	15.6963	9.99037
F31276_SI	FBgn0036821	CG3961	3L	18871350	18872324	114.081	72.6045
F34034_SI	FBgn0051992	gw	4	672931	673210	81.2895	51.717
S47302_SI	FBgn0034968	RpL12	2R	19948199	19948272	922.714	586.827
F5672_SI	FBgn0032156	CG13124	2L	9907608	9907855	53.7256	34.1665
S57704_SI	FBgn0013759	CASK	3R	17613705	17613824	67.991	43.2366
F56143_SI	FBgn0004876	cdi	3R	14870604	14873170	28.2817	17.9807
S6007_SI	FBgn0260749	Utx	2L	10272996	10273122	46.6626	29.6614
S31811_SI	FBgn0020389	Papss	3L	19851915	19853440	10.4134	6.61929
S5885_SI	FBgn0032191	CG5734	2L	10204757	10206961	44.2062	28.0972
F60687_SI	FBgn0040606	CG6503	3R	22250420	22250827	1175.43	747.073
S53073_SI	FBgn0260793	2mit	3R	8947673	8954289	14.057	8.93376
S33989_SI	FBgn0028996	onecut	4	619181	622155	29.7609	18.9104
S53746_SI	FBgn0038236	Cyp313a1	3R	10347895	10348468	24.527	15.5845
S46977_SI	FBgn0025790	TBPH	2R	19748094	19748298	15.03	9.54989
S20666_SI	FBgn0031050	Arp10	X	19538564	19539615	21.8291	13.8696
S15956_SI	FBgn0000711	flw	X	10279993	10280596	18.7783	11.9304
S50943_SI	FBgn0037703	JHDM2	3R	5343983	5346660	6.11936	3.8863
S26273_SI	FBgn0086348	se	3L	8513774	8514342	245.479	155.886
F36048_SI	FBgn0033188	Drat	2R	3416533	3416795	174.06	110.532
S35960_SI	FBgn0025885	Inos	2R	3342807	3343274	118.333	75.132
S49626_SI	FBgn0024289	Sodh-1	3R	2879585	2879803	44.3496	28.1518
S37253_SI	FBgn0033373	CG8080	2R	4977588	4977990	44.9784	28.5494
S57525_SI	FBgn0002781	mod(mdg4)	3R	17200782	17201634	65.907	41.8301
F10371_SI	FBgn0032815	CG10462	2L	19732080	19732676	52.2458	33.1533
S45045_SI	FBgn0261394	Prosalpha3	2R	16882951	16883623	85.9326	54.5266
S13310_SI	FBgn0000635	Fas2	X	4036083	4037576	10.1568	6.44452
S17066_SI	FBgn0030412	tomosyn	X	12537906	12538800	26.3969	16.7488
S36591_SI	FBgn0033264	Nup50	2R	4010925	4012054	8.85413	5.61655
S37126_SI	FBgn0027607	CG8230	2R	4831803	4832560	86.8145	55.0686
S31788_SI	FBgn0013799	Deaf1	3L	19821417	19822045	28.1617	17.8604
F2670_SI	FBgn0031637	CG2950	2L	4841482	4842347	46.7848	29.6672
S43540_SI	FBgn0050118	CG30118	2R	14318921	14319251	135.787	86.0874
S56710_SI	FBgn0003249	Rh3	3R	15906782	15908172	316.988	200.953
S60760_SI	FBgn0263289	scrib	3R	22416163	22416439	40.4327	25.6315
S40668_SI	FBgn0033912	RpS23	2R	10103456	10103615	1413.09	895.77
S57817_SI	FBgn0038926	CG13409	3R	17856028	17856305	17.3682	11.0093
S23769_SI	FBgn0027552	CG10863	3L	3941626	3941770	94.6029	59.9638
S31179_SI	FBgn0042134	Capr	3L	18661253	18664288	33.1913	21.0362
S9921_SI	FBgn0032726	CG10621	2L	18952206	18952997	85.5895	54.2266
F46991_SI	FBgn0020372	TM4SF	2R	19765720	19767335	42.2315	26.7552
S46709_SI	FBgn0015372	RabX1	2R	19407362	19408489	34.3989	21.7905
F6158_SI	FBgn0032229	CG5045	2L	10357492	10358078	41.0212	25.9846
S13120_SI	FBgn0015286	Rala	X	3599017	3600284	35.2745	22.342
S35961_SI	FBgn0025885	Inos	2R	3343339	3343581	95.372	60.4035
F15292_SI	FBgn0011661	Moe	X	8767045	8768144	229.324	145.207
F20523_SI	FBgn0027621	Pfrx	X	19400326	19403383	76.8839	48.6814
S50022_SI	FBgn0037521	CG2993	3R	3630387	3631360	42.881	27.1452
F44634_SI	FBgn0034491	Hsl	2R	16145498	16148064	7.78165	4.92546
S10476_SI	FBgn0032835	CG16772	2L	19962826	19963844	69.7856	44.1676
S45431_SI	FBgn0043070	MESK2	2R	17389602	17389984	32.206	20.3815
S47445_SI	FBgn0034987	CG3363	2R	20078550	20082457	8.38226	5.30358
S43488_SI	FBgn0034331	CG15067	2R	14273019	14273094	66.6259	42.1529
S7584_SI	FBgn0032476	CG5439	2L	13177150	13178978	15.1343	9.57507
S32519_SI	FBgn0011591	fng	3L	20918991	20919735	42.2058	26.701
S45744_SI	FBgn0034691	synj	2R	17970210	17972429	31.1189	19.684
F62082_SI	FBgn0028476	CG15817	3R	25058585	25061024	28.9114	18.2861
F53213_SI	FBgn0038145	Droj2	3R	9208987	9210301	76.5359	48.3862
F32339_SI	FBgn0052425	CG32425	3L	20490423	20491564	11.8039	7.46172
S6187_SI	FBgn0032233	dpr19	2L	10378011	10378221	12.496	7.89785
F22994_SI	FBgn0261551	CG42669	3L	2460978	2461268	34.8553	22.0292
S39803_SI	FBgn0261625	CG42708	2R	8560169	8560542	11.2726	7.12214
S15952_SI	FBgn0028480	CG17841	X	10276214	10276543	85.5856	54.0704
F26538_SI	FBgn0264307	orb2	3L	8930200	8937620	31.8717	20.1334
F46976_SI	FBgn0025790	TBPH	2R	19747410	19748038	50.8265	32.0967
S41801_SI	FBgn0010590	Prosbeta1	2R	11901619	11902093	25.2078	15.9185
S47954_SI	FBgn0002607	RpL19	2R	20856641	20856747	1055.03	666.242
S41819_SI	FBgn0034068	casp	2R	11912878	11913152	35.3873	22.3451
S3354_SI	FBgn0000308	chic	2L	5979412	5979704	82.3332	51.9845
F25551_SI	FBgn0082598	akirin	3L	7365681	7366811	91.2769	57.6205
S8157_SI	FBgn0015791	Rab14	2L	14357755	14357937	88.6125	55.9091
F11059_SI	FBgn0032935	CG8678	2L	21212322	21213166	39.3451	24.816
S14629_SI	FBgn0029941	CG1677	X	7177974	7178791	26.6864	16.8254
S27862_SI	FBgn0052085	CG32085	3L	11667368	11668765	13.1787	8.30843
S53309_SI	FBgn0015778	rin	3R	9476896	9478135	58.5641	36.9213
S42537_SI	FBgn0003091	Pkc53E	2R	12828406	12828562	37.61	23.7082
F36332_SI	FBgn0003082	phr	2R	3712794	3714376	20.5548	12.9554
S61670_SI	FBgn0051051	CG31051	3R	24345773	24346006	23.5788	14.8606
S60045_SI	FBgn0039290	CG13654	3R	21038258	21039977	16.3322	10.293
S42358_SI	FBgn0013763	CG5210	2R	12580491	12581256	208.481	131.381
S25529_SI	FBgn0035770	pst	3L	7350375	7351475	168.935	106.457
F4075_SI	FBgn0031883	CG11266	2L	7035075	7035561	74.1116	46.6995
S50706_SI	FBgn0010222	Nmdmc	3R	4868230	4868506	54.443	34.3026
S647_SI	FBgn0002563	Lsp1beta	2L	899010	901316	39.9029	25.1295
S23021_SI	FBgn0035348	CG16758	3L	2499372	2499623	129.054	81.2437
F38750_SI	FBgn0033608	CG13220	2R	7171788	7172603	54.5892	34.3639
F51845_SI	FBgn0037848	Tsp86D	3R	6695365	6696277	19.0794	12.0063
S26109_SI	FBgn0015793	Rab19	3L	8290915	8291171	31.6113	19.8881
F18947_SI	FBgn0011764	Dsp1	X	16231658	16234657	45.5648	28.663
S16278_SI	FBgn0015245	Hsp60	X	11004074	11005444	26.2914	16.5387
F4579_SI	FBgn0085450	Snoo	2L	7891310	7896754	13.0013	8.1764
F32349_SI	FBgn0037007	CG5059	3L	20507698	20508483	136.463	85.8194
F2645_SI	FBgn0031633	CG2976	2L	4829214	4829979	18.8902	11.8725
S42075_SI	FBgn0001308	Khc	2R	12155281	12157160	34.3391	21.5814
S61005_SI	FBgn0039480	Cpr97Ea	3R	22908852	22909624	32.6414	20.5134
S15627_SI	FBgn0030136	RpS28b	X	9448655	9448961	1563.11	982.177
F13683_SI	FBgn0029761	SK	X	5293565	5298760	74.1266	46.5769
S57098_SI	FBgn0051223	CG31223	3R	16656998	16658177	9.46006	5.9441
S27654_SI	FBgn0036144	GlcAT-P	3L	11170054	11171631	52.1763	32.7678
S25887_SI	FBgn0026263	bip1	3L	8047433	8048539	14.1791	8.90398
S24724_SI	FBgn0035630	CG10576	3L	5755688	5755815	70.4463	44.2376
F32452_SI	FBgn0037026	CG3634	3L	20799968	20801873	11.1526	7.00321
S2685_SI	FBgn0031640	CG11926	2L	4851614	4852640	26.1079	16.3904
F11740_SI	FBgn0023534	CG17778	X	388811	389150	22.9806	14.4252
S33158_SI	FBgn0037146	CG7470	3L	21974017	21974295	132.924	83.4354
F54080_SI	FBgn0038306	Art3	3R	11053327	11055130	7.71834	4.84471
S15551_SI	FBgn0030121	Cfp1	X	9164467	9165887	15.0055	9.41714
S3366_SI	FBgn0001941	ifc	2L	5987616	5988854	23.9638	15.0387
F63025_SI	FBgn0027598	cindr	3R	26650677	26652727	69.7258	43.7562
S33320_SI	FBgn0010830	l(3)04053	3L	22732372	22732562	25.2454	15.8368
F19150_SI	FBgn0026181	rok	X	16518244	16520280	16.8373	10.5615
S26203_SI	FBgn0035892	exo70	3L	8407445	8408175	4.90335	3.0751
S49669_SI	FBgn0263768	CR43685	3R	2918069	2918768	25.7669	16.1567
F16589_SI	FBgn0030328	Amun	X	11604153	11606399	69.5154	43.5829
S58086_SI	FBgn0038981	CG5346	3R	18346757	18347512	9.78805	6.13548
S22764_SI	FBgn0027547	CG1927	3L	1967200	1967502	79.5989	49.8791
S37128_SI	FBgn0027607	CG8230	2R	4832815	4833312	27.0005	16.9189
S4076_SI	FBgn0031883	CG11266	2L	7035637	7036035	55.4117	34.7157
S36383_SI	FBgn0026393	Or43b	2R	3809273	3810109	15.4254	9.66315
S40617_SI	FBgn0086895	pea	2R	10040658	10043934	6.34778	3.97628
S24617_SI	FBgn0015766	Msr-110	3L	5562217	5562461	108.861	68.1816
S7979_SI	FBgn0028544	CG16884	2L	13944752	13946050	148.218	92.8276
F13385_SI	FBgn0262738	norpA	X	4255999	4258913	384.822	241.001
S1504_SI	FBgn0031449	CG31689	2L	2737032	2737321	29.991	18.78
S32235_SI	FBgn0027565	CG5498	3L	20376110	20376319	27.8685	17.4466
F57577_SI	FBgn0038890	CG7956	3R	17351551	17353123	21.5172	13.4702
S55814_SI	FBgn0038603	PKD	3R	14129854	14130591	26.3611	16.4998
S14537_SI	FBgn0029925	CG3040	X	6866357	6867443	20.2612	12.681
F43402_SI	FBgn0027836	Dgp-1	2R	14055918	14057762	21.8616	13.679
S21888_SI	FBgn0001316	klar	3L	539899	540589	5.40257	3.38032
F40609_SI	FBgn0033897	Rcd1	2R	10036739	10037458	23.6872	14.8179
S32247_SI	FBgn0028978	trbl	3L	20389388	20390575	11.011	6.88779
F22497_SI	FBgn0013342	n-syb	3L	1636818	1637272	109.428	68.4461
S31361_SI	FBgn0036842	CG3797	3L	19052872	19054430	17.3937	10.8787
S21485_SI	FBgn0027279	l(1)G0196	X	21898204	21898384	16.3067	10.1977
S48974_SI	FBgn0023023	CRMP	3R	1403315	1403550	21.6678	13.5498
S18392_SI	FBgn0030670	Pis	X	15596542	15596695	45.4762	28.4354
S43409_SI	FBgn0034313	CG5726	2R	14062760	14064569	14.833	9.27479
F47964_SI	FBgn0010435	emp	2R	20863979	20864983	93.9729	58.7448
S10592_SI	FBgn0015803	RtGEF	2L	20364297	20365254	19.046	11.9039
S47350_SI	FBgn0086129	snama	2R	19977645	19979537	26.2635	16.4043
F10591_SI	FBgn0015803	RtGEF	2L	20361969	20363888	8.80209	5.49741
S49893_SI	FBgn0015576	alpha-Est8	3R	3335065	3336000	66.0605	41.258
S60022_SI	FBgn0039286	dan	3R	21015608	21018528	4.026	2.51411
F40168_SI	FBgn0033820	CG4716	2R	9144088	9144883	463.932	289.641
F47438_SI	FBgn0259937	Nop60B	2R	20064416	20064814	71.2003	44.4514
S8810_SI	FBgn0001994	crp	2L	16264061	16267017	33.1228	20.6782
S4036_SI	FBgn0031879	uif	2L	6973574	6973684	27.114	16.9251
S39694_SI	FBgn0022764	Sin3A	2R	8466634	8466861	58.3137	36.3955
S41184_SI	FBgn0033988	pcs	2R	10877428	10878841	55.5567	34.6718
S50892_SI	FBgn0261552	ps	3R	5265068	5265427	55.9078	34.8842
S4200_SI	FBgn0002938	ninaC	2L	7381064	7381335	296.652	185.088
S42788_SI	FBgn0050101	CG30101	2R	13295763	13296494	17.5885	10.9721
S49112_SI	FBgn0037369	CG2100	3R	1560881	1562077	4.63243	2.88957
F9233_SI	FBgn0032629	beat-IIIc	2L	17187637	17190432	17.5508	10.9462
S62589_SI	FBgn0003511	Sry-beta	3R	25865661	25866753	11.638	7.25773
S6161_SI	FBgn0027568	Cand1	2L	10358711	10359938	19.9634	12.445
S20058_SI	FBgn0022355	Tsf1	X	18282607	18283702	122.01	76.0504
S37072_SI	FBgn0003074	Pgi	2R	4798931	4799459	125.807	78.4003
S36485_SI	FBgn0013307	Odc1	2R	3893996	3894177	85.0932	53.0265
S17141_SI	FBgn0030431	CG4407	X	12796349	12796999	27.3252	17.0231
S7508_SI	FBgn0032465	CG12404	2L	12993757	12994237	35.5221	22.1248
F17007_SI	FBgn0041203	LIMK1	X	12478418	12480282	23.6465	14.7225
S14082_SI	FBgn0264386	Ca-alpha1T	X	6006454	6007817	13.2414	8.24365
S62786_SI	FBgn0028646	aralar1	3R	26272286	26272895	84.5914	52.6561
S57696_SI	FBgn0003867	tsl	3R	17603836	17604925	49.125	30.5778
S36635_SI	FBgn0050373	CG30373	2R	4051505	4052011	54.1546	33.7061
F8165_SI	FBgn0015546	spel1	2L	14364682	14366840	4.75906	2.96173
S32589_SI	FBgn0026179	siz	3L	21057091	21057801	6.19213	3.85068
S24846_SI	FBgn0002638	Rcc1	3L	5923362	5924658	38.631	24.0218
S10629_SI	FBgn0032859	Arpc2	2L	20422302	20422411	71.8716	44.6888
F53341_SI	FBgn0038167	lkb1	3R	9504472	9505152	48.2915	30.0241
S22715_SI	FBgn0035293	CG5687	3L	1934272	1934733	19.1833	11.9268
S35946_SI	FBgn0003460	so	2R	3321226	3322377	18.311	11.3826
F44629_SI	FBgn0025720	Ate1	2R	16143941	16144134	27.2929	16.966
S21009_SI	FBgn0011280	Obp19d	X	20291604	20291740	269.403	167.431
S16702_SI	FBgn0030349	CG10353	X	11773704	11774325	18.1859	11.3021
S38473_SI	FBgn0033544	CG7220	2R	6624565	6624796	175.616	109.131
S20358_SI	FBgn0030990	CG7556	X	19071030	19071995	26.8714	16.6974
S4035_SI	FBgn0031879	uif	2L	6972828	6973508	26.9955	16.774
S2487_SI	FBgn0031611	CG17840	2L	4465380	4467003	5.64627	3.50833
F7775_SI	FBgn0263354	CG42784	2L	13496085	13496698	17.0495	10.5919
S55935_SI	FBgn0038632	CG14301	3R	14454873	14455621	6.23935	3.87482
S6733_SI	FBgn0032339	CG4705	2L	11094763	11095001	14.6507	9.09756
F25926_SI	FBgn0262579	Ect4	3L	8098540	8100049	78.3069	48.6229
S45258_SI	FBgn0034606	ASPP	2R	17106604	17106806	14.1846	8.80677
S31849_SI	FBgn0028695	Rpn1	3L	19908151	19910213	7.5876	4.71059
S8490_SI	FBgn0086691	UK114	2L	15274620	15274849	117.607	72.9873
S56230_SI	FBgn0038693	unc79	3R	15061038	15061305	40.3325	25.0269
S63195_SI	FBgn0000313	chp	3R	27030773	27031014	188.376	116.879
S57710_SI	FBgn0013759	CASK	3R	17617451	17617615	64.2785	39.8485
S22561_SI	FBgn0027594	drpr	3L	1717003	1717308	22.4167	13.8952
F34229_SI	FBgn0025741	plexA	4	1030521	1034394	12.6535	7.83829
S48540_SI	FBgn0010750	atms	3R	601560	602526	15.9535	9.87785
S63194_SI	FBgn0000313	chp	3R	27030526	27030712	304.239	188.319
S15456_SI	FBgn0030096	Zpr1	X	9054157	9055220	11.6795	7.22869
F2884_SI	FBgn0261608	RpL37A	2L	5070957	5071157	291.761	180.574
S35649_SI	FBgn0033133	Tsp42Ek	2R	2931451	2931612	58.274	36.0405
S31698_SI	FBgn0262516	trpml	3L	19707518	19709107	25.8006	15.9555
S14202_SI	FBgn0029861	CG3815	X	6190742	6192264	7.12869	4.40706
S15524_SI	FBgn0010269	Dsor1	X	9143408	9143734	27.0428	16.7177
S47166_SI	FBgn0034950	Pask	2R	19876510	19879137	13.7133	8.47537
F33366_SI	FBgn0010348	Arf79F	3L	22861479	22862346	198.347	122.572
S37906_SI	FBgn0033465	Etf-QO	2R	5800333	5800993	65.9946	40.7822
S25517_SI	FBgn0015298	Srp19	3L	7340410	7340884	43.2906	26.7387
F10137_SI	FBgn0032773	fon	2L	19383881	19385363	56.3819	34.814
S10331_SI	FBgn0032810	CG13077	2L	19566986	19567359	79.7041	49.2125
S43131_SI	FBgn0034265	Snx16	2R	13613204	13614352	8.98049	5.54418
S32497_SI	FBgn0052432	CG32432	3L	20840665	20840880	42.3415	26.1396
S28680_SI	FBgn0011284	RpS4	3L	13035210	13035468	945.732	583.832
F24994_SI	FBgn0035690	CG10274	3L	6173281	6174929	4.67304	2.88438
S42494_SI	FBgn0025827	CG6421	2R	12759938	12760411	42.811	26.4222
F49444_SI	FBgn0264495	gpp	3R	2232577	2233496	5.40367	3.33495
S45437_SI	FBgn0043070	MESK2	2R	17398909	17399473	44.5227	27.4746
S42099_SI	FBgn0034110	Atg9	2R	12181905	12184737	13.2994	8.20623
S48359_SI	FBgn0263594	lost	3R	231589	232914	122.57	75.6229
F19754_SI	FBgn0030870	CG6398	X	17735023	17735738	44.8477	27.6682
S6794_SI	FBgn0032348	CG4751	2L	11132453	11136003	8.81097	5.43385
S50601_SI	FBgn0262614	pyd	3R	4654557	4656727	44.9415	27.7086
S4659_SI	FBgn0264800	Mcr	2L	8074117	8075167	25.7092	15.8484
S45441_SI	FBgn0043070	MESK2	2R	17401714	17402499	183.388	113.013
F13408_SI	FBgn0000179	bi	X	4376550	4379680	13.6446	8.40824
S40497_SI	FBgn0013733	shot	2R	9759714	9761673	33.8641	20.8623
S37433_SI	FBgn0033395	Cyp4p2	2R	5125995	5126265	46.7238	28.7798
S7248_SI	FBgn0000114	aret	2L	12240868	12241780	10.6548	6.56285
S4805_SI	FBgn0032005	Snx6	2L	8219116	8219298	27.7397	17.0856
S32715_SI	FBgn0027945	ppl	3L	21273951	21274229	63.442	39.0744
S58657_SI	FBgn0039081	Irk2	3R	19340099	19340881	83.0592	51.1538
F49453_SI	FBgn0264495	gpp	3R	2272182	2274917	31.2754	19.2581
S21642_SI	FBgn0035107	mri	3L	201441	201758	39.6355	24.4039
S49136_SI	FBgn0027608	CG2082	3R	1586571	1586683	81.7266	50.3145
S35712_SI	FBgn0015039	Cyp9b2	2R	3017782	3018047	34.8954	21.4829
S54279_SI	FBgn0038337	CG6125	3R	11228526	11229104	7.71386	4.74888
S9593_SI	FBgn0032673	CG7180	2L	18180996	18184201	13.2874	8.17656
S55746_SI	FBgn0038581	CG14314	3R	14042669	14043314	11.0412	6.79317
S7418_SI	FBgn0032455	CG5792	2L	12714649	12715529	19.5068	12.0001
S36448_SI	FBgn0027054	CSN4	2R	3860753	3861604	26.9579	16.5825
S25988_SI	FBgn0259916	CG42445	3L	8147853	8148679	17.536	10.7863
F57610_SI	FBgn0011766	E2f	3R	17446026	17447418	36.6596	22.5483
S22283_SI	FBgn0011361	mtacp1	3L	1331042	1331170	107.773	66.2724
S16478_SI	FBgn0052666	Drak	X	11445805	11449078	34.6603	21.3098
S15318_SI	FBgn0261549	rdgA	X	8806401	8806977	142.522	87.6197
S10575_SI	FBgn0003475	spir	2L	20345906	20346244	29.7886	18.3132
S23369_SI	FBgn0263108	BtbVII	3L	3155958	3157141	20.8058	12.7897
S49250_SI	FBgn0003261	Rm62	3R	1827280	1827458	157.923	97.0774
S15822_SI	FBgn0004045	Yp1	X	9947885	9948169	882.074	542.137
S629_SI	FBgn0053526	PNUTS	2L	875038	877038	32.9821	20.27
F33296_SI	FBgn0037182	ArfGAP3	3L	22707413	22708189	47.4318	29.1422
S34855_SI	FBgn0053554	Nipped-A	2R	1068055	1069272	20.7543	12.7472
S35197_SI	FBgn0040502	CG8343	2R	2067231	2067861	196.236	120.523
S34329_SI	FBgn0039927	CG11155	4	1152711	1153199	12.3914	7.60964
S5882_SI	FBgn0085188	CG34159	2L	10202520	10203032	90.3181	55.4511
S57008_SI	FBgn0051199	CG31199	3R	16568522	16569249	54.3394	33.3532
F55238_SI	FBgn0038488	m-cup	3R	12970197	12971586	31.5578	19.3685
S29011_SI	FBgn0036397	CG8783	3L	13992480	13994533	8.43191	5.17492
S36265_SI	FBgn0042135	CG18812	2R	3606881	3607079	59.7673	36.6784
S52911_SI	FBgn0040493	grsm	3R	8775764	8776049	36.5408	22.4234
F36508_SI	FBgn0033252	CG12769	2R	3939585	3942347	21.0659	12.9268
S24893_SI	FBgn0035674	CG13295	3L	6067648	6068072	16.0527	9.84947
S51132_SI	FBgn0051352	Unc-115a	3R	5524040	5524711	50.9469	31.2546
F58490_SI	FBgn0004395	unk	3R	18975375	18979859	31.4596	19.2995
F12356_SI	FBgn0023522	CG11596	X	1823806	1824550	25.2459	15.4873
F59149_SI	FBgn0015765	Mpk2	3R	19976138	19977491	9.37215	5.74865
S18103_SI	FBgn0030611	CG15027	X	14979192	14979753	18.0779	11.0885
F34248_SI	FBgn0264607	CaMKII	4	1058102	1058216	78.3627	48.0608
S125_SI	FBgn0039959	CG17514	2RHet	2814312	2821208	20.682	12.6788
S37456_SI	FBgn0020621	Pkn	2R	5141986	5142093	72.257	44.2929
S10869_SI	FBgn0032904	Mtp	2L	20919094	20919392	38.6899	23.7149
S30112_SI	FBgn0036619	Cpr72Ec	3L	16358994	16360440	193.064	118.33
S53189_SI	FBgn0027610	Dic1	3R	9193461	9193883	86.3915	52.947
F38592_SI	FBgn0033571	Rpb5	2R	6785536	6786565	11.2488	6.89335
S61805_SI	FBgn0039600	CG1646	3R	24638427	24639273	16.0605	9.84166
S51962_SI	FBgn0020910	RpL3	3R	7047897	7048089	631.914	387.168
S58764_SI	FBgn0039102	SPE	3R	19513043	19513352	54.2558	33.2397
S27163_SI	FBgn0264489	CG43897	3L	9826028	9827445	97.4336	59.6883
F58940_SI	FBgn0016754	sba	3R	19719896	19721219	40.2198	24.631
S58180_SI	FBgn0051161	CG31161	3R	18442233	18443525	4.64882	2.8463
S47792_SI	FBgn0027590	GstE12	2R	20654998	20655100	116.878	71.5559
S6860_SI	FBgn0264442	ab	2L	11255463	11257466	20.2269	12.3789
S32119_SI	FBgn0036964	CG6480	3L	20288902	20289092	29.5382	18.0742
F49916_SI	FBgn0261393	alpha-Est5	3R	3359218	3360438	10.0265	6.13487
S31686_SI	FBgn0004623	Gbeta76C	3L	19682652	19683092	884.001	540.871
S62661_SI	FBgn0039751	CG1983	3R	26002365	26002606	37.2874	22.8124
S18433_SI	FBgn0030679	CG8206	X	15633263	15634275	98.3799	60.1851
S39727_SI	FBgn0004435	Galphaq	2R	8505492	8505645	400.065	244.733
S50312_SI	FBgn0265101	Sgt1	3R	4129912	4130996	41.1155	25.149
S5422_SI	FBgn0004868	Gdi	2L	9494222	9494796	17.772	10.8691
S460_SI	FBgn0031258	CG4297	2L	458876	464941	9.09247	5.56051
S62001_SI	FBgn0039637	CG11880	3R	24951529	24953969	18.8066	11.4976
S18830_SI	FBgn0028397	Tob	X	15985180	15985528	33.0656	20.2091
F33949_SI	FBgn0026869	Thd1	4	561185	568769	11.7406	7.17487
S2868_SI	FBgn0031676	CG14040	2L	5053415	5054575	7.99028	4.88262
S5531_SI	FBgn0032136	Apoltp	2L	9655851	9656026	129.401	79.0592
S190_SI	FBgn0067779	dbr	2L	68085	70549	15.0265	9.17864
F39717_SI	FBgn0027356	Amph	2R	8498493	8499573	121.737	74.3467
F53184_SI	FBgn0086371	poly	3R	9187538	9188579	30.5053	18.6286
F59500_SI	FBgn0039209	CG13624	3R	20383090	20386039	36.5708	22.3293
S17326_SI	FBgn0000346	comt	X	13153828	13155456	37.0033	22.5908
S57191_SI	FBgn0002921	Atpalpha	3R	16798895	16799069	112.66	68.7789
S38758_SI	FBgn0033609	fbl6	2R	7175150	7176065	6.68606	4.08166
S13619_SI	FBgn0086911	rg	X	5144111	5144307	48.8941	29.8482
S59262_SI	FBgn0011225	jar	3R	20081591	20082023	35.6953	21.7906
S46329_SI	FBgn0001263	inaD	2R	18744272	18744496	195.344	119.249
S6827_SI	FBgn0032350	CG6287	2L	11151506	11152026	197.943	120.832
F21050_SI	FBgn0031118	RhoGAP19D	X	20340982	20344529	26.9969	16.475
S59923_SI	FBgn0085378	CG34349	3R	20889430	20889599	21.8694	13.3443
S22684_SI	FBgn0035287	CG13937	3L	1877892	1878039	44.3187	27.0404
S15902_SI	FBgn0263220	Hk	X	10135147	10135274	81.8562	49.9358
S36146_SI	FBgn0263046	CG43341	2R	3520346	3521385	29.7435	18.1444
S1089_SI	FBgn0031376	Der-1	2L	1975061	1975413	41.6877	25.4296
F3779_SI	FBgn0263200	Galt	2L	6666264	6667008	141.522	86.3282
S38371_SI	FBgn0033529	CG17765	2R	6368868	6369391	80.0963	48.8553
S23383_SI	FBgn0052281	CG32281	3L	3169375	3170913	5.42651	3.30955
S7537_SI	FBgn0028965	A16	2L	13020231	13021312	26.6045	16.2243
S19836_SI	FBgn0003380	Sh	X	17824150	17824470	44.2998	27.0153
S22457_SI	FBgn0035236	CG12004	3L	1573994	1574732	29.5033	17.9865
S30486_SI	FBgn0010352	Nc73EF	3L	16959168	16959458	38.8557	23.687
F19632_SI	FBgn0030847	CG12991	X	17492280	17493347	43.0579	26.2471
S33837_SI	FBgn0039902	CG2177	4	331556	333924	31.2471	19.038
S33485_SI	FBgn0010215	alpha-Cat	3L	23323798	23324115	10.879	6.62811
S23651_SI	FBgn0052264	CG32264	3L	3718638	3718990	131.105	79.8444
S57964_SI	FBgn0038952	CG7069	3R	18198788	18201301	3.99491	2.43146
S210_SI	FBgn0031216	Zir	2L	99785	100516	18.8767	11.489
S21328_SI	FBgn0000709	fliI	X	21211138	21214292	7.82105	4.76009
S52909_SI	FBgn0038092	beat-Vb	3R	8759256	8759556	34.0033	20.6942
F41893_SI	FBgn0014020	Rho1	2R	11993365	11994734	259.604	157.981
S29486_SI	FBgn0036487	Prp31	3L	15152939	15153557	14.7118	8.95229
S14367_SI	FBgn0028336	l(1)G0255	X	6574331	6574531	56.6578	34.4764
S46369_SI	FBgn0034793	asrij	2R	18774282	18774771	21.0131	12.7848
S47963_SI	FBgn0035090	CG2736	2R	20862170	20862894	31.309	19.0465
S63049_SI	FBgn0000416	Sap-r	3R	26709897	26710372	65.8576	40.0626
S32234_SI	FBgn0027565	CG5498	3L	20375505	20376040	29.1252	17.7161
S61313_SI	FBgn0027492	wdb	3R	23393138	23393927	12.2965	7.47862
S53586_SI	FBgn0262955	RpII140	3R	9954062	9954996	22.5763	13.7296
F21631_SI	FBgn0027786	Mtch	3L	185926	186310	93.2537	56.7102
S27508_SI	FBgn0263776	CG43693	3L	11029458	11030344	40.1711	24.427
S38513_SI	FBgn0033551	CG7222	2R	6702534	6703286	51.5939	31.3696
S51096_SI	FBgn0037728	CG16817	3R	5504442	5504698	32.7319	19.9003
S26329_SI	FBgn0262508	CG43078	3L	8588653	8588894	48.8303	29.6842
S52655_SI	FBgn0038038	CG5167	3R	8232254	8233829	43.8211	26.6381
S55014_SI	FBgn0051217	modSP	3R	12479624	12480105	10.1642	6.17813
S52590_SI	FBgn0003651	svp	3R	8126607	8128507	42.0742	25.57
S16861_SI	FBgn0030367	Cyp311a1	X	11924445	11924794	19.8481	12.0611
F36280_SI	FBgn0050497	CG30497	2R	3624524	3629425	68.6179	41.6945
F52522_SI	FBgn0261714	Cpn	3R	7988609	7991395	279.304	169.688
S58859_SI	FBgn0039114	Lsd-1	3R	19591852	19592029	117.853	71.5872
S12418_SI	FBgn0025625	Sik2	X	1950153	1951800	28.7012	17.4288
F34853_SI	FBgn0033010	Atf6	2R	1040294	1042261	34.3978	20.8857
S34118_SI	FBgn0039923	MED26	4	799142	802295	31.6003	19.186
S10083_SI	FBgn0032763	CG17568	2L	19180042	19181396	7.55547	4.58693
S1076_SI	FBgn0031374	CG7337	2L	1942510	1942663	77.2406	46.8762
S10809_SI	FBgn0032889	CG9331	2L	20827497	20827724	106.799	64.8086
F59752_SI	FBgn0013949	Ela	3R	20691734	20693373	35.1103	21.3055
F33921_SI	FBgn0039908	Asator	4	493521	494345	33.0998	20.0835
S15747_SI	FBgn0030156	CG15247	X	9768526	9768771	11.5425	7.00197
F33537_SI	FBgn0058045	CG40045	3L	24023855	24023957	118.368	71.8021
S14345_SI	FBgn0028360	l(1)G0148	X	6551640	6553742	26.7261	16.212
S43622_SI	FBgn0034361	mRpS28	2R	14502170	14502523	38.4483	23.3218
S37290_SI	FBgn0015838	Vang	2R	4991389	4994301	11.4591	6.95051
S34978_SI	FBgn0033033	scaf	2R	1564255	1565514	34.3093	20.8097
F33614_SI	FBgn0003559	su(f)	XHet	79678	80249	17.7702	10.7771
S59475_SI	FBgn0039207	CG5789	3R	20363771	20364650	8.48291	5.14435
S6575_SI	FBgn0004363	porin	2L	10848241	10848468	133.118	80.6755
S33902_SI	FBgn0016126	CaMKI	4	470997	471135	88.9424	53.8855
S5384_SI	FBgn0012036	Aldh	2L	9390246	9391567	272.153	164.834
S28505_SI	FBgn0036305	CG10984	3L	12744407	12746022	48.1147	29.1358
F50583_SI	FBgn0037635	CG9837	3R	4633401	4635389	27.8295	16.8506
S43257_SI	FBgn0265590	CR44417	2R	13756532	13757362	42.577	25.7777
F53764_SI	FBgn0038243	CG8066	3R	10393333	10394321	20.4772	12.3942
S37830_SI	FBgn0023175	Prosalpha7	2R	5734578	5735143	39.1437	23.6907
S34058_SI	FBgn0026199	myo	4	714007	715042	15.7764	9.5481
S18752_SI	FBgn0030719	eIF5	X	15882101	15882577	149.918	90.7286
S40358_SI	FBgn0027581	CG6191	2R	9469254	9469371	102.352	61.9263
F44197_SI	FBgn0012051	CalpA	2R	15315931	15316555	21.4808	12.9923
S27003_SI	FBgn0016081	fry	3L	9626065	9627024	57.9804	35.0631
S28178_SI	FBgn0052099	eap	3L	12142373	12143429	12.537	7.57973
S15193_SI	FBgn0030049	Trf4-1	X	8458517	8459197	17.981	10.8688
S9147_SI	FBgn0040985	CG6115	2L	16887793	16887966	109.054	65.9075
S31986_SI	FBgn0036932	CG14184	3L	20021746	20021909	16.6038	10.0347
F5562_SI	FBgn0028704	Nckx30C	2L	9742375	9744230	15.5941	9.42169
S11861_SI	FBgn0027343	fz3	X	675509	677344	2.07912	1.25613
F55287_SI	FBgn0038498	beat-IIa	3R	13171121	13172055	14.0731	8.4998
F20606_SI	FBgn0261593	RpS10b	X	19492118	19492238	473.822	286.147
S16550_SI	FBgn0002723	Met	X	11512263	11513981	17.9356	10.8298
S3608_SI	FBgn0011722	Tig	2L	6415557	6417584	36.9632	22.3181
S29791_SI	FBgn0036546	elgi	3L	15950967	15951533	23.0258	13.9022
S518_SI	FBgn0023489	Pph13	2L	578484	579549	53.3138	32.1832
S2415_SI	FBgn0027560	Tps1	2L	4390798	4391690	170.736	103.061
F12648_SI	FBgn0264598	PsGEF	X	2270046	2273249	11.8458	7.1484
S57224_SI	FBgn0046763	CG17278	3R	16848393	16849885	7.35398	4.43738
S49079_SI	FBgn0010772	Xe7	3R	1492052	1492683	68.2078	41.1528
S13841_SI	FBgn0053080	CG33080	X	5603161	5605006	24.6188	14.8518
S9658_SI	FBgn0032679	bsf	2L	18450239	18451960	17.6888	10.6707
S1107_SI	FBgn0031381	Npc2a	2L	1988290	1988940	228.604	137.902
F11522_SI	FBgn0040010	CG17493	2L	22443280	22449027	17.1582	10.3483
S5988_SI	FBgn0032202	CG18619	2L	10264947	10265229	48.4137	29.1968
S59336_SI	FBgn0039182	CG5728	3R	20154868	20156459	9.87602	5.95528
S33733_SI	FBgn0039890	CG2316	4	205296	205421	63.6353	38.3679
S29584_SI	FBgn0087035	AGO2	3L	15553308	15553678	76.1658	45.9228
S35979_SI	FBgn0010548	Aldh-III	2R	3356865	3357062	40.4982	24.4153
S28361_SI	FBgn0036288	CG10660	3L	12479766	12480547	22.9018	13.8066
F15584_SI	FBgn0085478	CG34449	X	9218541	9222319	16.4483	9.915
S26764_SI	FBgn0035978	UGP	3L	9345702	9345927	57.2813	34.528
S48981_SI	FBgn0037344	CG2926	3R	1406446	1410400	25.7941	15.5459
S22212_SI	FBgn0035195	Sac1	3L	1248256	1250451	38.2319	23.0398
F6628_SI	FBgn0053129	CG33129	2L	10964903	10965719	60.3702	36.3677
S47132_SI	FBgn0020764	Alas	2R	19852290	19853650	50.4287	30.3642
S32889_SI	FBgn0037098	Wnk	3L	21537426	21537597	46.3238	27.8878
S40558_SI	FBgn0033889	CG6701	2R	9860489	9861915	24.8513	14.9578
S50604_SI	FBgn0262614	pyd	3R	4658426	4658666	39.1768	23.5782
S2120_SI	FBgn0031561	CG16712	2L	3696240	3696471	527.044	317.183
F51251_SI	FBgn0261599	RpS29	3R	5603764	5603918	462.876	278.555
S24191_SI	FBgn0000038	nAcRbeta-64B	3L	4432386	4432522	34.2714	20.6237
S48792_SI	FBgn0001311	kkv	3R	1204789	1205154	15.6143	9.3961
S28710_SI	FBgn0010452	trn	3L	13108289	13111177	12.5655	7.561
S16549_SI	FBgn0002723	Met	X	11510159	11512193	16.801	10.1063
S1627_SI	FBgn0051694	CG31694	2L	2871004	2871688	32.1513	19.3396
S14283_SI	FBgn0014026	RpL7A	X	6426331	6426454	1419.42	853.739
F36789_SI	FBgn0050359	Mal-A5	2R	4351650	4352104	18.596	11.1822
S57680_SI	FBgn0027575	GABA-B-R2	3R	17597624	17597969	36.6822	22.0571
S26746_SI	FBgn0035975	PGRP-LA	3L	9330554	9330760	80.5429	48.4226
S37400_SI	FBgn0002567	ltd	2R	5066111	5066254	168.487	101.289
S48123_SI	FBgn0058178	CG40178	3LHet	1256841	1257083	40.1489	24.1354
S16436_SI	FBgn0001145	Gs2	X	11323015	11323206	133.43	80.2046
S13195_SI	FBgn0028491	CG2930	X	3771661	3772850	9.57871	5.75561
S28573_SI	FBgn0262714	Sap130	3L	12803828	12804688	18.4719	11.099
S38855_SI	FBgn0021795	Tapdelta	2R	7257805	7258218	76.1164	45.7321
F57411_SI	FBgn0264357	SNF4Agamma	3R	17037470	17039991	51.916	31.1831
S12662_SI	FBgn0040388	boi	X	2338200	2339626	1.82887	1.09847
S16546_SI	FBgn0030321	CG1703	X	11507370	11509161	21.2314	12.748
S17365_SI	FBgn0085388	IP3K2	X	13219805	13220888	15.6996	9.4258
S37854_SI	FBgn0033460	sec24	2R	5764806	5764944	38.6023	23.1602
F7538_SI	FBgn0262160	CG9932	2L	13021866	13025497	68.9388	41.3593
S16135_SI	FBgn0030239	CG17333	X	10741803	10742278	18.8933	11.332
S11637_SI	FBgn0040372	G9a	X	146463	146836	14.9053	8.93872
S27987_SI	FBgn0036211	CG5946	3L	11811354	11812007	71.0533	42.6097
S32891_SI	FBgn0037098	Wnk	3L	21537844	21538903	37.1611	22.2832
S11154_SI	FBgn0032946	nrv3	2L	21388732	21388842	242.489	145.397
S21885_SI	FBgn0001316	klar	3L	507975	508799	7.01441	4.20436
S22441_SI	FBgn0035232	CG12099	3L	1556272	1557714	71.7703	43.0178
S33503_SI	FBgn0039977	CG17454	3L	23709002	23709420	32.1356	19.2533
F49399_SI	FBgn0014001	Pak	3R	2185104	2187336	21.8809	13.1083
F40027_SI	FBgn0263998	Ack-like	2R	9032567	9035959	13.4779	8.0726
S47871_SI	FBgn0035076	Ance-5	2R	20776718	20777284	8.03007	4.80902
S24197_SI	FBgn0035544	CG15021	3L	4436947	4438311	17.64	10.564
S35339_SI	FBgn0014009	Rab2	2R	2585554	2585890	76.0946	45.5672
S53923_SI	FBgn0038269	Rrp6	3R	10708619	10709545	11.323	6.77983
S31262_SI	FBgn0036818	CG14074	3L	18859420	18860531	9.41093	5.63254
F18815_SI	FBgn0028397	Tob	X	15969396	15974738	43.0169	25.7376
F35040_SI	FBgn0025693	CG11163	2R	1665706	1666218	13.2274	7.91403
S41729_SI	FBgn0265045	Strn-Mlck	2R	11836313	11836490	43.8539	26.2356
S23234_SI	FBgn0035383	CG2107	3L	2983160	2983551	57.9718	34.6792
S14820_SI	FBgn0010292	bys	X	7796400	7797192	9.4064	5.62656
S34162_SI	FBgn0025726	unc-13	4	904193	904267	65.7824	39.3483
S8206_SI	FBgn0003016	osp	2L	14599776	14600875	30.912	18.4862
S41295_SI	FBgn0003328	scb	2R	11145116	11146003	19.5666	11.7009
S58321_SI	FBgn0039025	Usp12-46	3R	18600471	18602096	30.5665	18.276
S17697_SI	FBgn0264981	mamo	X	13861303	13862106	33.5612	20.0637
F35124_SI	FBgn0033054	CG14591	2R	1927587	1927839	48.7374	29.129
F27725_SI	FBgn0036155	CG6163	3L	11355086	11356186	7.41536	4.43149
S46893_SI	FBgn0000562	egl	2R	19623377	19623465	33.6716	20.1197
S21401_SI	FBgn0027588	CG14476	X	21472371	21473856	20.825	12.4427
F58328_SI	FBgn0039026	CG7029	3R	18617980	18618321	47.9141	28.6216
S47608_SI	FBgn0035016	CG4612	2R	20412297	20413174	18.8871	11.2796
F54556_SI	FBgn0038388	CG4287	3R	11787889	11789267	45.1093	26.9352
S4938_SI	FBgn0010265	RpS13	2L	8364188	8364315	1537.73	918.15
[truncated: 8,518 more rows]

## Sheet: ExonsEnrichedMaleTRAP(855)
Exon ID	Gene	Symbol	Chromosome	Start	End	Input_Male_Mean_RPKM	IP_Male_Mean_RPKM
S62724_SI	FBgn0051023	tRNA:CR31023	3R	26074338	26074417	0.8154	50.0677		ExonsEnrichedMaleTRAP
S34696_SI	FBgn0085737	CR40502	U	9881945	9882389	0.519795	26.5503		Exons that are signficantly differentially expressed between Male TRAP and Male Input and have higher expression in Male TRAP (855 exons)
S27154_SI	FBgn0044048	Ilp5	3L	9816449	9816739	20.515	744.242
S34620_SI	FBgn0085807	CR41590	U	7398712	7400705	13.8971	483.02
S27140_SI	FBgn0036046	Ilp2	3L	9793100	9793540	57.1065	1926.07
S34671_SI	FBgn0085758	CR40639	U	9455772	9456320	5.36936	163.677
S27141_SI	FBgn0044050	Ilp3	3L	9794398	9794902	50.7916	1519.85
S34658_SI	FBgn0085795	CR41535	U	8853389	8854056	7.98831	235.693
S27155_SI	FBgn0044048	Ilp5	3L	9816811	9816997	6.26877	176.972
S34703_SI	FBgn0085825	CR41619	U	10029292	10030296	3.99969	107.454
S34578_SI	FBgn0085828	CR42195	U	4085793	4086544	7.24831	193.736
S34692_SI	FBgn0085823	CR41617	U	9824409	9824915	1.66138	43.9702
S34698_SI	FBgn0085769	CR40728	U	9901769	9902800	3.32181	87.2368
S34701_SI	FBgn0085766	CR40679	U	9999365	10000376	9.42849	243.854
S34560_SI	FBgn0085815	CR41605	U	2950223	2951682	22.0427	568.697
S34679_SI	FBgn0085799	CR41544	U	9578233	9578772	476.541	12229.9
S34663_SI	FBgn0085822	CR41613	U	9112426	9113000	3.79456	96.6022
S34668_SI	FBgn0085768	CR40712	U	9400405	9400910	0.601928	15.1269
S34704_SI	FBgn0085753	CR40596	U	10046936	10047936	2.67967	67.0666
S34569_SI	FBgn0085743	CR40560	U	3556916	3559306	239.306	5930.98
S34664_SI	FBgn0085803	CR41550	U	9115749	9116778	0.656253	15.3918
S34673_SI	FBgn0085764	CR40668	U	9469614	9470353	246.057	5648.73
S34681_SI	FBgn0085759	CR40640	U	9660271	9660839	922.386	20278
S34584_SI	FBgn0085819	CR41609	U	4570872	4571822	585.843	12200.3
S33618_SI	FBgn0085813	CR41602	XHet	190010	196035	126.428	2535.64
S33617_SI	FBgn0085765	CR40677	XHet	184014	184944	307.516	5551.89
S529_SI	FBgn0031273	CG2839	2L	625663	628200	0.870577	15.3178
S27139_SI	FBgn0036046	Ilp2	3L	9792798	9793026	10.6551	176.521
S59496_SI	FBgn0004188	snRNA:U6:96Aa	3R	20381810	20381916	356.677	5290.62
S34662_SI	FBgn0085774	CR40779	U	9063480	9064690	252.215	3649.55
S34596_SI	FBgn0085742	CR40546	U	5726964	5728907	371.711	5217
S34648_SI	FBgn0085773	CR40766	U	8595904	8596741	6.98197	90.0607
S34687_SI	FBgn0085802	CR41548	U	9795507	9796558	283.841	3639.05
S34598_SI	FBgn0085777	CR40959	U	5913471	5914235	2.71686	31.2019
S34580_SI	FBgn0085817	CR41607	U	4305171	4306436	1.02887	11.1725
S34634_SI	FBgn0085760	CR40641	U	8006044	8006602	0.222346	2.35175
S13904_SI	FBgn0029810	CG12239	X	5688237	5688576	102.23	1079.26
S36840_SI	FBgn0259226	CG42326	2R	4472098	4472284	0.836384	8.80032
S27142_SI	FBgn0044050	Ilp3	3L	9794975	9795220	18.0042	182.268
S44495_SI	FBgn0053363	5SrRNA-Psi:CR33363	2R	15649932	15650075	3.61263	32.9248
S43477_SI	FBgn0261700	CR42736	2R	14264992	14265149	0.952297	8.41732
S52752_SI	FBgn0028374	hug	3R	8354298	8354798	40.4975	354.031
S41836_SI	FBgn0034069	CG8401	2R	11917308	11917596	12.3288	97.5809
S44463_SI	FBgn0053395	5SrRNA:CR33395	2R	15638125	15638259	161.227	1236.34
S13728_SI	FBgn0086667	snoRNA:Psi28S-3342	X	5418335	5418498	2.0081	14.8609
S25376_SI	FBgn0035737	Cpr65Ec	3L	7086468	7086941	0.729597	5.33849
S55059_SI	FBgn0000015	Abd-B	3R	12758093	12760298	0.101464	0.718468
S48179_SI	FBgn0000500	Dsk	3R	15414	15982	29.947	191.723
S29914_SI	FBgn0036568	CG5389	3L	16091649	16093188	0.670121	4.24963
S34655_SI	FBgn0085797	CR41540	U	8839005	8840283	109.195	645.623
S34669_SI	FBgn0085757	CR40621	U	9411518	9412651	32.2845	176.977
S27293_SI	FBgn0000451	ect	3L	10183376	10183692	1.4784	7.71584
S55345_SI	FBgn0038510	CG14331	3R	13264690	13264955	1.83567	9.505
S7649_SI	FBgn0032495	CG16820	2L	13246232	13246860	17.1187	87.4163
S51312_SI	FBgn0263097	Glut4EF	3R	5779495	5782231	0.386968	1.97212
S7651_SI	FBgn0032495	CG16820	2L	13249604	13249753	9.95054	49.9933
S36838_SI	FBgn0259226	CG42326	2R	4471000	4471603	1.19098	5.88518
F62089_SI	FBgn0051427	CG31427	3R	25064552	25065073	1.29995	6.36421
S19485_SI	FBgn0000163	baz	X	17069380	17073003	1.09278	5.29647
S19101_SI	FBgn0264077	Cnx14D	X	16417070	16419385	1.65873	7.72324
S22789_SI	FBgn0086906	sls	3L	2039681	2040572	5.05824	22.2351
S34613_SI	FBgn0085805	CR41583	U	6961350	6963324	56.0965	245.637
S27294_SI	FBgn0000451	ect	3L	10183762	10184377	2.41429	10.074
S7650_SI	FBgn0032495	CG16820	2L	13249122	13249538	8.59556	35.8091
S17996_SI	FBgn0030593	CG9512	X	14795985	14796976	126.185	515.561
S34694_SI	FBgn0085770	CR40734	U	9836850	9837382	58.5453	237.335
S12708_SI	FBgn0261451	trol	X	2391351	2391521	0.927207	3.53466
S37497_SI	FBgn0033404	Or45a	2R	5232854	5234009	0.733111	2.7732
S12362_SI	FBgn0264562	Hr4	X	1836460	1836926	3.82718	14.4707
S15823_SI	FBgn0004045	Yp1	X	9948247	9949531	32.8372	117.477
S49198_SI	FBgn0037386	CG1208	3R	1663241	1664504	10.9851	39.0749
F15820_SI	FBgn0005391	Yp2	X	9944984	9946313	16.3422	56.834
S36827_SI	FBgn0259226	CG42326	2R	4460873	4461504	9.74709	33.7301
S52788_SI	FBgn0038070	CG6753	3R	8465885	8467005	5.57939	19.1557
S26140_SI	FBgn0085491	CG34462	3L	8322450	8323337	1.57789	5.35606
S46213_SI	FBgn0028371	jbug	2R	18604826	18605315	65.2065	214.842
S16197_SI	FBgn0263705	Myo10A	X	10824970	10825404	6.68913	21.9694
S46461_SI	FBgn0261705	CG42741	2R	18929132	18930462	0.861517	2.82938
S40381_SI	FBgn0033865	CG6220	2R	9579212	9579806	27.137	88.4943
S41373_SI	FBgn0034012	Hr51	2R	11226416	11226580	4.49705	14.6127
S26886_SI	FBgn0036003	CG14180	3L	9467288	9467367	25.3906	82.0947
S54955_SI	FBgn0027109	npf	3R	12436830	12437047	40.6491	130.221
S4218_SI	FBgn0031906	CG5160	2L	7390984	7391503	16.6607	53.2963
S5046_SI	FBgn0262029	d	2L	8487970	8488671	8.17542	26.066
F283_SI	FBgn0016977	spen	2L	182820	183419	0.68356	2.14413
S2418_SI	FBgn0031600	CG3652	2L	4393042	4393199	10.3964	32.5383
S52203_SI	FBgn0037934	CG6830	3R	7508251	7508810	1.41933	4.41247
S53126_SI	FBgn0038130	CG8630	3R	9108471	9108807	5.51612	17.1021
S52751_SI	FBgn0028374	hug	3R	8353473	8353752	6.4141	19.813
S53125_SI	FBgn0038130	CG8630	3R	9108124	9108409	5.51512	16.9605
S13588_SI	FBgn0029746	CG15465	X	5059364	5059531	31.3828	95.8563
F13127_SI	FBgn0086899	tlk	X	3614040	3614546	7.58219	22.9879
S53128_SI	FBgn0038130	CG8630	3R	9109419	9110249	32.9387	99.6794
S13903_SI	FBgn0029810	CG12239	X	5686180	5688175	31.369	93.8368
S40792_SI	FBgn0033928	Arc2	2R	10249429	10250330	5.5316	16.5303
S33453_SI	FBgn0053217	CG33217	3L	23124508	23125309	0.650896	1.89269
S24770_SI	FBgn0259167	CG42272	3L	5798573	5798849	6.81951	19.7272
S7652_SI	FBgn0032495	CG16820	2L	13249812	13250189	11.7577	33.8145
F56810_SI	FBgn0262869	Gfrl	3R	16225986	16227028	0.382661	1.0819
S58781_SI	FBgn0043005	prt	3R	19522474	19522598	12.9986	36.7112
S12913_SI	FBgn0040384	CG32795	X	2684092	2684190	6.0302	16.799
S21844_SI	FBgn0262139	trh	3L	366524	368941	9.83656	27.3178
S41374_SI	FBgn0034012	Hr51	2R	11226643	11226889	7.20424	20.0053
S53518_SI	FBgn0038194	Cyp6d5	3R	9856598	9856846	71.7962	197.812
S53519_SI	FBgn0038194	Cyp6d5	3R	9856985	9857205	96.0719	262.163
S29754_SI	FBgn0264842	CR44050	3L	15877693	15878847	0.587846	1.60041
F20194_SI	FBgn0010383	Cyp18a1	X	18582571	18583587	14.63	39.808
S13128_SI	FBgn0086899	tlk	X	3615409	3615680	5.97526	15.9864
F31975_SI	FBgn0261574	kug	3L	20017449	20017707	21.9348	57.9091
S1556_SI	FBgn0004242	Syt1	2L	2789347	2789946	129.99	341.536
S12458_SI	FBgn0000382	csw	X	1996322	1997808	3.04448	7.92818
F55889_SI	FBgn0004652	fru	3R	14239995	14243022	13.7894	35.6579
S46214_SI	FBgn0028371	jbug	2R	18605378	18605557	44.264	113.945
S41410_SI	FBgn0263980	CG43729	2R	11288601	11289888	13.1018	33.6545
S44868_SI	FBgn0034537	DMAP1	2R	16532933	16533087	27.1764	69.6444
S33907_SI	FBgn0026262	bip2	4	480513	480767	50.5839	129.42
S49203_SI	FBgn0037387	CG1213	3R	1671217	1672290	53.4769	136.506
S37498_SI	FBgn0033404	Or45a	2R	5234064	5236368	0.397596	1.00865
F35142_SI	FBgn0033058	CCHa2r	2R	1954805	1955830	2.83592	7.13298
S47245_SI	FBgn0050172	CG30172	2R	19918169	19918366	124.56	310.896
S11669_SI	FBgn0029521	Or1a	X	209808	210411	1.02308	2.55307
S53517_SI	FBgn0038194	Cyp6d5	3R	9856076	9856506	44.48	110.995
S12915_SI	FBgn0003996	w	X	2684632	2685376	54.5951	135.986
F62899_SI	FBgn0082582	tmod	3R	26358329	26359229	5.31135	13.2034
S30796_SI	FBgn0036742	CG7497	3L	17630543	17630975	26.3993	65.4912
F5052_SI	FBgn0032048	Dh31	2L	8491868	8493092	30.0498	73.6826
S49197_SI	FBgn0037386	CG1208	3R	1662819	1663063	5.1051	12.4491
S19988_SI	FBgn0083228	Frq2	X	18071645	18072124	2.49993	6.07813
S15666_SI	FBgn0027084	Aats-lys	X	9500396	9500586	38.6777	93.3482
S18145_SI	FBgn0260006	drd	X	15030595	15031344	48.4319	116.208
S19600_SI	FBgn0263706	CG43658	X	17400619	17401122	6.18644	14.5557
S57694_SI	FBgn0038903	RpI12	3R	17603100	17603319	10.7088	25.1223
S10264_SI	FBgn0032797	CG10186	2L	19514931	19515107	122.519	284.187
F28208_SI	FBgn0000592	Est-6	3L	12183397	12183805	63.7674	147.567
S39770_SI	FBgn0033760	CG8785	2R	8528195	8529488	5.04861	11.6254
S50992_SI	FBgn0037712	CG16789	3R	5394304	5394474	14.236	32.7089
S42568_SI	FBgn0004580	Cbp53E	2R	12871771	12871995	30.413	69.7816
S18131_SI	FBgn0030613	Rab3-GEF	X	15003880	15003926	11.7459	26.923
S10263_SI	FBgn0032797	CG10186	2L	19514510	19514859	193.571	443.625
S40521_SI	FBgn0013733	shot	2R	9809052	9809678	1.62467	3.71435
S59704_SI	FBgn0051118	RabX4	3R	20652880	20652993	58.3436	133.303
S62441_SI	FBgn0039722	capa	3R	25738713	25739092	49.9896	113.934
S57971_SI	FBgn0038953	CG18596	3R	18205388	18205677	9.59157	21.6175
S17612_SI	FBgn0004047	Yp3	X	13654357	13655200	32.5587	73.322
F4939_SI	FBgn0010265	RpS13	2L	8364541	8364609	323.022	721.759
S16207_SI	FBgn0263705	Myo10A	X	10857333	10858079	19.5133	43.569
S58338_SI	FBgn0017590	klg	3R	18740673	18741358	17.0466	38.0309
F19166_SI	FBgn0261791	SmG	X	16533843	16534063	44.15	98.2832
S12916_SI	FBgn0003996	w	X	2685447	2685578	47.7733	106.207
F40482_SI	FBgn0013733	shot	2R	9751742	9753000	67.5624	150.115
F35667_SI	FBgn0033135	Tsp42En	2R	2941353	2941904	2.30636	5.11025
S28847_SI	FBgn0036368	CG10738	3L	13458159	13458639	4.20984	9.31756
S10830_SI	FBgn0051676	CG31676	2L	20848557	20849182	28.5107	63.0582
S60190_SI	FBgn0039325	CG10560	3R	21144597	21144963	44.6789	98.7715
S20855_SI	FBgn0053517	D2R	X	19921784	19922971	5.0204	11.0575
S25478_SI	FBgn0035756	unc-13-4A	3L	7277705	7278317	15.5612	34.1687
S53753_SI	FBgn0038237	Pde6	3R	10383234	10383694	27.0221	59.2925
S27193_SI	FBgn0027567	CG8108	3L	9863258	9863774	110.021	240.455
S31935_SI	FBgn0036926	CG7646	3L	19988729	19989012	192.597	420.84
S61407_SI	FBgn0039536	CG18437	3R	23502384	23502821	122.341	267.262
S48236_SI	FBgn0037225	TwdlG	3R	74445	74739	5.79965	12.6665
S53017_SI	FBgn0038113	CG11668	3R	8865398	8865555	28.9257	63.156
F43228_SI	FBgn0259211	grh	2R	13711070	13711256	6.76321	14.6978
S21495_SI	FBgn0027279	l(1)G0196	X	21908944	21909502	91.266	197.624
F22927_SI	FBgn0035321	CG1275	3L	2252744	2253271	107.807	232.938
F27993_SI	FBgn0036213	RpL10Ab	3L	11816300	11816665	345.864	744.294
S40048_SI	FBgn0085468	CG34439	2R	9047039	9047154	143.371	308.465
S22679_SI	FBgn0035287	CG13937	3L	1876551	1876781	58.872	125.378
S14314_SI	FBgn0029878	Pat1	X	6485479	6485796	14.7194	31.2856
S53546_SI	FBgn0038199	CCHa1	3R	9918226	9918759	3.22561	6.79991
S22713_SI	FBgn0261723	Dbx	3L	1932654	1933603	3.95996	8.31015
F43562_SI	FBgn0028496	CG30116	2R	14344107	14345103	95.4009	199.505
S62614_SI	FBgn0015542	sima	3R	25925242	25925640	43.3171	90.326
S11587_SI	FBgn0058469	CR40469	X	18880	19093	970.948	2012.34
S59213_SI	FBgn0039165	CG6204	3R	20022277	20022602	11.3447	23.314
S2033_SI	FBgn0053123	CG33123	2L	3510478	3511026	28.8312	59.2175
F791_SI	FBgn0031318	CG4887	2L	1177256	1177589	26.7372	54.6932
S62894_SI	FBgn0027654	jdp	3R	26342781	26344295	475.238	971.641
S3938_SI	FBgn0051632	sens-2	2L	6837764	6838995	2.52583	5.14956
F63073_SI	FBgn0020912	Ptx1	3R	26754857	26756404	6.09132	12.4146
S43894_SI	FBgn0265356	tn	2R	14896065	14896449	18.0108	36.504
F31834_SI	FBgn0262519	Mi-2	3L	19875151	19875688	79.0327	160.136
S22928_SI	FBgn0035321	CG1275	3L	2253329	2253692	31.8995	64.5202
F43476_SI	FBgn0010575	sbb	2R	14243005	14244801	16.9451	34.2532
F17328_SI	FBgn0000346	comt	X	13155765	13156521	360.219	726.021
S46256_SI	FBgn0011211	blw	2R	18688988	18689685	1179.78	2371.53
S48707_SI	FBgn0037305	CG12173	3R	1081166	1081341	21.6043	43.4203
F34769_SI	FBgn0026401	Nipped-B	2R	579177	579515	59.5849	119.728
S34138_SI	FBgn0039936	CG11148	4	876312	876466	80.375	161.08
S26723_SI	FBgn0264000	GluRIB	3L	9245078	9245611	12.6171	25.2797
S22520_SI	FBgn0035253	CG7971	3L	1655254	1655460	124.908	249.919
S47885_SI	FBgn0085434	NaCP60E	2R	20792960	20793695	7.02182	14.0131
F54323_SI	FBgn0038343	Trissin	3R	11310452	11310796	52.8662	105.483
S47246_SI	FBgn0050172	CG30172	2R	19918493	19918725	61.6021	122.737
F45745_SI	FBgn0034691	synj	2R	17972497	17973272	121.754	241.816
S31771_SI	FBgn0036910	Cyp305a1	3L	19803503	19805034	18.5179	36.7492
S57962_SI	FBgn0003178	PyK	3R	18198191	18198468	627.864	1244.89
S46006_SI	FBgn0034733	CG4752	2R	18370349	18370559	42.7723	84.377
S55182_SI	FBgn0038474	mRpS11	3R	12899350	12899517	46.5528	91.7774
S37146_SI	FBgn0033358	CG8216	2R	4850669	4851060	55.9365	109.394
S38039_SI	FBgn0033484	CG2269	2R	5982554	5983921	108.872	212.252
S42765_SI	FBgn0265487	mbl	2R	13162915	13163568	207.966	405.4
S11680_SI	FBgn0024989	CG3777	X	242680	243357	4.94486	9.58324
S31974_SI	FBgn0261574	kug	3L	20017256	20017387	45.2569	87.6966
S36978_SI	FBgn0027585	CG8740	2R	4646617	4647095	50.8411	98.3481
F12791_SI	FBgn0261922	PI4KIIIalpha	X	2526945	2527632	94.6102	181.837
S34615_SI	FBgn0259849	Su(Ste):CR42418	U	7083127	7084391	3.03333	5.82741
S48542_SI	FBgn0037275	CG14655	3R	603219	604061	3.83783	7.36495
S62124_SI	FBgn0004369	Ptp99A	3R	25203368	25203746	9.23958	17.7125
S56006_SI	FBgn0024329	Mekk1	3R	14558828	14559086	22.7042	43.4837
S46005_SI	FBgn0034733	CG4752	2R	18369090	18370290	28.0422	53.6954
S60511_SI	FBgn0039396	CcapR	3R	21749221	21750315	2.167	4.14674
S47352_SI	FBgn0023081	gek	2R	19979865	19980061	57.037	109.102
S47796_SI	FBgn0035060	Eps-15	2R	20657821	20658847	110.18	210.599
F15833_SI	FBgn0052685	ZAP3	X	9965891	9966421	34.0428	65.0478
S44869_SI	FBgn0034537	DMAP1	2R	16533158	16533370	37.1447	70.9372
S58121_SI	FBgn0260942	bond	3R	18381126	18382216	29.5472	56.4107
F19665_SI	FBgn0026375	RhoGAPp190	X	17533180	17535849	102.761	196.154
S6029_SI	FBgn0032208	CG5604	2L	10281943	10282279	104.751	199.347
S48706_SI	FBgn0037304	CG1113	3R	1080696	1081125	6.50917	12.3683
S17264_SI	FBgn0025463	Bap60	X	13051478	13051886	25.7727	48.9621
F18604_SI	FBgn0030701	CG16952	X	15769301	15769640	57.2087	108.609
S17844_SI	FBgn0002917	na	X	14160400	14160741	20.7076	39.2409
S10381_SI	FBgn0032817	CG10631	2L	19742814	19743644	33.577	63.5962
S13484_SI	FBgn0011760	ctp	X	4585670	4585877	173.67	327.878
S39769_SI	FBgn0011604	Iswi	2R	8527557	8528133	31.9829	60.2606
S12678_SI	FBgn0261451	trol	X	2367693	2368393	31.793	59.7384
S53946_SI	FBgn0038277	RpS5b	3R	10726154	10726416	46.9776	88.1536
S49713_SI	FBgn0037475	Fer1	3R	2967212	2967694	34.3876	64.4332
S20994_SI	FBgn0031107	HERC2	X	20282429	20283274	75.8957	142.046
F30006_SI	FBgn0036583	CG13055	3L	16242660	16245455	4.03067	7.54198
S13237_SI	FBgn0029688	lva	X	3849576	3850005	72.003	134.291
S20344_SI	FBgn0261461	RhoGAP18B	X	19030259	19030638	66.6241	124.155
S47353_SI	FBgn0023081	gek	2R	19980128	19980221	40.0475	74.5225
F20549_SI	FBgn0052532	CG32532	X	19425884	19427303	9.83062	18.2702
S1951_SI	FBgn0016698	Ptpa	2L	3378156	3378590	42.437	78.6098
F25740_SI	FBgn0261788	Ank2	3L	7697918	7699014	71.2561	131.883
S33551_SI	FBgn0011288	Snap25	3L	24290781	24292305	208.581	385.48
S32492_SI	FBgn0052432	CG32432	3L	20839190	20839391	46.5438	85.9897
S8011_SI	FBgn0028940	Cyp28a5	2L	13978808	13979074	41.839	77.2208
S22888_SI	FBgn0035318	CG9018	3L	2235284	2235578	42.4347	78.0972
S9741_SI	FBgn0032691	Atac2	2L	18609572	18609962	6.11941	11.2518
F15896_SI	FBgn0085437	CG34408	X	10123616	10124122	30.8289	56.6168
F27127_SI	FBgn0036043	CG8177	3L	9778342	9779338	121.729	223.176
S52627_SI	FBgn0038029	GstD11	3R	8210933	8211346	5.63583	10.33
S59136_SI	FBgn0027103	sec10	3R	19962998	19963260	26.8842	49.1797
S45058_SI	FBgn0001133	grau	2R	16897269	16897610	23.1601	42.3583
F20939_SI	FBgn0003654	sw	X	20099035	20100146	5.31091	9.69689
S52148_SI	FBgn0037920	CG14710	3R	7446930	7447175	5.27957	9.63711
F27452_SI	FBgn0026160	tna	3L	10850989	10852154	53.9123	98.3233
S36402_SI	FBgn0026722	drosha	2R	3823990	3824345	32.1744	58.6727
F26801_SI	FBgn0001224	Hsp23	3L	9374982	9375865	26.4488	48.2254
F16065_SI	FBgn0052677	X11Lbeta	X	10603121	10604980	76.0266	138.573
S46218_SI	FBgn0028371	jbug	2R	18610094	18610409	52.7891	96.1803
S47093_SI	FBgn0001123	Galphas	2R	19834124	19834459	84.4256	153.74
S52201_SI	FBgn0037934	CG6830	3R	7507407	7507897	4.15934	7.56874
S17794_SI	FBgn0259166	CG42271	X	14122092	14122472	42.5081	77.35
F12682_SI	FBgn0261451	trol	X	2370292	2374941	11.9787	21.7948
S59999_SI	FBgn0259152	Clbn	3R	20956569	20956877	52.8597	96.0641
F47060_SI	FBgn0261794	kcc	2R	19812341	19812619	102.392	185.897
S34137_SI	FBgn0039936	CG11148	4	876026	876261	105.576	191.64
S47703_SI	FBgn0259707	CG42361	2R	20495842	20496311	131.448	237.987
S11876_SI	FBgn0015799	Rbf	X	691121	691725	18.1373	32.8164
S12675_SI	FBgn0261451	trol	X	2364493	2365227	140.659	254.353
S46457_SI	FBgn0261705	CG42741	2R	18898601	18899814	4.40502	7.94279
F743_SI	FBgn0031306	CG4577	2L	1139829	1141156	85.282	153.409
S7641_SI	FBgn0027586	CG5867	2L	13238820	13238966	65.1341	117.13
S2573_SI	FBgn0053196	dp	2L	4555206	4562483	0.458245	0.819773
S62125_SI	FBgn0004369	Ptp99A	3R	25208678	25209113	10.8899	19.4398
S37901_SI	FBgn0000715	Fmrf	2R	5796644	5797962	4.22397	7.50991
S8012_SI	FBgn0028940	Cyp28a5	2L	13979216	13979573	89.8284	159.339
S10463_SI	FBgn0263873	sick	2L	19957333	19958424	56.3956	99.9386
S749_SI	FBgn0031309	Tfb4	2L	1149651	1150069	4.96116	8.79112
F59014_SI	FBgn0051451	CR31451	3R	19809225	19810787	255.223	451.812
S51022_SI	FBgn0037717	CG8301	3R	5411678	5412370	47.8297	84.425
S14183_SI	FBgn0029856	CG11700	X	6176070	6177313	1.94055	3.42408
F23732_SI	FBgn0003943	Ubi-p63E	3L	3899259	3901770	69.4155	122.363
S46667_SI	FBgn0034860	CG9812	2R	19302020	19302288	47.4241	83.5172
S53214_SI	FBgn0038145	Droj2	3R	9210392	9211005	387.022	680
S7544_SI	FBgn0262160	CG9932	2L	13059217	13060140	5.86245	10.267
S62242_SI	FBgn0013972	Gycalpha99B	3R	25509721	25511069	70.2687	123.032
S17987_SI	FBgn0030590	CG9518	X	14757022	14760506	0.762115	1.33394
S15389_SI	FBgn0052706	CG32706	X	8981645	8982109	34.7861	60.8825
S46853_SI	FBgn0265052	St3	2R	19574955	19575503	31.844	55.5918
S18677_SI	FBgn0010240	Lcch3	X	15822265	15822562	57.5675	100.21
S43607_SI	FBgn0085419	Rgk2	2R	14434355	14436474	17.2094	29.9046
S27829_SI	FBgn0036183	CG6083	3L	11617628	11617880	19.1417	33.233
F48789_SI	FBgn0041707	7B2	3R	1202721	1203701	95.5134	165.569
S12917_SI	FBgn0003996	w	X	2685782	2686097	50.7735	87.9593
S38714_SI	FBgn0033603	Cpr47Ef	2R	7154420	7154806	8.20548	14.2117
S34976_SI	FBgn0033031	CG8245	2R	1556986	1557491	118.961	205.879
F40764_SI	FBgn0263397	Ih	2R	10185880	10187600	189.39	327.426
F21677_SI	FBgn0262109	CR42862	3L	225726	230964	235.41	406.366
S52928_SI	FBgn0038098	CG7381	3R	8793497	8794005	21.6878	37.3984
S50744_SI	FBgn0000412	D1	3R	5063805	5064893	111.784	192.752
F57023_SI	FBgn0259222	CG42322	3R	16579231	16579481	20.3721	35.0947
S10265_SI	FBgn0032797	CG10186	2L	19515168	19515359	57.9562	99.7701
F19484_SI	FBgn0000163	baz	X	17054039	17055224	6.27932	10.7828
S55890_SI	FBgn0004652	fru	3R	14244438	14248904	8.94872	15.3462
S47059_SI	FBgn0261794	kcc	2R	19812139	19812278	279.868	479.591
F3383_SI	FBgn0031762	CG9098	2L	6007364	6008037	10.2554	17.5685
S22000_SI	FBgn0035162	CG13900	3L	826946	827001	35.0011	59.7837
S6003_SI	FBgn0032205	CG4957	2L	10269763	10269904	27.1397	46.3458
S16259_SI	FBgn0030263	CG2076	X	10985954	10986131	124.177	211.922
S53935_SI	FBgn0038271	CG3731	3R	10717673	10718109	487.618	830.93
S49215_SI	FBgn0037391	CG2017	3R	1683805	1684306	95.6472	162.966
F7514_SI	FBgn0265262	Vha68-1	2L	13000770	13001504	456.933	778.197
S57504_SI	FBgn0002781	mod(mdg4)	3R	17180160	17180416	14.6139	24.8365
S40034_SI	FBgn0020370	TppII	2R	9040390	9040871	59.7708	101.564
S49668_SI	FBgn0003884	alphaTub84B	3R	2912956	2914561	464.005	787.802
S31604_SI	FBgn0036888	CG9330	3L	19581780	19581871	47.0568	79.8891
F17395_SI	FBgn0030479	Rbp1-like	X	13274199	13275076	117.669	199.703
S27091_SI	FBgn0259163	CG42268	3L	9727112	9728389	93.6465	158.87
S53048_SI	FBgn0260962	pic	3R	8882073	8882447	36.5241	61.9573
F48990_SI	FBgn0250753	exba	3R	1421086	1421844	177.325	300.791
S42130_SI	FBgn0034114	CG4282	2R	12211812	12212306	8.09938	13.7211
F34893_SI	FBgn0261403	sxc	2R	1216515	1217060	95.5882	161.904
S39930_SI	FBgn0010488	NAT1	2R	8810384	8811239	151.605	256.671
S54575_SI	FBgn0022787	Hel89B	3R	11808604	11809173	84.9686	143.803
S52877_SI	FBgn0051345	CG31345	3R	8636867	8637381	116.833	197.65
F63424_SI	FBgn0039861	pasha	3R	27446552	27447196	16.2934	27.5576
S32614_SI	FBgn0024150	Ac78C	3L	21129547	21130320	9.4253	15.9346
S60757_SI	FBgn0263289	scrib	3R	22408387	22409120	20.5681	34.7572
S17156_SI	FBgn0086675	fne	X	12812610	12813742	60.9632	102.988
S35745_SI	FBgn0003090	pk	2R	3108507	3110883	6.42023	10.8448
S32491_SI	FBgn0052432	CG32432	3L	20839029	20839122	54.0728	91.2686
S30171_SI	FBgn0027080	Aats-tyr	3L	16410449	16410829	65.3082	110.162
S10295_SI	FBgn0032800	CG10137	2L	19532528	19532992	42.8045	72.1988
S49401_SI	FBgn0261641	CG42724	3R	2187727	2188056	35.2624	59.4516
F61254_SI	FBgn0016061	side	3R	23261912	23263204	4.56817	7.70079
F17076_SI	FBgn0030412	tomosyn	X	12546980	12547475	115.215	194.209
S45094_SI	FBgn0034576	CG9350	2R	16913166	16913260	139.555	234.442
S49950_SI	FBgn0083963	CG34127	3R	3464546	3465156	3.67825	6.17795
F15613_SI	FBgn0261260	mgl	X	9366032	9366693	17.9554	30.1299
S22518_SI	FBgn0035253	CG7971	3L	1654247	1654726	169.496	284.28
F1141_SI	FBgn0031384	CG4238	2L	2029836	2030788	92.2897	154.664
S48237_SI	FBgn0037225	TwdlG	3R	74913	75567	9.43179	15.7625
S50385_SI	FBgn0263416	CG43462	3R	4269115	4270409	12.0069	20.0605
S37499_SI	FBgn0033403	CG13739	2R	5238177	5238678	21.8546	36.5036
S42052_SI	FBgn0261612	Cng	2R	12130650	12131587	4.37189	7.29888
S53678_SI	FBgn0013767	Crz	3R	10141082	10141438	22.6504	37.7889
F26693_SI	FBgn0263456	nwk	3L	9136627	9138793	162.825	271.588
S48727_SI	FBgn0013576	mtd	3R	1108387	1109101	10.2256	17.0401
S34736_SI	FBgn0260798	Gprk1	2R	210281	210443	65.3503	108.896
F44823_SI	FBgn0015907	bl	2R	16493187	16493437	112.775	187.722
S13586_SI	FBgn0086911	rg	X	4984049	4984178	24.0374	39.9249
S17816_SI	FBgn0030556	mRNA-cap	X	14134299	14134553	61.5671	102.218
S57961_SI	FBgn0003178	PyK	3R	18197948	18198104	521.035	864.6
S54248_SI	FBgn0038330	CG14868	3R	11193538	11194228	58.5293	97.0056
S44824_SI	FBgn0015907	bl	2R	16493949	16494359	195.801	324.392
F38407_SI	FBgn0263102	psq	2R	6445393	6446038	19.7551	32.72
F62264_SI	FBgn0042213	CG18731	3R	25550945	25551412	54.6096	90.4042
S52166_SI	FBgn0262081	Csk	3R	7459000	7460718	56.9548	94.1703
S46993_SI	FBgn0020372	TM4SF	2R	19767677	19767877	169.038	279.16
F51968_SI	FBgn0020910	RpL3	3R	7050213	7050895	550.69	907.266
F41610_SI	FBgn0050089	CG30089	2R	11648270	11649549	57.387	94.4771
S21942_SI	FBgn0035149	MED30	3L	652987	654089	12.313	20.2493
S22145_SI	FBgn0035181	CG9205	3L	1036032	1036298	62.0041	101.928
S34177_SI	FBgn0023213	eIF4G	4	935923	936179	89.4161	146.961
S23043_SI	FBgn0010905	Spn	3L	2540977	2541403	17.85	29.3312
F40747_SI	FBgn0263397	Ih	2R	10163635	10167147	42.1385	69.1755
S47058_SI	FBgn0261794	kcc	2R	19811939	19812072	177.063	290.419
F56776_SI	FBgn0261550	CG42668	3R	16148937	16149918	61.2118	100.362
S213_SI	FBgn0031216	Zir	2L	101016	101194	25.024	41.0176
F5420_SI	FBgn0004868	Gdi	2L	9491176	9492545	201.615	329.776
S59351_SI	FBgn0011581	Dms	3R	20168825	20169407	85.365	139.572
S60185_SI	FBgn0039324	CG10553	3R	21142183	21142527	78.1713	127.684
S42713_SI	FBgn0034194	CG15611	2R	13001330	13001865	13.9194	22.7313
S32183_SI	FBgn0036974	eRF1	3L	20344999	20345360	55.3022	90.2943
S59440_SI	FBgn0000039	nAcRalpha-96Ab	3R	20316540	20316869	37.3289	60.9265
S22056_SI	FBgn0035170	dpr20	3L	852720	853405	42.5156	69.2553
S29599_SI	FBgn0036511	CG6498	3L	15568654	15569413	110.132	179.309
S37309_SI	FBgn0003612	Su(var)2-10	2R	5008599	5009117	54.911	89.3404
S63117_SI	FBgn0039816	CG11317	3R	26916434	26917284	88.5691	143.965
F43984_SI	FBgn0034420	CG10737	2R	15064808	15065078	5.33566	8.67117
S49725_SI	FBgn0011020	Sas-4	3R	2979026	2979941	4.87424	7.91893
S4792_SI	FBgn0015299	Ssb-c31a	2L	8211559	8211938	61.0161	99.1289
S58062_SI	FBgn0038975	Nrx-1	3R	18307564	18308197	66.1895	107.442
S10106_SI	FBgn0015380	drl	2L	19207626	19208621	26.1423	42.4104
F36605_SI	FBgn0263593	Lpin	2R	4024491	4025187	79.5761	129.001
F30379_SI	FBgn0036663	CG9674	3L	16780673	16781643	258.547	418.985
S14146_SI	FBgn0023458	Rbcn-3A	X	6134877	6135697	63.3314	102.609
S56443_SI	FBgn0026753	Vha13	3R	15468980	15469400	522.865	846.87
S36977_SI	FBgn0027585	CG8740	2R	4645819	4646119	55.428	89.7372
S51808_SI	FBgn0261053	Cad86C	3R	6663579	6664372	0.909914	1.47127
S13589_SI	FBgn0029746	CG15465	X	5068930	5070541	29.3084	47.3841
S32207_SI	FBgn0001247	Ide	3L	20365180	20365389	68.6836	111.03
S47488_SI	FBgn0005636	nvy	2R	20177458	20178607	27.8513	45.0214
F62689_SI	FBgn0039757	RpS7	3R	26032169	26032443	921.155	1487.92
S54300_SI	FBgn0038341	CG14869	3R	11267968	11269059	11.6394	18.7956
S56151_SI	FBgn0004876	cdi	3R	14919411	14920076	23.0081	37.1289
S26092_SI	FBgn0027569	cert	3L	8275628	8276313	52.9211	85.3842
S34149_SI	FBgn0025726	unc-13	4	892753	892851	110.571	178.168
S10158_SI	FBgn0041789	Pax	2L	19400781	19401372	51.978	83.7279
S44242_SI	FBgn0003887	betaTub56D	2R	15334824	15336251	203.218	327.279
F38667_SI	FBgn0037084	Syx6	2R	7109289	7109985	111.736	179.746
S30535_SI	FBgn0261872	scaf6	3L	17030806	17030973	37.2235	59.879
S14270_SI	FBgn0259242	CG42340	X	6378808	6379560	4.70502	7.56479
S47261_SI	FBgn0028552	gammaSnap	2R	19934668	19934844	90.6669	145.147
S57677_SI	FBgn0027575	GABA-B-R2	3R	17596055	17596870	45.794	73.2963
S27177_SI	FBgn0036052	CG10809	3L	9850688	9851163	25.0468	40.0454
F37135_SI	FBgn0033357	Tom7	2R	4839507	4839747	232.574	371.61
F8460_SI	FBgn0027559	Pol32	2L	15254819	15256304	6.37567	10.1731
S61525_SI	FBgn0039565	CG4884	3R	23783106	23783341	26.5588	42.333
S48869_SI	FBgn0051550	CG31550	3R	1314866	1314995	68.6487	109.413
S47529_SI	FBgn0010414	SerT	2R	20292118	20293220	21.0632	33.5432
S21330_SI	FBgn0000709	fliI	X	21214802	21216115	21.9003	34.8638
S1053_SI	FBgn0031374	CG7337	2L	1884622	1885318	15.896	25.2889
S42380_SI	FBgn0034155	unc-104	2R	12639008	12641042	390.954	621.251
F38476_SI	FBgn0053144	CG33144	2R	6627559	6628691	74.2425	117.786
S23790_SI	FBgn0035481	CG12605	3L	3964491	3964771	61.5225	97.4838
S21568_SI	FBgn0052475	mthl8	3L	25619	25976	34.4549	54.5933
S59315_SI	FBgn0028471	Nab2	3R	20140382	20140920	42.3892	67.0762
S16358_SI	FBgn0030286	CG1657	X	11227421	11228104	69.1348	109.085
F40437_SI	FBgn0261041	stj	2R	9705393	9707076	41.0079	64.5811
F13178_SI	FBgn0019661	roX1	X	3752310	3756730	32.1551	50.5663
F39868_SI	FBgn0003326	sca	2R	8687497	8689515	10.8672	17.0855
F2644_SI	FBgn0031632	CG15628	2L	4827173	4828945	90.2192	141.805
S48977_SI	FBgn0037344	CG2926	3R	1405023	1405767	48.2154	75.7767
S19834_SI	FBgn0030884	CG6847	X	17816256	17818199	3.99539	6.27823
S12349_SI	FBgn0023508	Ocrl	X	1821012	1821557	57.4178	90.2079
S59970_SI	FBgn0039277	CG13650	3R	20934948	20935191	39.2349	61.5774
S15047_SI	FBgn0017566	ND75	X	8142684	8143127	422.145	661.578
S53785_SI	FBgn0020299	stumps	3R	10430415	10433801	26.3894	41.3385
S47280_SI	FBgn0003353	sei	2R	19939918	19940111	37.0546	57.9949
S1058_SI	FBgn0031374	CG7337	2L	1927753	1928575	6.82159	10.6719
S39069_SI	FBgn0033657	Sln	2R	7738852	7739829	37.6687	58.7977
S48838_SI	FBgn0037328	RpL35A	3R	1291522	1291749	579.838	904.873
F11512_SI	FBgn0064225	RpL5	2L	22426649	22427795	356.355	555.181
S34735_SI	FBgn0260798	Gprk1	2R	209942	210220	90.0089	140.168
S47351_SI	FBgn0023081	gek	2R	19979600	19979785	47.2229	73.5109
S7091_SI	FBgn0032388	CG6686	2L	11984725	11984950	46.6959	72.6196
S59665_SI	FBgn0039227	polybromo	3R	20625689	20626723	19.3373	30.0711
S29178_SI	FBgn0026409	Mpcp	3L	14532653	14533541	747.752	1162.22
S18471_SI	FBgn0030687	CG17209	X	15663193	15663547	9.86272	15.3292
S51515_SI	FBgn0261928	CG42795	3R	6076650	6076999	106.534	165.224
F56003_SI	FBgn0000303	Cha	3R	14556452	14558068	124.509	193.07
F53801_SI	FBgn0013981	His4r	3R	10452016	10452336	356.621	552.14
S53702_SI	FBgn0086901	cv-c	3R	10217405	10218611	43.8169	67.7444
S46252_SI	FBgn0259145	CG42260	2R	18684401	18685794	4.91257	7.5929
S45475_SI	FBgn0034636	CG10440	2R	17447751	17449096	34.052	52.6147
S40485_SI	FBgn0013733	shot	2R	9753954	9754137	39.2096	60.5813
S57462_SI	FBgn0043012	AP-2sigma	3R	17094931	17095406	132.458	204.625
S55416_SI	FBgn0025571	SF1	3R	13369445	13370870	34.6591	53.5172
S23555_SI	FBgn0004167	kst	3L	3367515	3368133	60.6816	93.6837
S57299_SI	FBgn0038853	RhoGAP93B	3R	16908765	16909792	78.7318	121.517
F37059_SI	FBgn0004921	Ggamma1	2R	4789642	4792296	467.399	720.728
S51327_SI	FBgn0053208	Mical	3R	5827276	5828162	75.7386	116.721
S57832_SI	FBgn0025140	pit	3R	17863679	17864114	16.1783	24.9107
S50593_SI	FBgn0037637	CG9836	3R	4648571	4648791	363.845	559.023
S55813_SI	FBgn0038603	PKD	3R	14129001	14129784	54.5171	83.6543
S54687_SI	FBgn0038400	CG5903	3R	11971397	11972081	245.805	377.021
S32348_SI	FBgn0052425	CG32425	3L	20506238	20507207	81.0601	124.242
S47152_SI	FBgn0034948	Gadd34	2R	19863124	19863610	145.932	223.666
S23188_SI	FBgn0263392	CG43444	3L	2878533	2879158	2.53961	3.89154
S30925_SI	FBgn0036762	CG7430	3L	17842180	17842472	337.327	516.695
S13216_SI	FBgn0260658	CG42541	X	3823600	3824611	17.7565	27.1884
S27842_SI	FBgn0052091	CG32091	3L	11627714	11628291	15.8315	24.231
S132_SI	FBgn0020660	eIF-4B	2RHet	2915425	2915524	97.675	149.389
S5573_SI	FBgn0022720	zf30C	2L	9761565	9762375	43.4877	66.506
S131_SI	FBgn0020660	eIF-4B	2RHet	2912544	2912604	172.839	264.182
S13664_SI	FBgn0010014	CanB	X	5227403	5228482	150.909	230.499
F23649_SI	FBgn0052264	CG32264	3L	3714826	3717407	166.627	254.444
F5664_SI	FBgn0032156	CG13124	2L	9903379	9903941	125.028	190.55
S35519_SI	FBgn0050158	CG30158	2R	2807773	2810118	57.546	87.659
S34148_SI	FBgn0025726	unc-13	4	892538	892700	152.98	232.85
S29490_SI	FBgn0036488	CG6878	3L	15155357	15155570	130.19	198.149
S28249_SI	FBgn0036273	CG10426	3L	12274025	12274576	27.8617	42.3933
S29285_SI	FBgn0036450	CG13472	3L	14782419	14782765	33.5296	50.9945
S34807_SI	FBgn0039994	CG17082	2R	645307	645553	54.7142	83.1072
F10253_SI	FBgn0032797	CG10186	2L	19508953	19510730	35.7194	54.2471
S37973_SI	FBgn0033475	CG12129	2R	5921578	5922203	14.1598	21.4924
F32698_SI	FBgn0004865	Eip78C	3L	21257146	21259603	38.9305	59.0886
S59090_SI	FBgn0040283	SMC1	3R	19888382	19888537	30.2284	45.8782
S29137_SI	FBgn0001085	fz	3L	14359848	14361739	10.4373	15.8406
S59703_SI	FBgn0051118	RabX4	3R	20652387	20652821	90.2301	136.872
S58349_SI	FBgn0017590	klg	3R	18785617	18787453	53.6638	81.3555
F42942_SI	FBgn0034237	eIF3-S9	2R	13426199	13426647	184.946	279.885
S28494_SI	FBgn0010235	Klc	3L	12739998	12740303	84.6855	128.138
S21347_SI	FBgn0003464	sol	X	21228284	21228939	102.007	154.308
S6113_SI	FBgn0032222	CG5037	2L	10332739	10333129	105.708	159.577
S37765_SI	FBgn0005614	trpl	2R	5652278	5653023	596.328	899.19
S48837_SI	FBgn0037328	RpL35A	3R	1291352	1291453	269.232	405.586
S55282_SI	FBgn0038498	beat-IIa	3R	13145726	13146845	44.0232	66.2874
F16908_SI	FBgn0259240	Ten-a	X	12123699	12124403	18.9503	28.525
S52234_SI	FBgn0037941	CG12594	3R	7557594	7558201	18.7039	28.1373
S43378_SI	FBgn0062440	CG17680	2R	14034802	14035502	84.0104	126.291
F36874_SI	FBgn0033313	Cirl	2R	4510547	4512708	78.1866	117.512
S11971_SI	FBgn0003638	su(w[a])	X	939188	940075	54.0629	81.2443
S31158_SI	FBgn0013717	not	3L	18611906	18612307	31.4722	47.2877
S5953_SI	FBgn0000229	bsk	2L	10247502	10247773	141.117	212.023
S9657_SI	FBgn0032679	bsf	2L	18449517	18450175	39.8503	59.8729
F672_SI	FBgn0031294	IA-2	2L	1008378	1014484	519.524	779.079
S19478_SI	FBgn0260747	CG5010	X	17043867	17044680	155.185	232.215
S48847_SI	FBgn0011715	Snr1	3R	1297547	1298476	24.3792	36.4447
F23743_SI	FBgn0035473	mge	3L	3907852	3908531	240.776	359.887
S16126_SI	FBgn0003321	sbr	X	10730553	10730662	47.054	70.211
S14822_SI	FBgn0010292	bys	X	7797431	7797676	36.0349	53.7055
S55568_SI	FBgn0262562	CG43102	3R	13594157	13595975	38.8011	57.7528
S34279_SI	FBgn0087002	Rfabg	4	1096242	1096362	325.083	483.259
S59639_SI	FBgn0015591	Ast	3R	20586252	20587050	34.9161	51.8911
F34033_SI	FBgn0051992	gw	4	669667	671656	100.178	148.802
S51494_SI	FBgn0004575	Syn	3R	6045501	6048164	130.164	193.21
S27574_SI	FBgn0261112	APP-BP1	3L	11093547	11093678	22.9801	34.1086
S47262_SI	FBgn0028552	gammaSnap	2R	19935028	19935382	131.592	195.304
S3028_SI	FBgn0015031	cype	2L	5327503	5327676	435.073	645.26
S28686_SI	FBgn0011284	RpS4	3L	13036674	13037005	747	1107.52
F22489_SI	FBgn0013342	n-syb	3L	1630348	1632454	447.584	662.656
F32726_SI	FBgn0259785	pzg	3L	21282706	21283410	28.6068	42.3506
S32233_SI	FBgn0036980	RhoBTB	3L	20374892	20375498	76.4956	113.184
S40856_SI	FBgn0013725	phyl	2R	10314841	10316249	46.0965	68.112
F15001_SI	FBgn0030017	CG2278	X	8059866	8062927	18.2005	26.8889
S14280_SI	FBgn0014026	RpL7A	X	6425049	6425464	872.191	1287
F28848_SI	FBgn0036369	CG10089	3L	13458909	13459988	43.2936	63.8666
F61884_SI	FBgn0265998	Doa	3R	24747337	24748494	89.2555	131.602
S32255_SI	FBgn0036986	CG5282	3L	20417524	20417944	27.0521	39.8704
F61406_SI	FBgn0039536	CG18437	3R	23501663	23502327	59.4521	87.6159
S30622_SI	FBgn0036713	Mip	3L	17338047	17339155	19.4416	28.65
S12279_SI	FBgn0028969	deltaCOP	X	1753174	1753846	59.239	87.2577
F49478_SI	FBgn0053202	dpr11	3R	2354891	2357505	23.2452	34.2232
S56195_SI	FBgn0038686	CG5555	3R	15003807	15004274	59.1603	87.0649
S16279_SI	FBgn0015245	Hsp60	X	11005508	11006341	173.762	255.057
F6574_SI	FBgn0004363	porin	2L	10847227	10848168	718.922	1055.19
F63216_SI	FBgn0039830	CG1746	3R	27041867	27042899	1343.21	1971.2
S40904_SI	FBgn0010397	LamC	2R	10458315	10458816	24.5785	36.0682
S30666_SI	FBgn0040793	CG7630	3L	17419239	17419382	536.478	786.342
S44048_SI	FBgn0013954	FK506-bp2	2R	15178023	15178467	223.383	327.263
S55661_SI	FBgn0263995	cpo	3R	13772916	13773320	32.9867	48.2965
F6718_SI	FBgn0032336	Ast-C	2L	11076165	11076864	37.8007	55.3387
S26799_SI	FBgn0001227	Hsp67Ba	3L	9370902	9372634	30.1561	44.0731
F40356_SI	FBgn0027581	CG6191	2R	9467818	9468841	95.3261	139.313
F34721_SI	FBgn0262116	CG40127	2R	74544	75197	44.563	65.1097
F1680_SI	FBgn0250786	Chd1	2L	2979562	2980377	57.7954	84.3896
F480_SI	FBgn0003963	ush	2L	539518	540560	16.6947	24.3462
S57519_SI	FBgn0002781	mod(mdg4)	3R	17190174	17190367	31.5646	46.0206
F36046_SI	FBgn0033188	Drat	2R	3413623	3414577	159.475	232.047
S17043_SI	FBgn0030408	CG11085	X	12514702	12515249	5.59471	8.12251
F50889_SI	FBgn0261552	ps	3R	5257751	5258561	136.122	197.621
F39234_SI	FBgn0086677	jeb	2R	7972699	7980173	32.9154	47.7435
F41894_SI	FBgn0265605	Ric	2R	11994945	11996779	196.63	284.985
S33988_SI	FBgn0039911	CG1909	4	609198	609974	95.8038	138.749
F30649_SI	FBgn0026197	noe	3L	17393447	17394448	1636.82	2367.59
S33679_SI	FBgn0011747	Ank	4	135884	136630	7.38029	10.6731
F36577_SI	FBgn0050372	Asap1	2R	4001791	4002968	40.6295	58.7289
S51911_SI	FBgn0040259	Ugt86Da	3R	6984129	6985466	7.5435	10.8937
S14077_SI	FBgn0029843	Nep1	X	5997360	5998004	16.8841	24.3678
S30665_SI	FBgn0040793	CG7630	3L	17419010	17419179	286.819	413.894
S31934_SI	FBgn0036926	CG7646	3L	19988474	19988602	157.568	227.355
S12630_SI	FBgn0003079	phl	X	2236885	2237903	37.1429	53.5777
S43290_SI	FBgn0034286	dpr13	2R	13862627	13864035	25.4511	36.6608
S26548_SI	FBgn0011787	mRpL12	3L	8950036	8950684	50.169	72.1893
F4088_SI	FBgn0031885	Mnn1	2L	7056301	7057156	38.9706	56.0599
S18598_SI	FBgn0001092	Gapdh2	X	15762351	15763694	299.325	429.54
S30160_SI	FBgn0014163	fax	3L	16404102	16404939	109.739	157.429
S38457_SI	FBgn0005586	Rab3	2R	6608840	6611461	212.131	304.147
S6937_SI	FBgn0032363	CG6509	2L	11509467	11509683	17.6283	25.2743
F18912_SI	FBgn0030738	CG9915	X	16203850	16204340	19.6732	28.1945
F56573_SI	FBgn0014006	Pk92B	3R	15711216	15711758	26.3954	37.7958
F19730_SI	FBgn0261570	CG42684	X	17645042	17645718	69.6976	99.7879
F31789_SI	FBgn0013799	Deaf1	3L	19822120	19823786	57.0705	81.6734
F3029_SI	FBgn0015031	cype	2L	5327744	5327969	572.049	818.552
S41660_SI	FBgn0022160	Gpo-1	2R	11745257	11745515	179.7	256.694
S22680_SI	FBgn0035287	CG13937	3L	1876848	1877185	77.1587	110.122
S14992_SI	FBgn0030011	Gbeta5	X	8044764	8046308	67.8073	96.6516
S17075_SI	FBgn0030412	tomosyn	X	12546772	12546896	149.607	213.218
S10984_SI	FBgn0023388	Dap160	2L	21135276	21137106	78.7054	112.107
S14179_SI	FBgn0086558	Ubi-p5E	X	6171010	6172786	95.7447	136.365
F61117_SI	FBgn0051064	CG31064	3R	23056491	23057921	58.1933	82.8619
F35419_SI	FBgn0085421	Epac	2R	2647220	2650279	78.3911	111.612
S47459_SI	FBgn0050419	CG30419	2R	20100014	20103108	29.8528	42.479
S28172_SI	FBgn0036258	CG5642	3L	12136546	12136785	139.954	199.051
S30357_SI	FBgn0004556	Dbp73D	3L	16721596	16722876	5.15994	7.33502
S17671_SI	FBgn0052626	CG32626	X	13725201	13725311	151.079	214.44
S33477_SI	FBgn0010215	alpha-Cat	3L	23311746	23312102	64.9683	92.1647
F63039_SI	FBgn0039808	CG12071	3R	26702806	26703719	99.9794	141.748
S113_SI	FBgn0260995	CG42596	2RHet	1973698	1973866	62.3698	88.3987
F23140_SI	FBgn0264606	Fife	3L	2670608	2672893	56.4053	79.8504
F51285_SI	FBgn0037760	FBX011	3R	5629208	5630740	36.7398	51.9977
S24195_SI	FBgn0000038	nAcRbeta-64B	3L	4435175	4435993	127.494	180.218
S26663_SI	FBgn0023479	Tequila	3L	9084982	9085231	82.3245	116.337
S57814_SI	FBgn0019957	ND42	3R	17854938	17855115	301.229	425.635
S17134_SI	FBgn0259171	Pde9	X	12762261	12762804	20.7025	29.2521
F55628_SI	FBgn0053547	Rim	3R	13698470	13701267	95.3114	134.649
F415_SI	FBgn0264855	AP-2alpha	2L	408030	409465	141.885	200.332
F45993_SI	FBgn0034731	CG10384	2R	18358783	18360500	41.0127	57.903
S26124_SI	FBgn0035872	CG7185	3L	8303593	8304326	68.7811	97.0831
S22267_SI	FBgn0035207	CG9153	3L	1317849	1318330	112.889	159.206
F48459_SI	FBgn0037261	CG9775	3R	463732	464561	99.6631	140.508
F12156_SI	FBgn0053513	Nmdar2	X	1377658	1380624	21.1782	29.8563
S36283_SI	FBgn0050497	CG30497	2R	3645540	3646382	38.4604	54.2168
S63468_SI	FBgn0000557	Ef1alpha100E	3R	27567632	27569028	352.686	496.807
S52115_SI	FBgn0037913	fabp	3R	7390506	7390833	11.1157	15.6528
S36492_SI	FBgn0033250	CG14762	2R	3896624	3898050	152.577	214.576
S62513_SI	FBgn0039730	CG7903	3R	25819197	25819535	53.3058	74.8513
S3548_SI	FBgn0031799	Pez	2L	6332881	6333421	12.6539	17.7682
F19317_SI	FBgn0024941	RSG7	X	16732206	16735459	65.0633	91.2722
S14858_SI	FBgn0004403	RpS14a	X	7828363	7828710	904.717	1268.81
S10579_SI	FBgn0011638	La	2L	20348393	20348878	73.9522	103.516
S44686_SI	FBgn0034500	CG11200	2R	16192022	16192533	11.2529	15.7466
F18643_SI	FBgn0003392	shi	X	15799807	15800749	132.794	185.782
F31950_SI	FBgn0036928	Tom20	3L	19994950	19995546	160.077	223.95
F3481_SI	FBgn0051641	stai	2L	6122978	6124653	126.717	177.256
S31774_SI	FBgn0023094	cyc	3L	19806870	19807350	24.7476	34.5932
S6240_SI	FBgn0003942	RpS27A	2L	10410241	10410456	1007.74	1408.39
S27148_SI	FBgn0044328	CG32052	3L	9800820	9801813	28.0547	39.203
F35060_SI	FBgn0085414	dpr12	2R	1746129	1748336	71.67	100.074
F25469_SI	FBgn0035756	unc-13-4A	3L	7259344	7262337	40.744	56.8743
S23276_SI	FBgn0052486	CG32486	3L	3055908	3056752	252.256	351.944
S15396_SI	FBgn0030087	CG7766	X	8987645	8988381	72.9454	101.771
S26116_SI	FBgn0087039	Sbp2	3L	8298122	8298425	30.4987	42.5406
S28163_SI	FBgn0011455	l(3)neo18	3L	12131116	12131345	87.1639	121.515
S6225_SI	FBgn0051716	Cnot4	2L	10402407	10402562	104.009	144.882
S60092_SI	FBgn0039300	RpS27	3R	21071677	21072103	387.431	538.827
F18767_SI	FBgn0003969	vap	X	15893984	15894618	23.1642	32.2091
S45811_SI	FBgn0000008	a	2R	18059821	18059938	32.4612	45.0853
S5954_SI	FBgn0000229	bsk	2L	10247852	10248135	112.831	156.593
S23447_SI	FBgn0035422	RpL28	3L	3221467	3221709	1096.84	1521.34
S55960_SI	FBgn0044871	Gos28	3R	14490790	14491029	31.9048	44.2322
F15445_SI	FBgn0004828	His3.3B	X	9046556	9048273	340.215	471.662
S24828_SI	FBgn0035649	CG10483	3L	5911460	5911702	39.7918	55.1654
S6132_SI	FBgn0051715	CG31715	2L	10342289	10342523	52.848	73.202
S52137_SI	FBgn0051363	Jupiter	3R	7416108	7417029	223.881	309.765
S44001_SI	FBgn0263395	hppy	2R	15113545	15114698	71.8925	99.2585
S4305_SI	FBgn0264895	RapGAP1	2L	7497805	7499180	75.9363	104.805
F39236_SI	FBgn0086677	jeb	2R	8004104	8006845	18.4058	25.3839
S33727_SI	FBgn0039889	CG2219	4	198064	198618	101.185	139.3
F37422_SI	FBgn0010114	hig	2R	5115290	5116781	86.4318	118.954
S14816_SI	FBgn0261592	RpS6	X	7793653	7794322	744.443	1024.05
F5312_SI	FBgn0052982	CG32982	2L	9163141	9163721	55.3184	76.0489
S48976_SI	FBgn0023023	CRMP	3R	1404160	1404911	52.8304	72.6157
S33704_SI	FBgn0052000	CG32000	4	162826	163749	117.643	161.521
F4677_SI	FBgn0031985	mon2	2L	8116965	8117713	62.7892	86.1827
F40656_SI	FBgn0000289	cg	2R	10068716	10070343	108.536	148.878
S45095_SI	FBgn0034576	CG9350	2R	16913321	16913591	379.132	519.51
S36413_SI	FBgn0033236	CG14764	2R	3829548	3830393	36.7505	50.3251
S26162_SI	FBgn0035879	GAPcenA	3L	8344867	8345379	55.9528	76.4473
F2669_SI	FBgn0031636	CG12194	2L	4840884	4841465	68.2986	93.305
F18083_SI	FBgn0030605	CG5548	X	14958082	14958891	109.022	148.844
S29944_SI	FBgn0036571	CG12272	3L	16118512	16118883	27.0382	36.911
S23371_SI	FBgn0035404	CG12079	3L	3158485	3159215	145.05	197.636
F4967_SI	FBgn0032033	CG13392	2L	8381821	8382523	11.6827	15.9171
S22169_SI	FBgn0040281	Aplip1	3L	1198555	1199339	168.071	228.92
F12240_SI	FBgn0025391	Scgdelta	X	1639909	1640612	32.2127	43.8719
S1769_SI	FBgn0027571	CG3523	2L	3067389	3068177	712.087	969.478
S28190_SI	FBgn0036259	CG9760	3L	12150152	12151418	4.33656	5.90215
F32473_SI	FBgn0259243	Pka-R1	3L	20827102	20829148	147.903	201.245
S20413_SI	FBgn0031006	rictor	X	19146144	19147777	20.3676	27.7103
F40851_SI	FBgn0033934	CG17385	2R	10297306	10297923	76.4	103.913
F14625_SI	FBgn0029941	CG1677	X	7175122	7175782	82.2882	111.854
S1112_SI	FBgn0053543	CG33543	2L	1997102	1997958	50.155	68.1126
F3700_SI	FBgn0031830	CoVb	2L	6558939	6559308	304.188	413.093
F46859_SI	FBgn0262728	Pal2	2R	19577193	19578107	138.17	187.442
S40461_SI	FBgn0033876	synaptogyrin	2R	9729266	9730841	133.67	181.292
S331_SI	FBgn0031238	CG3645	2L	252589	253145	15.2495	20.6734
F23694_SI	FBgn0004888	Scsalpha	3L	3817784	3818383	362.506	490.24
F30567_SI	FBgn0260943	Rbp6	3L	17051874	17058808	246.375	333.056
S31991_SI	FBgn0036935	CG14186	3L	20091184	20092279	91.8565	124.108
S63661_SI	FBgn0263977	Tim17b	3RHet	1813575	1814045	171.783	232.066
F61561_SI	FBgn0085391	CG34362	3R	23911127	23916462	147.077	198.594
S19692_SI	FBgn0250788	beta-Spec	X	17562530	17562696	166.095	224.185
S15617_SI	FBgn0263508	CR43497	X	9400204	9400533	120.365	162.397
F33436_SI	FBgn0024733	RpL10	3L	23086290	23086978	419.142	565.078
S29370_SI	FBgn0261090	Sytbeta	3L	15007795	15009717	31.1415	41.9726
F3016_SI	FBgn0031697	CG14024	2L	5311311	5313091	19.3431	26.0299
S49810_SI	FBgn0028400	Syt4	3R	3094915	3096531	130.874	176.091
S20377_SI	FBgn0030997	CG7990	X	19090091	19092176	69.9206	94.0578
S17418_SI	FBgn0030485	CG1998	X	13303402	13303782	61.6151	82.8812
F33660_SI	FBgn0017545	RpS3A	4	86731	87364	794.198	1068.05
S40787_SI	FBgn0033924	CG8613	2R	10242310	10243179	118.11	158.821
S52006_SI	FBgn0037891	CG5214	3R	7072180	7072584	243.465	327.227
S50731_SI	FBgn0003165	pum	3R	4982840	4983672	27.8072	37.3625
F429_SI	FBgn0002593	RpLP1	2L	420292	420864	684.135	917.629
F57484_SI	FBgn0001234	Hsromega	3R	17121849	17143558	16.2417	21.7814
F42245_SI	FBgn0034135	Syn2	2R	12444124	12445991	58.2522	78.1039
S32338_SI	FBgn0037001	CG6020	3L	20489692	20490184	250.008	335.201
F62299_SI	FBgn0020235	ATPsyn-gamma	3R	25573426	25574885	208.99	280.051
F36346_SI	FBgn0033229	CG12822	2R	3720207	3721346	55.2724	74.0516
F58609_SI	FBgn0016119	ATPsyn-Cf6	3R	19180942	19181291	596.625	798.197
S15875_SI	FBgn0028342	l(1)G0230	X	10107593	10107804	214.152	286.055
F20547_SI	FBgn0261573	CoRest	X	19423707	19424929	59.6475	79.6058
S5994_SI	FBgn0259482	Mob3	2L	10266380	10266570	58.2949	77.7724
F26804_SI	FBgn0035983	CG4080	3L	9379927	9381483	13.9704	18.6378
S42525_SI	FBgn0003091	Pkc53E	2R	12813851	12814312	85.592	114.182
F10466_SI	FBgn0032833	CoIV	2L	19959751	19960065	745.228	992.1
S17817_SI	FBgn0030556	mRNA-cap	X	14134621	14134817	51.0344	67.8978
S4255_SI	FBgn0031912	CG5261	2L	7429743	7430329	254.39	338.295
F32882_SI	FBgn0263911	CoVIII	3L	21531959	21532267	513.276	681.933
S23969_SI	FBgn0261274	Ero1L	3L	4173338	4173789	22.6467	30.0854
F18751_SI	FBgn0030719	eIF5	X	15881041	15882022	240.102	318.831
F12101_SI	FBgn0024985	CG11448	X	1289279	1291370	115.034	152.745
S41565_SI	FBgn0262512	Vha14-1	2R	11566931	11567589	166.998	221.564
S57153_SI	FBgn0038839	CG10830	3R	16720174	16723042	135.145	179.228
S40673_SI	FBgn0261276	opa1-like	2R	10118400	10118604	189.629	251.436
S16216_SI	FBgn0259241	CG42339	X	10861755	10863330	18.6336	24.6949
S22383_SI	FBgn0261243	Psa	3L	1522707	1523380	100.24	132.666
S34517_SI	FBgn0039993	CG17691	U	1184505	1184774	71.6864	94.7899
S60255_SI	FBgn0039338	XNP	3R	21303590	21305071	46.9089	62.0136
S47692_SI	FBgn0035033	CG3548	2R	20488632	20489890	32.6561	43.1575
F46482_SI	FBgn0021979	l(2)k09913	2R	18958488	18959404	252.269	333.294
F22122_SI	FBgn0024277	trio	3L	995982	998291	136.302	180.059
F13023_SI	FBgn0000479	dnc	X	3233003	3237800	89.7802	118.476
F61946_SI	FBgn0003093	Pkc98E	3R	24871785	24874870	201.648	265.91
S61990_SI	FBgn0039635	CG11876	3R	24941470	24941919	312.985	412.353
S47227_SI	FBgn0034958	CG3907	2R	19907421	19907844	84.4837	111.29
S21494_SI	FBgn0027279	l(1)G0196	X	21907441	21908017	72.8064	95.8134
S29925_SI	FBgn0263603	Zn72D	3L	16099694	16100629	76.6894	100.897
F18146_SI	FBgn0030616	RpL37a	X	15031903	15032946	298.069	392.042
S5659_SI	FBgn0004867	RpS2	2L	9896265	9897131	796.846	1047.99
S37052_SI	FBgn0033339	sec31	2R	4785756	4785827	55.262	72.5994
F55290_SI	FBgn0038499	Brf	3R	13200555	13201502	17.3097	22.7322
F52383_SI	FBgn0051211	CG31211	3R	7778549	7779760	36.8066	48.2908
S20742_SI	FBgn0010380	AP-1-2beta	X	19626923	19628614	68.9718	90.4696
S54916_SI	FBgn0259244	CG42342	3R	12338686	12339898	23.3279	30.5778
S42011_SI	FBgn0265177	CG44242	2R	12084197	12084433	286.308	375.216
F38056_SI	FBgn0004907	14-3-3zeta	2R	5994972	5997192	629.987	825.344
F58623_SI	FBgn0039075	CG4393	3R	19201650	19203454	15.8843	20.7998
S13876_SI	FBgn0029801	CG15771	X	5652438	5653784	122.088	159.075
F26917_SI	FBgn0010408	RpS9	3L	9502893	9503258	595.868	775.762
F52443_SI	FBgn0037978	KLHL18	3R	7833823	7834617	23.2329	30.2296
F3644_SI	FBgn0031817	CG9531	2L	6466217	6466764	59.9191	77.9364
S14908_SI	FBgn0010329	Tbh	X	7919579	7921427	15.076	19.5608
S58766_SI	FBgn0027512	CG10254	3R	19514729	19515459	49.3497	63.9878
S28650_SI	FBgn0036334	CG11267	3L	13009687	13010003	186.103	240.896
S62444_SI	FBgn0003861	trp	3R	25740243	25741274	1373.84	1776.64
S39410_SI	FBgn0264560	garz	2R	8220300	8221365	42.2527	54.6266
F19287_SI	FBgn0030790	CG4768	X	16689228	16690789	34.4605	44.5488
S30301_SI	FBgn0025558	CG4101	3L	16605586	16606050	43.3665	56.0225
S42261_SI	FBgn0034138	RpS15	2R	12458131	12458353	1029.44	1328.35
F5553_SI	FBgn0028704	Nckx30C	2L	9711512	9717763	137.351	177.228
F41409_SI	FBgn0026370	SRPK	2R	11272001	11275356	72.9727	94.14
S40392_SI	FBgn0000633	fas	2R	9633911	9636872	26.9268	34.7367
S37041_SI	FBgn0021825	Dmn	2R	4780567	4780844	115.632	149.129
F34280_SI	FBgn0087002	Rfabg	4	1096418	1097899	232.811	300.151
S8140_SI	FBgn0028916	CG33090	2L	14344481	14345802	64.1376	82.6386
F58063_SI	FBgn0038975	Nrx-1	3R	18308569	18312401	31.6586	40.7665
S59858_SI	FBgn0015240	Hr96	3R	20854520	20855073	32.123	41.363
F23710_SI	FBgn0004875	enc	3L	3839606	3842326	106.924	137.603
S51966_SI	FBgn0020910	RpL3	3R	7049580	7049969	605.687	778.893
S18743_SI	FBgn0030716	CG9170	X	15872136	15875705	59.2236	76.0754
F396_SI	FBgn0004611	Plc21C	2L	345215	347927	70.3715	90.3568
S52290_SI	FBgn0051116	ClC-a	3R	7622966	7623469	98.5051	126.114
F15525_SI	FBgn0010269	Dsor1	X	9143806	9144074	43.7717	56.019
S46625_SI	FBgn0040660	CG13551	2R	19265383	19265700	175.104	224.065
F50457_SI	FBgn0263231	bel	3R	4480697	4481628	100.791	128.938
S60797_SI	FBgn0023179	amon	3R	22523419	22525170	73.9633	94.6073
S45735_SI	FBgn0034689	CG2921	2R	17961043	17961409	38.8308	49.6497
F39225_SI	FBgn0028407	Drep-3	2R	7949326	7950371	41.3434	52.7947
S58329_SI	FBgn0039026	CG7029	3R	18618380	18619752	105.919	135.233
S54461_SI	FBgn0017567	ND23	3R	11661770	11662008	305.048	388.994
F594_SI	FBgn0020304	drongo	2L	833584	834583	106.63	135.848
S14036_SI	FBgn0029834	CG5937	X	5939652	5944414	21.3156	27.153
F26019_SI	FBgn0035850	Atg18	3L	8182942	8184065	52.9949	67.4105
F49249_SI	FBgn0003261	Rm62	3R	1826148	1827082	234.98	298.865
F1453_SI	FBgn0031436	CG3214	2L	2579201	2579426	234.283	297.937
S49915_SI	FBgn0003885	alphaTub84D	3R	3356475	3358454	80.0321	101.663
S12150_SI	FBgn0025381	rush	X	1375041	1375453	99.5851	126.107
S49057_SI	FBgn0262125	Sec23	3R	1478103	1478351	114.427	144.786
S60168_SI	FBgn0039321	CG10550	3R	21132129	21132423	119.387	151.046
S29803_SI	FBgn0000212	brm	3L	15963182	15964333	44.9971	56.9083
S55183_SI	FBgn0038475	Keap1	3R	12899664	12900838	13.5193	17.0971
S26810_SI	FBgn0015218	eIF-4E	3L	9392718	9393133	245.362	310.22
S41119_SI	FBgn0027596	CG10249	2R	10788980	10789645	110.434	139.62
S55302_SI	FBgn0262871	lute	3R	13214165	13215987	62.5919	79.1318
S671_SI	FBgn0028481	CG4341	2L	957279	958098	72.7086	91.9149
S31195_SI	FBgn0052202	CG32202	3L	18675539	18675960	26.0924	32.9766
F24077_SI	FBgn0035521	VhaM9.7-a	3L	4262798	4263464	84.9047	107.27
S56574_SI	FBgn0002940	ninaE	3R	15711968	15712393	7262.6	9152.53
F21374_SI	FBgn0003423	slgA	X	21254727	21256188	242.94	305.857
S22487_SI	FBgn0035246	CG13928	3L	1625791	1628377	186.021	233.932
S25280_SI	FBgn0035720	CG10077	3L	6942591	6944302	236.689	297.502
F20266_SI	FBgn0259927	CG42450	X	18720426	18724297	121.151	152.173
S48995_SI	FBgn0250753	exba	3R	1422583	1422925	287.587	360.709
S26844_SI	FBgn0005533	RpS17	3L	9421895	9422214	1031.82	1292.99
F12453_SI	FBgn0040395	Unc-76	X	1985995	1987981	126.145	158.037
S55763_SI	FBgn0262559	Mdh2	3R	14053682	14054440	492.104	616
F5750_SI	FBgn0011272	RpL13	2L	9968317	9968619	437.923	548.11
S54074_SI	FBgn0051344	CG31344	3R	11049100	11050109	31.7471	39.7149
S63193_SI	FBgn0000313	chp	3R	27029902	27030460	343.67	429.463
S56925_SI	FBgn0038815	CG5466	3R	16445884	16446991	61.5996	76.9568
F16856_SI	FBgn0030366	Usp7	X	11916870	11919090	104.526	130.506
S32699_SI	FBgn0037063	CG9391	3L	21259780	21260205	125.725	156.853
S47168_SI	FBgn0034951	CG3860	2R	19879661	19880097	111.442	138.937
S9146_SI	FBgn0040985	CG6115	2L	16887125	16887677	401.728	499.375
S31850_SI	FBgn0028695	Rpn1	3L	19910283	19911260	39.4315	48.9863
F25279_SI	FBgn0035719	tow	3L	6941378	6942413	89.1662	110.717
F57797_SI	FBgn0019960	CG6455	3R	17845227	17845759	155.785	193.217
F38430_SI	FBgn0033538	CG11883	2R	6528019	6529312	55.9347	69.29
F23328_SI	FBgn0026189	prominin-like	3L	3114447	3116031	48.0141	59.4755
S12587_SI	FBgn0023524	CG3078	X	2148436	2150134	57.3366	70.9283
S62553_SI	FBgn0039738	Mgat2	3R	25841235	25842316	85.9568	106.258
F56071_SI	FBgn0038659	endoA	3R	14732331	14736477	106.698	131.662
S27087_SI	FBgn0019644	ATPsyn-b	3L	9723833	9724324	433.653	534.531
F20319_SI	FBgn0030976	CG7378	X	18802917	18805876	55.5966	68.4855
F52763_SI	FBgn0005671	Vha55	3R	8449484	8450626	370.472	456.295
S18548_SI	FBgn0000319	Chc	X	15722019	15722535	175.295	215.839
F20061_SI	FBgn0052549	CG32549	X	18284531	18284965	188.437	231.948
F36478_SI	FBgn0033249	CG11191	2R	3887995	3889255	58.6817	72.218
S50680_SI	FBgn0037655	CG11984	3R	4836004	4836974	110.706	136.2
S56988_SI	FBgn0024944	Oamb	3R	16514740	16516829	10.8192	13.2884
F14322_SI	FBgn0029878	Pat1	X	6489569	6490989	44.3455	54.3747
F36680_SI	FBgn0013726	pnut	2R	4124776	4127802	52.588	64.422
F63565_SI	FBgn0024891	ferrochelatase	3R	27636182	27637200	29.8245	36.5357
S5012_SI	FBgn0027490	D12	2L	8434058	8436227	6.30705	7.72598
S22503_SI	FBgn0013753	Bgb	3L	1639711	1640952	48.0582	58.8103
F30587_SI	FBgn0036702	CG6512	3L	17231713	17233708	51.0799	62.3343
S16075_SI	FBgn0003204	ras	X	10642131	10642839	94.3692	115.117
F2813_SI	FBgn0053113	Rtnl1	2L	4992808	4994277	154.245	188.121
S37863_SI	FBgn0033463	CG1513	2R	5770077	5771348	95.627	116.604
S33967_SI	FBgn0039909	CG1970	4	588922	589682	159.332	194.216
F18210_SI	FBgn0004924	Top1	X	15219849	15222062	56.7406	69.1536
F61156_SI	FBgn0010328	woc	3R	23082317	23083202	55.5566	67.7086
S58755_SI	FBgn0040227	eIF-3p66	3R	19507308	19508039	141.28	172.062
F53315_SI	FBgn0004237	Hrb87F	3R	9482568	9484019	54.5058	66.2996
F42131_SI	FBgn0262511	Vha44	2R	12212318	12213569	215.88	262.44
F7345_SI	FBgn0259176	bun	2L	12455540	12458223	263.856	320.728
S62549_SI	FBgn0039737	CG7920	3R	25836198	25836839	458.401	557.044
S53688_SI	FBgn0038224	CG3321	3R	10152975	10153457	522.252	634.212
F34243_SI	FBgn0039929	CG11076	4	1050337	1051601	70.7143	85.6446
F21429_SI	FBgn0024807	DIP1	X	21495823	21497279	76.8792	93.077
F13489_SI	FBgn0028325	l(1)G0334	X	4598621	4599298	431.351	521.703
F59988_SI	FBgn0046214	vig2	3R	20950312	20951341	56.7275	68.6062
F3363_SI	FBgn0001942	eIF-4a	2L	5985026	5985793	773.297	932.102
S50335_SI	FBgn0040529	CG9603	3R	4166150	4166493	425.077	512.218
S52195_SI	FBgn0011290	Taf12	3R	7504108	7504594	68.5851	82.4835
S48989_SI	FBgn0015324	Vha26	3R	1418969	1420421	311.286	374.305
S41237_SI	FBgn0013467	igl	2R	11076261	11077797	347.29	417.483
F2429_SI	FBgn0022153	l(2)k05819	2L	4399661	4400487	13.4603	16.1804
F44235_SI	FBgn0013325	RpL11	2R	15330818	15331330	360.465	432.826
S34763_SI	FBgn0260799	p120ctn	2R	495864	496997	125.954	151.171
F19165_SI	FBgn0010412	RpS19a	X	16532439	16533282	318.25	381.439
S62631_SI	FBgn0086355	Tpi	3R	25958703	25959170	307.942	368.288
F61713_SI	FBgn0001215	Hrb98DE	3R	24429783	24430817	122.417	146.273
S15046_SI	FBgn0020653	Trxr-1	X	8140841	8142066	117.085	139.482
S22435_SI	FBgn0041342	Cct1	3L	1551865	1553236	119.453	141.821
F51821_SI	FBgn0259740	CG42394	3R	6677007	6677510	39.2714	46.4146
F20146_SI	FBgn0265598	Bx	X	18464597	18466842	48.1274	56.8686
S8975_SI	FBgn0062978	CG31808	2L	16704286	16705789	373.773	440.96
F33195_SI	FBgn0037153	olf413	3L	22235448	22240802	22.8764	26.9592
F36300_SI	FBgn0001091	Gapdh1	2R	3679406	3680885	404.966	476.41
F48605_SI	FBgn0004436	UbcD6	3R	774477	776126	159.492	187.536
S60314_SI	FBgn0039349	Ssadh	3R	21450527	21451889	97.9204	115.043
S57457_SI	FBgn0016700	Rab1	3R	17091751	17092867	223.253	261.344
S52856_SI	FBgn0002719	Men	3R	8538825	8539869	318.944	372.942
F20748_SI	FBgn0031066	CoVIb	X	19634575	19635235	757.627	885.517
S48477_SI	FBgn0087013	Karybeta3	3R	479174	480346	135.535	158.384
F12466_SI	FBgn0000382	csw	X	2005238	2009734	104.488	121.69
F3328_SI	FBgn0001128	Gpdh	2L	5947240	5948843	238.474	277.476
S5881_SI	FBgn0005593	RpL7	2L	10201599	10202145	832.875	968.577
S14861_SI	FBgn0004404	RpS14b	X	7829532	7829825	300.342	349.158
F975_SI	FBgn0000579	Eno	2L	1724768	1726655	365.501	424.074
F7569_SI	FBgn0032474	DnaJ-H	2L	13163209	13164203	121.375	139.257
F39900_SI	FBgn0000181	bic	2R	8757754	8759299	237.059	270.935
S46639_SI	FBgn0250838	CG30415	2R	19273201	19273568	446.677	508.512
S53190_SI	FBgn0027610	Dic1	3R	9193974	9194813	138.73	156.333
S31939_SI	FBgn0013303	Nca	3L	19990392	19990668	240.792	268.178

## Sheet: GenesEnrichedMaleTRAP(772)
Gene	Symbol	Chromosome
FBgn0051023	tRNA:CR31023	3R		GenesEnrichedMaleTRAP
FBgn0085737	CR40502	U		Genes that are signficantly differentially expressed between Male TRAP and Male Input and have higher expression in Male TRAP (772 genes)
FBgn0044048	Ilp5	3L
FBgn0085807	CR41590	U
FBgn0036046	Ilp2	3L
FBgn0085758	CR40639	U
FBgn0044050	Ilp3	3L
FBgn0085795	CR41535	U
FBgn0085825	CR41619	U
FBgn0085828	CR42195	U
FBgn0085823	CR41617	U
FBgn0085769	CR40728	U
FBgn0085766	CR40679	U
FBgn0085815	CR41605	U
FBgn0085799	CR41544	U
FBgn0085822	CR41613	U
FBgn0085768	CR40712	U
FBgn0085753	CR40596	U
FBgn0085743	CR40560	U
FBgn0085803	CR41550	U
FBgn0085764	CR40668	U
FBgn0085759	CR40640	U
FBgn0085819	CR41609	U
FBgn0085813	CR41602	XHet
FBgn0085765	CR40677	XHet
FBgn0031273	CG2839	2L
FBgn0004188	snRNA:U6:96Aa	3R
FBgn0085774	CR40779	U
FBgn0085742	CR40546	U
FBgn0085773	CR40766	U
FBgn0085802	CR41548	U
FBgn0085777	CR40959	U
FBgn0085817	CR41607	U
FBgn0085760	CR40641	U
FBgn0029810	CG12239	X
FBgn0259226	CG42326	2R
FBgn0053363	5SrRNA-Psi:CR33363	2R
FBgn0261700	CR42736	2R
FBgn0028374	hug	3R
FBgn0034069	CG8401	2R
FBgn0053395	5SrRNA:CR33395	2R
FBgn0086667	snoRNA:Psi28S-3342	X
FBgn0035737	Cpr65Ec	3L
FBgn0000015	Abd-B	3R
FBgn0000500	Dsk	3R
FBgn0036568	CG5389	3L
FBgn0085797	CR41540	U
FBgn0085757	CR40621	U
FBgn0000451	ect	3L
FBgn0038510	CG14331	3R
FBgn0032495	CG16820	2L
FBgn0263097	Glut4EF	3R
FBgn0051427	CG31427	3R
FBgn0000163	baz	X
FBgn0264077	Cnx14D	X
FBgn0086906	sls	3L
FBgn0085805	CR41583	U
FBgn0030593	CG9512	X
FBgn0085770	CR40734	U
FBgn0261451	trol	X
FBgn0033404	Or45a	2R
FBgn0264562	Hr4	X
FBgn0004045	Yp1	X
FBgn0037386	CG1208	3R
FBgn0005391	Yp2	X
FBgn0038070	CG6753	3R
FBgn0085491	CG34462	3L
FBgn0028371	jbug	2R
FBgn0263705	Myo10A	X
FBgn0261705	CG42741	2R
FBgn0033865	CG6220	2R
FBgn0034012	Hr51	2R
FBgn0036003	CG14180	3L
FBgn0027109	npf	3R
FBgn0031906	CG5160	2L
FBgn0262029	d	2L
FBgn0016977	spen	2L
FBgn0031600	CG3652	2L
FBgn0037934	CG6830	3R
FBgn0038130	CG8630	3R
FBgn0029746	CG15465	X
FBgn0086899	tlk	X
FBgn0033928	Arc2	2R
FBgn0053217	CG33217	3L
FBgn0259167	CG42272	3L
FBgn0262869	Gfrl	3R
FBgn0043005	prt	3R
FBgn0040384	CG32795	X
FBgn0262139	trh	3L
FBgn0038194	Cyp6d5	3R
FBgn0264842	CR44050	3L
FBgn0010383	Cyp18a1	X
FBgn0261574	kug	3L
FBgn0004242	Syt1	2L
FBgn0000382	csw	X
FBgn0004652	fru	3R
FBgn0263980	CG43729	2R
FBgn0034537	DMAP1	2R
FBgn0026262	bip2	4
FBgn0037387	CG1213	3R
FBgn0033058	CCHa2r	2R
FBgn0050172	CG30172	2R
FBgn0029521	Or1a	X
FBgn0003996	w	X
FBgn0082582	tmod	3R
FBgn0036742	CG7497	3L
FBgn0032048	Dh31	2L
FBgn0083228	Frq2	X
FBgn0027084	Aats-lys	X
FBgn0260006	drd	X
FBgn0263706	CG43658	X
FBgn0038903	RpI12	3R
FBgn0032797	CG10186	2L
FBgn0000592	Est-6	3L
FBgn0033760	CG8785	2R
FBgn0037712	CG16789	3R
FBgn0004580	Cbp53E	2R
FBgn0030613	Rab3-GEF	X
FBgn0013733	shot	2R
FBgn0051118	RabX4	3R
FBgn0039722	capa	3R
FBgn0038953	CG18596	3R
FBgn0004047	Yp3	X
FBgn0010265	RpS13	2L
FBgn0017590	klg	3R
FBgn0261791	SmG	X
FBgn0033135	Tsp42En	2R
FBgn0036368	CG10738	3L
FBgn0051676	CG31676	2L
FBgn0039325	CG10560	3R
FBgn0053517	D2R	X
FBgn0035756	unc-13-4A	3L
FBgn0038237	Pde6	3R
FBgn0027567	CG8108	3L
FBgn0036926	CG7646	3L
FBgn0039536	CG18437	3R
FBgn0037225	TwdlG	3R
FBgn0038113	CG11668	3R
FBgn0259211	grh	2R
FBgn0027279	l(1)G0196	X
FBgn0035321	CG1275	3L
FBgn0036213	RpL10Ab	3L
FBgn0085468	CG34439	2R
FBgn0035287	CG13937	3L
FBgn0029878	Pat1	X
FBgn0038199	CCHa1	3R
FBgn0261723	Dbx	3L
FBgn0028496	CG30116	2R
FBgn0015542	sima	3R
FBgn0058469	CR40469	X
FBgn0039165	CG6204	3R
FBgn0053123	CG33123	2L
FBgn0031318	CG4887	2L
FBgn0027654	jdp	3R
FBgn0051632	sens-2	2L
FBgn0020912	Ptx1	3R
FBgn0265356	tn	2R
FBgn0262519	Mi-2	3L
FBgn0010575	sbb	2R
FBgn0000346	comt	X
FBgn0011211	blw	2R
FBgn0037305	CG12173	3R
FBgn0026401	Nipped-B	2R
FBgn0039936	CG11148	4
FBgn0264000	GluRIB	3L
FBgn0035253	CG7971	3L
FBgn0085434	NaCP60E	2R
FBgn0038343	Trissin	3R
FBgn0034691	synj	2R
FBgn0036910	Cyp305a1	3L
FBgn0003178	PyK	3R
FBgn0034733	CG4752	2R
FBgn0038474	mRpS11	3R
FBgn0033358	CG8216	2R
FBgn0033484	CG2269	2R
FBgn0265487	mbl	2R
FBgn0024989	CG3777	X
FBgn0027585	CG8740	2R
FBgn0261922	PI4KIIIalpha	X
FBgn0259849	Su(Ste):CR42418	U
FBgn0037275	CG14655	3R
FBgn0004369	Ptp99A	3R
FBgn0024329	Mekk1	3R
FBgn0039396	CcapR	3R
FBgn0023081	gek	2R
FBgn0035060	Eps-15	2R
FBgn0052685	ZAP3	X
FBgn0260942	bond	3R
FBgn0026375	RhoGAPp190	X
FBgn0032208	CG5604	2L
FBgn0037304	CG1113	3R
FBgn0025463	Bap60	X
FBgn0030701	CG16952	X
FBgn0002917	na	X
FBgn0032817	CG10631	2L
FBgn0011760	ctp	X
FBgn0011604	Iswi	2R
FBgn0038277	RpS5b	3R
FBgn0037475	Fer1	3R
FBgn0031107	HERC2	X
FBgn0036583	CG13055	3L
FBgn0029688	lva	X
FBgn0261461	RhoGAP18B	X
FBgn0052532	CG32532	X
FBgn0016698	Ptpa	2L
FBgn0261788	Ank2	3L
FBgn0011288	Snap25	3L
FBgn0052432	CG32432	3L
FBgn0028940	Cyp28a5	2L
FBgn0035318	CG9018	3L
FBgn0032691	Atac2	2L
FBgn0085437	CG34408	X
FBgn0036043	CG8177	3L
FBgn0038029	GstD11	3R
FBgn0027103	sec10	3R
FBgn0001133	grau	2R
FBgn0003654	sw	X
FBgn0037920	CG14710	3R
FBgn0026160	tna	3L
FBgn0026722	drosha	2R
FBgn0001224	Hsp23	3L
FBgn0052677	X11Lbeta	X
FBgn0001123	Galphas	2R
FBgn0259166	CG42271	X
FBgn0259152	Clbn	3R
FBgn0261794	kcc	2R
FBgn0259707	CG42361	2R
FBgn0015799	Rbf	X
FBgn0031306	CG4577	2L
FBgn0027586	CG5867	2L
FBgn0053196	dp	2L
FBgn0000715	Fmrf	2R
FBgn0263873	sick	2L
FBgn0031309	Tfb4	2L
FBgn0051451	CR31451	3R
FBgn0037717	CG8301	3R
FBgn0029856	CG11700	X
FBgn0003943	Ubi-p63E	3L
FBgn0034860	CG9812	2R
FBgn0038145	Droj2	3R
FBgn0262160	CG9932	2L
FBgn0013972	Gycalpha99B	3R
FBgn0030590	CG9518	X
FBgn0052706	CG32706	X
FBgn0265052	St3	2R
FBgn0010240	Lcch3	X
FBgn0085419	Rgk2	2R
FBgn0036183	CG6083	3L
FBgn0041707	7B2	3R
FBgn0033603	Cpr47Ef	2R
FBgn0033031	CG8245	2R
FBgn0263397	Ih	2R
FBgn0262109	CR42862	3L
FBgn0038098	CG7381	3R
FBgn0000412	D1	3R
FBgn0259222	CG42322	3R
FBgn0031762	CG9098	2L
FBgn0035162	CG13900	3L
FBgn0032205	CG4957	2L
FBgn0030263	CG2076	X
FBgn0038271	CG3731	3R
FBgn0037391	CG2017	3R
FBgn0265262	Vha68-1	2L
FBgn0002781	mod(mdg4)	3R
FBgn0020370	TppII	2R
FBgn0003884	alphaTub84B	3R
FBgn0036888	CG9330	3L
FBgn0030479	Rbp1-like	X
FBgn0259163	CG42268	3L
FBgn0260962	pic	3R
FBgn0250753	exba	3R
FBgn0034114	CG4282	2R
FBgn0261403	sxc	2R
FBgn0010488	NAT1	2R
FBgn0022787	Hel89B	3R
FBgn0051345	CG31345	3R
FBgn0039861	pasha	3R
FBgn0024150	Ac78C	3L
FBgn0263289	scrib	3R
FBgn0086675	fne	X
FBgn0003090	pk	2R
FBgn0027080	Aats-tyr	3L
FBgn0032800	CG10137	2L
FBgn0261641	CG42724	3R
FBgn0016061	side	3R
FBgn0030412	tomosyn	X
FBgn0034576	CG9350	2R
FBgn0083963	CG34127	3R
FBgn0261260	mgl	X
FBgn0031384	CG4238	2L
FBgn0263416	CG43462	3R
FBgn0033403	CG13739	2R
FBgn0261612	Cng	2R
FBgn0013767	Crz	3R
FBgn0263456	nwk	3L
FBgn0013576	mtd	3R
FBgn0260798	Gprk1	2R
FBgn0015907	bl	2R
FBgn0086911	rg	X
FBgn0030556	mRNA-cap	X
FBgn0038330	CG14868	3R
FBgn0263102	psq	2R
FBgn0042213	CG18731	3R
FBgn0262081	Csk	3R
FBgn0020372	TM4SF	2R
FBgn0020910	RpL3	3R
FBgn0050089	CG30089	2R
FBgn0035149	MED30	3L
FBgn0035181	CG9205	3L
FBgn0023213	eIF4G	4
FBgn0010905	Spn	3L
FBgn0261550	CG42668	3R
FBgn0031216	Zir	2L
FBgn0004868	Gdi	2L
FBgn0011581	Dms	3R
FBgn0039324	CG10553	3R
FBgn0034194	CG15611	2R
FBgn0036974	eRF1	3L
FBgn0000039	nAcRalpha-96Ab	3R
FBgn0035170	dpr20	3L
FBgn0036511	CG6498	3L
FBgn0003612	Su(var)2-10	2R
FBgn0039816	CG11317	3R
FBgn0034420	CG10737	2R
FBgn0011020	Sas-4	3R
FBgn0015299	Ssb-c31a	2L
FBgn0038975	Nrx-1	3R
FBgn0015380	drl	2L
FBgn0263593	Lpin	2R
FBgn0036663	CG9674	3L
FBgn0023458	Rbcn-3A	X
FBgn0026753	Vha13	3R
FBgn0261053	Cad86C	3R
FBgn0001247	Ide	3L
FBgn0005636	nvy	2R
FBgn0039757	RpS7	3R
FBgn0038341	CG14869	3R
FBgn0004876	cdi	3R
FBgn0027569	cert	3L
FBgn0025726	unc-13	4
FBgn0041789	Pax	2L
FBgn0003887	betaTub56D	2R
FBgn0037084	Syx6	2R
FBgn0261872	scaf6	3L
FBgn0259242	CG42340	X
FBgn0028552	gammaSnap	2R
FBgn0027575	GABA-B-R2	3R
FBgn0036052	CG10809	3L
FBgn0033357	Tom7	2R
FBgn0027559	Pol32	2L
FBgn0039565	CG4884	3R
FBgn0051550	CG31550	3R
FBgn0010414	SerT	2R
FBgn0000709	fliI	X
FBgn0031374	CG7337	2L
FBgn0034155	unc-104	2R
FBgn0053144	CG33144	2R
FBgn0035481	CG12605	3L
FBgn0052475	mthl8	3L
FBgn0028471	Nab2	3R
FBgn0030286	CG1657	X
FBgn0261041	stj	2R
FBgn0019661	roX1	X
FBgn0003326	sca	2R
FBgn0031632	CG15628	2L
FBgn0037344	CG2926	3R
FBgn0030884	CG6847	X
FBgn0023508	Ocrl	X
FBgn0039277	CG13650	3R
FBgn0017566	ND75	X
FBgn0020299	stumps	3R
FBgn0003353	sei	2R
FBgn0033657	Sln	2R
FBgn0037328	RpL35A	3R
FBgn0064225	RpL5	2L
FBgn0032388	CG6686	2L
FBgn0039227	polybromo	3R
FBgn0026409	Mpcp	3L
FBgn0030687	CG17209	X
FBgn0261928	CG42795	3R
FBgn0000303	Cha	3R
FBgn0013981	His4r	3R
FBgn0086901	cv-c	3R
FBgn0259145	CG42260	2R
FBgn0034636	CG10440	2R
FBgn0043012	AP-2sigma	3R
FBgn0025571	SF1	3R
FBgn0004167	kst	3L
FBgn0038853	RhoGAP93B	3R
FBgn0004921	Ggamma1	2R
FBgn0053208	Mical	3R
FBgn0025140	pit	3R
FBgn0037637	CG9836	3R
FBgn0038603	PKD	3R
FBgn0038400	CG5903	3R
FBgn0052425	CG32425	3L
FBgn0034948	Gadd34	2R
FBgn0263392	CG43444	3L
FBgn0036762	CG7430	3L
FBgn0260658	CG42541	X
FBgn0052091	CG32091	3L
FBgn0020660	eIF-4B	2RHet
FBgn0022720	zf30C	2L
FBgn0010014	CanB	X
FBgn0052264	CG32264	3L
FBgn0032156	CG13124	2L
FBgn0050158	CG30158	2R
FBgn0036488	CG6878	3L
FBgn0036273	CG10426	3L
FBgn0036450	CG13472	3L
FBgn0039994	CG17082	2R
FBgn0033475	CG12129	2R
FBgn0004865	Eip78C	3L
FBgn0040283	SMC1	3R
FBgn0001085	fz	3L
FBgn0034237	eIF3-S9	2R
FBgn0010235	Klc	3L
FBgn0003464	sol	X
FBgn0032222	CG5037	2L
FBgn0005614	trpl	2R
FBgn0038498	beat-IIa	3R
FBgn0259240	Ten-a	X
FBgn0037941	CG12594	3R
FBgn0062440	CG17680	2R
FBgn0033313	Cirl	2R
FBgn0003638	su(w[a])	X
FBgn0013717	not	3L
FBgn0000229	bsk	2L
FBgn0032679	bsf	2L
FBgn0031294	IA-2	2L
FBgn0260747	CG5010	X
FBgn0011715	Snr1	3R
FBgn0035473	mge	3L
FBgn0003321	sbr	X
FBgn0010292	bys	X
FBgn0262562	CG43102	3R
FBgn0087002	Rfabg	4
FBgn0015591	Ast	3R
FBgn0051992	gw	4
FBgn0004575	Syn	3R
FBgn0261112	APP-BP1	3L
FBgn0015031	cype	2L
FBgn0011284	RpS4	3L
FBgn0013342	n-syb	3L
FBgn0259785	pzg	3L
FBgn0036980	RhoBTB	3L
FBgn0013725	phyl	2R
FBgn0030017	CG2278	X
FBgn0014026	RpL7A	X
FBgn0036369	CG10089	3L
FBgn0265998	Doa	3R
FBgn0036986	CG5282	3L
FBgn0036713	Mip	3L
FBgn0028969	deltaCOP	X
FBgn0053202	dpr11	3R
FBgn0038686	CG5555	3R
FBgn0015245	Hsp60	X
FBgn0004363	porin	2L
FBgn0039830	CG1746	3R
FBgn0010397	LamC	2R
FBgn0040793	CG7630	3L
FBgn0013954	FK506-bp2	2R
FBgn0263995	cpo	3R
FBgn0032336	Ast-C	2L
FBgn0001227	Hsp67Ba	3L
FBgn0027581	CG6191	2R
FBgn0262116	CG40127	2R
FBgn0250786	Chd1	2L
FBgn0003963	ush	2L
FBgn0033188	Drat	2R
FBgn0030408	CG11085	X
FBgn0261552	ps	3R
FBgn0086677	jeb	2R
FBgn0265605	Ric	2R
FBgn0039911	CG1909	4
FBgn0026197	noe	3L
FBgn0011747	Ank	4
FBgn0050372	Asap1	2R
FBgn0040259	Ugt86Da	3R
FBgn0029843	Nep1	X
FBgn0003079	phl	X
FBgn0034286	dpr13	2R
FBgn0011787	mRpL12	3L
FBgn0031885	Mnn1	2L
FBgn0001092	Gapdh2	X
FBgn0014163	fax	3L
FBgn0005586	Rab3	2R
FBgn0032363	CG6509	2L
FBgn0030738	CG9915	X
FBgn0014006	Pk92B	3R
FBgn0261570	CG42684	X
FBgn0013799	Deaf1	3L
FBgn0022160	Gpo-1	2R
FBgn0030011	Gbeta5	X
FBgn0023388	Dap160	2L
FBgn0086558	Ubi-p5E	X
FBgn0051064	CG31064	3R
FBgn0085421	Epac	2R
FBgn0050419	CG30419	2R
FBgn0036258	CG5642	3L
FBgn0004556	Dbp73D	3L
FBgn0052626	CG32626	X
FBgn0010215	alpha-Cat	3L
FBgn0039808	CG12071	3R
FBgn0260995	CG42596	2RHet
FBgn0264606	Fife	3L
FBgn0037760	FBX011	3R
FBgn0000038	nAcRbeta-64B	3L
FBgn0023479	Tequila	3L
FBgn0019957	ND42	3R
FBgn0259171	Pde9	X
FBgn0053547	Rim	3R
FBgn0264855	AP-2alpha	2L
FBgn0034731	CG10384	2R
FBgn0035872	CG7185	3L
FBgn0035207	CG9153	3L
FBgn0037261	CG9775	3R
FBgn0053513	Nmdar2	X
FBgn0050497	CG30497	2R
FBgn0000557	Ef1alpha100E	3R
FBgn0037913	fabp	3R
FBgn0033250	CG14762	2R
FBgn0039730	CG7903	3R
FBgn0031799	Pez	2L
FBgn0024941	RSG7	X
FBgn0004403	RpS14a	X
FBgn0011638	La	2L
FBgn0034500	CG11200	2R
FBgn0003392	shi	X
FBgn0036928	Tom20	3L
FBgn0051641	stai	2L
FBgn0023094	cyc	3L
FBgn0003942	RpS27A	2L
FBgn0044328	CG32052	3L
FBgn0085414	dpr12	2R
FBgn0052486	CG32486	3L
FBgn0030087	CG7766	X
FBgn0087039	Sbp2	3L
FBgn0011455	l(3)neo18	3L
FBgn0051716	Cnot4	2L
FBgn0039300	RpS27	3R
FBgn0003969	vap	X
FBgn0000008	a	2R
FBgn0035422	RpL28	3L
FBgn0044871	Gos28	3R
FBgn0004828	His3.3B	X
FBgn0035649	CG10483	3L
FBgn0051715	CG31715	2L
FBgn0051363	Jupiter	3R
FBgn0263395	hppy	2R
FBgn0264895	RapGAP1	2L
FBgn0039889	CG2219	4
FBgn0010114	hig	2R
FBgn0261592	RpS6	X
FBgn0052982	CG32982	2L
FBgn0023023	CRMP	3R
FBgn0052000	CG32000	4
FBgn0031985	mon2	2L
FBgn0000289	cg	2R
FBgn0033236	CG14764	2R
FBgn0035879	GAPcenA	3L
FBgn0031636	CG12194	2L
FBgn0030605	CG5548	X
FBgn0036571	CG12272	3L
FBgn0035404	CG12079	3L
FBgn0032033	CG13392	2L
FBgn0040281	Aplip1	3L
FBgn0025391	Scgdelta	X
FBgn0027571	CG3523	2L
FBgn0036259	CG9760	3L
FBgn0259243	Pka-R1	3L
FBgn0031006	rictor	X
FBgn0033934	CG17385	2R
FBgn0029941	CG1677	X
FBgn0053543	CG33543	2L
FBgn0031830	CoVb	2L
FBgn0262728	Pal2	2R
FBgn0033876	synaptogyrin	2R
FBgn0031238	CG3645	2L
FBgn0004888	Scsalpha	3L
FBgn0260943	Rbp6	3L
FBgn0036935	CG14186	3L
FBgn0263977	Tim17b	3RHet
FBgn0085391	CG34362	3R
FBgn0250788	beta-Spec	X
FBgn0263508	CR43497	X
FBgn0024733	RpL10	3L
FBgn0261090	Sytbeta	3L
FBgn0031697	CG14024	2L
FBgn0028400	Syt4	3R
FBgn0030997	CG7990	X
FBgn0030485	CG1998	X
FBgn0017545	RpS3A	4
FBgn0033924	CG8613	2R
FBgn0037891	CG5214	3R
FBgn0003165	pum	3R
FBgn0002593	RpLP1	2L
FBgn0001234	Hsromega	3R
FBgn0034135	Syn2	2R
FBgn0037001	CG6020	3L
FBgn0020235	ATPsyn-gamma	3R
FBgn0033229	CG12822	2R
FBgn0016119	ATPsyn-Cf6	3R
FBgn0028342	l(1)G0230	X
FBgn0261573	CoRest	X
FBgn0259482	Mob3	2L
FBgn0035983	CG4080	3L
FBgn0003091	Pkc53E	2R
FBgn0032833	CoIV	2L
FBgn0031912	CG5261	2L
FBgn0263911	CoVIII	3L
FBgn0261274	Ero1L	3L
FBgn0030719	eIF5	X
FBgn0024985	CG11448	X
FBgn0262512	Vha14-1	2R
FBgn0038839	CG10830	3R
FBgn0261276	opa1-like	2R
FBgn0259241	CG42339	X
FBgn0261243	Psa	3L
FBgn0039993	CG17691	U
FBgn0039338	XNP	3R
FBgn0035033	CG3548	2R
FBgn0021979	l(2)k09913	2R
FBgn0024277	trio	3L
FBgn0000479	dnc	X
FBgn0003093	Pkc98E	3R
FBgn0039635	CG11876	3R
FBgn0034958	CG3907	2R
FBgn0263603	Zn72D	3L
FBgn0030616	RpL37a	X
FBgn0004867	RpS2	2L
FBgn0033339	sec31	2R
FBgn0038499	Brf	3R
FBgn0051211	CG31211	3R
FBgn0010380	AP-1-2beta	X
FBgn0259244	CG42342	3R
FBgn0265177	CG44242	2R
FBgn0004907	14-3-3zeta	2R
FBgn0039075	CG4393	3R
FBgn0029801	CG15771	X
FBgn0010408	RpS9	3L
FBgn0037978	KLHL18	3R
FBgn0031817	CG9531	2L
FBgn0010329	Tbh	X
FBgn0027512	CG10254	3R
FBgn0036334	CG11267	3L
FBgn0003861	trp	3R
FBgn0264560	garz	2R
FBgn0030790	CG4768	X
FBgn0025558	CG4101	3L
FBgn0034138	RpS15	2R
FBgn0028704	Nckx30C	2L
FBgn0026370	SRPK	2R
FBgn0000633	fas	2R
FBgn0021825	Dmn	2R
FBgn0028916	CG33090	2L
FBgn0015240	Hr96	3R
FBgn0004875	enc	3L
FBgn0030716	CG9170	X
FBgn0004611	Plc21C	2L
FBgn0051116	ClC-a	3R
FBgn0010269	Dsor1	X
FBgn0040660	CG13551	2R
FBgn0263231	bel	3R
FBgn0023179	amon	3R
FBgn0034689	CG2921	2R
FBgn0028407	Drep-3	2R
FBgn0039026	CG7029	3R
FBgn0017567	ND23	3R
FBgn0020304	drongo	2L
FBgn0029834	CG5937	X
FBgn0035850	Atg18	3L
FBgn0003261	Rm62	3R
FBgn0031436	CG3214	2L
FBgn0003885	alphaTub84D	3R
FBgn0025381	rush	X
FBgn0262125	Sec23	3R
FBgn0039321	CG10550	3R
FBgn0000212	brm	3L
FBgn0038475	Keap1	3R
FBgn0015218	eIF-4E	3L
FBgn0027596	CG10249	2R
FBgn0262871	lute	3R
FBgn0028481	CG4341	2L
FBgn0052202	CG32202	3L
FBgn0035521	VhaM9.7-a	3L
FBgn0002940	ninaE	3R
FBgn0003423	slgA	X
FBgn0035246	CG13928	3L
FBgn0035720	CG10077	3L
FBgn0259927	CG42450	X
FBgn0005533	RpS17	3L
FBgn0040395	Unc-76	X
FBgn0262559	Mdh2	3R
FBgn0011272	RpL13	2L
FBgn0051344	CG31344	3R
FBgn0000313	chp	3R
FBgn0038815	CG5466	3R
FBgn0030366	Usp7	X
FBgn0037063	CG9391	3L
FBgn0034951	CG3860	2R
FBgn0040985	CG6115	2L
FBgn0028695	Rpn1	3L
FBgn0035719	tow	3L
FBgn0019960	CG6455	3R
FBgn0033538	CG11883	2R
FBgn0026189	prominin-like	3L
FBgn0023524	CG3078	X
FBgn0039738	Mgat2	3R
FBgn0038659	endoA	3R
FBgn0019644	ATPsyn-b	3L
FBgn0030976	CG7378	X
FBgn0005671	Vha55	3R
FBgn0000319	Chc	X
FBgn0052549	CG32549	X
FBgn0033249	CG11191	2R
FBgn0037655	CG11984	3R
FBgn0024944	Oamb	3R
FBgn0013726	pnut	2R
FBgn0024891	ferrochelatase	3R
FBgn0027490	D12	2L
FBgn0013753	Bgb	3L
FBgn0036702	CG6512	3L
FBgn0003204	ras	X
FBgn0053113	Rtnl1	2L
FBgn0033463	CG1513	2R
FBgn0039909	CG1970	4
FBgn0004924	Top1	X
FBgn0010328	woc	3R
FBgn0040227	eIF-3p66	3R
FBgn0004237	Hrb87F	3R
FBgn0262511	Vha44	2R
FBgn0259176	bun	2L
FBgn0039737	CG7920	3R
FBgn0038224	CG3321	3R
FBgn0039929	CG11076	4
FBgn0024807	DIP1	X
FBgn0028325	l(1)G0334	X
FBgn0046214	vig2	3R
FBgn0001942	eIF-4a	2L
FBgn0040529	CG9603	3R
FBgn0011290	Taf12	3R
FBgn0015324	Vha26	3R
FBgn0013467	igl	2R
FBgn0022153	l(2)k05819	2L
FBgn0013325	RpL11	2R
FBgn0260799	p120ctn	2R
FBgn0010412	RpS19a	X
FBgn0086355	Tpi	3R
FBgn0001215	Hrb98DE	3R
FBgn0020653	Trxr-1	X
FBgn0041342	Cct1	3L
FBgn0259740	CG42394	3R
FBgn0265598	Bx	X
FBgn0062978	CG31808	2L
FBgn0037153	olf413	3L
FBgn0001091	Gapdh1	2R
FBgn0004436	UbcD6	3R
FBgn0039349	Ssadh	3R
FBgn0016700	Rab1	3R
FBgn0002719	Men	3R
FBgn0031066	CoVIb	X
FBgn0087013	Karybeta3	3R
FBgn0001128	Gpdh	2L
FBgn0005593	RpL7	2L
FBgn0004404	RpS14b	X
FBgn0000579	Eno	2L
FBgn0032474	DnaJ-H	2L
FBgn0000181	bic	2R
FBgn0250838	CG30415	2R
FBgn0027610	Dic1	3R
FBgn0013303	Nca	3L

## Sheet: ExonsEnrichedFemaleTRAP (447)
Exon ID	Gene	Symbol	Chromosome	Start	End	Input Female Mean RPKM	TRAP Female Mean RPKM
S34696_SI	FBgn0085737	CR40502	U	9881945	9882389	0.606966	41.1794		ExonsEnrichedFemaleTRAP
S34578_SI	FBgn0085828	CR42195	U	4085793	4086544	7.29976	308.423		Exons that are signficantly differentially expressed between Female TRAP and Female Input and have higher expression in Female TRAP (447 exons)
S34703_SI	FBgn0085825	CR41619	U	10029292	10030296	3.90622	164.173
S34701_SI	FBgn0085766	CR40679	U	9999365	10000376	9.09007	375.164
S34692_SI	FBgn0085823	CR41617	U	9824409	9824915	1.96124	80.9109
S34698_SI	FBgn0085769	CR40728	U	9901769	9902800	3.9418	157.735
S34620_SI	FBgn0085807	CR41590	U	7398712	7400705	14.8009	583.942
S34671_SI	FBgn0085758	CR40639	U	9455772	9456320	6.30684	246.427
S34658_SI	FBgn0085795	CR41535	U	8853389	8854056	8.5456	324.253
S34679_SI	FBgn0085799	CR41544	U	9578233	9578772	503.04	18868.6
S62724_SI	FBgn0051023	tRNA:CR31023	3R	26074338	26074417	2.23152	83.1969
S34569_SI	FBgn0085743	CR40560	U	3556916	3559306	257.844	9210.37
S34704_SI	FBgn0085753	CR40596	U	10046936	10047936	2.55299	89.3959
S34681_SI	FBgn0085759	CR40640	U	9660271	9660839	982.42	32653.3
S34560_SI	FBgn0085815	CR41605	U	2950223	2951682	26.8532	872.12
S34664_SI	FBgn0085803	CR41550	U	9115749	9116778	0.854711	27.3758
S34663_SI	FBgn0085822	CR41613	U	9112426	9113000	5.58565	176.201
S34584_SI	FBgn0085819	CR41609	U	4570872	4571822	626.194	19723.5
S529_SI	FBgn0031273	CG2839	2L	625663	628200	0.598102	18.7007
S34673_SI	FBgn0085764	CR40668	U	9469614	9470353	275.09	8359.62
S33618_SI	FBgn0085813	CR41602	XHet	190010	196035	130.006	3723.61
S33617_SI	FBgn0085765	CR40677	XHet	184014	184944	295.224	7869.38
S34598_SI	FBgn0085777	CR40959	U	5913471	5914235	1.89173	48.9711
S59496_SI	FBgn0004188	snRNA:U6:96Aa	3R	20381810	20381916	328.411	7571.13
S34662_SI	FBgn0085774	CR40779	U	9063480	9064690	234.978	5221.34
S34669_SI	FBgn0085757	CR40621	U	9411518	9412651	3.26305	72.0323
S34596_SI	FBgn0085742	CR40546	U	5726964	5728907	350.755	7701.25
S34668_SI	FBgn0085768	CR40712	U	9400405	9400910	0.714215	14.9014
S34648_SI	FBgn0085773	CR40766	U	8595904	8596741	5.28138	106.239
F38265_SI	FBgn0250840	CG12907	2R	6240873	6241889	0.153688	2.92904
S34634_SI	FBgn0085760	CR40641	U	8006044	8006602	0.294319	5.3642
S34687_SI	FBgn0085802	CR41548	U	9795507	9796558	258.888	4644.12
S52461_SI	FBgn0037985	ssp5	3R	7858864	7861247	0.0272495	0.476524
S27154_SI	FBgn0044048	Ilp5	3L	9816449	9816739	28.9013	446.485
S54298_SI	FBgn0000047	Act88F	3R	11266322	11267262	0.82656	10.4375
S20312_SI	FBgn0030975	CG7349	X	18789988	18790614	0.631072	7.08216
S13728_SI	FBgn0086667	snoRNA:Psi28S-3342	X	5418335	5418498	3.66678	40.1634
F42235_SI	FBgn0259795	loopin-1	2R	12422448	12424591	0.0959884	1.03584
S27140_SI	FBgn0036046	Ilp2	3L	9793100	9793540	56.436	588.249
S27293_SI	FBgn0000451	ect	3L	10183376	10183692	1.35999	13.0225
S27141_SI	FBgn0044050	Ilp3	3L	9794398	9794902	82.964	779.088
S55345_SI	FBgn0038510	CG14331	3R	13264690	13264955	1.18273	10.8402
S34580_SI	FBgn0085817	CR41607	U	4305171	4306436	1.0922	9.97169
S34655_SI	FBgn0085797	CR41540	U	8839005	8840283	99.9231	910.612
S43477_SI	FBgn0261700	CR42736	2R	14264992	14265149	1.15257	10.4106
S29914_SI	FBgn0036568	CG5389	3L	16091649	16093188	0.622124	5.44785
S44463_SI	FBgn0053395	5SrRNA:CR33395	2R	15638125	15638259	161.776	1362.32
S13904_SI	FBgn0029810	CG12239	X	5688237	5688576	124.01	1016.37
S1970_SI	FBgn0031533	CG2772	2L	3447144	3447591	1.36231	9.38583
S27155_SI	FBgn0044048	Ilp5	3L	9816811	9816997	8.05769	54.6008
S3189_SI	FBgn0031728	Hsp60C	2L	5668943	5670838	0.0781036	0.523185
S34613_SI	FBgn0085805	CR41583	U	6961350	6963324	46.9201	308.582
S48179_SI	FBgn0000500	Dsk	3R	15414	15982	27.8854	180.774
S12920_SI	FBgn0003996	w	X	2690270	2690499	7.7256	48.7882
S36838_SI	FBgn0259226	CG42326	2R	4471000	4471603	0.768088	4.69277
S29841_SI	FBgn0264600	CG43949	3L	16013508	16014606	0.31346	1.87852
S34694_SI	FBgn0085770	CR40734	U	9836850	9837382	50.2474	288.833
F40402_SI	FBgn0033868	S-Lap7	2R	9665629	9667750	0.122107	0.659492
S52752_SI	FBgn0028374	hug	3R	8354298	8354798	44.364	235.601
S23636_SI	FBgn0263239	dar1	3L	3626352	3627144	0.66765	3.41855
S27344_SI	FBgn0052064	S-Lap4	3L	10483961	10486034	0.118606	0.603256
S41835_SI	FBgn0034069	CG8401	2R	11916996	11917165	6.87867	34.8647
S21747_SI	FBgn0035124	ttm2	3L	275155	276667	0.19617	0.954358
S42754_SI	FBgn0046294	CG12699	2R	13134035	13134733	0.246364	1.17863
F32049_SI	FBgn0261556	CG42674	3L	20190582	20191417	0.596154	2.74682
S37497_SI	FBgn0033404	Or45a	2R	5232854	5234009	1.0336	4.63883
S27139_SI	FBgn0036046	Ilp2	3L	9792798	9793026	10.6765	46.0351
S10354_SI	FBgn0000464	Lar	2L	19644474	19644635	4.35739	16.9793
S41371_SI	FBgn0034012	Hr51	2R	11225904	11226112	4.53965	16.9187
S33238_SI	FBgn0004449	Ten-m	3L	22399992	22400963	1.24062	4.61814
S39770_SI	FBgn0033760	CG8785	2R	8528195	8529488	5.57479	20.4264
S58234_SI	FBgn0039007	Ccap	3R	18526304	18526772	2.44956	8.92533
S27142_SI	FBgn0044050	Ilp3	3L	9794975	9795220	20.2096	73.3263
S15389_SI	FBgn0052706	CG32706	X	8981645	8982109	12.4755	44.6961
S12362_SI	FBgn0264562	Hr4	X	1836460	1836926	3.32024	11.7153
F44091_SI	FBgn0034435	CG9975	2R	15231729	15233259	0.200245	0.703925
S17996_SI	FBgn0030593	CG9512	X	14795985	14796976	173.289	607.303
S52790_SI	FBgn0038070	CG6753	3R	8467722	8468204	1.85613	6.50433
S21572_SI	FBgn0002564	Lsp1gamma	3L	66787	68995	1.58906	5.32627
S14379_SI	FBgn0265362	CG44303	X	6581396	6581453	6.90165	22.4521
S24065_SI	FBgn0035518	CG15011	3L	4257772	4257888	5.98316	19.2472
S41836_SI	FBgn0034069	CG8401	2R	11917308	11917596	14.2253	45.6119
F54323_SI	FBgn0038343	Trissin	3R	11310452	11310796	56.778	179.162
S7649_SI	FBgn0032495	CG16820	2L	13246232	13246860	20.5084	63.0372
F13127_SI	FBgn0086899	tlk	X	3614040	3614546	9.64336	29.0981
S53127_SI	FBgn0038130	CG8630	3R	9109015	9109361	9.5448	28.7227
S19485_SI	FBgn0000163	baz	X	17069380	17073003	1.56399	4.57093
S21844_SI	FBgn0262139	trh	3L	366524	368941	8.92632	25.9113
F6718_SI	FBgn0032336	Ast-C	2L	11076165	11076864	37.1115	107.588
S11872_SI	FBgn0025620	CG13360	X	682625	682936	63.5983	182.912
S3721_SI	FBgn0031835	CG11319	2L	6600611	6601068	1.58364	4.54738
S53518_SI	FBgn0038194	Cyp6d5	3R	9856598	9856846	102.243	292.173
S35321_SI	FBgn0050446	Tdc2	2R	2572250	2572666	11.2044	31.5022
S50874_SI	FBgn0003889	betaTub85D	3R	5234105	5235322	1.58522	4.4496
S53128_SI	FBgn0038130	CG8630	3R	9109419	9110249	34.3435	94.9412
S12915_SI	FBgn0003996	w	X	2684632	2685376	109.246	300.394
S3864_SI	FBgn0031854	TTLL3A	2L	6736364	6737533	1.66979	4.56942
S7652_SI	FBgn0032495	CG16820	2L	13249812	13250189	13.9798	38.0274
S58782_SI	FBgn0043005	prt	3R	19522662	19522878	19.1989	51.224
S5046_SI	FBgn0262029	d	2L	8487970	8488671	5.8528	15.4981
S61029_SI	FBgn0039486	CG6074	3R	22928710	22929099	9.99526	26.4055
S58120_SI	FBgn0260942	bond	3R	18380545	18380735	13.1753	34.5207
S7650_SI	FBgn0032495	CG16820	2L	13249122	13249538	12.417	32.3111
S54955_SI	FBgn0027109	npf	3R	12436830	12437047	40.7416	105.59
S59704_SI	FBgn0051118	RabX4	3R	20652880	20652993	55.7016	142.655
F58119_SI	FBgn0260942	bond	3R	18380259	18380479	6.0847	15.2156
S15446_SI	FBgn0004828	His3.3B	X	9048413	9048718	40.3104	99.8982
F27993_SI	FBgn0036213	RpL10Ab	3L	11816300	11816665	506.196	1250.7
S17997_SI	FBgn0030593	CG9512	X	14797997	14798999	72.994	180.319
S58904_SI	FBgn0260634	eIF4G2	3R	19640963	19642752	4.02292	9.9257
S53519_SI	FBgn0038194	Cyp6d5	3R	9856985	9857205	134.164	322.227
S52788_SI	FBgn0038070	CG6753	3R	8465885	8467005	6.60032	15.7414
S49203_SI	FBgn0037387	CG1213	3R	1671217	1672290	59.9953	142.525
S30622_SI	FBgn0036713	Mip	3L	17338047	17339155	21.601	51.2577
S58395_SI	FBgn0039043	CG17121	3R	18870695	18870820	11.7737	27.7344
S25478_SI	FBgn0035756	unc-13-4A	3L	7277705	7278317	17.8032	41.5889
S38895_SI	FBgn0015872	Drip	2R	7300137	7300490	4.0977	9.56345
S58356_SI	FBgn0263390	Nha2	3R	18808315	18808416	10.6767	24.8535
S28207_SI	FBgn0000592	Est-6	3L	12181918	12183345	58.6392	135.088
S60190_SI	FBgn0039325	CG10560	3R	21144597	21144963	48.2862	110.316
S47245_SI	FBgn0050172	CG30172	2R	19918169	19918366	126.528	287.678
S46213_SI	FBgn0028371	jbug	2R	18604826	18605315	78.3815	177.973
S19723_SI	FBgn0261570	CG42684	X	17628745	17629296	9.04526	20.4747
S37147_SI	FBgn0033358	CG8216	2R	4851120	4851225	24.4975	55.1742
S13903_SI	FBgn0029810	CG12239	X	5686180	5688175	38.3908	85.33
S58401_SI	FBgn0039044	p53	3R	18875379	18875709	9.87068	21.9353
S53753_SI	FBgn0038237	Pde6	3R	10383234	10383694	26.8619	58.8324
S18144_SI	FBgn0260006	drd	X	15030375	15030523	18.613	40.7093
S18145_SI	FBgn0260006	drd	X	15030595	15031344	41.0721	89.4226
S16197_SI	FBgn0263705	Myo10A	X	10824970	10825404	5.653	12.2307
S31935_SI	FBgn0036926	CG7646	3L	19988729	19989012	178.902	383.867
S13484_SI	FBgn0011760	ctp	X	4585670	4585877	121.294	260.144
F12682_SI	FBgn0261451	trol	X	2370292	2374941	12.0753	25.7794
S62894_SI	FBgn0027654	jdp	3R	26342781	26344295	445.072	941.362
S10263_SI	FBgn0032797	CG10186	2L	19514510	19514859	214.919	452.064
S40792_SI	FBgn0033928	Arc2	2R	10249429	10250330	5.7655	12.1242
S48727_SI	FBgn0013576	mtd	3R	1108387	1109101	12.2643	25.7287
S4554_SI	FBgn0045038	Proct	2L	7864639	7866149	39.1245	82.0417
F35667_SI	FBgn0033135	Tsp42En	2R	2941353	2941904	3.49673	7.32407
F4939_SI	FBgn0010265	RpS13	2L	8364541	8364609	398.231	827.578
F15833_SI	FBgn0052685	ZAP3	X	9965891	9966421	39.2807	81.2159
S42568_SI	FBgn0004580	Cbp53E	2R	12871771	12871995	27.4399	56.7148
S25258_SI	FBgn0052392	CG32392	3L	6749729	6750554	9.17372	18.9486
S52877_SI	FBgn0051345	CG31345	3R	8636867	8637381	86.9033	178.925
S55288_SI	FBgn0038498	beat-IIa	3R	13191488	13191841	27.2067	56.0135
F13178_SI	FBgn0019661	roX1	X	3752310	3756730	0.501831	1.02509
S53517_SI	FBgn0038194	Cyp6d5	3R	9856076	9856506	65.799	134.308
S55794_SI	FBgn0038596	CG14312	3R	14108700	14109079	24.402	49.4704
S25377_SI	FBgn0053556	form3	3L	7087918	7088500	3.14899	6.37894
F45745_SI	FBgn0034691	synj	2R	17972497	17973272	108.264	219.115
S4493_SI	FBgn0031947	CG7154	2L	7785701	7786063	16.9551	34.3003
S58780_SI	FBgn0043005	prt	3R	19522094	19522407	17.1042	34.301
S10264_SI	FBgn0032797	CG10186	2L	19514931	19515107	114.171	228.587
S42765_SI	FBgn0265487	mbl	2R	13162915	13163568	223.768	447.598
S32680_SI	FBgn0037060	CG10508	3L	21208473	21208601	40.548	81.029
F15613_SI	FBgn0261260	mgl	X	9366032	9366693	17.05	34.0358
S37901_SI	FBgn0000715	Fmrf	2R	5796644	5797962	5.19304	10.3414
S46214_SI	FBgn0028371	jbug	2R	18605378	18605557	45.9885	91.4578
S42524_SI	FBgn0003091	Pkc53E	2R	12812632	12813250	1.33226	2.63625
S16461_SI	FBgn0262685	CG43155	X	11369952	11370537	4.15985	8.1351
S21495_SI	FBgn0027279	l(1)G0196	X	21908944	21909502	113.734	221.999
F31779_SI	FBgn0036911	Fibp	3L	19809185	19809381	20.5258	39.9055
F62264_SI	FBgn0042213	CG18731	3R	25550945	25551412	48.1319	93.5327
S61411_SI	FBgn0003330	Sce	3R	23506153	23506317	23.7272	45.5252
F22927_SI	FBgn0035321	CG1275	3L	2252744	2253271	121.842	233.182
F4967_SI	FBgn0032033	CG13392	2L	8381821	8382523	10.3203	19.7388
S28250_SI	FBgn0036274	CG4328	3L	12284056	12284341	17.2341	32.6932
S6144_SI	FBgn0032225	CG5022	2L	10346929	10347706	10.1274	19.1275
F34769_SI	FBgn0026401	Nipped-B	2R	579177	579515	61.0906	114.802
S58121_SI	FBgn0260942	bond	3R	18381126	18382216	32.9094	61.776
S21709_SI	FBgn0024806	DIP2	3L	250671	250819	51.6078	96.3289
S60189_SI	FBgn0039325	CG10560	3R	21144272	21144533	52.0432	96.2227
F18363_SI	FBgn0003463	sog	X	15519463	15520573	10.5998	19.5718
S62441_SI	FBgn0039722	capa	3R	25738713	25739092	61.9039	114.27
S40048_SI	FBgn0085468	CG34439	2R	9047039	9047154	150.117	276.775
F17328_SI	FBgn0000346	comt	X	13155765	13156521	301.423	553.99
S14270_SI	FBgn0259242	CG42340	X	6378808	6379560	4.7609	8.69933
S59835_SI	FBgn0039254	Nmnat	3R	20772985	20773122	56.7781	103.676
F16903_SI	FBgn0259240	Ten-a	X	12087637	12088256	4.74563	8.66412
S15391_SI	FBgn0030085	CG6999	X	8982872	8983347	10.8294	19.6939
S31241_SI	FBgn0000261	Cat	3L	18819438	18820358	33.5142	60.8869
S57961_SI	FBgn0003178	PyK	3R	18197948	18198104	498.254	903.831
S46006_SI	FBgn0034733	CG4752	2R	18370349	18370559	42.967	77.9064
S27193_SI	FBgn0027567	CG8108	3L	9863258	9863774	126.048	228.377
S60081_SI	FBgn0039297	CG11852	3R	21064223	21064617	11.191	20.2302
S34976_SI	FBgn0033031	CG8245	2R	1556986	1557491	97.927	176.644
S35277_SI	FBgn0026761	Trap1	2R	2521152	2521453	68.0941	122.472
S11587_SI	FBgn0058469	CR40469	X	18880	19093	767.668	1376.79
S46256_SI	FBgn0011211	blw	2R	18688988	18689685	1140.68	2044.93
S50744_SI	FBgn0000412	D1	3R	5063805	5064893	102.014	182.791
F23732_SI	FBgn0003943	Ubi-p63E	3L	3899259	3901770	62.0455	111.079
S29072_SI	FBgn0005592	btl	3L	14075374	14076329	4.20696	7.51857
S31771_SI	FBgn0036910	Cyp305a1	3L	19803503	19805034	18.865	33.6632
S22888_SI	FBgn0035318	CG9018	3L	2235284	2235578	37.0246	66.016
S10265_SI	FBgn0032797	CG10186	2L	19515168	19515359	56.7004	100.873
S45811_SI	FBgn0000008	a	2R	18059821	18059938	33.692	59.8459
S47246_SI	FBgn0050172	CG30172	2R	19918493	19918725	52.0202	91.9284
S46656_SI	FBgn0034859	CG3520	2R	19284289	19284612	8.25915	14.5818
S50385_SI	FBgn0263416	CG43462	3R	4269115	4270409	12.0305	21.2182
F47060_SI	FBgn0261794	kcc	2R	19812341	19812619	116.653	205.733
S59732_SI	FBgn0039234	nct	3R	20679325	20679536	13.4229	23.4449
S6029_SI	FBgn0032208	CG5604	2L	10281943	10282279	114.775	200.097
S59639_SI	FBgn0015591	Ast	3R	20586252	20587050	41.5925	72.3131
F19509_SI	FBgn0030828	CG5162	X	17110393	17111398	13.322	23.1478
S12916_SI	FBgn0003996	w	X	2685447	2685578	99.3926	171.686
S54890_SI	FBgn0038436	Gyc-89Db	3R	12304473	12306794	2.93604	5.0638
S61407_SI	FBgn0039536	CG18437	3R	23502384	23502821	139.284	239.998
F914_SI	FBgn0261509	haf	2L	1556324	1556915	5.04898	8.68206
S57962_SI	FBgn0003178	PyK	3R	18198191	18198468	652.52	1120.72
F48789_SI	FBgn0041707	7B2	3R	1202721	1203701	103.187	176.746
S34138_SI	FBgn0039936	CG11148	4	876312	876466	81.85	140.093
F18430_SI	FBgn0026666	l(1)G0136	X	15629277	15629354	65.9407	112.791
F7514_SI	FBgn0265262	Vha68-1	2L	13000770	13001504	388.666	664.119
S47094_SI	FBgn0034935	CG13565	2R	19834482	19834863	42.5366	72.1729
S59351_SI	FBgn0011581	Dms	3R	20168825	20169407	84.0608	142.318
S38039_SI	FBgn0033484	CG2269	2R	5982554	5983921	107.827	181.969
F5420_SI	FBgn0004868	Gdi	2L	9491176	9492545	183.761	310.1
F25740_SI	FBgn0261788	Ank2	3L	7697918	7699014	60.6266	101.948
S32170_SI	FBgn0036973	Rbbp5	3L	20338836	20339274	6.85907	11.5178
S22670_SI	FBgn0002183	dre4	3L	1871574	1871917	29.2556	49.0671
S34137_SI	FBgn0039936	CG11148	4	876026	876261	119.884	201.039
S47059_SI	FBgn0261794	kcc	2R	19812139	19812278	310.555	519.917
S18228_SI	FBgn0030629	CG9123	X	15234406	15235024	20.441	34.2058
S37146_SI	FBgn0033358	CG8216	2R	4850669	4851060	54.2666	90.6778
S41410_SI	FBgn0263980	CG43729	2R	11288601	11289888	14.0204	23.4125
F20939_SI	FBgn0003654	sw	X	20099035	20100146	9.09269	15.0885
S28801_SI	FBgn0036360	CG10713	3L	13421939	13423299	14.0242	23.2604
S12675_SI	FBgn0261451	trol	X	2364493	2365227	151.451	251.065
F23743_SI	FBgn0035473	mge	3L	3907852	3908531	216.422	358.492
S29370_SI	FBgn0261090	Sytbeta	3L	15007795	15009717	26.9463	44.6051
F43562_SI	FBgn0028496	CG30116	2R	14344107	14345103	95.3091	156.655
S49668_SI	FBgn0003884	alphaTub84B	3R	2912956	2914561	439.187	719.248
F19484_SI	FBgn0000163	baz	X	17054039	17055224	7.22903	11.8327
F19665_SI	FBgn0026375	RhoGAPp190	X	17533180	17535849	102.534	167.111
S35519_SI	FBgn0050158	CG30158	2R	2807773	2810118	52.8558	86.0029
S34735_SI	FBgn0260798	Gprk1	2R	209942	210220	91.0369	147.717
S47796_SI	FBgn0035060	Eps-15	2R	20657821	20658847	90.5583	146.423
S50530_SI	FBgn0037622	CG8202	3R	4560897	4561165	20.6596	33.3126
S31933_SI	FBgn0036926	CG7646	3L	19987908	19988051	55.9647	89.9333
S4792_SI	FBgn0015299	Ssb-c31a	2L	8211559	8211938	49.1956	79.0317
S62242_SI	FBgn0013972	Gycalpha99B	3R	25509721	25511069	60.7614	97.1161
S8012_SI	FBgn0028940	Cyp28a5	2L	13979216	13979573	106.982	170.734
S60144_SI	FBgn0051098	CG31098	3R	21117092	21117411	25.0032	39.8953
S53214_SI	FBgn0038145	Droj2	3R	9210392	9211005	366.882	584.918
F31834_SI	FBgn0262519	Mi-2	3L	19875151	19875688	80.5	128.33
S24827_SI	FBgn0035649	CG10483	3L	5911005	5911265	23.9219	38.1103
F36478_SI	FBgn0033249	CG11191	2R	3887995	3889255	58.3677	92.9497
S42380_SI	FBgn0034155	unc-104	2R	12639008	12641042	347.155	551.423
S22056_SI	FBgn0035170	dpr20	3L	852720	853405	45.5093	72.2066
S59970_SI	FBgn0039277	CG13650	3R	20934948	20935191	41.5139	65.8586
S6176_SI	FBgn0041723	rho-5	2L	10368025	10368454	32.9989	52.2326
F34893_SI	FBgn0261403	sxc	2R	1216515	1217060	90.4915	142.998
S59703_SI	FBgn0051118	RabX4	3R	20652387	20652821	85.8379	135.195
S13057_SI	FBgn0029664	CG10802	X	3378003	3378588	40.8152	64.1739
S29490_SI	FBgn0036488	CG6878	3L	15155357	15155570	111.57	175.334
S47261_SI	FBgn0028552	gammaSnap	2R	19934668	19934844	78.6686	123.575
F48757_SI	FBgn0013576	mtd	3R	1175190	1175732	4.78483	7.48099
S33551_SI	FBgn0011288	Snap25	3L	24290781	24292305	171.161	267.588
S44242_SI	FBgn0003887	betaTub56D	2R	15334824	15336251	204.235	318.981
S18190_SI	FBgn0261703	gce	X	15193042	15193616	8.90811	13.8971
S62196_SI	FBgn0015129	DopR2	3R	25456026	25458582	15.4851	24.0138
S47703_SI	FBgn0259707	CG42361	2R	20495842	20496311	127.344	197.385
F32882_SI	FBgn0263911	CoVIII	3L	21531959	21532267	525.965	814.893
S23574_SI	FBgn0026259	eIF5B	3L	3445365	3445560	49.0601	75.9397
F3029_SI	FBgn0015031	cype	2L	5327744	5327969	570.479	880.098
S30665_SI	FBgn0040793	CG7630	3L	17419010	17419179	246.359	379.261
S54687_SI	FBgn0038400	CG5903	3R	11971397	11972081	244.527	375.315
S44824_SI	FBgn0015907	bl	2R	16493949	16494359	197.048	302.422
S57462_SI	FBgn0043012	AP-2sigma	3R	17094931	17095406	114.634	175.874
F59014_SI	FBgn0051451	CR31451	3R	19809225	19810787	230.459	353.001
S22312_SI	FBgn0003295	ru	3L	1386669	1387437	10.0212	15.3347
S56195_SI	FBgn0038686	CG5555	3R	15003807	15004274	58.2377	88.9472
F17600_SI	FBgn0030520	Pdcd4	X	13639610	13640881	118.893	181.582
S12917_SI	FBgn0003996	w	X	2685782	2686097	87.1722	132.876
S47262_SI	FBgn0028552	gammaSnap	2R	19935028	19935382	106.857	162.638
S2033_SI	FBgn0053123	CG33123	2L	3510478	3511026	41.1961	62.6229
S14992_SI	FBgn0030011	Gbeta5	X	8044764	8046308	52.0477	79.1013
F27127_SI	FBgn0036043	CG8177	3L	9778342	9779338	119.917	181.913
F11512_SI	FBgn0064225	RpL5	2L	22426649	22427795	465.119	705.358
S53946_SI	FBgn0038277	RpS5b	3R	10726154	10726416	73.1535	110.875
S56443_SI	FBgn0026753	Vha13	3R	15468980	15469400	466.512	707.01
S53935_SI	FBgn0038271	CG3731	3R	10717673	10718109	477.551	722.624
S54074_SI	FBgn0051344	CG31344	3R	11049100	11050109	34.1358	51.644
F52507_SI	FBgn0051361	dpr17	3R	7936554	7937142	25.3552	38.3052
F2644_SI	FBgn0031632	CG15628	2L	4827173	4828945	69.8328	105.382
S20_SI	FBgn0069969	CG40498	2RHet	52811	53396	42.4978	63.9835
F55889_SI	FBgn0004652	fru	3R	14239995	14243022	15.6622	23.5687
F37135_SI	FBgn0033357	Tom7	2R	4839507	4839747	245.326	369.156
S37309_SI	FBgn0003612	Su(var)2-10	2R	5008599	5009117	56.1737	84.293
F40482_SI	FBgn0013733	shot	2R	9751742	9753000	76.2003	114.149
S63117_SI	FBgn0039816	CG11317	3R	26916434	26917284	84.8996	127.164
S50593_SI	FBgn0037637	CG9836	3R	4648571	4648791	363.436	543.687
S31934_SI	FBgn0036926	CG7646	3L	19988474	19988602	145.85	218.103
F16065_SI	FBgn0052677	X11Lbeta	X	10603121	10604980	74.9197	111.933
F39868_SI	FBgn0003326	sca	2R	8687497	8689515	10.993	16.4173
S58062_SI	FBgn0038975	Nrx-1	3R	18307564	18308197	61.3851	91.5218
F25353_SI	FBgn0260660	mp	3L	7045077	7046599	38.2098	56.8533
F35577_SI	FBgn0033122	CG17002	2R	2876076	2876427	22.5032	33.3831
S17156_SI	FBgn0086675	fne	X	12812610	12813742	59.658	88.3906
S40856_SI	FBgn0013725	phyl	2R	10314841	10316249	37.7722	55.9366
S47459_SI	FBgn0050419	CG30419	2R	20100014	20103108	25.3663	37.526
S29599_SI	FBgn0036511	CG6498	3L	15568654	15569413	108.869	160.775
S47093_SI	FBgn0001123	Galphas	2R	19834124	19834459	77.8059	114.498
S40034_SI	FBgn0020370	TppII	2R	9040390	9040871	68.9706	101.173
F30379_SI	FBgn0036663	CG9674	3L	16780673	16781643	252.321	370.012
S30666_SI	FBgn0040793	CG7630	3L	17419239	17419382	540.691	791.901
S22518_SI	FBgn0035253	CG7971	3L	1654247	1654726	175.59	257.073
F44823_SI	FBgn0015907	bl	2R	16493187	16493437	100.685	147.231
S40605_SI	FBgn0040752	Prosap	2R	9979498	9980006	10.0373	14.6645
F1141_SI	FBgn0031384	CG4238	2L	2029836	2030788	86.9428	126.974
S28367_SI	FBgn0036289	CG10657	3L	12484930	12485497	36.7185	53.4945
F37059_SI	FBgn0004921	Ggamma1	2R	4789642	4792296	398.287	579.073
S13664_SI	FBgn0010014	CanB	X	5227403	5228482	129.616	187.544
F13268_SI	FBgn0263772	CG43689	X	3983863	3986186	16.9713	24.5436
F743_SI	FBgn0031306	CG4577	2L	1139829	1141156	85.7825	123.986
S12882_SI	FBgn0250874	ttm50	X	2625567	2625750	9.73035	14.0522
S8140_SI	FBgn0028916	CG33090	2L	14344481	14345802	57.162	82.5141
F27857_SI	FBgn0036188	CG7339	3L	11642651	11643599	84.9315	122.253
F672_SI	FBgn0031294	IA-2	2L	1008378	1014484	494.56	710.246
S17816_SI	FBgn0030556	mRNA-cap	X	14134299	14134553	66.1761	95.0185
F44065_SI	FBgn0264753	Rgk1	2R	15198653	15200219	28.183	40.4236
S17418_SI	FBgn0030485	CG1998	X	13303402	13303782	56.5859	81.1065
F5052_SI	FBgn0032048	Dh31	2L	8491868	8493092	30.7583	43.704
F41894_SI	FBgn0265605	Ric	2R	11994945	11996779	160.18	227.455
S6113_SI	FBgn0032222	CG5037	2L	10332739	10333129	121.157	171.81
S18676_SI	FBgn0010240	Lcch3	X	15821984	15822205	62.7835	88.7857
S47743_SI	FBgn0260456	CG4806	2R	20553681	20554334	19.6209	27.7016
F18604_SI	FBgn0030701	CG16952	X	15769301	15769640	57.5122	81.0871
F26693_SI	FBgn0263456	nwk	3L	9136627	9138793	140.393	197.925
S5942_SI	FBgn0004419	me31B	2L	10241846	10242172	81.1461	114.259
S14179_SI	FBgn0086558	Ubi-p5E	X	6171010	6172786	109.316	153.897
S34854_SI	FBgn0053554	Nipped-A	2R	1065470	1066127	41.1684	57.9372
S20500_SI	FBgn0020261	pcm	X	19379913	19380225	28.1723	39.6236
S30301_SI	FBgn0025558	CG4101	3L	16605586	16606050	42.5515	59.8454
F40764_SI	FBgn0263397	Ih	2R	10185880	10187600	218.999	306.997
F32473_SI	FBgn0259243	Pka-R1	3L	20827102	20829148	135.702	189.893
F23649_SI	FBgn0052264	CG32264	3L	3714826	3717407	160.928	224.626
S29178_SI	FBgn0026409	Mpcp	3L	14532653	14533541	670.749	935.792
S57677_SI	FBgn0027575	GABA-B-R2	3R	17596055	17596870	52.3059	72.9367
S29137_SI	FBgn0001085	fz	3L	14359848	14361739	11.1292	15.5186
S46993_SI	FBgn0020372	TM4SF	2R	19767677	19767877	173.913	242.398
S37973_SI	FBgn0033475	CG12129	2R	5921578	5922203	16.3582	22.7733
S54916_SI	FBgn0259244	CG42342	3R	12338686	12339898	22.4907	31.2386
S32432_SI	FBgn0037022	CG11396	3L	20779440	20779932	42.1649	58.5108
F12791_SI	FBgn0261922	PI4KIIIalpha	X	2526945	2527632	112.692	156.162
S22267_SI	FBgn0035207	CG9153	3L	1317849	1318330	123.731	171.336
F25877_SI	FBgn0011817	nmo	3L	7972146	7972780	17.7679	24.5849
F17395_SI	FBgn0030479	Rbp1-like	X	13274199	13275076	125.51	173.499
S30925_SI	FBgn0036762	CG7430	3L	17842180	17842472	343.672	473.995
F41136_SI	FBgn0033983	CG10253	2R	10817208	10818132	13.4301	18.517
S23276_SI	FBgn0052486	CG32486	3L	3055908	3056752	284.299	391.669
F22489_SI	FBgn0013342	n-syb	3L	1630348	1632454	370.726	510.713
S57299_SI	FBgn0038853	RhoGAP93B	3R	16908765	16909792	78.3484	107.71
S48768_SI	FBgn0037315	Cerk	3R	1184595	1185009	75.4346	103.586
F61447_SI	FBgn0085382	CG34353	3R	23593688	23595830	29.0897	39.9336
S27091_SI	FBgn0259163	CG42268	3L	9727112	9728389	89.1073	122.312
S42658_SI	FBgn0034184	CG9646	2R	12940774	12940923	101.413	139.087
S48957_SI	FBgn0037341	CG12746	3R	1392667	1393157	34.4039	47.0967
S33988_SI	FBgn0039911	CG1909	4	609198	609974	83.4588	114.066
S16279_SI	FBgn0015245	Hsp60	X	11005508	11006341	141.194	192.44
S60314_SI	FBgn0039349	Ssadh	3R	21450527	21451889	84.0468	114.206
S33967_SI	FBgn0039909	CG1970	4	588922	589682	151.387	205.487
S40787_SI	FBgn0033924	CG8613	2R	10242310	10243179	116.952	158.596
S57153_SI	FBgn0038839	CG10830	3R	16720174	16723042	106.953	144.758
S51494_SI	FBgn0004575	Syn	3R	6045501	6048164	100.162	135.164
S15047_SI	FBgn0017566	ND75	X	8142684	8143127	442.695	597.308
S20742_SI	FBgn0010380	AP-1-2beta	X	19626923	19628614	58.001	78.2021
S28650_SI	FBgn0036334	CG11267	3L	13009687	13010003	170.22	229.27
S40461_SI	FBgn0033876	synaptogyrin	2R	9729266	9730841	130.333	175.349
S49122_SI	FBgn0037372	CG2091	3R	1579040	1579961	6.7554	9.05982
S28686_SI	FBgn0011284	RpS4	3L	13036674	13037005	1132.45	1515.35
F48990_SI	FBgn0250753	exba	3R	1421086	1421844	189.748	253.516
S53702_SI	FBgn0086901	cv-c	3R	10217405	10218611	52.9756	70.6616
S1253_SI	FBgn0010288	Uch	2L	2212738	2213333	32.9347	43.9031
F23140_SI	FBgn0264606	Fife	3L	2670608	2672893	51.0212	67.9232
F30567_SI	FBgn0260943	Rbp6	3L	17051874	17058808	217.444	289.266
F56003_SI	FBgn0000303	Cha	3R	14556452	14558068	112.17	148.991
F6574_SI	FBgn0004363	porin	2L	10847227	10848168	630.217	836.692
S32348_SI	FBgn0052425	CG32425	3L	20506238	20507207	75.7478	100.371
S38457_SI	FBgn0005586	Rab3	2R	6608840	6611461	170.43	224.275
S39930_SI	FBgn0010488	NAT1	2R	8810384	8811239	148.229	194.55
S18598_SI	FBgn0001092	Gapdh2	X	15762351	15763694	277.995	364.814
S4017_SI	FBgn0020616	SA	2L	6953787	6954327	32.201	42.2379
F18751_SI	FBgn0030719	eIF5	X	15881041	15882022	217.493	285.009
S58349_SI	FBgn0017590	klg	3R	18785617	18787453	54.1188	70.7941
F38056_SI	FBgn0004907	14-3-3zeta	2R	5994972	5997192	535.432	700.359
S63672_SI	FBgn0010247	Parp	3RHet	2025473	2026815	14.2692	18.6465
F49304_SI	FBgn0037408	NPFR1	3R	2018978	2021125	3.73607	4.87805
S32338_SI	FBgn0037001	CG6020	3L	20489692	20490184	249.958	325.79
F31950_SI	FBgn0036928	Tom20	3L	19994950	19995546	152.077	197.601
S5953_SI	FBgn0000229	bsk	2L	10247502	10247773	125.7	163.27
S22169_SI	FBgn0040281	Aplip1	3L	1198555	1199339	155.217	201.458
S28494_SI	FBgn0010235	Klc	3L	12739998	12740303	76.5404	99.3301
S44020_SI	FBgn0010434	cora	2R	15130760	15131256	68.8322	89.2799
S45296_SI	FBgn0050390	Sgf29	2R	17179744	17180262	17.5632	22.7345
F63216_SI	FBgn0039830	CG1746	3R	27041867	27042899	1290.58	1669.39
F42942_SI	FBgn0034237	eIF3-S9	2R	13426199	13426647	253.584	327.354
F5664_SI	FBgn0032156	CG13124	2L	9903379	9903941	129.829	167.52
S25720_SI	FBgn0035805	CG7506	3L	7633898	7634127	54.368	70.1399
S22487_SI	FBgn0035246	CG13928	3L	1625791	1628377	145.877	187.475
F35060_SI	FBgn0085414	dpr12	2R	1746129	1748336	69.2232	88.9026
S12630_SI	FBgn0003079	phl	X	2236885	2237903	39.585	50.772
S33908_SI	FBgn0026262	bip2	4	480829	481282	90.7751	116.402
S46014_SI	FBgn0003175	px	2R	18381802	18383903	29.9946	38.4376
F48573_SI	FBgn0037282	CG14657	3R	643702	645459	21.7835	27.7749
S34148_SI	FBgn0025726	unc-13	4	892538	892700	161.741	206.003
S30160_SI	FBgn0014163	fax	3L	16404102	16404939	124.753	158.845
F23890_SI	FBgn0035495	CG14989	3L	4090273	4092706	441.741	562.188
S1769_SI	FBgn0027571	CG3523	2L	3067389	3068177	1043.84	1326.22
F32698_SI	FBgn0004865	Eip78C	3L	21257146	21259603	32.0381	40.6811
S1035_SI	FBgn0051665	wry	2L	1856430	1858550	47.8834	60.7942
S47692_SI	FBgn0035033	CG3548	2R	20488632	20489890	28.4375	36.0173
F61946_SI	FBgn0003093	Pkc98E	3R	24871785	24874870	188.921	238.669
F12156_SI	FBgn0053513	Nmdar2	X	1377658	1380624	22.2572	28.1094
F38667_SI	FBgn0037084	Syx6	2R	7109289	7109985	99.4429	125.369
S43355_SI	FBgn0040465	Dip3	2R	14016684	14017751	27.759	34.9813
S10984_SI	FBgn0023388	Dap160	2L	21135276	21137106	69.8965	87.6732
S36492_SI	FBgn0033250	CG14762	2R	3896624	3898050	173.216	216.282
F63039_SI	FBgn0039808	CG12071	3R	26702806	26703719	103.449	129.054
S48769_SI	FBgn0037315	Cerk	3R	1185070	1185272	44.7978	55.8561
S53007_SI	FBgn0002354	l(3)87Df	3R	8857057	8857320	49.8827	62.0991
S61990_SI	FBgn0039635	CG11876	3R	24941470	24941919	328.674	408.43
S55763_SI	FBgn0262559	Mdh2	3R	14053682	14054440	490.088	608.765
F22122_SI	FBgn0024277	trio	3L	995982	998291	124.411	154.408
F36346_SI	FBgn0033229	CG12822	2R	3720207	3721346	53.2189	65.8706
S24195_SI	FBgn0000038	nAcRbeta-64B	3L	4435175	4435993	136.282	168.649
S799_SI	FBgn0031319	CG4896	2L	1181855	1182104	54.53	67.3822
F58609_SI	FBgn0016119	ATPsyn-Cf6	3R	19180942	19181291	595.22	734.614
S46639_SI	FBgn0250838	CG30415	2R	19273201	19273568	436.007	537.368
S1385_SI	FBgn0031424	VGlut	2L	2391660	2392117	171.858	206.461
F40656_SI	FBgn0000289	cg	2R	10068716	10070343	104.594	125.586
F12101_SI	FBgn0024985	CG11448	X	1289279	1291370	104.114	125.008
F24534_SI	FBgn0035600	CG4769	3L	5355203	5355898	386.311	462.889
F41610_SI	FBgn0050089	CG30089	2R	11648270	11649549	61.715	73.6757
S48838_SI	FBgn0037328	RpL35A	3R	1291522	1291749	935.459	1115.28
F36046_SI	FBgn0033188	Drat	2R	3413623	3414577	198.898	235.002
F62299_SI	FBgn0020235	ATPsyn-gamma	3R	25573426	25574885	205.972	243.202
F21374_SI	FBgn0003423	slgA	X	21254727	21256188	210.079	247.567
F14625_SI	FBgn0029941	CG1677	X	7175122	7175782	78.4549	91.8006
F52309_SI	FBgn0259139	glo	3R	7640928	7641487	93.7022	109.509
S12150_SI	FBgn0025381	rush	X	1375041	1375453	106.876	124.19
S45505_SI	FBgn0016641	PTP-ER	2R	17506826	17508778	43.4464	49.3525
F23694_SI	FBgn0004888	Scsalpha	3L	3817784	3818383	343.819	388.096
S48995_SI	FBgn0250753	exba	3R	1422583	1422925	305.112	344.402
S24107_SI	FBgn0035526	CG1316	3L	4286172	4286865	70.4207	79.1608
F13489_SI	FBgn0028325	l(1)G0334	X	4598621	4599298	474.329	529.624
F36300_SI	FBgn0001091	Gapdh1	2R	3679406	3680885	369.119	403.722

## Sheet: GenesEnrichedFemaleTRAP (408)
Gene	Symbol	Chromosome
FBgn0085737	CR40502	U		GenesEnrichedFemaleTRAP
FBgn0085828	CR42195	U		Genes that are signficantly differentially expressed between Female TRAP and Female Input and have higher expression in Female TRAP (408 genes)
FBgn0085825	CR41619	U
FBgn0085766	CR40679	U
FBgn0085823	CR41617	U
FBgn0085769	CR40728	U
FBgn0085807	CR41590	U
FBgn0085758	CR40639	U
FBgn0085795	CR41535	U
FBgn0085799	CR41544	U
FBgn0051023	tRNA:CR31023	3R
FBgn0085743	CR40560	U
FBgn0085753	CR40596	U
FBgn0085759	CR40640	U
FBgn0085815	CR41605	U
FBgn0085803	CR41550	U
FBgn0085822	CR41613	U
FBgn0085819	CR41609	U
FBgn0031273	CG2839	2L
FBgn0085764	CR40668	U
FBgn0085813	CR41602	XHet
FBgn0085765	CR40677	XHet
FBgn0085777	CR40959	U
FBgn0004188	snRNA:U6:96Aa	3R
FBgn0085774	CR40779	U
FBgn0085757	CR40621	U
FBgn0085742	CR40546	U
FBgn0085768	CR40712	U
FBgn0085773	CR40766	U
FBgn0250840	CG12907	2R
FBgn0085760	CR40641	U
FBgn0085802	CR41548	U
FBgn0037985	ssp5	3R
FBgn0044048	Ilp5	3L
FBgn0000047	Act88F	3R
FBgn0030975	CG7349	X
FBgn0086667	snoRNA:Psi28S-3342	X
FBgn0259795	loopin-1	2R
FBgn0036046	Ilp2	3L
FBgn0000451	ect	3L
FBgn0044050	Ilp3	3L
FBgn0038510	CG14331	3R
FBgn0085817	CR41607	U
FBgn0085797	CR41540	U
FBgn0261700	CR42736	2R
FBgn0036568	CG5389	3L
FBgn0053395	5SrRNA:CR33395	2R
FBgn0029810	CG12239	X
FBgn0031533	CG2772	2L
FBgn0031728	Hsp60C	2L
FBgn0085805	CR41583	U
FBgn0000500	Dsk	3R
FBgn0003996	w	X
FBgn0259226	CG42326	2R
FBgn0264600	CG43949	3L
FBgn0085770	CR40734	U
FBgn0033868	S-Lap7	2R
FBgn0028374	hug	3R
FBgn0263239	dar1	3L
FBgn0052064	S-Lap4	3L
FBgn0034069	CG8401	2R
FBgn0035124	ttm2	3L
FBgn0046294	CG12699	2R
FBgn0261556	CG42674	3L
FBgn0033404	Or45a	2R
FBgn0000464	Lar	2L
FBgn0034012	Hr51	2R
FBgn0004449	Ten-m	3L
FBgn0033760	CG8785	2R
FBgn0039007	Ccap	3R
FBgn0052706	CG32706	X
FBgn0264562	Hr4	X
FBgn0034435	CG9975	2R
FBgn0030593	CG9512	X
FBgn0038070	CG6753	3R
FBgn0002564	Lsp1gamma	3L
FBgn0265362	CG44303	X
FBgn0035518	CG15011	3L
FBgn0038343	Trissin	3R
FBgn0032495	CG16820	2L
FBgn0086899	tlk	X
FBgn0038130	CG8630	3R
FBgn0000163	baz	X
FBgn0262139	trh	3L
FBgn0032336	Ast-C	2L
FBgn0025620	CG13360	X
FBgn0031835	CG11319	2L
FBgn0038194	Cyp6d5	3R
FBgn0050446	Tdc2	2R
FBgn0003889	betaTub85D	3R
FBgn0031854	TTLL3A	2L
FBgn0043005	prt	3R
FBgn0262029	d	2L
FBgn0039486	CG6074	3R
FBgn0260942	bond	3R
FBgn0027109	npf	3R
FBgn0051118	RabX4	3R
FBgn0004828	His3.3B	X
FBgn0036213	RpL10Ab	3L
FBgn0260634	eIF4G2	3R
FBgn0037387	CG1213	3R
FBgn0036713	Mip	3L
FBgn0039043	CG17121	3R
FBgn0035756	unc-13-4A	3L
FBgn0015872	Drip	2R
FBgn0263390	Nha2	3R
FBgn0000592	Est-6	3L
FBgn0039325	CG10560	3R
FBgn0050172	CG30172	2R
FBgn0028371	jbug	2R
FBgn0261570	CG42684	X
FBgn0033358	CG8216	2R
FBgn0039044	p53	3R
FBgn0038237	Pde6	3R
FBgn0260006	drd	X
FBgn0263705	Myo10A	X
FBgn0036926	CG7646	3L
FBgn0011760	ctp	X
FBgn0261451	trol	X
FBgn0027654	jdp	3R
FBgn0032797	CG10186	2L
FBgn0033928	Arc2	2R
FBgn0013576	mtd	3R
FBgn0045038	Proct	2L
FBgn0033135	Tsp42En	2R
FBgn0010265	RpS13	2L
FBgn0052685	ZAP3	X
FBgn0004580	Cbp53E	2R
FBgn0052392	CG32392	3L
FBgn0051345	CG31345	3R
FBgn0038498	beat-IIa	3R
FBgn0019661	roX1	X
FBgn0038596	CG14312	3R
FBgn0053556	form3	3L
FBgn0034691	synj	2R
FBgn0031947	CG7154	2L
FBgn0265487	mbl	2R
FBgn0037060	CG10508	3L
FBgn0261260	mgl	X
FBgn0000715	Fmrf	2R
FBgn0003091	Pkc53E	2R
FBgn0262685	CG43155	X
FBgn0027279	l(1)G0196	X
FBgn0036911	Fibp	3L
FBgn0042213	CG18731	3R
FBgn0003330	Sce	3R
FBgn0035321	CG1275	3L
FBgn0032033	CG13392	2L
FBgn0036274	CG4328	3L
FBgn0032225	CG5022	2L
FBgn0026401	Nipped-B	2R
FBgn0024806	DIP2	3L
FBgn0003463	sog	X
FBgn0039722	capa	3R
FBgn0085468	CG34439	2R
FBgn0000346	comt	X
FBgn0259242	CG42340	X
FBgn0039254	Nmnat	3R
FBgn0259240	Ten-a	X
FBgn0030085	CG6999	X
FBgn0000261	Cat	3L
FBgn0003178	PyK	3R
FBgn0034733	CG4752	2R
FBgn0027567	CG8108	3L
FBgn0039297	CG11852	3R
FBgn0033031	CG8245	2R
FBgn0026761	Trap1	2R
FBgn0058469	CR40469	X
FBgn0011211	blw	2R
FBgn0000412	D1	3R
FBgn0003943	Ubi-p63E	3L
FBgn0005592	btl	3L
FBgn0036910	Cyp305a1	3L
FBgn0035318	CG9018	3L
FBgn0000008	a	2R
FBgn0034859	CG3520	2R
FBgn0263416	CG43462	3R
FBgn0261794	kcc	2R
FBgn0039234	nct	3R
FBgn0032208	CG5604	2L
FBgn0015591	Ast	3R
FBgn0030828	CG5162	X
FBgn0038436	Gyc-89Db	3R
FBgn0039536	CG18437	3R
FBgn0261509	haf	2L
FBgn0041707	7B2	3R
FBgn0039936	CG11148	4
FBgn0026666	l(1)G0136	X
FBgn0265262	Vha68-1	2L
FBgn0034935	CG13565	2R
FBgn0011581	Dms	3R
FBgn0033484	CG2269	2R
FBgn0004868	Gdi	2L
FBgn0261788	Ank2	3L
FBgn0036973	Rbbp5	3L
FBgn0002183	dre4	3L
FBgn0030629	CG9123	X
FBgn0263980	CG43729	2R
FBgn0003654	sw	X
FBgn0036360	CG10713	3L
FBgn0035473	mge	3L
FBgn0261090	Sytbeta	3L
FBgn0028496	CG30116	2R
FBgn0003884	alphaTub84B	3R
FBgn0026375	RhoGAPp190	X
FBgn0050158	CG30158	2R
FBgn0260798	Gprk1	2R
FBgn0035060	Eps-15	2R
FBgn0037622	CG8202	3R
FBgn0015299	Ssb-c31a	2L
FBgn0013972	Gycalpha99B	3R
FBgn0028940	Cyp28a5	2L
FBgn0051098	CG31098	3R
FBgn0038145	Droj2	3R
FBgn0262519	Mi-2	3L
FBgn0035649	CG10483	3L
FBgn0033249	CG11191	2R
FBgn0034155	unc-104	2R
FBgn0035170	dpr20	3L
FBgn0039277	CG13650	3R
FBgn0041723	rho-5	2L
FBgn0261403	sxc	2R
FBgn0029664	CG10802	X
FBgn0036488	CG6878	3L
FBgn0028552	gammaSnap	2R
FBgn0011288	Snap25	3L
FBgn0003887	betaTub56D	2R
FBgn0261703	gce	X
FBgn0015129	DopR2	3R
FBgn0259707	CG42361	2R
FBgn0263911	CoVIII	3L
FBgn0026259	eIF5B	3L
FBgn0015031	cype	2L
FBgn0040793	CG7630	3L
FBgn0038400	CG5903	3R
FBgn0015907	bl	2R
FBgn0043012	AP-2sigma	3R
FBgn0051451	CR31451	3R
FBgn0003295	ru	3L
FBgn0038686	CG5555	3R
FBgn0030520	Pdcd4	X
FBgn0053123	CG33123	2L
FBgn0030011	Gbeta5	X
FBgn0036043	CG8177	3L
FBgn0064225	RpL5	2L
FBgn0038277	RpS5b	3R
FBgn0026753	Vha13	3R
FBgn0038271	CG3731	3R
FBgn0051344	CG31344	3R
FBgn0051361	dpr17	3R
FBgn0031632	CG15628	2L
FBgn0069969	CG40498	2RHet
FBgn0004652	fru	3R
FBgn0033357	Tom7	2R
FBgn0003612	Su(var)2-10	2R
FBgn0013733	shot	2R
FBgn0039816	CG11317	3R
FBgn0037637	CG9836	3R
FBgn0052677	X11Lbeta	X
FBgn0003326	sca	2R
FBgn0038975	Nrx-1	3R
FBgn0260660	mp	3L
FBgn0033122	CG17002	2R
FBgn0086675	fne	X
FBgn0013725	phyl	2R
FBgn0050419	CG30419	2R
FBgn0036511	CG6498	3L
FBgn0001123	Galphas	2R
FBgn0020370	TppII	2R
FBgn0036663	CG9674	3L
FBgn0035253	CG7971	3L
FBgn0040752	Prosap	2R
FBgn0031384	CG4238	2L
FBgn0036289	CG10657	3L
FBgn0004921	Ggamma1	2R
FBgn0010014	CanB	X
FBgn0263772	CG43689	X
FBgn0031306	CG4577	2L
FBgn0250874	ttm50	X
FBgn0028916	CG33090	2L
FBgn0036188	CG7339	3L
FBgn0031294	IA-2	2L
FBgn0030556	mRNA-cap	X
FBgn0264753	Rgk1	2R
FBgn0030485	CG1998	X
FBgn0032048	Dh31	2L
FBgn0265605	Ric	2R
FBgn0032222	CG5037	2L
FBgn0010240	Lcch3	X
FBgn0260456	CG4806	2R
FBgn0030701	CG16952	X
FBgn0263456	nwk	3L
FBgn0004419	me31B	2L
FBgn0086558	Ubi-p5E	X
FBgn0053554	Nipped-A	2R
FBgn0020261	pcm	X
FBgn0025558	CG4101	3L
FBgn0263397	Ih	2R
FBgn0259243	Pka-R1	3L
FBgn0052264	CG32264	3L
FBgn0026409	Mpcp	3L
FBgn0027575	GABA-B-R2	3R
FBgn0001085	fz	3L
FBgn0020372	TM4SF	2R
FBgn0033475	CG12129	2R
FBgn0259244	CG42342	3R
FBgn0037022	CG11396	3L
FBgn0261922	PI4KIIIalpha	X
FBgn0035207	CG9153	3L
FBgn0011817	nmo	3L
FBgn0030479	Rbp1-like	X
FBgn0036762	CG7430	3L
FBgn0033983	CG10253	2R
FBgn0052486	CG32486	3L
FBgn0013342	n-syb	3L
FBgn0038853	RhoGAP93B	3R
FBgn0037315	Cerk	3R
FBgn0085382	CG34353	3R
FBgn0259163	CG42268	3L
FBgn0034184	CG9646	2R
FBgn0037341	CG12746	3R
FBgn0039911	CG1909	4
FBgn0015245	Hsp60	X
FBgn0039349	Ssadh	3R
FBgn0039909	CG1970	4
FBgn0033924	CG8613	2R
FBgn0038839	CG10830	3R
FBgn0004575	Syn	3R
FBgn0017566	ND75	X
FBgn0010380	AP-1-2beta	X
FBgn0036334	CG11267	3L
FBgn0033876	synaptogyrin	2R
FBgn0037372	CG2091	3R
FBgn0011284	RpS4	3L
FBgn0250753	exba	3R
FBgn0086901	cv-c	3R
FBgn0010288	Uch	2L
FBgn0264606	Fife	3L
FBgn0260943	Rbp6	3L
FBgn0000303	Cha	3R
FBgn0004363	porin	2L
FBgn0052425	CG32425	3L
FBgn0005586	Rab3	2R
FBgn0010488	NAT1	2R
FBgn0001092	Gapdh2	X
FBgn0020616	SA	2L
FBgn0030719	eIF5	X
FBgn0017590	klg	3R
FBgn0004907	14-3-3zeta	2R
FBgn0010247	Parp	3RHet
FBgn0037408	NPFR1	3R
FBgn0037001	CG6020	3L
FBgn0036928	Tom20	3L
FBgn0000229	bsk	2L
FBgn0040281	Aplip1	3L
FBgn0010235	Klc	3L
FBgn0010434	cora	2R
FBgn0050390	Sgf29	2R
FBgn0039830	CG1746	3R
FBgn0034237	eIF3-S9	2R
FBgn0032156	CG13124	2L
FBgn0035805	CG7506	3L
FBgn0035246	CG13928	3L
FBgn0085414	dpr12	2R
FBgn0003079	phl	X
FBgn0026262	bip2	4
FBgn0003175	px	2R
FBgn0037282	CG14657	3R
FBgn0025726	unc-13	4
FBgn0014163	fax	3L
FBgn0035495	CG14989	3L
FBgn0027571	CG3523	2L
FBgn0004865	Eip78C	3L
FBgn0051665	wry	2L
FBgn0035033	CG3548	2R
FBgn0003093	Pkc98E	3R
FBgn0053513	Nmdar2	X
FBgn0037084	Syx6	2R
FBgn0040465	Dip3	2R
FBgn0023388	Dap160	2L
FBgn0033250	CG14762	2R
FBgn0039808	CG12071	3R
FBgn0002354	l(3)87Df	3R
FBgn0039635	CG11876	3R
FBgn0262559	Mdh2	3R
FBgn0024277	trio	3L
FBgn0033229	CG12822	2R
FBgn0000038	nAcRbeta-64B	3L
FBgn0031319	CG4896	2L
FBgn0016119	ATPsyn-Cf6	3R
FBgn0250838	CG30415	2R
FBgn0031424	VGlut	2L
FBgn0000289	cg	2R
FBgn0024985	CG11448	X
FBgn0035600	CG4769	3L
FBgn0050089	CG30089	2R
FBgn0037328	RpL35A	3R
FBgn0033188	Drat	2R
FBgn0020235	ATPsyn-gamma	3R
FBgn0003423	slgA	X
FBgn0029941	CG1677	X
FBgn0259139	glo	3R
FBgn0025381	rush	X
FBgn0016641	PTP-ER	2R
FBgn0004888	Scsalpha	3L
FBgn0035526	CG1316	3L
FBgn0028325	l(1)G0334	X
FBgn0001091	Gapdh1	2R

## Sheet: ExonsEnrichedinBothSexes(310)
Exon ID	Gene	Symbol	Chromosome	Start	End
F38056_SI	FBgn0004907	14-3-3zeta	2R	5994972	5997192		ExonsEnrichedinBothSexes
S44463_SI	FBgn0053395	5SrRNA:CR33395	2R	15638125	15638259		Exons that are signficantly higher in TRAP vs. Input in both sexes (310 exons)
F48789_SI	FBgn0041707	7B2	3R	1202721	1203701
S20742_SI	FBgn0010380	AP-1-2beta	X	19626923	19628614
S57462_SI	FBgn0043012	AP-2sigma	3R	17094931	17095406
F58609_SI	FBgn0016119	ATPsyn-Cf6	3R	19180942	19181291
F62299_SI	FBgn0020235	ATPsyn-gamma	3R	25573426	25574885
F25740_SI	FBgn0261788	Ank2	3L	7697918	7699014
S22169_SI	FBgn0040281	Aplip1	3L	1198555	1199339
S40792_SI	FBgn0033928	Arc2	2R	10249429	10250330
S59639_SI	FBgn0015591	Ast	3R	20586252	20587050
F6718_SI	FBgn0032336	Ast-C	2L	11076165	11076864
S10263_SI	FBgn0032797	CG10186	2L	19514510	19514859
S10264_SI	FBgn0032797	CG10186	2L	19514931	19515107
S10265_SI	FBgn0032797	CG10186	2L	19515168	19515359
S60190_SI	FBgn0039325	CG10560	3R	21144597	21144963
S57153_SI	FBgn0038839	CG10830	3R	16720174	16723042
S34137_SI	FBgn0039936	CG11148	4	876026	876261
S34138_SI	FBgn0039936	CG11148	4	876312	876466
F36478_SI	FBgn0033249	CG11191	2R	3887995	3889255
S28650_SI	FBgn0036334	CG11267	3L	13009687	13010003
S63117_SI	FBgn0039816	CG11317	3R	26916434	26917284
F12101_SI	FBgn0024985	CG11448	X	1289279	1291370
S61990_SI	FBgn0039635	CG11876	3R	24941470	24941919
F63039_SI	FBgn0039808	CG12071	3R	26702806	26703719
S37973_SI	FBgn0033475	CG12129	2R	5921578	5922203
S49203_SI	FBgn0037387	CG1213	3R	1671217	1672290
S13903_SI	FBgn0029810	CG12239	X	5686180	5688175
S13904_SI	FBgn0029810	CG12239	X	5688237	5688576
F22927_SI	FBgn0035321	CG1275	3L	2252744	2253271
F36346_SI	FBgn0033229	CG12822	2R	3720207	3721346
F5664_SI	FBgn0032156	CG13124	2L	9903379	9903941
F4967_SI	FBgn0032033	CG13392	2L	8381821	8382523
S59970_SI	FBgn0039277	CG13650	3R	20934948	20935191
S22487_SI	FBgn0035246	CG13928	3L	1625791	1628377
S55345_SI	FBgn0038510	CG14331	3R	13264690	13264955
S36492_SI	FBgn0033250	CG14762	2R	3896624	3898050
F2644_SI	FBgn0031632	CG15628	2L	4827173	4828945
F14625_SI	FBgn0029941	CG1677	X	7175122	7175782
S7649_SI	FBgn0032495	CG16820	2L	13246232	13246860
S7650_SI	FBgn0032495	CG16820	2L	13249122	13249538
S7652_SI	FBgn0032495	CG16820	2L	13249812	13250189
F18604_SI	FBgn0030701	CG16952	X	15769301	15769640
F63216_SI	FBgn0039830	CG1746	3R	27041867	27042899
S61407_SI	FBgn0039536	CG18437	3R	23502384	23502821
F62264_SI	FBgn0042213	CG18731	3R	25550945	25551412
S33988_SI	FBgn0039911	CG1909	4	609198	609974
S33967_SI	FBgn0039909	CG1970	4	588922	589682
S17418_SI	FBgn0030485	CG1998	X	13303402	13303782
S38039_SI	FBgn0033484	CG2269	2R	5982554	5983921
S529_SI	FBgn0031273	CG2839	2L	625663	628200
F41610_SI	FBgn0050089	CG30089	2R	11648270	11649549
F43562_SI	FBgn0028496	CG30116	2R	14344107	14345103
S35519_SI	FBgn0050158	CG30158	2R	2807773	2810118
S47245_SI	FBgn0050172	CG30172	2R	19918169	19918366
S47246_SI	FBgn0050172	CG30172	2R	19918493	19918725
S46639_SI	FBgn0250838	CG30415	2R	19273201	19273568
S47459_SI	FBgn0050419	CG30419	2R	20100014	20103108
S54074_SI	FBgn0051344	CG31344	3R	11049100	11050109
S52877_SI	FBgn0051345	CG31345	3R	8636867	8637381
F23649_SI	FBgn0052264	CG32264	3L	3714826	3717407
S32348_SI	FBgn0052425	CG32425	3L	20506238	20507207
S23276_SI	FBgn0052486	CG32486	3L	3055908	3056752
S15389_SI	FBgn0052706	CG32706	X	8981645	8982109
S8140_SI	FBgn0028916	CG33090	2L	14344481	14345802
S2033_SI	FBgn0053123	CG33123	2L	3510478	3511026
S40048_SI	FBgn0085468	CG34439	2R	9047039	9047154
S1769_SI	FBgn0027571	CG3523	2L	3067389	3068177
S47692_SI	FBgn0035033	CG3548	2R	20488632	20489890
S53935_SI	FBgn0038271	CG3731	3R	10717673	10718109
S30301_SI	FBgn0025558	CG4101	3L	16605586	16606050
S27091_SI	FBgn0259163	CG42268	3L	9727112	9728389
S36838_SI	FBgn0259226	CG42326	2R	4471000	4471603
S14270_SI	FBgn0259242	CG42340	X	6378808	6379560
S54916_SI	FBgn0259244	CG42342	3R	12338686	12339898
S47703_SI	FBgn0259707	CG42361	2R	20495842	20496311
F1141_SI	FBgn0031384	CG4238	2L	2029836	2030788
S50385_SI	FBgn0263416	CG43462	3R	4269115	4270409
S41410_SI	FBgn0263980	CG43729	2R	11288601	11289888
F743_SI	FBgn0031306	CG4577	2L	1139829	1141156
S46006_SI	FBgn0034733	CG4752	2R	18370349	18370559
S6113_SI	FBgn0032222	CG5037	2L	10332739	10333129
S29914_SI	FBgn0036568	CG5389	3L	16091649	16093188
S56195_SI	FBgn0038686	CG5555	3R	15003807	15004274
S6029_SI	FBgn0032208	CG5604	2L	10281943	10282279
S54687_SI	FBgn0038400	CG5903	3R	11971397	11972081
S32338_SI	FBgn0037001	CG6020	3L	20489692	20490184
S29599_SI	FBgn0036511	CG6498	3L	15568654	15569413
S52788_SI	FBgn0038070	CG6753	3R	8465885	8467005
S29490_SI	FBgn0036488	CG6878	3L	15155357	15155570
S30925_SI	FBgn0036762	CG7430	3L	17842180	17842472
S30665_SI	FBgn0040793	CG7630	3L	17419010	17419179
S30666_SI	FBgn0040793	CG7630	3L	17419239	17419382
S31934_SI	FBgn0036926	CG7646	3L	19988474	19988602
S31935_SI	FBgn0036926	CG7646	3L	19988729	19989012
S22518_SI	FBgn0035253	CG7971	3L	1654247	1654726
S27193_SI	FBgn0027567	CG8108	3L	9863258	9863774
F27127_SI	FBgn0036043	CG8177	3L	9778342	9779338
S37146_SI	FBgn0033358	CG8216	2R	4850669	4851060
S34976_SI	FBgn0033031	CG8245	2R	1556986	1557491
S41836_SI	FBgn0034069	CG8401	2R	11917308	11917596
S40787_SI	FBgn0033924	CG8613	2R	10242310	10243179
S53128_SI	FBgn0038130	CG8630	3R	9109419	9110249
S39770_SI	FBgn0033760	CG8785	2R	8528195	8529488
S22888_SI	FBgn0035318	CG9018	3L	2235284	2235578
S22267_SI	FBgn0035207	CG9153	3L	1317849	1318330
S17996_SI	FBgn0030593	CG9512	X	14795985	14796976
F30379_SI	FBgn0036663	CG9674	3L	16780673	16781643
S50593_SI	FBgn0037637	CG9836	3R	4648571	4648791
F59014_SI	FBgn0051451	CR31451	3R	19809225	19810787
S11587_SI	FBgn0058469	CR40469	X	18880	19093
S34696_SI	FBgn0085737	CR40502	U	9881945	9882389
S34596_SI	FBgn0085742	CR40546	U	5726964	5728907
S34569_SI	FBgn0085743	CR40560	U	3556916	3559306
S34704_SI	FBgn0085753	CR40596	U	10046936	10047936
S34669_SI	FBgn0085757	CR40621	U	9411518	9412651
S34671_SI	FBgn0085758	CR40639	U	9455772	9456320
S34681_SI	FBgn0085759	CR40640	U	9660271	9660839
S34634_SI	FBgn0085760	CR40641	U	8006044	8006602
S34673_SI	FBgn0085764	CR40668	U	9469614	9470353
S33617_SI	FBgn0085765	CR40677	XHet	184014	184944
S34701_SI	FBgn0085766	CR40679	U	9999365	10000376
S34668_SI	FBgn0085768	CR40712	U	9400405	9400910
S34698_SI	FBgn0085769	CR40728	U	9901769	9902800
S34694_SI	FBgn0085770	CR40734	U	9836850	9837382
S34648_SI	FBgn0085773	CR40766	U	8595904	8596741
S34662_SI	FBgn0085774	CR40779	U	9063480	9064690
S34598_SI	FBgn0085777	CR40959	U	5913471	5914235
S34658_SI	FBgn0085795	CR41535	U	8853389	8854056
S34655_SI	FBgn0085797	CR41540	U	8839005	8840283
S34679_SI	FBgn0085799	CR41544	U	9578233	9578772
S34687_SI	FBgn0085802	CR41548	U	9795507	9796558
S34664_SI	FBgn0085803	CR41550	U	9115749	9116778
S34613_SI	FBgn0085805	CR41583	U	6961350	6963324
S34620_SI	FBgn0085807	CR41590	U	7398712	7400705
S33618_SI	FBgn0085813	CR41602	XHet	190010	196035
S34560_SI	FBgn0085815	CR41605	U	2950223	2951682
S34580_SI	FBgn0085817	CR41607	U	4305171	4306436
S34584_SI	FBgn0085819	CR41609	U	4570872	4571822
S34663_SI	FBgn0085822	CR41613	U	9112426	9113000
S34692_SI	FBgn0085823	CR41617	U	9824409	9824915
S34703_SI	FBgn0085825	CR41619	U	10029292	10030296
S34578_SI	FBgn0085828	CR42195	U	4085793	4086544
S43477_SI	FBgn0261700	CR42736	2R	14264992	14265149
S13664_SI	FBgn0010014	CanB	X	5227403	5228482
S42568_SI	FBgn0004580	Cbp53E	2R	12871771	12871995
F56003_SI	FBgn0000303	Cha	3R	14556452	14558068
F32882_SI	FBgn0263911	CoVIII	3L	21531959	21532267
S8012_SI	FBgn0028940	Cyp28a5	2L	13979216	13979573
S31771_SI	FBgn0036910	Cyp305a1	3L	19803503	19805034
S53517_SI	FBgn0038194	Cyp6d5	3R	9856076	9856506
S53518_SI	FBgn0038194	Cyp6d5	3R	9856598	9856846
S53519_SI	FBgn0038194	Cyp6d5	3R	9856985	9857205
S50744_SI	FBgn0000412	D1	3R	5063805	5064893
S10984_SI	FBgn0023388	Dap160	2L	21135276	21137106
F5052_SI	FBgn0032048	Dh31	2L	8491868	8493092
S59351_SI	FBgn0011581	Dms	3R	20168825	20169407
F36046_SI	FBgn0033188	Drat	2R	3413623	3414577
S53214_SI	FBgn0038145	Droj2	3R	9210392	9211005
S48179_SI	FBgn0000500	Dsk	3R	15414	15982
F32698_SI	FBgn0004865	Eip78C	3L	21257146	21259603
S47796_SI	FBgn0035060	Eps-15	2R	20657821	20658847
F23140_SI	FBgn0264606	Fife	3L	2670608	2672893
S37901_SI	FBgn0000715	Fmrf	2R	5796644	5797962
S57677_SI	FBgn0027575	GABA-B-R2	3R	17596055	17596870
S47093_SI	FBgn0001123	Galphas	2R	19834124	19834459
F36300_SI	FBgn0001091	Gapdh1	2R	3679406	3680885
S18598_SI	FBgn0001092	Gapdh2	X	15762351	15763694
S14992_SI	FBgn0030011	Gbeta5	X	8044764	8046308
F5420_SI	FBgn0004868	Gdi	2L	9491176	9492545
F37059_SI	FBgn0004921	Ggamma1	2R	4789642	4792296
S34735_SI	FBgn0260798	Gprk1	2R	209942	210220
S62242_SI	FBgn0013972	Gycalpha99B	3R	25509721	25511069
S12362_SI	FBgn0264562	Hr4	X	1836460	1836926
S16279_SI	FBgn0015245	Hsp60	X	11005508	11006341
F672_SI	FBgn0031294	IA-2	2L	1008378	1014484
F40764_SI	FBgn0263397	Ih	2R	10185880	10187600
S27139_SI	FBgn0036046	Ilp2	3L	9792798	9793026
S27140_SI	FBgn0036046	Ilp2	3L	9793100	9793540
S27141_SI	FBgn0044050	Ilp3	3L	9794398	9794902
S27142_SI	FBgn0044050	Ilp3	3L	9794975	9795220
S27154_SI	FBgn0044048	Ilp5	3L	9816449	9816739
S27155_SI	FBgn0044048	Ilp5	3L	9816811	9816997
S28494_SI	FBgn0010235	Klc	3L	12739998	12740303
S55763_SI	FBgn0262559	Mdh2	3R	14053682	14054440
F31834_SI	FBgn0262519	Mi-2	3L	19875151	19875688
S30622_SI	FBgn0036713	Mip	3L	17338047	17339155
S29178_SI	FBgn0026409	Mpcp	3L	14532653	14533541
S16197_SI	FBgn0263705	Myo10A	X	10824970	10825404
S39930_SI	FBgn0010488	NAT1	2R	8810384	8811239
S15047_SI	FBgn0017566	ND75	X	8142684	8143127
F34769_SI	FBgn0026401	Nipped-B	2R	579177	579515
F12156_SI	FBgn0053513	Nmdar2	X	1377658	1380624
S58062_SI	FBgn0038975	Nrx-1	3R	18307564	18308197
S37497_SI	FBgn0033404	Or45a	2R	5232854	5234009
F12791_SI	FBgn0261922	PI4KIIIalpha	X	2526945	2527632
S53753_SI	FBgn0038237	Pde6	3R	10383234	10383694
F32473_SI	FBgn0259243	Pka-R1	3L	20827102	20829148
F61946_SI	FBgn0003093	Pkc98E	3R	24871785	24874870
S57961_SI	FBgn0003178	PyK	3R	18197948	18198104
S57962_SI	FBgn0003178	PyK	3R	18198191	18198468
S38457_SI	FBgn0005586	Rab3	2R	6608840	6611461
S59703_SI	FBgn0051118	RabX4	3R	20652387	20652821
S59704_SI	FBgn0051118	RabX4	3R	20652880	20652993
F17395_SI	FBgn0030479	Rbp1-like	X	13274199	13275076
F30567_SI	FBgn0260943	Rbp6	3L	17051874	17058808
S57299_SI	FBgn0038853	RhoGAP93B	3R	16908765	16909792
F19665_SI	FBgn0026375	RhoGAPp190	X	17533180	17535849
F41894_SI	FBgn0265605	Ric	2R	11994945	11996779
F27993_SI	FBgn0036213	RpL10Ab	3L	11816300	11816665
S48838_SI	FBgn0037328	RpL35A	3R	1291522	1291749
F11512_SI	FBgn0064225	RpL5	2L	22426649	22427795
F4939_SI	FBgn0010265	RpS13	2L	8364541	8364609
S28686_SI	FBgn0011284	RpS4	3L	13036674	13037005
S53946_SI	FBgn0038277	RpS5b	3R	10726154	10726416
F23694_SI	FBgn0004888	Scsalpha	3L	3817784	3818383
S33551_SI	FBgn0011288	Snap25	3L	24290781	24292305
S60314_SI	FBgn0039349	Ssadh	3R	21450527	21451889
S4792_SI	FBgn0015299	Ssb-c31a	2L	8211559	8211938
S37309_SI	FBgn0003612	Su(var)2-10	2R	5008599	5009117
S51494_SI	FBgn0004575	Syn	3R	6045501	6048164
S29370_SI	FBgn0261090	Sytbeta	3L	15007795	15009717
F38667_SI	FBgn0037084	Syx6	2R	7109289	7109985
S46993_SI	FBgn0020372	TM4SF	2R	19767677	19767877
F31950_SI	FBgn0036928	Tom20	3L	19994950	19995546
F37135_SI	FBgn0033357	Tom7	2R	4839507	4839747
S40034_SI	FBgn0020370	TppII	2R	9040390	9040871
F54323_SI	FBgn0038343	Trissin	3R	11310452	11310796
F35667_SI	FBgn0033135	Tsp42En	2R	2941353	2941904
S14179_SI	FBgn0086558	Ubi-p5E	X	6171010	6172786
F23732_SI	FBgn0003943	Ubi-p63E	3L	3899259	3901770
S56443_SI	FBgn0026753	Vha13	3R	15468980	15469400
F7514_SI	FBgn0265262	Vha68-1	2L	13000770	13001504
F16065_SI	FBgn0052677	X11Lbeta	X	10603121	10604980
F15833_SI	FBgn0052685	ZAP3	X	9965891	9966421
S45811_SI	FBgn0000008	a	2R	18059821	18059938
S49668_SI	FBgn0003884	alphaTub84B	3R	2912956	2914561
F19484_SI	FBgn0000163	baz	X	17054039	17055224
S19485_SI	FBgn0000163	baz	X	17069380	17073003
S44242_SI	FBgn0003887	betaTub56D	2R	15334824	15336251
F44823_SI	FBgn0015907	bl	2R	16493187	16493437
S44824_SI	FBgn0015907	bl	2R	16493949	16494359
S46256_SI	FBgn0011211	blw	2R	18688988	18689685
S58121_SI	FBgn0260942	bond	3R	18381126	18382216
S5953_SI	FBgn0000229	bsk	2L	10247502	10247773
S62441_SI	FBgn0039722	capa	3R	25738713	25739092
F40656_SI	FBgn0000289	cg	2R	10068716	10070343
F17328_SI	FBgn0000346	comt	X	13155765	13156521
S13484_SI	FBgn0011760	ctp	X	4585670	4585877
S53702_SI	FBgn0086901	cv-c	3R	10217405	10218611
F3029_SI	FBgn0015031	cype	2L	5327744	5327969
S5046_SI	FBgn0262029	d	2L	8487970	8488671
F35060_SI	FBgn0085414	dpr12	2R	1746129	1748336
S22056_SI	FBgn0035170	dpr20	3L	852720	853405
S18145_SI	FBgn0260006	drd	X	15030595	15031344
F42942_SI	FBgn0034237	eIF3-S9	2R	13426199	13426647
F18751_SI	FBgn0030719	eIF5	X	15881041	15882022
S27293_SI	FBgn0000451	ect	3L	10183376	10183692
F48990_SI	FBgn0250753	exba	3R	1421086	1421844
S48995_SI	FBgn0250753	exba	3R	1422583	1422925
S30160_SI	FBgn0014163	fax	3L	16404102	16404939
S17156_SI	FBgn0086675	fne	X	12812610	12813742
F55889_SI	FBgn0004652	fru	3R	14239995	14243022
S29137_SI	FBgn0001085	fz	3L	14359848	14361739
S47261_SI	FBgn0028552	gammaSnap	2R	19934668	19934844
S47262_SI	FBgn0028552	gammaSnap	2R	19935028	19935382
S52752_SI	FBgn0028374	hug	3R	8354298	8354798
S46213_SI	FBgn0028371	jbug	2R	18604826	18605315
S46214_SI	FBgn0028371	jbug	2R	18605378	18605557
S62894_SI	FBgn0027654	jdp	3R	26342781	26344295
F47060_SI	FBgn0261794	kcc	2R	19812341	19812619
S47059_SI	FBgn0261794	kcc	2R	19812139	19812278
S58349_SI	FBgn0017590	klg	3R	18785617	18787453
S21495_SI	FBgn0027279	l(1)G0196	X	21908944	21909502
F13489_SI	FBgn0028325	l(1)G0334	X	4598621	4599298
S17816_SI	FBgn0030556	mRNA-cap	X	14134299	14134553
S42765_SI	FBgn0265487	mbl	2R	13162915	13163568
F23743_SI	FBgn0035473	mge	3L	3907852	3908531
F15613_SI	FBgn0261260	mgl	X	9366032	9366693
S48727_SI	FBgn0013576	mtd	3R	1108387	1109101
F22489_SI	FBgn0013342	n-syb	3L	1630348	1632454
S24195_SI	FBgn0000038	nAcRbeta-64B	3L	4435175	4435993
S54955_SI	FBgn0027109	npf	3R	12436830	12437047
F26693_SI	FBgn0263456	nwk	3L	9136627	9138793
S12630_SI	FBgn0003079	phl	X	2236885	2237903
S40856_SI	FBgn0013725	phyl	2R	10314841	10316249
F6574_SI	FBgn0004363	porin	2L	10847227	10848168
F13178_SI	FBgn0019661	roX1	X	3752310	3756730
S12150_SI	FBgn0025381	rush	X	1375041	1375453
F39868_SI	FBgn0003326	sca	2R	8687497	8689515
F40482_SI	FBgn0013733	shot	2R	9751742	9753000
F21374_SI	FBgn0003423	slgA	X	21254727	21256188
S59496_SI	FBgn0004188	snRNA:U6:96Aa	3R	20381810	20381916
S13728_SI	FBgn0086667	snoRNA:Psi28S-3342	X	5418335	5418498
F20939_SI	FBgn0003654	sw	X	20099035	20100146
F34893_SI	FBgn0261403	sxc	2R	1216515	1217060
S40461_SI	FBgn0033876	synaptogyrin	2R	9729266	9730841
F45745_SI	FBgn0034691	synj	2R	17972497	17973272
S62724_SI	FBgn0051023	tRNA:CR31023	3R	26074338	26074417
F13127_SI	FBgn0086899	tlk	X	3614040	3614546
S21844_SI	FBgn0262139	trh	3L	366524	368941
F22122_SI	FBgn0024277	trio	3L	995982	998291
F12682_SI	FBgn0261451	trol	X	2370292	2374941
S12675_SI	FBgn0261451	trol	X	2364493	2365227
S42380_SI	FBgn0034155	unc-104	2R	12639008	12641042
S34148_SI	FBgn0025726	unc-13	4	892538	892700
S25478_SI	FBgn0035756	unc-13-4A	3L	7277705	7278317
S12915_SI	FBgn0003996	w	X	2684632	2685376
S12916_SI	FBgn0003996	w	X	2685447	2685578
S12917_SI	FBgn0003996	w	X	2685782	2686097

## Sheet: GenesEnrichedinBothSexes(296)
Gene	Symbol	Chromosome
FBgn0051023	tRNA:CR31023	3R		GenesEnrichedinBothSexes
FBgn0085737	CR40502	U		Genes that are signficantly higher in TRAP vs. Input in both sexes (296 genes)
FBgn0044048	Ilp5	3L
FBgn0085807	CR41590	U
FBgn0036046	Ilp2	3L
FBgn0085758	CR40639	U
FBgn0044050	Ilp3	3L
FBgn0085795	CR41535	U
FBgn0085825	CR41619	U
FBgn0085828	CR42195	U
FBgn0085823	CR41617	U
FBgn0085769	CR40728	U
FBgn0085766	CR40679	U
FBgn0085815	CR41605	U
FBgn0085799	CR41544	U
FBgn0085822	CR41613	U
FBgn0085768	CR40712	U
FBgn0085753	CR40596	U
FBgn0085743	CR40560	U
FBgn0085803	CR41550	U
FBgn0085764	CR40668	U
FBgn0085759	CR40640	U
FBgn0085819	CR41609	U
FBgn0085813	CR41602	XHet
FBgn0085765	CR40677	XHet
FBgn0031273	CG2839	2L
FBgn0004188	snRNA:U6:96Aa	3R
FBgn0085774	CR40779	U
FBgn0085742	CR40546	U
FBgn0085773	CR40766	U
FBgn0085802	CR41548	U
FBgn0085777	CR40959	U
FBgn0085817	CR41607	U
FBgn0085760	CR40641	U
FBgn0029810	CG12239	X
FBgn0259226	CG42326	2R
FBgn0261700	CG42736	2R
FBgn0028374	hug	3R
FBgn0034069	CG8401	2R
FBgn0053395	5SrRNA:CR33395	2R
FBgn0086667	snoRNA:Psi28S-3342	X
FBgn0000500	Dsk	3R
FBgn0036568	CG5389	3L
FBgn0085797	CR41540	U
FBgn0085757	CR40621	U
FBgn0000451	ect	3L
FBgn0038510	CG14331	3R
FBgn0032495	CG16820	2L
FBgn0000163	baz	X
FBgn0085805	CR41583	U
FBgn0030593	CG9512	X
FBgn0085770	CR40734	U
FBgn0261451	trol	X
FBgn0033404	Or45a	2R
FBgn0264562	Hr4	X
FBgn0038070	CG6753	3R
FBgn0028371	jbug	2R
FBgn0263705	Myo10A	X
FBgn0034012	Hr51	2R
FBgn0027109	npf	3R
FBgn0262029	d	2L
FBgn0038130	CG8630	3R
FBgn0086899	tlk	X
FBgn0033928	Arc2	2R
FBgn0043005	prt	3R
FBgn0262139	trh	3L
FBgn0038194	Cyp6d5	3R
FBgn0004652	fru	3R
FBgn0263980	CG43729	2R
FBgn0026262	bip2	4
FBgn0037387	CG1213	3R
FBgn0050172	CG30172	2R
FBgn0003996	w	X
FBgn0032048	Dh31	2L
FBgn0260006	drd	X
FBgn0032797	CG10186	2L
FBgn0000592	Est-6	3L
FBgn0033760	CG8785	2R
FBgn0004580	Cbp53E	2R
FBgn0013733	shot	2R
FBgn0051118	RabX4	3R
FBgn0039722	capa	3R
FBgn0010265	RpS13	2L
FBgn0017590	klg	3R
FBgn0033135	Tsp42En	2R
FBgn0039325	CG10560	3R
FBgn0035756	unc-13-4A	3L
FBgn0038237	Pde6	3R
FBgn0027567	CG8108	3L
FBgn0036926	CG7646	3L
FBgn0039536	CG18437	3R
FBgn0027279	l(1)G0196	X
FBgn0035321	CG1275	3L
FBgn0036213	RpL10Ab	3L
FBgn0085468	CG34439	2R
FBgn0028496	CG30116	2R
FBgn0058469	CR40469	X
FBgn0053123	CG33123	2L
FBgn0027654	jdp	3R
FBgn0262519	Mi-2	3L
FBgn0000346	comt	X
FBgn0011211	blw	2R
FBgn0026401	Nipped-B	2R
FBgn0039936	CG11148	4
FBgn0035253	CG7971	3L
FBgn0038343	Trissin	3R
FBgn0034691	synj	2R
FBgn0036910	Cyp305a1	3L
FBgn0003178	PyK	3R
FBgn0034733	CG4752	2R
FBgn0033358	CG8216	2R
FBgn0033484	CG2269	2R
FBgn0265487	mbl	2R
FBgn0261922	PI4KIIIalpha	X
FBgn0035060	Eps-15	2R
FBgn0052685	ZAP3	X
FBgn0260942	bond	3R
FBgn0026375	RhoGAPp190	X
FBgn0032208	CG5604	2L
FBgn0030701	CG16952	X
FBgn0011760	ctp	X
FBgn0038277	RpS5b	3R
FBgn0261788	Ank2	3L
FBgn0011288	Snap25	3L
FBgn0028940	Cyp28a5	2L
FBgn0035318	CG9018	3L
FBgn0036043	CG8177	3L
FBgn0003654	sw	X
FBgn0052677	X11Lbeta	X
FBgn0001123	G-salpha60A	2R
FBgn0261794	kcc	2R
FBgn0259707	CG42361	2R
FBgn0031306	CG4577	2L
FBgn0000715	Fmrf	2R
FBgn0051451	CR31451	3R
FBgn0003943	Ubi-p63E	3L
FBgn0038145	Droj2	3R
FBgn0013972	Gycalpha99B	3R
FBgn0052706	CG32706	X
FBgn0010240	Lcch3	X
FBgn0041707	7B2	3R
FBgn0033031	CG8245	2R
FBgn0263397	Ih	2R
FBgn0000412	D1	3R
FBgn0038271	CG3731	3R
FBgn0265262	Vha68-1	2L
FBgn0020370	TppII	2R
FBgn0003884	alphaTub84B	3R
FBgn0030479	Rbp1-like	X
FBgn0259163	CG42268	3L
FBgn0250753	exba	3R
FBgn0261403	sxc	2R
FBgn0010488	NAT1	2R
FBgn0051345	CG31345	3R
FBgn0086675	fne	X
FBgn0261260	mgl	X
FBgn0031384	CG4238	2L
FBgn0263416	CG43462	3R
FBgn0263456	nwk	3L
FBgn0013576	mtd	3R
FBgn0260798	Gprk1	2R
FBgn0015907	bl	2R
FBgn0030556	mRNA-cap	X
FBgn0042213	CG18731	3R
FBgn0020372	TM4SF	2R
FBgn0050089	CG30089	2R
FBgn0004868	Gdi	2L
FBgn0011581	Dms	3R
FBgn0035170	dpr20	3L
FBgn0036511	CG6498	3L
FBgn0003612	Su(var)2-10	2R
FBgn0039816	CG11317	3R
FBgn0015299	Ssb-c31a	2L
FBgn0038975	Nrx-1	3R
FBgn0036663	CG9674	3L
FBgn0026753	Vha13	3R
FBgn0025726	unc-13	4
FBgn0003887	betaTub56D	2R
FBgn0037084	Syx6	2R
FBgn0259242	CG42340	X
FBgn0028552	gammaSnap	2R
FBgn0027575	GABA-B-R2	3R
FBgn0033357	Tom7	2R
FBgn0034155	unc-104	2R
FBgn0019661	roX1	X
FBgn0003326	sca	2R
FBgn0031632	CG15628	2L
FBgn0039277	CG13650	3R
FBgn0017566	ND75	X
FBgn0037328	RpL35A	3R
FBgn0064225	RpL5	2L
FBgn0026409	Mpcp	3L
FBgn0000303	Cha	3R
FBgn0086901	cv-c	3R
FBgn0043012	AP-2sigma	3R
FBgn0038853	RhoGAP93B	3R
FBgn0004921	Ggamma1	2R
FBgn0037637	CG9836	3R
FBgn0038400	CG5903	3R
FBgn0052425	CG32425	3L
FBgn0036762	CG7430	3L
FBgn0010014	CanB	X
FBgn0052264	CG32264	3L
FBgn0032156	CG13124	2L
FBgn0050158	CG30158	2R
FBgn0036488	CG6878	3L
FBgn0033475	CG12129	2R
FBgn0004865	Eip78C	3L
FBgn0001085	fz	3L
FBgn0034237	eIF3-S9	2R
FBgn0010235	Klc	3L
FBgn0032222	CG5037	2L
FBgn0038498	beat-IIa	3R
FBgn0259240	Ten-a	X
FBgn0000229	bsk	2L
FBgn0031294	IA-2	2L
FBgn0035473	mge	3L
FBgn0015591	Ast	3R
FBgn0004575	Syn	3R
FBgn0015031	cype	2L
FBgn0011284	RpS4	3L
FBgn0013342	n-syb	3L
FBgn0013725	phyl	2R
FBgn0036713	Mip	3L
FBgn0038686	CG5555	3R
FBgn0015245	Hsp60	X
FBgn0004363	porin	2L
FBgn0039830	CG1746	3R
FBgn0040793	CG7630	3L
FBgn0032336	Ast-C	2L
FBgn0033188	CG1600	2R
FBgn0265605	Ric	2R
FBgn0039911	CG1909	4
FBgn0003079	phl	X
FBgn0001092	Gapdh2	X
FBgn0014163	fax	3L
FBgn0005586	Rab3	2R
FBgn0261570	CG42684	X
FBgn0030011	Gbeta5	X
FBgn0023388	Dap160	2L
FBgn0086558	Ubi-p5E	X
FBgn0050419	CG30419	2R
FBgn0039808	CG12071	3R
FBgn0264606	CG43955	3L
FBgn0000038	nAcRbeta-64B	3L
FBgn0035207	CG9153	3L
FBgn0053513	Nmdar2	X
FBgn0033250	CG14762	2R
FBgn0036928	Tom20	3L
FBgn0085414	dpr12	2R
FBgn0052486	CG32486	3L
FBgn0000008	a	2R
FBgn0004828	His3.3B	X
FBgn0035649	CG10483	3L
FBgn0000289	cg	2R
FBgn0032033	CG13392	2L
FBgn0040281	Aplip1	3L
FBgn0027571	CG3523	2L
FBgn0259243	Pka-R1	3L
FBgn0029941	CG1677	X
FBgn0033876	synaptogyrin	2R
FBgn0004888	Scsalpha	3L
FBgn0260943	Rbp6	3L
FBgn0261090	Sytbeta	3L
FBgn0030485	CG1998	X
FBgn0033924	CG8613	2R
FBgn0037001	CG6020	3L
FBgn0020235	ATPsyn-gamma	3R
FBgn0033229	CG12822	2R
FBgn0016119	ATPsyn-Cf6	3R
FBgn0003091	Pkc53E	2R
FBgn0263911	CoVIII	3L
FBgn0030719	eIF5	X
FBgn0024985	CG11448	X
FBgn0038839	CG10830	3R
FBgn0035033	CG3548	2R
FBgn0024277	trio	3L
FBgn0003093	Pkc98E	3R
FBgn0039635	CG11876	3R
FBgn0010380	Bap	X
FBgn0259244	CG42342	3R
FBgn0004907	14-3-3zeta	2R
FBgn0036334	CG11267	3L
FBgn0025558	CG4101	3L
FBgn0028916	CG33090	2L
FBgn0025381	rush	X
FBgn0003423	slgA	X
FBgn0035246	CG13928	3L
FBgn0262559	Mdh2	3R
FBgn0051344	CG31344	3R
FBgn0033249	CG11191	2R
FBgn0039909	CG1970	4
FBgn0028325	l(1)G0334	X
FBgn0001091	Gapdh1	2R
FBgn0039349	Ssadh	3R
FBgn0250838	CG30415	2R

[truncated: 5 more sheets: ExonsONLYinMaleTRAP(545), GenesONLYinMaleTRAP(476), ExonsONLYinFemaleTrap(137), GenesONLYInFEMALETRAP (112), GeneswithSexdiffspliceExon 11]
