# Supplementary material for: Neurons That Underlie Drosophila melanogaster Reproductive Behaviors: Detection of a Large Male-Bias in Gene Expression in fruitless-Expressing Neurons
Source: G3 (Bethesda). 2016 May 31;6(8):2455–65. doi: 10.1534/g3.115.019265 (PMC4978899; doi:10.1534/g3.115.019265)
Supplement: Supplemental Material [file supp_g3.115.019265_TableS7.xlsx]

## Sheet: README
TableS4: Differentially expressed genes between Male TRAP and Female TRAP Samples
Sheets:
List	# in list	List Description
Differential Expression Summary		Table of number of exons and genes with differential expression at multiple FDR values for each list
MaleTRAPvsFemaleTRAP_all 1835	1835	All of the exons that are differentially expressed between Male TRAP and Female TRAP using a FDR corrected p-value cut-off of <0.20
Higher Female TRAP exons	415	The list of all of the exons that are differentially expressed between Male TRAP and Female TRAP using a FDR corrected p-value cut-off of <0.20 and mean RPKM of Female TRAP was greater than mean RPKM of Male TRAP
Uni. Higher Fema TRAP gene	331	The list of genes that only had exons that are higher in Female TRAP samples
Higher Male TRAP exons	1420	The list of all the exons that are differentially expressed between Male TRAP and Female TRAP using a FDR corrected p-value cut-off of <0.20 and mean RPKM of Male TRAP was greater than mean RPKM of Female TRAP
Uniquely Higher Male TRAP	1210	The list of genes that only had exons that are higher in Male TRAP samples
Common genes	16	The list of genes that had at least one exon higher in Male TRAP over Female TRAP and another exon that was higher in Female TRAP over Male TRAP for the same gene
of 1210 regulated by Fru	250	The list of genes that are the overlap of the 1,210 genes that were uniquely higher in Male TRAP and the list of genes that were previously described as being regulated by FruM (Dalton et. al, 2013)

## Sheet: Differential expression summary
Gene/exon significant expression differences between male and female TRAP and between male and female input
	FDR .20	FDR .20	FDR .10	FDR .05
Description	Exons	Genes	Genes	Genes
Male-biased TRAP	1420	1210	549	244
Female-biased TRAP	415	331	149	71
Differences in isoforms between male and female TRAP		16	0	0
Male-biased input	1956	1438	778	432
Female-biased input	1710	1125	764	573
Differences in isoforms between male and female input		20	2	0
Gene/exon expression differences between male and female TRAP and between male and female input (no significance test)
Description	Exons	Genes
Male-biased TRAP	14451	5262
Female-biased TRAP	7357	2627
Male-biased input	13291	4587
Female-biased input	8517	3302

## Sheet: MaleTRAPvsFemaleTRAP_all 1835
Exon ID	Gene	Symbol	Chromosome	Start	End	TRAP Male Mean RPKM	TRAP Female Mean RPKM
S12573_SI	FBgn0000377	crn	X	2141627	2143802	6.38758	10.7047		MaleTRAPvsFemaleTRAP_all 1835
S10354_SI	FBgn0000464	Lar	2L	19644474	19644635	5.38726	16.9793		All of the exons that are differentially expressed between Male TRAP and Female TRAP using a FDR corrected p-value cut-off of <0.20 (1,835 exons)
S12999_SI	FBgn0000479	dnc	X	3139106	3140228	8.79924	12.6548
F50106_SI	FBgn0000504	dsx	3R	3756890	3761375	0.315093	2.19677
F39115_SI	FBgn0000556	Ef1alpha48D	2R	7781060	7783267	935.791	1357.32
S21375_SI	FBgn0001565	Hlc	X	21256545	21257318	121.737	153.894
S17597_SI	FBgn0001612	l(1)dd4	X	13636349	13637767	0.679704	5.18411
S21572_SI	FBgn0002564	Lsp1gamma	3L	66787	68995	1.32548	5.32627
S19465_SI	FBgn0002590	RpS5a	X	17039049	17039165	612.404	873.585
F429_SI	FBgn0002593	RpLP1	2L	420292	420864	917.629	1383.65
S428_SI	FBgn0002593	RpLP1	2L	419952	420146	752.339	1015.22
F62592_SI	FBgn0002626	RpL32	3R	25870951	25871346	708.38	971.296
S63623_SI	FBgn0002780	mod	3R	27878968	27879277	7.76714	19.9528
F9542_SI	FBgn0002939	ninaD	2L	18082224	18083096	2.35919	6.41323
S29947_SI	FBgn0003076	Pgm	3L	16121195	16121441	25.5629	36.5638
S42524_SI	FBgn0003091	Pkc53E	2R	12812632	12813250	1.3084	2.63625
S42537_SI	FBgn0003091	Pkc53E	2R	12828406	12828562	7.93916	23.7082
S61672_SI	FBgn0003137	Ppn	3R	24346387	24347020	45.4808	85.3758
S61675_SI	FBgn0003137	Ppn	3R	24347537	24347953	6.31868	11.7848
S56063_SI	FBgn0003248	Rh2	3R	14725395	14726311	65.2692	81.0139
S56710_SI	FBgn0003249	Rh3	3R	15906782	15908172	147.422	200.953
S30423_SI	FBgn0003250	Rh4	3L	16845627	16846339	320.013	380.051
S42276_SI	FBgn0003274	RpLP2	2R	12473634	12474237	1285.78	1855.79
S61486_SI	FBgn0003279	RpL4	3R	23749862	23750610	597.946	811.046
S10575_SI	FBgn0003475	spir	2L	20345906	20346244	10.3384	18.3132
S4860_SI	FBgn0003502	Btk29A	2L	8260698	8260831	5.86668	20.2354
F12153_SI	FBgn0003517	sta	X	1376706	1377056	436.292	576.801
S12151_SI	FBgn0003517	sta	X	1375830	1376513	1031.16	1571.49
S62446_SI	FBgn0003861	trp	3R	25741549	25741709	366.22	526.72
S62448_SI	FBgn0003861	trp	3R	25742142	25742361	283.118	424.464
S57697_SI	FBgn0003867	tsl	3R	17605274	17605505	4.38083	18.3313
S6239_SI	FBgn0003942	RpS27A	2L	10409711	10410051	1347.58	1715.15
S16189_SI	FBgn0003965	v	X	10818381	10818514	12.0849	28.9734
S16192_SI	FBgn0003965	v	X	10819438	10819664	25.5679	50.9618
S12915_SI	FBgn0003996	w	X	2684632	2685376	135.986	300.394
S12916_SI	FBgn0003996	w	X	2685447	2685578	106.207	171.686
S12917_SI	FBgn0003996	w	X	2685782	2686097	87.9593	132.876
S12918_SI	FBgn0003996	w	X	2686159	2686813	31.7267	63.188
S12919_SI	FBgn0003996	w	X	2686888	2687161	26.3852	53.1087
S12920_SI	FBgn0003996	w	X	2690270	2690499	19.251	48.7882
S15822_SI	FBgn0004045	Yp1	X	9947885	9948169	35.5243	542.137
S15823_SI	FBgn0004045	Yp1	X	9948247	9949531	117.477	3261.38
S17610_SI	FBgn0004047	Yp3	X	13653578	13653839	38.8819	755.856
S17611_SI	FBgn0004047	Yp3	X	13653902	13654284	44.6451	1174.85
S17612_SI	FBgn0004047	Yp3	X	13654357	13655200	73.322	2637.02
S14860_SI	FBgn0004404	RpS14b	X	7829208	7829472	137.814	178.691
S14861_SI	FBgn0004404	RpS14b	X	7829532	7829825	349.158	445.304
F55906_SI	FBgn0004652	fru	3R	14339173	14341065	0.945951	14.25
S55894_SI	FBgn0004652	fru	3R	14258286	14258540	3.56933	10.7837
S55895_SI	FBgn0004652	fru	3R	14259957	14260784	7.80907	14.636
S55896_SI	FBgn0004652	fru	3R	14261092	14261292	4.51214	20.1795
S5659_SI	FBgn0004867	RpS2	2L	9896265	9897131	1047.99	1525.26
S28405_SI	FBgn0004926	eIF-2beta	3L	12519086	12519485	32.0743	46.6872
S225_SI	FBgn0005278	Sam-S	2L	108588	108809	14.3629	44.2759
F15820_SI	FBgn0005391	Yp2	X	9944984	9946313	56.834	1523.02
F15821_SI	FBgn0005391	Yp2	X	9946382	9946669	31.8564	474.074
S5881_SI	FBgn0005593	RpL7	2L	10201599	10202145	968.577	1351.11
F59069_SI	FBgn0005649	Rox8	3R	19871160	19872213	6.86192	12.8067
S61441_SI	FBgn0005659	Ets98B	3R	23562260	23562855	7.83055	16.924
S34102_SI	FBgn0005666	bt	4	771196	772095	1.10819	2.72464
S4937_SI	FBgn0010265	RpS13	2L	8363699	8364125	954.951	1180.97
S30482_SI	FBgn0010352	Nc73EF	3L	16955576	16955987	9.67862	27.8913
F26918_SI	FBgn0010408	RpS9	3L	9503382	9503751	438.74	594.694
S42955_SI	FBgn0010409	RpL18A	2R	13433911	13434491	1014.68	1339.59
F44643_SI	FBgn0010411	RpS18	2R	16151575	16151615	114.587	186.99
S44644_SI	FBgn0010411	RpS18	2R	16151752	16151937	577.866	764.224
F19165_SI	FBgn0010412	RpS19a	X	16532439	16533282	381.439	489.017
S47966_SI	FBgn0010435	emp	2R	20865222	20865793	7.14148	13.3407
S35983_SI	FBgn0010548	Aldh-III	2R	3358207	3358387	5.73808	15.011
S29951_SI	FBgn0011016	SsRbeta	3L	16123606	16124083	58.0915	73.2112
S21009_SI	FBgn0011280	Obp19d	X	20291604	20291740	85.0777	167.431
S21010_SI	FBgn0011280	Obp19d	X	20291805	20292006	115.545	195.849
S28684_SI	FBgn0011284	RpS4	3L	13036266	13036437	800.725	1058.5
S28686_SI	FBgn0011284	RpS4	3L	13036674	13037005	1107.52	1515.35
F5251_SI	FBgn0011705	rost	2L	8988936	8989287	5.12205	13.6347
S5248_SI	FBgn0011705	rost	2L	8985936	8986530	3.40477	22.6852
S3608_SI	FBgn0011722	Tig	2L	6415557	6417584	13.7587	22.3181
S32710_SI	FBgn0012034	AcCoAS	3L	21265823	21265977	20.7749	80.5311
S36483_SI	FBgn0013307	Odc1	2R	3893489	3893737	10.4979	24.9775
S36485_SI	FBgn0013307	Odc1	2R	3893996	3894177	18.9533	53.0265
F44235_SI	FBgn0013325	RpL11	2R	15330818	15331330	432.826	567.63
S44233_SI	FBgn0013325	RpL11	2R	15330306	15330603	564.466	805.635
S42358_SI	FBgn0013763	CG5210	2R	12580491	12581256	94.1109	131.381
S40544_SI	FBgn0013770	Cp1	2R	9848180	9848381	11.3208	27.4503
S40546_SI	FBgn0013770	Cp1	2R	9849725	9849841	8.11204	24.5345
F59751_SI	FBgn0013949	Ela	3R	20691072	20691566	5.34273	8.63524
F59752_SI	FBgn0013949	Ela	3R	20691734	20693373	13.6672	21.3055
F41890_SI	FBgn0014020	Rho1	2R	11990898	11991279	5.32562	11.7712
S55197_SI	FBgn0014141	cher	3R	12918009	12920040	3.20444	5.07091
F30156_SI	FBgn0014163	fax	3L	16398602	16398945	41.1189	68.8163
S50922_SI	FBgn0014380	RhoL	3R	5323354	5323524	6.91295	27.0281
S55070_SI	FBgn0015011	Ahcy89E	3R	12804502	12804745	7.35593	18.6622
S37442_SI	FBgn0015037	Cyp4p1	2R	5128738	5128955	13.6673	30.5392
S11857_SI	FBgn0015288	RpL22	X	658335	658955	467.769	660.197
F1614_SI	FBgn0015521	RpS21	2L	2856377	2857029	284.363	341.768
S49933_SI	FBgn0015570	alpha-Est2	3R	3369614	3370952	4.2374	9.32222
F6687_SI	FBgn0015756	RpL9	2L	11004006	11004189	58.6319	100.145
S47832_SI	FBgn0015801	Reg-5	2R	20680314	20680929	4.04438	7.69364
S27028_SI	FBgn0016081	fry	3L	9656266	9656376	5.30084	17.1966
F33661_SI	FBgn0017545	RpS3A	4	87466	87833	517.001	680.289
S26340_SI	FBgn0017579	RpL14	3L	8595203	8595492	946.104	1274.77
S8886_SI	FBgn0020416	Idgf1	2L	16446061	16446793	6.46513	11.4204
F9272_SI	FBgn0020503	CLIP-190	2L	17404061	17404640	14.3654	27.0439
S15044_SI	FBgn0020653	Trxr-1	X	8140127	8140472	7.12837	16.3811
F51964_SI	FBgn0020910	RpL3	3R	7048810	7049252	163.127	238.126
F51968_SI	FBgn0020910	RpL3	3R	7050213	7050895	907.266	1308.78
S20057_SI	FBgn0022355	Tsf1	X	18282157	18282399	31.7795	47.2884
S20059_SI	FBgn0022355	Tsf1	X	18283765	18284149	154.662	218.037
S48973_SI	FBgn0023023	CRMP	3R	1402758	1402981	4.97129	13.3479
S36396_SI	FBgn0023171	rnh1	2R	3818790	3819060	11.9233	20.4402
S26661_SI	FBgn0023479	Tequila	3L	9084633	9084725	31.157	56.5569
S53698_SI	FBgn0024321	NK7.1	3R	10195112	10195354	3.11256	8.57861
S33437_SI	FBgn0024733	RpL10	3L	23087784	23087946	992.938	1426.71
S33438_SI	FBgn0024733	RpL10	3L	23088006	23088311	538.422	696.721
S12227_SI	FBgn0024897	b6	X	1583213	1584220	4.73761	6.97991
S1690_SI	FBgn0025109	Bem46	2L	2988740	2989081	4.58178	14.8539
F6238_SI	FBgn0025366	Ip259	2L	10408739	10409610	254.792	291.398
S12146_SI	FBgn0025382	Rab27	X	1370289	1370963	7.38324	17.3668
S11782_SI	FBgn0025633	CG13366	X	505784	506066	11.7311	28.5021
F22239_SI	FBgn0025682	scf	3L	1298672	1299200	3.67178	9.40679
S42494_SI	FBgn0025827	CG6421	2R	12759938	12760411	17.3874	26.4222
S49274_SI	FBgn0026077	Gasp	3R	1920533	1920742	3.05292	7.68377
S3976_SI	FBgn0026196	nop5	2L	6917341	6918743	3.03936	6.72129
S34058_SI	FBgn0026199	myo	4	714007	715042	4.3155	9.5481
F38231_SI	FBgn0026403	Ndg	2R	6208974	6209609	0.80431	3.92198
S1462_SI	FBgn0026479	Drp1	2L	2582466	2582811	5.73422	16.6973
S6293_SI	FBgn0027052	CHIP	2L	10438591	10438696	24.258	49.5739
S30173_SI	FBgn0027080	Aats-tyr	3L	16411275	16411641	34.7599	78.357
S33223_SI	FBgn0027086	Aats-ile	3L	22284329	22284821	2.30677	8.40202
F20132_SI	FBgn0027087	Aats-his	X	18411501	18411772	5.98858	12.1238
S8038_SI	FBgn0027348	bgm	2L	14018035	14018626	9.19182	19.0248
S8039_SI	FBgn0027348	bgm	2L	14018686	14019328	59.9096	133.002
F29211_SI	FBgn0027375	RecQ5	3L	14622841	14624918	0.949729	1.82692
S51358_SI	FBgn0027524	CG3909	3R	5869488	5869726	6.48012	15.3528
S2414_SI	FBgn0027560	Tps1	2L	4390165	4390705	29.5464	62.148
S2415_SI	FBgn0027560	Tps1	2L	4390798	4391690	61.6335	103.061
S2416_SI	FBgn0027560	Tps1	2L	4391756	4392377	258.22	457.744
S1766_SI	FBgn0027571	CG3523	2L	3060230	3066957	61.2017	84.0576
S1767_SI	FBgn0027571	CG3523	2L	3067020	3067115	250.451	425.754
S1768_SI	FBgn0027571	CG3523	2L	3067184	3067327	464.476	618.328
S1769_SI	FBgn0027571	CG3523	2L	3067389	3068177	969.478	1326.22
S61493_SI	FBgn0027579	CG5508	3R	23757042	23757346	6.65275	14.9739
S61494_SI	FBgn0027579	CG5508	3R	23757410	23757747	13.4711	29.2529
F37523_SI	FBgn0028473	CG8801	2R	5283770	5285619	146.978	185.506
S15951_SI	FBgn0028480	CG17841	X	10275692	10276142	21.9743	42.4266
S7994_SI	FBgn0028543	NimB2	2L	13966506	13967022	5.19333	12.4362
F48158_SI	FBgn0028697	RpL15	3LHet	2397791	2398454	428.255	602.853
S42489_SI	FBgn0028737	Ef1beta	2R	12755996	12756634	269.074	401.647
S12984_SI	FBgn0028746	CG18508	X	3066487	3067020	40.4758	66.1838
S8139_SI	FBgn0028916	CG33090	2L	14344183	14344416	7.51672	13.2218
S7537_SI	FBgn0028965	A16	2L	13020231	13021312	10.4263	16.2243
F3786_SI	FBgn0028990	Spn27A	2L	6671065	6673347	9.58214	14.543
S35290_SI	FBgn0029131	debcl	2R	2536159	2537083	3.62303	6.49428
S62071_SI	FBgn0029176	Ef1gamma	3R	25046152	25046301	121.545	196.625
S62072_SI	FBgn0029176	Ef1gamma	3R	25046365	25047831	414.882	630.927
F13230_SI	FBgn0029687	Vap-33-1	X	3843008	3843405	14.9128	28.7594
S13965_SI	FBgn0029824	CG3726	X	5833658	5834648	5.38044	11.4415
S14414_SI	FBgn0029898	CG14439	X	6647795	6649144	2.28901	5.35555
S14578_SI	FBgn0029932	CG4607	X	6964463	6964966	8.00344	13.7453
S14786_SI	FBgn0029962	CG1402	X	7734303	7734718	3.79608	12.351
S15131_SI	FBgn0030041	CG12116	X	8361476	8363040	121.98	270.099
S15193_SI	FBgn0030049	Trf4-1	X	8458517	8459197	4.67379	10.8688
F15777_SI	FBgn0030164	CG1889	X	9859852	9860430	3.86223	9.85195
F16027_SI	FBgn0030218	CG1628	X	10495076	10495748	2.20158	7.81383
S16194_SI	FBgn0030251	CG2145	X	10821745	10822792	10.1747	19.2968
S16234_SI	FBgn0030260	CG1537	X	10956364	10956496	18.2532	36.5308
S16252_SI	FBgn0030262	Vago	X	10983554	10983692	9.03156	33.5922
S16253_SI	FBgn0030262	Vago	X	10983759	10984140	21.3675	57.3761
S16506_SI	FBgn0030317	CG1561	X	11476566	11478208	120.639	187.386
S16586_SI	FBgn0030327	FucT6	X	11601744	11602168	4.35377	10.1659
S17090_SI	FBgn0030417	CG15725	X	12600917	12602877	1.42925	3.48661
S17140_SI	FBgn0030431	CG4407	X	12795386	12795884	23.0683	38.4949
S17630_SI	FBgn0030521	CtsB1	X	13675192	13675359	21.5668	53.4921
F17894_SI	FBgn0030571	CG14414	X	14474641	14474879	5.50268	16.0321
S17896_SI	FBgn0030571	CG14414	X	14475615	14475707	9.71702	37.7044
S18092_SI	FBgn0030608	Lsd-2	X	14969781	14970253	38.248	58.7445
S18233_SI	FBgn0030630	CG12608	X	15237766	15238658	2.2244	4.82349
S19208_SI	FBgn0030773	CG9676	X	16593185	16593889	21.483	48.389
F19512_SI	FBgn0030830	CG5172	X	17116159	17116242	63.6432	163.966
F19513_SI	FBgn0030830	CG5172	X	17116312	17116684	64.6725	176.623
S19511_SI	FBgn0030830	CG5172	X	17115475	17115805	29.9451	96.7035
S19916_SI	FBgn0030890	CG7536	X	17973030	17973963	12.1819	19.5877
S20358_SI	FBgn0030990	CG7556	X	19071030	19071995	7.50061	16.6974
S20401_SI	FBgn0031002	CG14196	X	19130538	19131773	11.1609	20.7247
S20718_SI	FBgn0031061	CG14232	X	19597436	19597863	1.11893	7.31803
S353_SI	FBgn0031244	CG11601	2L	282654	283281	2.72198	8.36315
S461_SI	FBgn0031258	CG4297	2L	471398	472200	1.68959	4.77261
F1178_SI	FBgn0031389	CG4259	2L	2127345	2129070	3.68523	7.93154
F1364_SI	FBgn0031417	CG3597	2L	2371042	2371524	10.8233	24.9292
F1569_SI	FBgn0031461	daw	2L	2811598	2812376	19.7314	30.2627
S1578_SI	FBgn0031464	Duox	2L	2816718	2819574	1.67603	3.09392
S3588_SI	FBgn0031805	CG9505	2L	6367882	6370190	1.16814	5.14799
S3944_SI	FBgn0031865	Nha1	2L	6860903	6862314	1.69402	3.2764
S4724_SI	FBgn0031992	CG8498	2L	8162123	8162237	19.5954	44.2533
S5523_SI	FBgn0032136	Apoltp	2L	9649205	9650751	1.3877	3.94045
S5526_SI	FBgn0032136	Apoltp	2L	9653822	9653991	7.16065	23.251
S5528_SI	FBgn0032136	Apoltp	2L	9654194	9654753	12.8641	26.7122
S5529_SI	FBgn0032136	Apoltp	2L	9654811	9655011	19.3471	54.7953
S5530_SI	FBgn0032136	Apoltp	2L	9655079	9655769	45.5578	95.8194
S5531_SI	FBgn0032136	Apoltp	2L	9655851	9656026	61.4588	79.0592
S6509_SI	FBgn0032297	CG17124	2L	10745635	10745709	54.8619	89.5251
S6510_SI	FBgn0032297	CG17124	2L	10745782	10746078	31.482	52.4298
S6512_SI	FBgn0032297	CG17124	2L	10755904	10756325	13.2097	23.6302
F6718_SI	FBgn0032336	Ast-C	2L	11076165	11076864	55.3387	107.588
S6832_SI	FBgn0032350	CG6287	2L	11155518	11155716	20.5553	34.3034
S7550_SI	FBgn0032470	CG5142	2L	13108894	13109468	2.01859	7.25377
S7561_SI	FBgn0032472	CG9928	2L	13142494	13142903	72.9395	106.791
S7584_SI	FBgn0032476	CG5439	2L	13177150	13178978	6.83551	9.57507
F9670_SI	FBgn0032681	CG10283	2L	18475330	18476334	1.92868	4.71172
F10136_SI	FBgn0032773	fon	2L	19383138	19383762	47.5641	65.7549
F10137_SI	FBgn0032773	fon	2L	19383881	19385363	19.7506	34.814
S10339_SI	FBgn0032811	CG10268	2L	19580057	19580351	4.11789	9.49843
S11144_SI	FBgn0032945	CG8665	2L	21374086	21376191	1.12388	4.19621
S11145_SI	FBgn0032945	CG8665	2L	21376608	21377995	9.48148	23.9991
S11278_SI	FBgn0032949	Lamp1	2L	21574787	21575113	5.48368	10.1174
S35284_SI	FBgn0033079	Fmo-2	2R	2529923	2530388	29.256	52.3032
S35470_SI	FBgn0033108	CG15236	2R	2721260	2722431	3.2073	5.25606
S35624_SI	FBgn0033127	Tsp42Ef	2R	2915207	2915587	7.13482	17.7957
S36451_SI	FBgn0033246	ACC	2R	3862391	3862738	159.105	222.997
S36452_SI	FBgn0033246	ACC	2R	3862809	3863678	114.531	150.878
S37433_SI	FBgn0033395	Cyp4p2	2R	5125995	5126265	12.2015	28.7798
S37497_SI	FBgn0033404	Or45a	2R	5232854	5234009	2.7732	4.63883
F37782_SI	FBgn0033446	CG1648	2R	5698479	5699473	147.424	186.95
S37783_SI	FBgn0033446	CG1648	2R	5699987	5700169	28.3693	46.3443
S38758_SI	FBgn0033609	fbl6	2R	7175150	7176065	1.85016	4.08166
S39426_SI	FBgn0033717	CG8839	2R	8228993	8229287	3.1547	7.18293
S39562_SI	FBgn0033735	CG8525	2R	8313321	8313904	3.44707	14.5406
S39600_SI	FBgn0033741	CG8545	2R	8357449	8359227	7.84358	11.1811
S39934_SI	FBgn0033782	sug	2R	8817289	8818149	29.1876	64.2273
S40154_SI	FBgn0033817	GstE14	2R	9127234	9127442	5.05127	26.9258
F40168_SI	FBgn0033820	CG4716	2R	9144088	9144883	161.043	289.641
S40444_SI	FBgn0033871	CG13339	2R	9712716	9713077	20.2602	37.3141
S40559_SI	FBgn0033889	CG6701	2R	9862096	9862342	4.1392	11.9629
S40627_SI	FBgn0033902	Tango7	2R	10050571	10051641	178.235	220.522
S41814_SI	FBgn0034067	CG8399	2R	11910571	11911192	2.57127	10.8997
S41821_SI	FBgn0034068	casp	2R	11913418	11913572	7.16636	17.2413
F42262_SI	FBgn0034138	RpS15	2R	12458422	12458735	334.071	484.422
F42266_SI	FBgn0034140	CG8317	2R	12462084	12464091	9.31329	16.2515
S42723_SI	FBgn0034198	CG11400	2R	13021634	13022357	17.2524	24.1536
S42725_SI	FBgn0034199	Gbp	2R	13023962	13024408	30.5303	45.5564
S42727_SI	FBgn0034200	CG11395	2R	13024996	13026336	24.8728	35.5807
S43026_SI	FBgn0034253	CG10936	2R	13494056	13497091	2.04037	3.01258
S43295_SI	FBgn0034286	dpr13	2R	13877006	13877508	3.15594	7.65493
S43488_SI	FBgn0034331	CG15067	2R	14273019	14273094	15.9124	42.1529
S43669_SI	FBgn0034371	SP2637	2R	14529910	14530267	5.50103	12.6247
S43809_SI	FBgn0034398	CG15098	2R	14721981	14722280	10.4674	24.457
S44389_SI	FBgn0034470	Obp56d	2R	15590644	15591137	39.3296	106.526
S44872_SI	FBgn0034538	CG16799	2R	16541045	16541197	8.19399	29.8328
S45328_SI	FBgn0034618	CG9485	2R	17205114	17205291	44.3378	74.1031
S46057_SI	FBgn0034743	RpS16	2R	18493752	18493793	201.805	337.461
S46058_SI	FBgn0034743	RpS16	2R	18494014	18494145	603.5	831.557
S46065_SI	FBgn0034743	RpS16	2R	18495260	18495500	762.548	1202.37
S46630_SI	FBgn0034856	yellow-d2	2R	19269032	19270114	14.8657	23.1866
S47094_SI	FBgn0034935	CG13565	2R	19834482	19834863	39.1157	72.1729
F47296_SI	FBgn0034967	eIF-5A	2R	19945347	19945429	5.75395	26.3683
S47298_SI	FBgn0034967	eIF-5A	2R	19946455	19946656	491.741	759.079
S47299_SI	FBgn0034967	eIF-5A	2R	19946719	19947002	515.418	729.825
F47304_SI	FBgn0034968	RpL12	2R	19948673	19949039	695.589	1028.13
S47303_SI	FBgn0034968	RpL12	2R	19948336	19948516	810.955	1221.88
S47314_SI	FBgn0034970	yki	2R	19954084	19954239	10.2228	25.0032
S23001_SI	FBgn0035344	Cyp4d20	3L	2476259	2477118	6.28888	12.6853
S23251_SI	FBgn0035388	CG2162	3L	3037784	3037961	6.28751	26.1013
S24065_SI	FBgn0035518	CG15011	3L	4257772	4257888	7.194	19.2472
S24155_SI	FBgn0035538	DopEcR	3L	4369826	4370084	5.13486	11.5948
F24994_SI	FBgn0035690	CG10274	3L	6173281	6174929	1.18462	2.88438
F25211_SI	FBgn0035710	SP1173	3L	6682427	6683427	19.7366	27.1442
S25529_SI	FBgn0035770	pst	3L	7350375	7351475	74.1569	106.457
S25532_SI	FBgn0035770	pst	3L	7351951	7352489	7.65772	20.5741
S25537_SI	FBgn0035771	sec63	3L	7355622	7356870	11.9775	18.0051
S25629_SI	FBgn0035789	mthl6	3L	7479067	7479646	2.34803	4.7679
F25644_SI	FBgn0035791	CG8539	3L	7490311	7490937	5.9124	15.9067
S25755_SI	FBgn0035812	CG7457	3L	7714905	7716082	3.79287	6.68822
S25757_SI	FBgn0035812	CG7457	3L	7716384	7718897	0.481456	0.968192
S26764_SI	FBgn0035978	UGP	3L	9345702	9345927	20.8366	34.528
S28938_SI	FBgn0036381	CG8745	3L	13853127	13854898	48.7432	75.3236
S28941_SI	FBgn0036381	CG8745	3L	13859703	13860005	33.3035	69.3502
S30012_SI	FBgn0036585	CG13071	3L	16255840	16255948	10.3435	24.8737
S30042_SI	FBgn0036597	CG4962	3L	16287811	16288508	15.0637	34.1947
S30068_SI	FBgn0036607	CG13059	3L	16316908	16317408	3.40294	15.8257
S30112_SI	FBgn0036619	Cpr72Ec	3L	16358994	16360440	86.7029	118.33
S30622_SI	FBgn0036713	Mip	3L	17338047	17339155	28.65	51.2577
S30633_SI	FBgn0036715	Cad74A	3L	17361744	17362885	0.718923	1.64241
F31286_SI	FBgn0036821	CG3961	3L	18883290	18883583	13.7824	20.8803
F31342_SI	FBgn0036837	CG18135	3L	18983126	18986267	87.4923	129.813
S31440_SI	FBgn0036862	Gbs-76A	3L	19275028	19278200	13.383	19.6853
F31533_SI	FBgn0036875	CG9449	3L	19485153	19486226	7.82811	21.622
S32182_SI	FBgn0036974	eRF1	3L	20344683	20344830	84.8081	138.409
S32793_SI	FBgn0037081	barc	3L	21414461	21414627	14.2084	21.0568
S33325_SI	FBgn0037188	CG7369	3L	22740056	22740199	3.79166	11.0857
F48175_SI	FBgn0037213	CG12581	3R	354	1913	3.45297	6.26459
S48622_SI	FBgn0037290	CG1124	3R	793820	794207	10.1439	17.542
S48839_SI	FBgn0037328	RpL35A	3R	1291875	1292103	402.148	525.133
S49032_SI	FBgn0037351	RpL13A	3R	1450612	1450852	526.876	697.425
S49112_SI	FBgn0037369	CG2100	3R	1560881	1562077	1.4825	2.88957
S49970_SI	FBgn0037513	pyd3	3R	3573635	3573915	21.9166	45.0105
S49972_SI	FBgn0037513	pyd3	3R	3574672	3574934	4.18279	14.9444
F50139_SI	FBgn0037536	CG2698	3R	3830976	3831441	51.1556	65.1944
S50530_SI	FBgn0037622	CG8202	3R	4560897	4561165	20.0137	33.3126
F50583_SI	FBgn0037635	CG9837	3R	4633401	4635389	10.2393	16.8506
F50630_SI	FBgn0037643	skap	3R	4764480	4764610	6.09983	17.4678
S52207_SI	FBgn0037935	CG6834	3R	7510758	7511124	4.35838	7.5027
S52541_SI	FBgn0037999	CG4860	3R	8045603	8046707	5.01997	8.71091
S52655_SI	FBgn0038038	CG5167	3R	8232254	8233829	18.571	26.6381
S52709_SI	FBgn0038053	CG18549	3R	8275018	8275447	2.49939	7.27096
F54323_SI	FBgn0038343	Trissin	3R	11310452	11310796	105.483	179.162
S55105_SI	FBgn0038465	Irc	3R	12830190	12830523	5.34207	9.38042
S55615_SI	FBgn0038552	CG18012	3R	13635580	13636140	6.90823	13.1439
S55794_SI	FBgn0038596	CG14312	3R	14108700	14109079	37.8394	49.4704
S56039_SI	FBgn0038652	CG7720	3R	14585987	14586365	2.48504	7.15519
S56814_SI	FBgn0038795	CG4335	3R	16233356	16233593	3.27325	9.12545
S56984_SI	FBgn0038820	CG4000	3R	16501946	16502096	448.032	647.949
F57651_SI	FBgn0038897	CG5849	3R	17568443	17569709	1.87777	5.71575
S57943_SI	FBgn0038947	Sar1	3R	18185247	18185482	14.2012	24.8484
S58234_SI	FBgn0039007	Ccap	3R	18526304	18526772	2.82095	8.92533
S59109_SI	FBgn0039152	Rootletin	3R	19946768	19948048	12.4325	24.2952
S59113_SI	FBgn0039152	Rootletin	3R	19950502	19952489	1.75585	6.26534
S60081_SI	FBgn0039297	CG11852	3R	21064223	21064617	8.49502	20.2302
S60093_SI	FBgn0039300	RpS27	3R	21072170	21072389	556.625	740.254
S61010_SI	FBgn0039481	Cpr97Eb	3R	22915426	22916328	45.4149	56.383
S61337_SI	FBgn0039529	CG5612	3R	23449081	23449698	1.31896	5.23869
S62397_SI	FBgn0039713	RpS8	3R	25687921	25688027	491.232	736.122
S62697_SI	FBgn0039757	RpS7	3R	26033815	26034147	803.576	1007.79
F63396_SI	FBgn0039857	RpL6	3R	27420514	27421323	814.059	1119.22
S34367_SI	FBgn0039924	CG17471	4	1214334	1214485	90.3467	118.988
S34320_SI	FBgn0039927	CG11155	4	1147628	1148041	5.63495	10.4064
S33510_SI	FBgn0040056	CG17698	3L	23740973	23741160	38.1114	63.9635
S46095_SI	FBgn0040091	Ugt58Fa	2R	18529413	18530791	0.765237	3.5102
S2322_SI	FBgn0040102	lectin-24Db	2L	4188123	4189284	2.14739	5.07614
S51465_SI	FBgn0040238	Best1	3R	5990741	5991497	1.70304	3.80607
S12451_SI	FBgn0040395	Unc-76	X	1985551	1985766	14.6904	22.6958
S27899_SI	FBgn0040817	CG14132	3L	11705329	11705959	6.28886	14.9098
S19575_SI	FBgn0040877	CG12994	X	17316353	17317037	38.8558	71.0128
S53236_SI	FBgn0041711	yellow-e	3R	9235264	9236135	12.0435	18.3452
F471_SI	FBgn0043364	cbt	2L	476446	479688	26.9043	33.9719
S50919_SI	FBgn0043791	CG8147	3R	5320523	5320664	17.1587	71.4999
S50920_SI	FBgn0043791	CG8147	3R	5320726	5322445	51.289	198.525
S12626_SI	FBgn0044047	Ilp6	X	2227353	2228691	7.25832	12.0391
S4554_SI	FBgn0045038	Proct	2L	7864639	7866149	46.6432	82.0417
S42788_SI	FBgn0050101	CG30101	2R	13295763	13296494	5.47109	10.9721
F44974_SI	FBgn0050295	Ipk1	2R	16765124	16765967	5.24948	9.44759
S36075_SI	FBgn0050499	CG30499	2R	3452563	3452745	6.27493	19.024
S60144_SI	FBgn0051098	CG31098	3R	21117092	21117411	28.4971	39.8953
S59983_SI	FBgn0051108	CG31108	3R	20940977	20941762	1.89849	5.18157
S58486_SI	FBgn0051457	CG31457	3R	18952827	18953703	1.11039	4.72976
S2139_SI	FBgn0051777	CG31777	2L	3706551	3706791	9.62399	33.4894
S9120_SI	FBgn0051810	CG31810	2L	16849395	16849840	2.44406	5.37836
F16474_SI	FBgn0052666	Drak	X	11387168	11388032	1.98532	6.06259
S57108_SI	FBgn0053094	Synd	3R	16664780	16664937	45.5962	71.8547
S7923_SI	FBgn0053307	CG33307	2L	13840806	13841035	5.18013	19.596
S19063_SI	FBgn0054015	CG34015	X	16342064	16342335	5.75848	20.6076
S11514_SI	FBgn0064225	RpL5	2L	22428349	22428786	1163.88	1484.48
S47879_SI	FBgn0066084	RpL41	2R	20790940	20791112	1304.85	1759.91
F21546_SI	FBgn0069973	CG40485	X	22362445	22364196	61.8911	84.8446
S19514_SI	FBgn0085356	CG34327	X	17117001	17117848	5.25656	11.7069
S58040_SI	FBgn0085405	CG34376	3R	18284043	18285143	9.34064	16.4637
S34596_SI	FBgn0085742	CR40546	U	5726964	5728907	5217	7701.25
S34569_SI	FBgn0085743	CR40560	U	3556916	3559306	5930.98	9210.37
S34681_SI	FBgn0085759	CR40640	U	9660271	9660839	20278	32653.3
S34673_SI	FBgn0085764	CR40668	U	9469614	9470353	5648.73	8359.62
S34701_SI	FBgn0085766	CR40679	U	9999365	10000376	243.854	375.164
S34698_SI	FBgn0085769	CR40728	U	9901769	9902800	87.2368	157.735
S34662_SI	FBgn0085774	CR40779	U	9063480	9064690	3649.55	5221.34
S34664_SI	FBgn0085803	CR41550	U	9115749	9116778	15.3918	27.3758
S34560_SI	FBgn0085815	CR41605	U	2950223	2951682	568.697	872.12
S34584_SI	FBgn0085819	CR41609	U	4570872	4571822	12200.3	19723.5
S34663_SI	FBgn0085822	CR41613	U	9112426	9113000	96.6022	176.201
S34692_SI	FBgn0085823	CR41617	U	9824409	9824915	43.9702	80.9109
S34703_SI	FBgn0085825	CR41619	U	10029292	10030296	107.454	164.173
S34578_SI	FBgn0085828	CR42195	U	4085793	4086544	193.736	308.423
S14180_SI	FBgn0086558	Ubi-p5E	X	6173169	6173307	13.885	29.7824
S13728_SI	FBgn0086667	snoRNA:Psi28S-3342	X	5418335	5418498	14.8609	40.1634
S52703_SI	FBgn0086687	desat1	3R	8270521	8270840	21.2213	45.4236
S52704_SI	FBgn0086687	desat1	3R	8271700	8272036	47.1358	89.1459
S22802_SI	FBgn0086906	sls	3L	2052655	2061531	1.55298	2.47456
S20647_SI	FBgn0087008	e(y)3	X	19522936	19523124	7.02927	20.0847
S48614_SI	FBgn0250839	CG2016	3R	783012	783164	55.8487	92.73
S57628_SI	FBgn0259113	DNApol-alpha180	3R	17493401	17495961	0.33148	1.09671
S38767_SI	FBgn0259238	CG42336	2R	7182999	7183390	38.3929	57.0514
F43754_SI	FBgn0259682	Jabba	2R	14646892	14647127	11.4705	22.4391
S43752_SI	FBgn0259682	Jabba	2R	14646146	14646385	31.0831	52.9704
F47438_SI	FBgn0259937	Nop60B	2R	20064416	20064814	17.4742	44.4514
S47437_SI	FBgn0259937	Nop60B	2R	20063950	20064354	9.40562	21.8021
S11855_SI	FBgn0259993	CR42491	X	657474	657843	28.0532	50.1837
S28662_SI	FBgn0260441	RpS12	3L	13016583	13016625	222.105	402.963
S28664_SI	FBgn0260441	RpS12	3L	13016832	13016966	517.671	739.678
S25344_SI	FBgn0260660	mp	3L	7039434	7039588	7.3294	13.6317
F30312_SI	FBgn0260960	Baldspot	3L	16641542	16643682	54.6291	71.901
S55364_SI	FBgn0261046	Dscam3	3R	13300802	13301065	5.56664	14.9151
S17379_SI	FBgn0261085	Syt12	X	13257617	13258905	0.907189	2.63664
S56074_SI	FBgn0261113	Xrp1	3R	14743982	14744347	4.99781	14.1042
S49675_SI	FBgn0261238	Alh	3R	2921302	2921565	18.244	28.5749
S14548_SI	FBgn0261284	bou	X	6880520	6881221	6.9667	12.4386
S47747_SI	FBgn0261373	CG33228	2R	20556260	20556619	3.60411	8.37099
S2011_SI	FBgn0261560	Thor	2L	3478434	3478760	43.6597	84.4966
S19723_SI	FBgn0261570	CG42684	X	17628745	17629296	8.27547	20.4747
F23066_SI	FBgn0261602	RpL8	3L	2587576	2587890	166.501	236.377
S2474_SI	FBgn0261606	RpL27A	2L	4457375	4457509	1317.55	1856.96
F2886_SI	FBgn0261608	RpL37A	2L	5071609	5072055	588.621	858.968
F17599_SI	FBgn0262108	CR42861	X	13638961	13639509	15.6883	32.5419
F13026_SI	FBgn0262656	dm	X	3278420	3285730	4.13623	13.1514
S16461_SI	FBgn0262685	CG43155	X	11369952	11370537	4.18069	8.1351
S46855_SI	FBgn0262728	Pal2	2R	19576456	19576654	7.03394	17.2819
S47068_SI	FBgn0263006	Ca-P60A	2R	19817023	19817140	41.6907	82.7933
S42966_SI	FBgn0263076	Klp54D	2R	13449203	13450043	1.61214	4.89596
S38409_SI	FBgn0263102	psq	2R	6449531	6449695	4.91277	10.2589
S23367_SI	FBgn0263108	BtbVII	3L	3151264	3151372	5.34538	17.5899
S36906_SI	FBgn0263120	Acsl	2R	4568290	4568553	40.7595	63.9606
F40754_SI	FBgn0263397	Ih	2R	10178795	10179177	9.21414	16.9364
F21545_SI	FBgn0263830	CG40486	X	22360081	22361912	9.12915	16.1492
S46680_SI	FBgn0264339	CG43795	2R	19331660	19331906	12.3216	25.0812
S57408_SI	FBgn0264357	SNF4Agamma	3R	17036511	17036801	4.33054	12.4698
S7666_SI	FBgn0264894	CG44085	2L	13272234	13273048	2.77864	6.52672
S41731_SI	FBgn0265045	Strn-Mlck	2R	11836709	11837050	8.70089	20.0919
S50310_SI	FBgn0265351	nac	3R	4128787	4129510	1.63415	3.75097
S14379_SI	FBgn0265362	CG44303	X	6581396	6581453	7.56661	22.4521
F13945_SI	FBgn0000042	Act5C	X	5796723	5799261	258.898	166.418
S35103_SI	FBgn0000043	Act42A	2R	1901415	1902927	37.444	29.5232
F60648_SI	FBgn0000064	Ald	3R	22079791	22081153	555.777	407.442
S60649_SI	FBgn0000064	Ald	3R	22081688	22082029	282.998	204.809
F7261_SI	FBgn0000114	aret	2L	12310682	12312311	17.4625	10.9608
S9537_SI	FBgn0000120	Arr1	2L	18078916	18079723	522.165	364.458
F47847_SI	FBgn0000157	Dll	2R	20721320	20722686	15.0424	8.52399
S19495_SI	FBgn0000163	baz	X	17087932	17089350	33.1061	15.0569
S60527_SI	FBgn0000206	boss	3R	21790742	21792201	20.3427	14.3078
S29803_SI	FBgn0000212	brm	3L	15963182	15964333	56.9083	40.558
F3000_SI	FBgn0000228	Bsg25D	2L	5273827	5275780	6.96773	2.89927
S8850_SI	FBgn0000250	cact	2L	16314770	16314858	33.7096	6.25148
S2267_SI	FBgn0000256	capu	2L	3874450	3875302	12.3963	7.01478
F20562_SI	FBgn0000257	car	X	19461940	19463434	31.3793	17.2591
F16641_SI	FBgn0000259	CkIIbeta	X	11689634	11691957	15.6823	11.6665
S6913_SI	FBgn0000287	salr	2L	11366344	11369008	6.17863	3.28612
F40656_SI	FBgn0000289	cg	2R	10068716	10070343	148.878	125.586
S40655_SI	FBgn0000289	cg	2R	10067927	10068324	50.7797	20.0121
F56003_SI	FBgn0000303	Cha	3R	14556452	14558068	193.07	148.991
F8872_SI	FBgn0000307	chif	2L	16343600	16349472	11.7148	7.14661
S63201_SI	FBgn0000313	chp	3R	27032674	27033283	36.6533	21.2917
S18548_SI	FBgn0000319	Chc	X	15722019	15722535	215.839	171.539
S18550_SI	FBgn0000319	Chc	X	15722749	15722915	123.692	71.3875
F17328_SI	FBgn0000346	comt	X	13155765	13156521	726.021	553.99
S17326_SI	FBgn0000346	comt	X	13153828	13155456	42.5258	22.5908
S17327_SI	FBgn0000346	comt	X	13155538	13155696	209.712	115.005
F35895_SI	FBgn0000352	cos	2R	3269681	3272524	28.3999	19.0162
S11125_SI	FBgn0000370	crc	2L	21318485	21319527	498.66	378.684
S12463_SI	FBgn0000382	csw	X	2003762	2004699	7.58663	2.73096
F13008_SI	FBgn0000479	dnc	X	3185043	3185910	9.68112	3.51498
S13012_SI	FBgn0000479	dnc	X	3215074	3215250	34.7285	6.01709
F21695_SI	FBgn0000541	E(bx)	3L	239243	240667	14.3185	9.15191
S21698_SI	FBgn0000541	E(bx)	3L	241564	245475	4.0711	1.89696
S13177_SI	FBgn0000542	ec	X	3746173	3751658	4.09452	1.98904
S63468_SI	FBgn0000557	Ef1alpha100E	3R	27567632	27569028	496.807	352.44
S21989_SI	FBgn0000575	emc	3L	749400	750227	18.7901	6.92102
F975_SI	FBgn0000579	Eno	2L	1724768	1726655	424.074	351.23
S7040_SI	FBgn0000588	esc	2L	11827204	11828371	9.23472	6.70042
S21330_SI	FBgn0000709	fliI	X	21214802	21216115	34.8638	22.6243
F15961_SI	FBgn0000711	flw	X	10301399	10303850	186.971	132.307
S12569_SI	FBgn0000810	fs(1)K10	X	2136171	2137637	1.87861	0.747201
S2343_SI	FBgn0001075	ft	2L	4212417	4217976	0.441122	0.166509
F36300_SI	FBgn0001091	Gapdh1	2R	3679406	3680885	476.41	403.722
S18598_SI	FBgn0001092	Gapdh2	X	15762351	15763694	429.54	364.814
S28978_SI	FBgn0001108	Gl	3L	13924846	13927756	34.5645	24.7056
F38346_SI	FBgn0001122	Galphao	2R	6349018	6353206	180.641	141.207
S47093_SI	FBgn0001123	Galphas	2R	19834124	19834459	153.74	114.498
S41943_SI	FBgn0001124	Got1	2R	12028139	12029433	103.475	60.976
F249_SI	FBgn0001142	Gs1	2L	132077	134472	90.4569	65.6452
S16437_SI	FBgn0001145	Gs2	X	11323272	11324228	942.74	668.255
S26392_SI	FBgn0001168	h	3L	8670705	8672353	16.726	9.82048
S9987_SI	FBgn0001202	hk	2L	19031821	19032381	43.7883	22.6475
S16020_SI	FBgn0001206	Hmr	X	10485590	10486285	13.953	6.99857
S16022_SI	FBgn0001206	Hmr	X	10486745	10489510	2.47681	0.547002
F61713_SI	FBgn0001215	Hrb98DE	3R	24429783	24430817	146.273	109.661
S26799_SI	FBgn0001227	Hsp67Ba	3L	9370902	9372634	44.0731	32.149
S26793_SI	FBgn0001229	Hsp67Bc	3L	9364611	9365597	19.1035	10.8727
F26167_SI	FBgn0001248	Idh	3L	8349504	8351035	110.676	69.7387
S26176_SI	FBgn0001253	ImpE1	3L	8378829	8382658	0.877448	0.299293
S9567_SI	FBgn0001301	kel	2L	18129884	18131520	21.7932	14.757
S51425_SI	FBgn0001321	knk	3R	5948087	5948873	3.97921	0.746816
S40867_SI	FBgn0001332	L	2R	10368692	10369295	5.68403	1.6306
F16418_SI	FBgn0001624	dlg1	X	11300105	11303809	93.5636	66.9074
S16397_SI	FBgn0001624	dlg1	X	11275889	11276013	17.2179	10.4679
F7914_SI	FBgn0001961	Arpc1	2L	13829346	13829690	44.7916	21.3026
S8760_SI	FBgn0001991	Ca-alpha1D	2L	16183104	16183575	9.53896	3.99983
S10061_SI	FBgn0002031	l(2)37Cc	2L	19122040	19122817	96.9627	68.2998
S156_SI	FBgn0002121	l(2)gl	2L	13683	14874	2.18892	0.61419
F63111_SI	FBgn0002413	dco	3R	26879807	26883650	71.2822	52.5673
S61173_SI	FBgn0002441	l(3)mbt	3R	23094491	23096095	5.3107	2.74878
S34347_SI	FBgn0002521	pho	4	1193095	1193656	24.4611	13.3679
S28153_SI	FBgn0002565	Lsp2	3L	12122493	12124796	116.814	37.0645
F40586_SI	FBgn0002643	mam	2R	9926215	9928284	5.55077	2.62388
S52856_SI	FBgn0002719	Men	3R	8538825	8539869	372.942	267.956
S57524_SI	FBgn0002781	mod(mdg4)	3R	17197885	17198802	22.9161	17.7399
S57525_SI	FBgn0002781	mod(mdg4)	3R	17200782	17201634	65.297	41.8301
S54563_SI	FBgn0002783	mor	3R	11795604	11795814	17.0488	3.62018
S51256_SI	FBgn0002868	MtnA	3R	5609946	5610092	287.703	201.453
S56828_SI	FBgn0002869	MtnB	3R	16328960	16329166	43.8583	9.53212
S52852_SI	FBgn0002905	mus308	3R	8533004	8535227	0.8488	0.290813
S57186_SI	FBgn0002921	Atpalpha	3R	16789980	16791761	41.9739	26.2646
S57191_SI	FBgn0002921	Atpalpha	3R	16798895	16799069	105.612	68.7789
F202_SI	FBgn0002931	net	2L	82421	84277	2.83369	0.981257
F4204_SI	FBgn0002938	ninaC	2L	7382122	7382945	701.974	470.915
S4200_SI	FBgn0002938	ninaC	2L	7381064	7381335	251.586	185.088
S4202_SI	FBgn0002938	ninaC	2L	7381756	7381905	699.528	553.321
S4205_SI	FBgn0002938	ninaC	2L	7383011	7383426	304.675	217.114
S4206_SI	FBgn0002938	ninaC	2L	7383479	7383755	533.619	328.348
S4207_SI	FBgn0002938	ninaC	2L	7383807	7384344	546.347	378.366
S47140_SI	FBgn0003008	or	2R	19856089	19856466	46.6365	27.6542
S8206_SI	FBgn0003016	osp	2L	14599776	14600875	30.9527	18.4862
S13438_SI	FBgn0003053	peb	X	4515185	4520256	3.5792	2.28548
S43600_SI	FBgn0003067	Pepck	2R	14424739	14426920	294.016	104.779
F38070_SI	FBgn0003071	Pfk	2R	6004242	6004962	173.984	134.35
S38062_SI	FBgn0003071	Pfk	2R	6000122	6000463	5.38259	1.58911
S37072_SI	FBgn0003074	Pgi	2R	4798931	4799459	105.272	78.4003
F42544_SI	FBgn0003091	Pkc53E	2R	12830179	12832631	92.8625	61.3697
S42538_SI	FBgn0003091	Pkc53E	2R	12828649	12828997	12.2805	6.46029
F22296_SI	FBgn0003138	Ptp61F	3L	1342719	1344529	51.9805	38.7374
S57959_SI	FBgn0003178	PyK	3R	18195004	18195287	20.1017	9.19476
S50932_SI	FBgn0003205	Ras85D	3R	5336283	5337403	74.6106	51.5486
S16488_SI	FBgn0003277	RpII215	X	11458767	11461011	2.84811	1.07504
S16123_SI	FBgn0003321	sbr	X	10728262	10728433	29.4231	10.7503
S47278_SI	FBgn0003353	sei	2R	19939360	19939495	24.9199	6.38533
S2169_SI	FBgn0003386	Shaw	2L	3724884	3725196	10.7085	2.60987
S45096_SI	FBgn0003391	shg	2R	16937159	16942207	8.07876	5.08202
S30426_SI	FBgn0003410	sina	3L	16849397	16851812	20.5134	14.1403
F21374_SI	FBgn0003423	slgA	X	21254727	21256188	305.857	247.567
S59599_SI	FBgn0003429	slo	3R	20532719	20532938	19.0582	5.73131
F44304_SI	FBgn0003435	sm	2R	15405369	15418205	57.4108	39.8065
F14894_SI	FBgn0003447	sn	X	7863736	7864404	5.60377	2.70498
S13633_SI	FBgn0003449	snf	X	5203275	5203739	15.6694	10.1088
S10578_SI	FBgn0003475	spir	2L	20346950	20348386	94.432	61.6763
S14124_SI	FBgn0003514	sqh	X	6117618	6118149	35.8076	21.0233
F4790_SI	FBgn0003607	Su(var)205	2L	8210730	8211122	13.7135	3.79505
S48026_SI	FBgn0003715	CG16778	2R	20981805	20984022	1.15624	0.410967
F54171_SI	FBgn0003721	Tm1	3R	11129363	11130694	16.0777	8.29692
F54174_SI	FBgn0003721	Tm1	3R	11133312	11134501	53.4737	39.8958
S54172_SI	FBgn0003721	Tm1	3R	11130900	11131703	14.5641	0.950284
F30271_SI	FBgn0003741	tra	3L	16583452	16584030	34.7369	17.4735
F31790_SI	FBgn0003744	trc	3L	19823964	19825270	58.7478	33.3734
S53247_SI	FBgn0004049	yrt	3R	9256645	9256811	13.6029	4.16358
S18967_SI	FBgn0004227	nonA	X	16255602	16256087	8.26957	3.10139
F53315_SI	FBgn0004237	Hrb87F	3R	9482568	9484019	66.2996	51.361
S43850_SI	FBgn0004240	Dpt	2R	14753270	14753765	16.829	3.8373
S1559_SI	FBgn0004242	Syt1	2L	2793648	2793908	16.1557	6.62682
F6574_SI	FBgn0004363	porin	2L	10847227	10848168	1055.19	836.692
S6576_SI	FBgn0004363	porin	2L	10848544	10848863	79.0159	47.9335
S44575_SI	FBgn0004364	18w	2R	15999016	16004437	10.3155	7.11458
F16565_SI	FBgn0004370	Ptp10D	X	11569364	11571371	32.4672	19.345
S16561_SI	FBgn0004370	Ptp10D	X	11566283	11566965	5.63038	1.72103
F21766_SI	FBgn0004373	fwd	3L	305393	306546	75.4862	53.5442
S21769_SI	FBgn0004373	fwd	3L	306982	307256	40.1267	18.2043
S27959_SI	FBgn0004381	Klp68D	3L	11789827	11791975	16.6179	9.75327
S39719_SI	FBgn0004435	Galphaq	2R	8501072	8501850	14.8743	7.94881
F48605_SI	FBgn0004436	UbcD6	3R	774477	776126	187.536	151.384
S23877_SI	FBgn0004516	Gad1	3L	4074077	4075538	486.506	385.791
S23881_SI	FBgn0004516	Gad1	3L	4078926	4079494	9.92799	4.31513
F23929_SI	FBgn0004574	Rop	3L	4136359	4138996	114.922	78.341
S51493_SI	FBgn0004575	Syn	3R	6043012	6044413	23.1397	10.3813
S51494_SI	FBgn0004575	Syn	3R	6045501	6048164	193.21	135.164
S18975_SI	FBgn0004598	Fur2	X	16268959	16269892	6.44228	0.931002
F55845_SI	FBgn0004618	gl	3R	14193649	14196557	24.0843	14.1848
S31683_SI	FBgn0004623	Gbeta76C	3L	19681818	19682019	247.365	131.219
S31684_SI	FBgn0004623	Gbeta76C	3L	19682159	19682288	243.117	173.053
S31686_SI	FBgn0004623	Gbeta76C	3L	19682652	19683092	826.924	540.871
F55889_SI	FBgn0004652	fru	3R	14239995	14243022	35.6579	23.5687
S12491_SI	FBgn0004655	wapl	X	2045305	2045495	10.5269	2.62876
S46814_SI	FBgn0004795	retn	2R	19540986	19542343	25.1056	10.7846
S12476_SI	FBgn0004861	ph-p	X	2024012	2025759	2.94209	0.911204
S16381_SI	FBgn0004864	hop	X	11256104	11256268	8.73933	3.23058
F32698_SI	FBgn0004865	Eip78C	3L	21257146	21259603	59.0886	40.6811
F23710_SI	FBgn0004875	enc	3L	3839606	3842326	137.603	108.628
S23707_SI	FBgn0004875	enc	3L	3836999	3837605	9.09673	3.24071
F23694_SI	FBgn0004888	Scsalpha	3L	3817784	3818383	490.24	388.096
F37059_SI	FBgn0004921	Ggamma1	2R	4789642	4792296	720.728	579.073
F18210_SI	FBgn0004924	Top1	X	15219849	15222062	69.1536	48.0602
S18208_SI	FBgn0004924	Top1	X	15219308	15219558	13.4885	4.49394
S31609_SI	FBgn0005386	ash1	3L	19584918	19586387	11.6788	7.47418
S38457_SI	FBgn0005586	Rab3	2R	6608840	6611461	304.147	224.275
S38148_SI	FBgn0005619	Hdc	2R	6130659	6131352	5.63716	2.0326
S46170_SI	FBgn0005631	robo	2R	18587702	18588100	5.53853	0.894281
S31925_SI	FBgn0005633	fln	3L	19982651	19983186	58.3673	3.54186
F24927_SI	FBgn0005658	Ets65A	3L	6115076	6117013	18.1636	10.1594
F52763_SI	FBgn0005671	Vha55	3R	8449484	8450626	456.295	334.071
F11020_SI	FBgn0010100	Acon	2L	21172460	21173017	344.616	275.744
S11019_SI	FBgn0010100	Acon	2L	21171895	21172398	195.971	122.193
F29697_SI	FBgn0010105	comm	3L	15714611	15716371	18.7154	13.1483
S50276_SI	FBgn0010173	RpA-70	3R	4087842	4088395	37.1976	18.6437
S33477_SI	FBgn0010215	alpha-Cat	3L	23311746	23312102	92.1647	59.9531
S33486_SI	FBgn0010215	alpha-Cat	3L	23327464	23327840	10.5693	6.63078
S50706_SI	FBgn0010222	Nmdmc	3R	4868230	4868506	76.9647	34.3026
F42690_SI	FBgn0010226	GstS1	2R	12980751	12981733	107.879	42.7178
S39592_SI	FBgn0010238	Lac	2R	8351845	8353135	19.7178	10.9696
F1663_SI	FBgn0010263	Rbp9	2L	2961215	2961672	44.4994	25.7949
S15524_SI	FBgn0010269	Dsor1	X	9143408	9143734	33.2295	16.7177
S14822_SI	FBgn0010292	bys	X	7797431	7797676	53.7055	15.6174
F17217_SI	FBgn0010303	hep	X	12974671	12975151	7.78448	2.47289
S17226_SI	FBgn0010303	hep	X	12983392	12984467	2.65935	1.34377
F48633_SI	FBgn0010313	corto	3R	903749	912749	24.3717	19.2251
S37674_SI	FBgn0010342	Map60	2R	5478870	5480249	10.8905	5.30904
F33366_SI	FBgn0010348	Arf79F	3L	22861479	22862346	176.117	122.572
S25404_SI	FBgn0010387	Dbi	3L	7126219	7126563	151.37	87.0964
S2370_SI	FBgn0010473	tutl	2L	4307563	4308426	4.82765	1.40587
S39928_SI	FBgn0010488	NAT1	2R	8805500	8808364	12.4646	7.33144
F38078_SI	FBgn0010531	Ccs	2R	6009320	6009963	13.2634	6.25531
S43444_SI	FBgn0010575	sbb	2R	14169134	14169402	28.3747	6.56313
F593_SI	FBgn0010583	dock	2L	831714	833241	48.1993	34.1907
S46412_SI	FBgn0010660	Nup214	2R	18808269	18809464	4.00525	2.06532
F23026_SI	FBgn0010905	Spn	3L	2505245	2508573	58.1121	41.8546
S23043_SI	FBgn0010905	Spn	3L	2540977	2541403	29.3312	15.5884
S10764_SI	FBgn0011202	dia	2L	20765510	20766040	6.56836	2.25569
S22375_SI	FBgn0011204	cue	3L	1504388	1505792	4.87589	1.91231
F26669_SI	FBgn0011206	bol	3L	9090729	9095907	98.2057	66.5677
S46256_SI	FBgn0011211	blw	2R	18688988	18689685	2371.53	2044.93
S63586_SI	FBgn0011224	heph	3R	27690854	27691047	10.9168	3.78132
S63588_SI	FBgn0011224	heph	3R	27691841	27692158	17.32	4.69198
S59255_SI	FBgn0011225	jar	3R	20079550	20079667	63.815	33.4636
S59264_SI	FBgn0011225	jar	3R	20082899	20083305	10.9267	1.94416
S46990_SI	FBgn0011236	ken	2R	19762674	19764965	10.7891	6.01067
S33546_SI	FBgn0011288	Snap25	3L	24246893	24247021	172.124	82.1112
S33547_SI	FBgn0011288	Snap25	3L	24251592	24251736	232.607	105.967
S28163_SI	FBgn0011455	l(3)neo18	3L	12131116	12131345	121.515	68.4996
F55736_SI	FBgn0011481	Ssdp	3R	14024424	14025317	3.27037	1.37024
S18881_SI	FBgn0011571	caz	X	16186228	16186676	34.3495	19.2448
S39665_SI	FBgn0011592	fra	2R	8450395	8451689	9.8975	4.11198
F25507_SI	FBgn0011640	lark	3L	7332513	7333870	9.62228	3.22047
F59214_SI	FBgn0011725	twin	3R	20022615	20024935	52.468	35.4048
S63012_SI	FBgn0011739	wts	3R	26625760	26626685	4.53935	1.58538
S37223_SI	FBgn0011746	ana	2R	4963875	4965059	11.6188	5.44407
S33681_SI	FBgn0011747	Ank	4	137312	139127	118.327	90.6977
F57610_SI	FBgn0011766	E2f	3R	17446026	17447418	44.3859	22.5483
S25883_SI	FBgn0011817	nmo	3L	8040346	8040547	22.61	7.48513
F1427_SI	FBgn0011818	oaf	2L	2496399	2498846	13.5777	9.02835
S5797_SI	FBgn0011823	Pen	2L	10058847	10060095	39.7199	0.929125
S5384_SI	FBgn0012036	Aldh	2L	9390246	9391567	263.353	164.834
F25460_SI	FBgn0012058	Cdc27	3L	7238581	7241534	21.6162	14.4195
S31939_SI	FBgn0013303	Nca	3L	19990392	19990668	268.178	219.516
F54555_SI	FBgn0013334	Sap47	3R	11785042	11787846	431.918	349.138
F22489_SI	FBgn0013342	n-syb	3L	1630348	1632454	662.656	510.713
S22490_SI	FBgn0013342	n-syb	3L	1633058	1633505	10.7902	3.96764
S22493_SI	FBgn0013342	n-syb	3L	1635186	1635237	94.2776	46.6065
S41237_SI	FBgn0013467	igl	2R	11076261	11077797	417.483	283.135
F27487_SI	FBgn0013469	klu	3L	10974271	10978172	1.89828	0.524081
S48730_SI	FBgn0013576	mtd	3R	1118362	1118563	29.7338	8.0005
F36680_SI	FBgn0013726	pnut	2R	4124776	4127802	64.422	46.6641
F35299_SI	FBgn0013732	sced	2R	2544831	2548129	8.75567	4.48698
F40482_SI	FBgn0013733	shot	2R	9751742	9753000	150.115	114.149
S39071_SI	FBgn0013756	Mtor	2R	7740853	7746988	5.11046	2.30301
S53678_SI	FBgn0013767	Crz	3R	10141082	10141438	37.7889	14.0625
S31788_SI	FBgn0013799	Deaf1	3L	19821417	19822045	31.5275	17.8604
S44048_SI	FBgn0013954	FK506-bp2	2R	15178023	15178467	327.263	200.396
S53470_SI	FBgn0013998	Nsf2	3R	9660195	9661259	11.8544	6.81549
F49399_SI	FBgn0014001	Pak	3R	2185104	2187336	22.8534	13.1083
F41893_SI	FBgn0014020	Rho1	2R	11993365	11994734	198.493	157.981
F39274_SI	FBgn0014184	Oda	2R	8054081	8055432	475.364	336.262
S5564_SI	FBgn0015035	Cyp4e3	2L	9747839	9748430	33.9326	18.3638
S46766_SI	FBgn0015277	Pi3K59F	2R	19449158	19450050	4.54853	1.1868
S56931_SI	FBgn0015279	Pi3K92E	3R	16454694	16455597	38.1806	23.0154
S56934_SI	FBgn0015279	Pi3K92E	3R	16456079	16456385	16.0435	4.70973
S27058_SI	FBgn0015321	UbcD4	3L	9692446	9692979	33.399	14.5575
S48988_SI	FBgn0015324	Vha26	3R	1418581	1418907	27.4411	12.92
S48989_SI	FBgn0015324	Vha26	3R	1418969	1420421	374.305	313.241
F41220_SI	FBgn0015371	chn	2R	11029342	11032288	74.3981	55.0883
S19131_SI	FBgn0015374	crl	X	16488304	16488563	17.0349	4.66913
F3320_SI	FBgn0015381	dsf	2L	5937573	5939261	2.5052	0.425635
S36381_SI	FBgn0015509	lin19	2R	3806406	3807452	21.7641	13.0546
S58881_SI	FBgn0015513	mbc	3R	19618649	19619951	3.2395	1.82377
S44982_SI	FBgn0015524	otp	2R	16771130	16772266	11.8883	6.59518
S62619_SI	FBgn0015542	sima	3R	25945851	25947520	28.8636	17.5054
S49893_SI	FBgn0015576	alpha-Est8	3R	3335065	3336000	76.7322	41.258
S61824_SI	FBgn0015589	Apc	3R	24658023	24662208	30.324	21.7027
F9929_SI	FBgn0015772	Nak	2L	18960927	18963115	30.491	23.238
S3905_SI	FBgn0015777	nrv2	2L	6790799	6790967	67.7844	32.1053
S57339_SI	FBgn0015790	Rab11	3R	16940973	16941868	205.23	148.993
S13787_SI	FBgn0015794	Rab18	X	5565114	5565546	42.1959	24.4131
F59035_SI	FBgn0015795	Rab7	3R	19820386	19821174	227.313	177.684
S11876_SI	FBgn0015799	Rbf	X	691121	691725	32.8164	11.0867
S11878_SI	FBgn0015799	Rbf	X	692311	693046	5.99059	1.00144
S37290_SI	FBgn0015838	Vang	2R	4991389	4994301	9.65417	6.95051
S44360_SI	FBgn0015949	hrg	2R	15555033	15555791	4.89159	1.43911
F14772_SI	FBgn0016041	Tom40	X	7632934	7634011	61.9834	35.5979
S33903_SI	FBgn0016126	CaMKI	4	471816	472080	92.7164	67.8594
S57457_SI	FBgn0016700	Rab1	3R	17091751	17092867	261.344	228.888
S57458_SI	FBgn0016700	Rab1	3R	17092948	17093175	73.7006	47.5591
F58940_SI	FBgn0016754	sba	3R	19719896	19721219	37.4551	24.631
S23075_SI	FBgn0016794	dos	3L	2594522	2595590	17.5117	11.2528
S26332_SI	FBgn0017430	Nelf-E	3L	8592931	8593097	30.2747	6.89129
S26333_SI	FBgn0017430	Nelf-E	3L	8593187	8593704	9.7894	3.3389
S54462_SI	FBgn0017567	ND23	3R	11662077	11662528	164.401	125.485
F34228_SI	FBgn0019650	toy	4	1026692	1028548	45.1276	33.6352
S34220_SI	FBgn0019650	toy	4	1010351	1011128	3.41464	1.38569
S34226_SI	FBgn0019650	toy	4	1025096	1025244	18.5534	6.23199
F16501_SI	FBgn0019660	roX2	X	11473098	11474465	14.0693	0.43354
F13178_SI	FBgn0019661	roX1	X	3752310	3756730	50.5663	1.02509
S57814_SI	FBgn0019957	ND42	3R	17854938	17855115	425.635	322.687
S57798_SI	FBgn0019960	CG6455	3R	17845826	17846114	158.342	111.703
S26210_SI	FBgn0020224	Cbl	3L	8418054	8418962	2.97248	0.646922
S20504_SI	FBgn0020261	pcm	X	19381825	19382718	6.52779	3.28731
F594_SI	FBgn0020304	drongo	2L	833584	834583	135.848	97.8785
F595_SI	FBgn0020304	drongo	2L	834867	835290	46.1706	27.5842
S53570_SI	FBgn0020510	Abi	3R	9944984	9945950	44.3266	28.3399
S53571_SI	FBgn0020510	Abi	3R	9946007	9946194	13.8946	5.24238
F47677_SI	FBgn0020521	pio	2R	20468772	20469601	11.241	4.3687
S4014_SI	FBgn0020616	SA	2L	6952120	6952955	4.87852	1.98619
S40576_SI	FBgn0020620	RN-tre	2R	9876003	9876388	26.9442	12.5842
S15046_SI	FBgn0020653	Trxr-1	X	8140841	8142066	139.482	96.9017
S31851_SI	FBgn0020887	Su(z)12	3L	19911342	19912390	20.3502	10.5658
S54937_SI	FBgn0020907	Scp2	3R	12400265	12401116	380.632	263.293
S13150_SI	FBgn0021738	Crg-1	X	3688896	3689261	8.21613	1.1739
S32643_SI	FBgn0021760	chb	3L	21171197	21176378	11.5718	6.35074
F19929_SI	FBgn0021765	scu	X	17985985	17986889	68.293	41.0804
S35225_SI	FBgn0021847	l(2)k14710	2R	2099724	2100663	5.30061	2.03951
F11087_SI	FBgn0021856	l(2)k14505	2L	21262013	21262411	33.8096	18.1368
S11085_SI	FBgn0021856	l(2)k14505	2L	21261412	21261719	12.5398	5.31105
S1998_SI	FBgn0021967	Pdsw	2L	3467133	3467326	307.307	232.647
S41488_SI	FBgn0022097	Vha36-1	2R	11428940	11430003	127.281	95.1164
S54962_SI	FBgn0022344	CG10340	3R	12439826	12440113	18.8651	2.68541
S51854_SI	FBgn0022359	Sodh-2	3R	6703151	6703369	14.8978	3.75442
S24996_SI	FBgn0022699	D19B	3L	6177031	6178020	3.5335	0.737423
F42867_SI	FBgn0022987	qkr54B	2R	13360592	13362634	44.4159	25.5314
S42865_SI	FBgn0022987	qkr54B	2R	13359641	13359939	9.63943	2.75745
S48974_SI	FBgn0023023	CRMP	3R	1403315	1403550	23.3033	13.5498
S48975_SI	FBgn0023023	CRMP	3R	1403619	1404092	29.8604	14.8917
F25787_SI	FBgn0023076	Clk	3L	7756333	7758818	22.2098	15.0711
S55917_SI	FBgn0023083	fray	3R	14412001	14415175	18.7438	12.844
S28731_SI	FBgn0023095	caps	3L	13268662	13272742	12.0305	7.46492
S37726_SI	FBgn0023143	Uba1	2R	5579787	5580833	5.23133	1.84855
S34182_SI	FBgn0023213	eIF4G	4	937901	938369	33.7332	22.1888
S10984_SI	FBgn0023388	Dap160	2L	21135276	21137106	112.107	87.6732
F41549_SI	FBgn0023441	fus	2R	11547521	11550675	8.9826	6.01542
S14156_SI	FBgn0023458	Rbcn-3A	X	6137906	6138985	15.8642	6.04154
S12483_SI	FBgn0023507	CG3835	X	2037560	2038253	35.9989	19.5486
S12484_SI	FBgn0023507	CG3835	X	2038320	2038970	156.919	94.3908
S12346_SI	FBgn0023508	Ocrl	X	1819536	1820412	18.041	10.4697
S12349_SI	FBgn0023508	Ocrl	X	1821012	1821557	90.2079	66.8753
S12335_SI	FBgn0023510	Rbcn-3B	X	1804674	1810207	14.3955	7.98149
F12605_SI	FBgn0023529	CG2918	X	2165065	2167984	29.0273	21.9064
S11736_SI	FBgn0023537	CG17896	X	384820	386661	57.69	42.2269
S8383_SI	FBgn0024183	vig	2L	15065190	15065456	20.2461	3.01541
S3213_SI	FBgn0024191	sip1	2L	5723638	5723791	16.0089	5.26979
F2064_SI	FBgn0024244	drm	2L	3546731	3548423	4.13051	1.1847
S61817_SI	FBgn0024273	WASp	3R	24651964	24652596	6.59646	1.75346
S49625_SI	FBgn0024289	Sodh-1	3R	2878850	2879319	25.0798	9.29808
S49626_SI	FBgn0024289	Sodh-1	3R	2879585	2879803	54.2205	28.1518
S49628_SI	FBgn0024289	Sodh-1	3R	2880037	2880264	237.512	68.0825
S56006_SI	FBgn0024329	Mekk1	3R	14558828	14559086	43.4837	23.6937
F12062_SI	FBgn0024362	CG11412	X	1236139	1237247	15.279	7.13403
F12072_SI	FBgn0024365	CG12773	X	1243656	1245070	19.6318	13.9119
S8793_SI	FBgn0024734	PRL-1	2L	16245835	16247186	58.3669	35.2046
S41527_SI	FBgn0024754	Flo-1	2R	11454308	11454472	60.3059	27.5799
S33754_SI	FBgn0024811	Crk	4	232480	232608	56.5212	24.4782
F32086_SI	FBgn0024814	Clc	3L	20235606	20236835	65.4304	48.0872
S32191_SI	FBgn0024887	kin17	3L	20351041	20351431	24.8886	8.7876
F19317_SI	FBgn0024941	RSG7	X	16732206	16735459	91.2722	66.3797
S15173_SI	FBgn0024943	PIP82	X	8419882	8423196	41.64	31.1345
S56990_SI	FBgn0024944	Oamb	3R	16524057	16524579	8.32044	1.72389
S51632_SI	FBgn0024957	Irp-1B	3R	6234661	6235379	26.9927	17.2041
F12101_SI	FBgn0024985	CG11448	X	1289279	1291370	152.745	125.008
F12088_SI	FBgn0024987	ssx	X	1266494	1269290	98.0212	59.9541
S12084_SI	FBgn0024987	ssx	X	1265264	1265403	11.4205	4.63635
F12175_SI	FBgn0025394	inc	X	1409411	1411648	42.121	28.1053
S12421_SI	FBgn0025625	Sik2	X	1952354	1953451	6.10052	3.26333
S12424_SI	FBgn0025625	Sik2	X	1954132	1954877	3.8511	1.26239
S12416_SI	FBgn0025632	CG4313	X	1947850	1948473	11	5.72524
F12935_SI	FBgn0025643	CG3588	X	2816449	2818459	1.67329	0.483014
F11449_SI	FBgn0025674	CycK	2L	22128264	22130142	27.69	18.5493
S8877_SI	FBgn0025678	CaBP1	2L	16354944	16356470	9.74572	6.00628
S56207_SI	FBgn0025680	cry	3R	15039706	15040625	29.9818	17.6688
S33216_SI	FBgn0025702	srpk79D	3L	22275662	22275932	12.5845	5.8395
S34149_SI	FBgn0025726	unc-13	4	892753	892851	178.168	80.814
S19145_SI	FBgn0025743	mbt	X	16507571	16508889	22.6281	15.6085
S52282_SI	FBgn0025802	Sbf	3R	7615945	7616069	20.8422	6.38852
S18492_SI	FBgn0025809	Paf-AHalpha	X	15678042	15678629	20.0566	9.29116
S42500_SI	FBgn0025833	CG8910	2R	12763847	12763938	37.8344	15.2431
S57280_SI	FBgn0025865	Cortactin	3R	16887402	16889056	14.9322	9.56309
S35960_SI	FBgn0025885	Inos	2R	3342807	3343274	124.102	75.132
S33998_SI	FBgn0025936	Eph	4	635662	636549	4.46359	2.00435
S54645_SI	FBgn0026059	Mhcl	3R	11895820	11896203	86.3092	54.7527
S13281_SI	FBgn0026084	cib	X	4003722	4003857	30.7051	16.9455
S12256_SI	FBgn0026086	Adar	X	1677142	1677621	18.446	4.84864
S32594_SI	FBgn0026179	siz	3L	21064952	21066252	11.6437	3.70988
S32596_SI	FBgn0026179	siz	3L	21067316	21068544	65.094	45.9895
F34844_SI	FBgn0026238	gus	2R	1008268	1009345	24.4906	12.9106
S33907_SI	FBgn0026262	bip2	4	480513	480767	129.42	69.4588
S37482_SI	FBgn0026326	Mad1	2R	5176866	5177677	14.4831	7.13606
F41409_SI	FBgn0026370	SRPK	2R	11272001	11275356	94.14	70.8544
S18506_SI	FBgn0026374	Rhp	X	15687125	15687277	13.9631	4.7781
S19675_SI	FBgn0026375	RhoGAPp190	X	17540684	17540926	15.7332	4.90665
S61698_SI	FBgn0026400	Noa36	3R	24423781	24424359	43.3891	31.0611
S34772_SI	FBgn0026401	Nipped-B	2R	580516	580673	28.7486	13.6673
S29177_SI	FBgn0026409	Mpcp	3L	14531829	14532169	158.384	109.33
S29178_SI	FBgn0026409	Mpcp	3L	14532653	14533541	1162.22	935.792
S40941_SI	FBgn0026427	Su(var)2-HP2	2R	10495403	10498989	7.96905	5.37408
S40943_SI	FBgn0026427	Su(var)2-HP2	2R	10499286	10503905	1.81151	0.696276
S18218_SI	FBgn0026428	HDAC6	X	15227343	15228096	3.24883	0.856373
S28094_SI	FBgn0026432	Grip163	3L	11987165	11989425	6.37923	3.00082
S543_SI	FBgn0026438	Eaat2	2L	737212	738268	189.815	153.696
F49537_SI	FBgn0026566	CG1307	3R	2482870	2483208	12.4254	4.05481
F59078_SI	FBgn0026576	CG5991	3R	19877403	19879314	38.9933	29.888
S15184_SI	FBgn0026679	IntS4	X	8449276	8450551	8.18477	4.27609
F33949_SI	FBgn0026869	Thd1	4	561185	568769	10.5988	7.17487
F12129_SI	FBgn0026872	CG14777	X	1361730	1361997	22.763	11.2215
F34384_SI	FBgn0027101	Dyrk3	4	1228815	1230170	28.3423	19.5913
S59136_SI	FBgn0027103	sec10	3R	19962998	19963260	49.1797	25.8859
S21738_SI	FBgn0027111	miple	3L	268781	268960	109.07	72.8521
S20531_SI	FBgn0027291	l(1)G0156	X	19414693	19414860	15.0705	3.32867
S15269_SI	FBgn0027330	l(1)G0020	X	8611120	8612089	4.00237	1.84132
S20165_SI	FBgn0027335	Rip11	X	18530647	18530906	42.6592	21.0773
F51005_SI	FBgn0027338	Kap-alpha3	3R	5400206	5401291	87.6307	66.6966
S63701_SI	FBgn0027341	Gfat1	3RHet	2481086	2481648	84.6936	63.3008
S6065_SI	FBgn0027491	Cdk5alpha	2L	10308548	10308753	142.178	81.9811
S6066_SI	FBgn0027491	Cdk5alpha	2L	10308813	10308950	75.8737	33.8604
S49121_SI	FBgn0027497	Madm	3R	1570690	1571789	18.3347	11.7133
S60325_SI	FBgn0027508	tankyrase	3R	21478813	21480331	35.817	24.7826
S60327_SI	FBgn0027508	tankyrase	3R	21480617	21480909	9.07556	3.1546
S58769_SI	FBgn0027512	CG10254	3R	19516831	19517734	9.24072	3.05882
S43940_SI	FBgn0027535	botv	2R	15018059	15021211	3.79107	2.31629
S25934_SI	FBgn0027549	CG7927	3L	8105594	8105814	44.723	18.2803
S19351_SI	FBgn0027556	CG4928	X	16807213	16808253	2.52821	0.631203
F8460_SI	FBgn0027559	Pol32	2L	15254819	15256304	10.1731	5.2763
S57680_SI	FBgn0027575	GABA-B-R2	3R	17597624	17597969	33.1561	22.0571
S36972_SI	FBgn0027585	CG8740	2R	4639914	4641756	12.1541	6.6607
S21651_SI	FBgn0027587	CG7028	3L	208372	208908	23.1649	16.0382
S21653_SI	FBgn0027587	CG7028	3L	209142	209374	24.8941	8.9123
S37126_SI	FBgn0027607	CG8230	2R	4831803	4832560	85.2517	55.0686
S62897_SI	FBgn0027654	jdp	3R	26351965	26352097	57.3099	18.6763
S61776_SI	FBgn0027655	htt	3R	24554537	24554771	10.6423	3.71347
F8981_SI	FBgn0027779	VhaSFD	2L	16724058	16724171	73.2888	40.803
S9338_SI	FBgn0027885	Aac11	2L	17477649	17477888	20.6633	5.96347
S32714_SI	FBgn0027945	ppl	3L	21273591	21273889	106.821	72.9643
S54630_SI	FBgn0027948	msps	3R	11885461	11886397	134.827	104.243
S15875_SI	FBgn0028342	l(1)G0230	X	10107593	10107804	286.055	187.307
S8525_SI	FBgn0028370	kek3	2L	15581859	15583579	10.9832	7.49937
S49808_SI	FBgn0028400	Syt4	3R	3093391	3094577	5.14804	2.50305
S51229_SI	FBgn0028401	Snap24	3R	5587027	5588872	47.6811	35.3535
F37485_SI	FBgn0028408	Drep-2	2R	5179361	5180374	20.7517	13.9988
F37489_SI	FBgn0028408	Drep-2	2R	5185772	5190326	38.1445	24.7464
F3455_SI	FBgn0028419	Kr-h2	2L	6073237	6073961	24.0896	13.0544
S3461_SI	FBgn0028420	Kr-h1	2L	6081808	6083740	3.50868	0.57374
S3465_SI	FBgn0028420	Kr-h1	2L	6095238	6096498	51.2701	34.9673
S16361_SI	FBgn0028421	Kap3	X	11229367	11230842	11.8759	6.3661
S59317_SI	FBgn0028471	Nab2	3R	20141314	20143563	8.84083	6.05372
S2379_SI	FBgn0028482	CG16857	2L	4330313	4330541	44.7615	23.8462
S2380_SI	FBgn0028482	CG16857	2L	4330756	4330962	88.6485	57.0086
S13195_SI	FBgn0028491	CG2930	X	3771661	3772850	11.9443	5.75561
S43572_SI	FBgn0028496	CG30116	2R	14355080	14355527	9.26172	1.96228
S46652_SI	FBgn0028497	CG3530	2R	19279264	19279426	11.0347	3.91386
S7944_SI	FBgn0028509	CenG1A	2L	13896986	13897361	8.41273	2.33561
F3977_SI	FBgn0028554	x16	2L	6919524	6920210	7.22488	3.06211
S35397_SI	FBgn0028579	phtf	2R	2632343	2632699	32.3347	13.6473
S25664_SI	FBgn0028582	lqf	3L	7525772	7525928	52.9561	13.899
S16285_SI	FBgn0028686	Rpt3	X	11019598	11020818	23.3998	15.4334
S49160_SI	FBgn0028690	Rpn5	3R	1616825	1617291	68.2351	48.0712
F62037_SI	FBgn0028692	Rpn2	3R	24979246	24980395	5.09174	1.3521
S31850_SI	FBgn0028695	Rpn1	3L	19910283	19911260	48.9863	36.1413
F24440_SI	FBgn0028699	Rh50	3L	4918759	4919022	27.5755	10.4465
F51404_SI	FBgn0028734	Fmr1	3R	5927142	5929324	29.2582	18.6727
S60594_SI	FBgn0028833	Dak1	3R	21879959	21881160	151.045	112.752
F8459_SI	FBgn0028862	dao	2L	15253234	15254715	40.3692	27.6492
S8413_SI	FBgn0028879	CG15270	2L	15095502	15096915	30.9563	23.0306
S42853_SI	FBgn0028953	CG14478	2R	13349499	13353085	30.9138	22.2226
S11416_SI	FBgn0028979	tio	2L	22020688	22023143	0.849345	0.415632
F48083_SI	FBgn0028993	scro	3LHet	240693	241368	49.4801	34.4649
S48082_SI	FBgn0028993	scro	3LHet	231740	231826	23.855	6.02267
S33991_SI	FBgn0028996	onecut	4	623938	624878	4.18456	1.13695
F43019_SI	FBgn0029006	lack	2R	13490407	13491966	37.9301	18.455
S43016_SI	FBgn0029006	lack	2R	13487647	13489852	9.51351	5.72995
S43018_SI	FBgn0029006	lack	2R	13490168	13490331	41.7294	20.526
S49208_SI	FBgn0029088	disp	3R	1676613	1677593	7.21016	3.28101
F37564_SI	FBgn0029092	ced-6	2R	5328697	5329071	8.22839	1.2257
S47121_SI	FBgn0029105	alpha-catenin-related	2R	19848036	19848242	41.9246	21.0692
F11627_SI	FBgn0029128	tyn	X	95614	97667	11.315	5.68371
F61072_SI	FBgn0029155	Men-b	3R	22981863	22983325	195.792	144.875
S61069_SI	FBgn0029155	Men-b	3R	22980178	22981227	8.60667	3.92081
F59821_SI	FBgn0029157	ssh	3R	20764432	20767503	19.9969	12.7152
S14741_SI	FBgn0029504	CHES-1-like	X	7582425	7584029	6.33099	2.52982
F22305_SI	FBgn0029514	312	3L	1351853	1352853	9.72608	5.65834
S13147_SI	FBgn0029676	HIP-R	X	3685510	3686510	56.5844	37.6779
S13231_SI	FBgn0029687	Vap-33-1	X	3843514	3843746	44.0584	23.4251
F13500_SI	FBgn0029723	Proc-R	X	4621656	4623527	8.96635	3.56354
S13588_SI	FBgn0029746	CG15465	X	5059364	5059531	95.8563	44.2485
F13679_SI	FBgn0029761	SK	X	5290506	5291151	6.41544	2.70219
F13778_SI	FBgn0029783	Sirt4	X	5558661	5559660	24.5908	15.1701
S14036_SI	FBgn0029834	CG5937	X	5939652	5944414	27.153	20.4026
S14049_SI	FBgn0029837	Tsp5D	X	5964554	5964748	23.2855	6.54673
S14227_SI	FBgn0029867	CG3847	X	6241136	6243269	31.7568	20.83
F14322_SI	FBgn0029878	Pat1	X	6489569	6490989	54.3747	42.4646
S14314_SI	FBgn0029878	Pat1	X	6485479	6485796	31.2856	15.6812
S14338_SI	FBgn0029881	pigs	X	6543239	6546131	28.4355	20.7437
F14394_SI	FBgn0029895	CG14441	X	6610022	6613412	19.7814	14.6012
F14395_SI	FBgn0029896	CG3168	X	6614037	6616725	64.8356	51.5247
S14514_SI	FBgn0029912	CG4557	X	6741203	6741430	26.8885	11.4078
F14625_SI	FBgn0029941	CG1677	X	7175122	7175782	111.854	91.8006
S14628_SI	FBgn0029941	CG1677	X	7176275	7177901	26.0255	18.4698
S14645_SI	FBgn0029943	Atg5	X	7208655	7209283	21.2464	8.50739
S14852_SI	FBgn0029979	CG10777	X	7820798	7822589	3.80296	1.20682
S14938_SI	FBgn0029992	Upf2	X	7964277	7966097	14.566	7.9916
S14981_SI	FBgn0030004	CG10958	X	8026318	8029000	9.38038	5.65585
S14988_SI	FBgn0030008	CG2129	X	8039872	8041888	3.43011	1.73162
S14993_SI	FBgn0030012	CG18262	X	8046981	8048566	6.8412	4.18066
S15089_SI	FBgn0030034	CG10555	X	8294982	8297975	7.08235	3.25424
F15255_SI	FBgn0030058	CG11294	X	8585852	8586779	16.1227	10.7532
S15375_SI	FBgn0030081	CG7246	X	8973279	8974463	1.8022	0.446595
S15391_SI	FBgn0030085	CG6999	X	8982872	8983347	39.8602	19.6939
S15551_SI	FBgn0030121	Cfp1	X	9164467	9165887	16.2582	9.41714
F15754_SI	FBgn0030160	CG9691	X	9778475	9779077	106.598	62.4144
S15990_SI	FBgn0030206	CG2889	X	10370641	10371234	29.0606	11.5948
F16076_SI	FBgn0030230	Rph	X	10643108	10644127	39.8113	25.7448
S16078_SI	FBgn0030230	Rph	X	10644959	10645815	9.58389	4.17489
S16136_SI	FBgn0030239	CG17333	X	10742398	10742567	55.7216	10.2782
S16137_SI	FBgn0030240	CG2202	X	10742790	10744008	5.03521	1.17076
S16140_SI	FBgn0030240	CG2202	X	10745738	10746360	46.3038	19.9472
F16149_SI	FBgn0030243	CG2186	X	10755851	10760279	24.0418	16.2533
F16228_SI	FBgn0030258	CG1552	X	10947067	10947220	42.637	22.5005
S16466_SI	FBgn0030304	Cyp4g15	X	11375558	11376246	27.085	16.0722
S16548_SI	FBgn0030322	CG15220	X	11509551	11509873	16.2029	4.74847
S16763_SI	FBgn0030358	CG10362	X	11822266	11823541	5.80955	2.53168
S16855_SI	FBgn0030365	Tango4	X	11915371	11916779	7.54183	3.11639
F16856_SI	FBgn0030366	Usp7	X	11916870	11919090	130.506	91.6843
S17039_SI	FBgn0030407	CG2543	X	12508054	12508883	3.98486	1.27349
F17267_SI	FBgn0030457	CG12096	X	13053637	13055066	2.05976	0.681465
S17350_SI	FBgn0030467	CG1764	X	13189191	13189415	22.3245	5.12713
S17490_SI	FBgn0030499	CG11178	X	13502434	13503562	19.8328	12.2274
S17524_SI	FBgn0030506	Lig4	X	13558617	13560196	5.56959	1.58983
S17539_SI	FBgn0030510	CG12177	X	13572888	13573334	26.1215	8.37385
S17540_SI	FBgn0030510	CG12177	X	13573929	13574431	10.8729	5.23991
S17569_SI	FBgn0030514	CG9941	X	13612767	13613378	54.9849	32.0863
S17808_SI	FBgn0030555	Fbxl4	X	14129694	14129803	27.963	11.7835
S17902_SI	FBgn0030574	CG9413	X	14478766	14480469	72.353	47.1435
F17966_SI	FBgn0030581	CG14408	X	14720900	14722064	96.7916	77.6497
S17976_SI	FBgn0030584	CG14407	X	14731847	14732231	40.1651	18.8094
S18047_SI	FBgn0030600	hiw	X	14904727	14905354	55.1516	31.8962
S18051_SI	FBgn0030600	hiw	X	14906650	14908008	19.0136	7.89701
S18125_SI	FBgn0030613	Rab3-GEF	X	14996046	14996303	22.8115	12.1353
S18131_SI	FBgn0030613	Rab3-GEF	X	15003880	15003926	26.923	8.19553
S18251_SI	FBgn0030634	CG9164	X	15274672	15275699	55.4165	35.6555
F18337_SI	FBgn0030654	CG15643	X	15464413	15465518	6.36463	3.49165
S18434_SI	FBgn0030680	CG8944	X	15635376	15638456	9.8169	5.63039
S18523_SI	FBgn0030695	PGRP-LE	X	15695186	15695643	38.5714	26.3165
S18655_SI	FBgn0030706	CG8909	X	15808639	15810104	3.14973	0.9846
S18704_SI	FBgn0030710	CG8924	X	15836405	15837323	3.09967	1.36999
F18707_SI	FBgn0030711	Rrp47	X	15839430	15840282	14.2923	3.4465
S18743_SI	FBgn0030716	CG9170	X	15872136	15875705	76.0754	53.7323
S18752_SI	FBgn0030719	eIF5	X	15882101	15882577	122.313	90.7286
S18803_SI	FBgn0030723	dpr18	X	15960400	15960840	13.8362	3.22304
S18805_SI	FBgn0030723	dpr18	X	15962748	15962961	27.3112	6.52674
S18809_SI	FBgn0030724	Nipsnap	X	15964398	15964901	95.5711	64.4648
S18859_SI	FBgn0030731	Mfe2	X	16166558	16167848	33.4288	26.0354
F19105_SI	FBgn0030757	CG9902	X	16435778	16438956	2.53118	1.56414
F19170_SI	FBgn0030766	mthl1	X	16541802	16544342	11.1031	6.51921
S19276_SI	FBgn0030786	mRpL22	X	16678779	16679125	54.8282	42.0319
F19287_SI	FBgn0030790	CG4768	X	16689228	16690789	44.5488	35.8893
F19312_SI	FBgn0030797	CG13004	X	16720714	16721638	16.9163	7.91809
S19338_SI	FBgn0030802	CG9099	X	16780000	16780261	28.9326	17.3954
F19401_SI	FBgn0030812	CG8949	X	16962750	16964464	32.5579	22.9469
S19435_SI	FBgn0030817	CG4991	X	16997877	16998597	8.78959	3.89471
F19632_SI	FBgn0030847	CG12991	X	17492280	17493347	43.1322	26.2471
S19949_SI	FBgn0030895	CG7135	X	17998777	17999426	24.308	11.6386
F20283_SI	FBgn0030968	CG7322	X	18749906	18750466	83.1741	36.3664
F20284_SI	FBgn0030968	CG7322	X	18751102	18751484	18.4495	12.2338
S20287_SI	FBgn0030969	CG7288	X	18752522	18753674	3.7586	2.12015
F20304_SI	FBgn0030973	CG7332	X	18781333	18782894	69.6973	47.7652
F20319_SI	FBgn0030976	CG7378	X	18802917	18805876	68.4855	53.4247
S20314_SI	FBgn0030976	CG7378	X	18794764	18794993	31.3108	10.5609
S20377_SI	FBgn0030997	CG7990	X	19090091	19092176	94.0578	70.6125
S20512_SI	FBgn0031021	CG12203	X	19386710	19387030	77.3996	48.9581
F20665_SI	FBgn0031049	Sec61gamma	X	19537898	19538551	65.1226	38.4113
S20666_SI	FBgn0031050	Arp10	X	19538564	19539615	21.9932	13.8696
S20957_SI	FBgn0031098	CG17068	X	20119383	20122167	5.70367	3.41693
S20991_SI	FBgn0031107	HERC2	X	20273891	20281562	7.76987	4.73387
S21032_SI	FBgn0031116	CG1695	X	20312429	20313872	5.12426	1.9533
S21062_SI	FBgn0031118	RhoGAP19D	X	20358035	20358549	7.94878	2.45876
S21280_SI	FBgn0031170	CG1718	X	21167877	21169301	2.54377	0.739211
S21316_SI	FBgn0031174	CG1486	X	21197255	21197770	6.29481	2.16899
S21397_SI	FBgn0031182	Cyp6t1	X	21388461	21390196	3.8525	1.00491
S21504_SI	FBgn0031194	CG17598	X	21939092	21940557	8.97626	4.98664
F457_SI	FBgn0031257	CG4133	2L	456797	457338	19.3865	9.08503
S584_SI	FBgn0031284	CG3876	2L	818704	819508	10.5942	4.66468
S678_SI	FBgn0031294	IA-2	2L	1016139	1017641	57.5004	34.9641
S682_SI	FBgn0031294	IA-2	2L	1033687	1034190	36.53	16.4589
S686_SI	FBgn0031294	IA-2	2L	1042964	1043218	43.7883	12.8109
S749_SI	FBgn0031309	Tfb4	2L	1149651	1150069	8.79112	3.33786
S768_SI	FBgn0031314	CG4785	2L	1165139	1166425	5.44027	2.311
S777_SI	FBgn0031317	CG5118	2L	1171030	1171643	18.9466	10.1985
F791_SI	FBgn0031318	CG4887	2L	1177256	1177589	54.6932	33.7259
S810_SI	FBgn0031322	CG5001	2L	1196216	1196807	24.3099	12.0953
S970_SI	FBgn0031359	CG18317	2L	1717878	1718151	24.2034	6.14526
S974_SI	FBgn0031359	CG18317	2L	1723882	1724388	8.97078	2.23037
S1365_SI	FBgn0031418	CG3609	2L	2372455	2372770	113.23	50.4275
S1392_SI	FBgn0031424	VGlut	2L	2406207	2406857	8.33281	4.46484
S1436_SI	FBgn0031432	Cyp309a1	2L	2563133	2563396	20.0162	3.94311
F1456_SI	FBgn0031436	CG3214	2L	2579860	2580070	49.5226	19.4473
F1742_SI	FBgn0031497	CG17259	2L	3035493	3037403	13.3139	6.75205
F1946_SI	FBgn0031529	CG9662	2L	3375832	3376420	16.804	6.3807
S1977_SI	FBgn0031535	CG12795	2L	3452740	3453278	24.6117	13.9776
S2043_SI	FBgn0031545	CG3213	2L	3517273	3519651	7.9716	0.505231
F2261_SI	FBgn0031575	Cep97	2L	3870090	3870554	12.7977	4.37116
S2418_SI	FBgn0031600	CG3652	2L	4393042	4393199	32.5383	8.47533
S2636_SI	FBgn0031631	CG3225	2L	4815916	4817663	4.96389	2.51837
S2640_SI	FBgn0031632	CG15628	2L	4821774	4823235	35.6562	25.6368
S2641_SI	FBgn0031632	CG15628	2L	4825608	4825711	20.7617	6.58916
F2669_SI	FBgn0031636	CG12194	2L	4840884	4841465	93.305	69.1526
F2671_SI	FBgn0031637	CG2950	2L	4842584	4843658	41.8872	25.7693
S2705_SI	FBgn0031643	CG3008	2L	4884391	4885669	25.103	14.8062
S2887_SI	FBgn0031681	pgant5	2L	5072170	5074029	24.0888	15.6001
F2903_SI	FBgn0031683	CG4230	2L	5098094	5099294	107.444	69.4538
S2904_SI	FBgn0031684	CG8680	2L	5099500	5099673	214.607	132.549
S2955_SI	FBgn0031689	Cyp28d1	2L	5211881	5212150	54.8519	35.9562
S2990_SI	FBgn0031694	Cyp4ac2	2L	5267379	5268455	3.44983	1.06517
F3008_SI	FBgn0031696	Bub1	2L	5282074	5283283	12.013	5.95983
F3230_SI	FBgn0031736	CG11030	2L	5759677	5762420	14.9542	7.9321
S3314_SI	FBgn0031751	CG9016	2L	5922876	5923479	15.6025	1.42646
S3339_SI	FBgn0031753	CG13999	2L	5955312	5955723	8.978	4.14107
F3383_SI	FBgn0031762	CG9098	2L	6007364	6008037	17.5685	9.10701
F3425_SI	FBgn0031769	CG9135	2L	6052722	6053877	18.2346	10.0827
F3638_SI	FBgn0031816	CG16947	2L	6459015	6459647	10.5586	4.379
F3700_SI	FBgn0031830	CoVb	2L	6558939	6559308	413.093	340.782
S3833_SI	FBgn0031851	CG11188	2L	6717625	6719074	10.1591	5.76476
S4073_SI	FBgn0031883	CG11266	2L	7034484	7034693	45.9435	19.784
S4211_SI	FBgn0031904	CG5149	2L	7385431	7385804	9.7901	6.00021
S4267_SI	FBgn0031914	CG5973	2L	7444709	7444859	66.1086	28.0095
F4515_SI	FBgn0031951	r2d2	2L	7800721	7802008	19.48	7.80451
F4517_SI	FBgn0031952	cdc14	2L	7804571	7804918	17.8714	4.89919
S4642_SI	FBgn0031981	CG7466	2L	8049280	8051698	1.43832	0.430922
S4702_SI	FBgn0031990	CG8552	2L	8136880	8140778	3.62718	1.63359
S4763_SI	FBgn0031995	CG8475	2L	8191813	8192429	48.769	33.8381
S4796_SI	FBgn0032001	CG8360	2L	8213337	8213529	37.4501	18.9085
S4911_SI	FBgn0032022	CG14275	2L	8329648	8329764	12.8998	5.05056
F5052_SI	FBgn0032048	Dh31	2L	8491868	8493092	73.6826	43.704
S5313_SI	FBgn0032100	CG13108	2L	9164235	9164848	28.0568	18.2498
S5428_SI	FBgn0032120	CG33298	2L	9515995	9517062	3.18636	1.32201
S5444_SI	FBgn0032123	Oatp30B	2L	9535995	9536849	2.58834	1.13494
S5509_SI	FBgn0032135	GlcAT-S	2L	9621957	9622308	19.7827	8.49677
S5723_SI	FBgn0032167	CG5853	2L	9941539	9941639	46.0953	19.0242
S5725_SI	FBgn0032167	CG5853	2L	9942169	9942407	11.9546	3.01736
S5875_SI	FBgn0032189	Ripalpha	2L	10199396	10200236	15.9423	9.88504
S5915_SI	FBgn0032195	CG4908	2L	10223141	10224442	14.3464	7.11427
S5922_SI	FBgn0032197	CG5694	2L	10227760	10229126	27.3542	16.9262
F6043_SI	FBgn0032210	CYLD	2L	10296388	10296565	40.5742	21.937
S6119_SI	FBgn0032223	GATAd	2L	10337368	10337596	23.4905	15.4726
S6174_SI	FBgn0032230	lft	2L	10365771	10366410	15.1119	7.44878
S6299_SI	FBgn0032251	CG13142	2L	10440176	10440505	7.0185	2.25269
S6410_SI	FBgn0032266	CG18302	2L	10535767	10536587	16.7433	6.3783
S6477_SI	FBgn0032287	CG6415	2L	10704149	10704930	54.5125	25.1185
S6503_SI	FBgn0032295	CG12299	2L	10737876	10740762	19.5088	14.0784
S6937_SI	FBgn0032363	CG6509	2L	11509467	11509683	25.2743	10.3296
S7419_SI	FBgn0032455	CG5792	2L	12715894	12718056	4.47905	2.39242
S7570_SI	FBgn0032474	DnaJ-H	2L	13164316	13164762	51.3201	29.4779
S7622_SI	FBgn0032485	CG9426	2L	13216290	13217293	27.7102	13.6507
S7631_SI	FBgn0032488	CG16812	2L	13223345	13223932	7.52074	4.48357
S7696_SI	FBgn0032506	CG9395	2L	13349823	13351394	28.2909	17.9306
S8912_SI	FBgn0032586	Tpr2	2L	16506008	16506852	37.1445	18.1769
F9005_SI	FBgn0032600	CG17912	2L	16744690	16745565	19.4055	10.9555
S9365_SI	FBgn0032646	CG6412	2L	17500492	17501106	12.6853	4.0224
S9565_SI	FBgn0032666	CG5758	2L	18128302	18128419	18.7228	6.18977
F9860_SI	FBgn0032717	CG10600	2L	18833710	18836089	35.168	23.9045
F9901_SI	FBgn0032723	ssp3	2L	18916347	18917088	17.7341	9.82261
S9921_SI	FBgn0032726	CG10621	2L	18952206	18952997	87.6217	54.2266
S9926_SI	FBgn0032727	CG10623	2L	18955481	18956324	15.6106	11.123
S10003_SI	FBgn0032744	Ttc19	2L	19044154	19044317	13.7015	6.51093
S10190_SI	FBgn0032783	CG10237	2L	19435850	19436633	85.1424	60.5274
F10259_SI	FBgn0032797	CG10186	2L	19511977	19512983	15.6876	9.40692
S10261_SI	FBgn0032797	CG10186	2L	19513309	19514105	5.98689	1.86073
S10276_SI	FBgn0032798	CG10132	2L	19521067	19522333	4.87828	2.24564
S10380_SI	FBgn0032816	Nf-YB	2L	19736634	19737088	7.04149	2.26334
S10405_SI	FBgn0032821	CdGAPr	2L	19777082	19778946	11.0604	5.80725
F10789_SI	FBgn0032886	CG9328	2L	20813433	20814331	261.273	205.644
S34894_SI	FBgn0033017	CG10465	2R	1227211	1228017	44.3752	32.5644
S34966_SI	FBgn0033029	l(2)NC136	2R	1548864	1549673	7.77485	4.5352
F35142_SI	FBgn0033058	CCHa2r	2R	1954805	1955830	7.13298	2.42729
S35199_SI	FBgn0033067	CG11211	2R	2068812	2068920	45.5434	14.2392
F35307_SI	FBgn0033086	CG9410	2R	2556529	2556939	13.5939	3.55642
S35418_SI	FBgn0033101	CG9436	2R	2645106	2646408	32.8826	18.3746
S35970_SI	FBgn0033179	p47	2R	3352836	3353180	35.6213	20.718
S36314_SI	FBgn0033224	Nop17l	2R	3689686	3690706	14.5745	8.4252
S36596_SI	FBgn0033266	Socs44A	2R	4015080	4015766	9.42555	3.18178
S36715_SI	FBgn0033287	CG8701	2R	4258578	4259647	16.092	1.25666
S37089_SI	FBgn0033350	CG8237	2R	4813176	4814395	9.735	7.90539
F37255_SI	FBgn0033373	CG8080	2R	4978316	4978556	11.5942	3.4701
S37254_SI	FBgn0033373	CG8080	2R	4978048	4978254	21.1991	11.8772
S37477_SI	FBgn0033400	CG2063	2R	5173108	5173853	18.5112	11.547
S37499_SI	FBgn0033403	CG13739	2R	5238177	5238678	36.5036	21.1562
F37627_SI	FBgn0033421	CG1888	2R	5434231	5435640	1.43741	0.41731
F37753_SI	FBgn0033442	CG1690	2R	5643798	5645251	9.17442	1.1612
F37864_SI	FBgn0033463	CG1513	2R	5771402	5771711	33.4589	12.9156
S37863_SI	FBgn0033463	CG1513	2R	5770077	5771348	116.604	94.0014
S37865_SI	FBgn0033463	CG1513	2R	5772127	5772213	22.8809	7.58505
S37922_SI	FBgn0033467	CG15863	2R	5846624	5846896	8.17008	2.69764
F38113_SI	FBgn0033494	KCNQ	2R	6035587	6035714	19.8246	6.72423
S38169_SI	FBgn0033500	CG12913	2R	6141842	6142144	7.64529	3.09085
F38187_SI	FBgn0033504	CAP	2R	6166241	6172306	10.3119	7.34615
S38297_SI	FBgn0033520	Prx2540-1	2R	6312759	6312976	65.0413	31.7645
S38298_SI	FBgn0033521	CG12896	2R	6314385	6314602	34.6619	10.6175
S38371_SI	FBgn0033529	CG17765	2R	6368868	6369391	65.0347	48.8553
S38471_SI	FBgn0033544	CG7220	2R	6624162	6624253	65.0047	35.9414
S38513_SI	FBgn0033551	CG7222	2R	6702534	6703286	43.7943	31.3696
S38590_SI	FBgn0033570	CG7712	2R	6784977	6785092	288.355	162.794
S38640_SI	FBgn0033581	CG12391	2R	7035107	7037016	15.3286	10.6779
S38739_SI	FBgn0033605	CG9067	2R	7166696	7166783	28.9222	9.05995
F38750_SI	FBgn0033608	CG13220	2R	7171788	7172603	61.8452	34.3639
F38863_SI	FBgn0033631	Sod3	2R	7267852	7268533	36.8148	20.5703
S38866_SI	FBgn0033631	Sod3	2R	7269460	7269687	24.4304	3.59673
F38964_SI	FBgn0033638	CG9005	2R	7506984	7508545	73.5668	46.956
F38973_SI	FBgn0033639	CG9003	2R	7528982	7530801	70.7463	48.2535
S39037_SI	FBgn0033649	pyr	2R	7611802	7613850	12.6588	7.48959
F39050_SI	FBgn0033652	ths	2R	7697406	7701667	15.1301	8.79382
F39287_SI	FBgn0033692	wash	2R	8068128	8069878	15.095	9.11178
F39415_SI	FBgn0033715	CG8490	2R	8222937	8223710	15.596	7.20535
S39420_SI	FBgn0033716	Den1	2R	8225302	8225546	6.79231	1.84409
F39571_SI	FBgn0033738	CG8830	2R	8318952	8320426	35.0079	25.8848
S39590_SI	FBgn0033739	Dyb	2R	8339480	8340421	120.951	83.4317
S40144_SI	FBgn0033812	Pex13	2R	9116508	9116737	20.141	5.15876
S40379_SI	FBgn0033863	CG13337	2R	9552619	9555184	4.80073	0.84049
F40402_SI	FBgn0033868	S-Lap7	2R	9665629	9667750	7.20958	0.659492
F40481_SI	FBgn0033884	CG13344	2R	9749803	9751661	34.3031	23.5864
S40722_SI	FBgn0033918	CG8531	2R	10145277	10145393	18.633	6.11623
F40851_SI	FBgn0033934	CG17385	2R	10297306	10297923	103.913	75.4414
S40855_SI	FBgn0033936	CG17386	2R	10307829	10312099	3.74373	1.53375
S40989_SI	FBgn0033953	CG12861	2R	10551751	10552861	10.1681	0.838889
S41070_SI	FBgn0033971	CG10209	2R	10733569	10735269	14.902	9.81425
S41178_SI	FBgn0033989	CG7639	2R	10875165	10875588	56.1038	37.2004
S41179_SI	FBgn0033989	CG7639	2R	10875648	10876206	26.3112	14.2972
S41256_SI	FBgn0033998	row	2R	11094032	11095304	23.3074	15.2586
S41790_SI	FBgn0034061	CG8386	2R	11894592	11894891	34.8818	18.7564
S41836_SI	FBgn0034069	CG8401	2R	11917308	11917596	97.5809	45.6119
S42019_SI	FBgn0034091	mrj	2R	12090834	12091886	50.4418	32.665
S42130_SI	FBgn0034114	CG4282	2R	12211812	12212306	13.7211	4.31684
F42245_SI	FBgn0034135	Syn2	2R	12444124	12445991	78.1039	47.3202
S42300_SI	FBgn0034145	CG5065	2R	12506309	12507194	18.8919	9.44198
S42303_SI	FBgn0034145	CG5065	2R	12509178	12509321	23.0046	6.79102
S42390_SI	FBgn0034155	unc-104	2R	12644306	12644668	25.8473	9.15524
S42394_SI	FBgn0034155	unc-104	2R	12645498	12645907	14.3634	6.02219
F42597_SI	FBgn0034180	Ehbp1	2R	12897006	12897699	7.56059	2.38868
S42819_SI	FBgn0034218	CG18467	2R	13329178	13329988	65.483	34.2131
S43053_SI	FBgn0034259	P32	2R	13558814	13559311	44.3781	20.2603
S43077_SI	FBgn0034261	HPS4	2R	13577088	13577320	31.9111	7.44705
F43252_SI	FBgn0034282	Mapmodulin	2R	13753683	13754758	105.547	62.7712
S43253_SI	FBgn0034282	Mapmodulin	2R	13754831	13755064	50.6052	24.8663
S43337_SI	FBgn0034300	CG5098	2R	13987180	13988536	29.521	19.3825
S43388_SI	FBgn0034308	CG10915	2R	14048225	14049380	2.34171	0.964254
S43391_SI	FBgn0034308	CG10915	2R	14050357	14051714	27.8403	12.1734
S43409_SI	FBgn0034313	CG5726	2R	14062760	14064569	14.2512	9.27479
S43503_SI	FBgn0034335	GstE1	2R	14285898	14286728	23.3225	14.6907
F43598_SI	FBgn0034356	CG10924	2R	14420177	14423254	12.0593	5.09053
S43724_SI	FBgn0034381	List	2R	14617248	14617786	14.0612	5.58654
S43769_SI	FBgn0034389	Mctp	2R	14660903	14661110	18.5876	7.90809
S43770_SI	FBgn0034389	Mctp	2R	14661168	14662172	32.8452	19.2081
S43874_SI	FBgn0034410	Topors	2R	14863398	14864767	26.9441	15.3821
F43970_SI	FBgn0034420	CG10737	2R	15058123	15058666	3.45345	1.34316
F43980_SI	FBgn0034420	CG10737	2R	15063693	15063852	27.5883	12.1637
S43975_SI	FBgn0034420	CG10737	2R	15060937	15061148	11.0586	2.6446
S44655_SI	FBgn0034494	CG10444	2R	16159158	16160704	21.3279	13.8402
S45259_SI	FBgn0034606	ASPP	2R	17106880	17107097	17.7187	4.87424
S45284_SI	FBgn0034611	MFS16	2R	17171048	17171616	7.4422	2.1822
S45475_SI	FBgn0034636	CG10440	2R	17447751	17449096	52.6147	22.014
S45744_SI	FBgn0034691	synj	2R	17970210	17972429	31.4989	19.684
S45913_SI	FBgn0034720	Liprin-gamma	2R	18226306	18226450	30.0543	12.5431
S46371_SI	FBgn0034794	Gmer	2R	18775373	18775930	4.65033	1.73706
S46644_SI	FBgn0034858	eIF2B-delta	2R	19275195	19275755	11.7095	4.23337
F46882_SI	FBgn0034897	Sesn	2R	19602189	19602422	12.3217	4.28712
S46906_SI	FBgn0034903	CG9850	2R	19641237	19641860	9.91778	4.98659
F47316_SI	FBgn0034970	yki	2R	19954988	19956008	16.3	11.4179
S47366_SI	FBgn0034976	CG4049	2R	19995429	19996174	16.0988	5.02536
F47512_SI	FBgn0035001	slik	2R	20281201	20282798	22.3787	10.2784
S47733_SI	FBgn0035044	CG3663	2R	20549578	20549940	21.1885	8.90126
S47796_SI	FBgn0035060	Eps-15	2R	20657821	20658847	210.599	146.423
S47800_SI	FBgn0035060	Eps-15	2R	20660121	20660318	22.9375	4.19635
S47933_SI	FBgn0035085	CG3770	2R	20832666	20833686	3.37426	0.678413
S47943_SI	FBgn0035086	CG12851	2R	20839835	20840523	9.14683	3.48334
S47944_SI	FBgn0035086	CG12851	2R	20840576	20842004	20.0394	11.7043
F48007_SI	FBgn0035092	Nplp1	2R	20926574	20927520	40.1824	24.762
S21612_SI	FBgn0035101	p130CAS	3L	172061	174517	37.6144	27.2105
F21632_SI	FBgn0035106	rno	3L	187207	196603	9.01409	6.1948
S21890_SI	FBgn0035140	CG17180	3L	541485	541959	30.5874	14.3969
F21952_SI	FBgn0035152	CG3386	3L	680436	681310	22.4393	16.2635
S22055_SI	FBgn0035169	CG13890	3L	851953	852673	29.1167	18.0487
S22062_SI	FBgn0035170	dpr20	3L	856343	857248	7.29135	3.29149
S22173_SI	FBgn0035189	CG9119	3L	1203316	1204286	48.8948	30.4799
S22261_SI	FBgn0035207	CG9153	3L	1315679	1315940	26.1723	10.5921
S22263_SI	FBgn0035207	CG9153	3L	1316385	1316675	24.7585	14.2751
S22421_SI	FBgn0035229	CG7852	3L	1543025	1543143	31.1238	7.17113
S22458_SI	FBgn0035236	CG12004	3L	1574988	1575620	20.809	10.2183
S22461_SI	FBgn0035237	CG13917	3L	1592744	1597545	15.8613	9.61298
S22462_SI	FBgn0035237	CG13917	3L	1597618	1598404	38.2151	17.8181
S22487_SI	FBgn0035246	CG13928	3L	1625791	1628377	233.932	187.475
F22521_SI	FBgn0035253	CG7971	3L	1655525	1658464	107.848	70.0911
F22524_SI	FBgn0035253	CG7971	3L	1660599	1661165	53.5582	30.3405
S22679_SI	FBgn0035287	CG13937	3L	1876551	1876781	125.378	76.0691
S22888_SI	FBgn0035318	CG9018	3L	2235284	2235578	78.0972	66.016
S22963_SI	FBgn0035334	CG8993	3L	2372199	2372463	55.1933	34.928
S22979_SI	FBgn0035338	CG13800	3L	2402555	2408752	10.5051	4.95454
S23021_SI	FBgn0035348	CG16758	3L	2499372	2499623	250.046	81.2437
S23022_SI	FBgn0035348	CG16758	3L	2499691	2500462	100.171	42.72
S23025_SI	FBgn0035348	CG16758	3L	2503143	2503606	22.253	10.7672
S23162_SI	FBgn0035370	CG1240	3L	2767217	2768392	41.5032	23.1692
S23163_SI	FBgn0035371	CG9977	3L	2768466	2769977	50.486	37.2647
S23164_SI	FBgn0035371	CG9977	3L	2770042	2770491	5.75706	1.50081
F23346_SI	FBgn0035400	CG11537	3L	3129463	3129859	16.2652	6.21599
S23350_SI	FBgn0035400	CG11537	3L	3130512	3131036	10.4395	3.42257
S23357_SI	FBgn0035402	CG12082	3L	3145405	3147470	14.6667	8.52009
F23466_SI	FBgn0035424	CG11505	3L	3232298	3236017	40.3224	28.1553
F23785_SI	FBgn0035481	CG12605	3L	3954251	3959896	93.8815	65.9597
F23807_SI	FBgn0035484	CG11594	3L	4024945	4026011	5.18628	2.17249
S23894_SI	FBgn0035497	CG14995	3L	4095636	4095874	31.8985	11.9854
F23903_SI	FBgn0035498	Fit1	3L	4103564	4107116	16.2802	11.985
S23982_SI	FBgn0035505	Teh2	3L	4179984	4180355	20.1221	4.80775
S23983_SI	FBgn0035505	Teh2	3L	4180731	4180967	44.0142	22.7548
S24106_SI	FBgn0035526	CG1316	3L	4285847	4285920	49.165	23.9198
S24151_SI	FBgn0035534	mRpS6	3L	4364812	4365243	43.7793	22.8047
S24169_SI	FBgn0035540	Syx17	3L	4403951	4404197	14.41	5.75563
S24369_SI	FBgn0035578	CG13707	3L	4837791	4838447	20.7031	12.0966
F24535_SI	FBgn0035601	Uev1A	3L	5355984	5357115	176.605	122.334
F24909_SI	FBgn0035677	CG13293	3L	6082890	6084044	18.6454	10.3506
F25191_SI	FBgn0035708	CG8398	3L	6610868	6612213	37.3837	19.4946
S25190_SI	FBgn0035708	CG8398	3L	6609767	6610415	7.9471	1.64982
S25256_SI	FBgn0035715	CG10103	3L	6748520	6749258	15.7872	5.79734
S25280_SI	FBgn0035720	CG10077	3L	6942591	6944302	297.502	242.848
S25653_SI	FBgn0035793	CG7546	3L	7506918	7507454	14.7113	5.89322
S25754_SI	FBgn0035811	CG12262	3L	7713577	7714572	62.6029	40.3744
S26124_SI	FBgn0035872	CG7185	3L	8303593	8304326	97.0831	63.8754
S26160_SI	FBgn0035879	GAPcenA	3L	8343248	8343967	19.6954	12.5514
S26353_SI	FBgn0035915	S-Lap1	3L	8610335	8611598	7.10799	0.702307
F26639_SI	FBgn0035959	CG4911	3L	9062749	9063747	7.83507	4.30637
F26745_SI	FBgn0035975	PGRP-LA	3L	9330086	9330321	35.1668	16.1898
S26835_SI	FBgn0035989	CG3967	3L	9411444	9411824	10.2544	5.68044
S26870_SI	FBgn0035997	phol	3L	9446148	9448742	10.442	5.55181
S26886_SI	FBgn0036003	CG14180	3L	9467288	9467367	82.0947	24.4403
S27042_SI	FBgn0036028	CG16717	3L	9673000	9674160	20.5735	13.5767
S27045_SI	FBgn0036030	CG6767	3L	9676679	9677558	120.008	67.4545
S27124_SI	FBgn0036043	CG8177	3L	9775974	9777727	31.5122	24.0679
S27139_SI	FBgn0036046	Ilp2	3L	9792798	9793026	176.521	46.0351
S27140_SI	FBgn0036046	Ilp2	3L	9793100	9793540	1926.07	588.249
S27177_SI	FBgn0036052	CG10809	3L	9850688	9851163	40.0454	24.6444
S27218_SI	FBgn0036059	nudE	3L	9892826	9893184	18.9119	11.1749
F27252_SI	FBgn0036063	CG6674	3L	9964251	9964702	28.827	17.5286
S27594_SI	FBgn0036133	CG7638	3L	11104525	11104788	14.5728	5.49468
S27653_SI	FBgn0036143	CG14142	3L	11168396	11169992	2.79235	0.738799
S27811_SI	FBgn0036179	CG7368	3L	11596661	11598474	7.37391	4.18033
S27829_SI	FBgn0036183	CG6083	3L	11617628	11617880	33.233	22.0176
S28190_SI	FBgn0036259	CG9760	3L	12150152	12151418	5.90215	0.805559
S28206_SI	FBgn0036262	CG6910	3L	12180273	12180960	59.0231	27.8536
S28240_SI	FBgn0036272	CG4300	3L	12264756	12266141	71.309	52.3559
S28247_SI	FBgn0036273	CG10426	3L	12271454	12272979	5.2367	2.03233
S28589_SI	FBgn0036316	CG10960	3L	12817980	12819405	41.0076	27.1813
S28862_SI	FBgn0036372	CG10083	3L	13477410	13477888	14.6048	5.77216
S28973_SI	FBgn0036386	CG8833	3L	13920494	13921891	2.43852	0.953467
S29016_SI	FBgn0036398	upSET	3L	14003131	14003687	6.40643	1.37178
S29267_SI	FBgn0036448	mop	3L	14763112	14763299	40.1196	28.2414
S29271_SI	FBgn0036448	mop	3L	14764849	14767791	4.2686	1.60326
S29280_SI	FBgn0036449	bmm	3L	14771440	14772122	7.26741	3.48349
S29460_SI	FBgn0036483	CG12316	3L	15124608	15126694	15.0365	8.80644
S29557_SI	FBgn0036505	CG7945	3L	15514811	15515295	93.8647	73.423
S29595_SI	FBgn0036511	CG6498	3L	15565583	15565956	16.464	4.40965
S29596_SI	FBgn0036511	CG6498	3L	15566029	15567186	18.8556	8.17263
S29597_SI	FBgn0036511	CG6498	3L	15567256	15567571	30.559	14.4471
F29611_SI	FBgn0036516	CG7656	3L	15578531	15579700	45.9307	33.8349
F29711_SI	FBgn0036534	Dcp2	3L	15811834	15815114	29.2384	21.7814
F29728_SI	FBgn0036538	CG15715	3L	15828855	15829348	56.748	39.378
F29765_SI	FBgn0036544	sff	3L	15898249	15898736	5.89016	1.79642
S29758_SI	FBgn0036544	sff	3L	15893256	15896554	53.9018	34.688
S29802_SI	FBgn0036549	CG10516	3L	15962726	15963002	78.0376	36.6617
S29854_SI	FBgn0036560	CG5895	3L	16029452	16029801	21.7275	7.98453
S29907_SI	FBgn0036566	ClC-c	3L	16087929	16088142	13.6841	3.69743
S29996_SI	FBgn0036581	MED10	3L	16225184	16225423	9.94364	3.66382
F30630_SI	FBgn0036714	CG7692	3L	17348764	17351156	8.83989	3.76482
S31108_SI	FBgn0036790	star1	3L	18568002	18569426	4.81257	1.89568
S31304_SI	FBgn0036828	CG6841	3L	18898759	18900277	1.72243	0.677537
S31561_SI	FBgn0036882	CG9279	3L	19533378	19535280	7.6256	4.45637
F31648_SI	FBgn0036896	wnd	3L	19617506	19619044	51.077	33.0336
S31650_SI	FBgn0036896	wnd	3L	19620331	19620484	16.9098	3.78304
S31832_SI	FBgn0036913	CG8334	3L	19873358	19873825	16.1351	6.09367
F32142_SI	FBgn0036967	CG6597	3L	20301847	20302611	84.7843	59.7864
S32225_SI	FBgn0036980	RhoBTB	3L	20372412	20372948	13.0616	3.73485
S32360_SI	FBgn0037009	CG5104	3L	20515255	20515535	22.357	4.16132
S32369_SI	FBgn0037011	CG4858	3L	20520693	20521010	44.654	26.8594
S32668_SI	FBgn0037057	CG10512	3L	21200536	21201192	75.0055	41.9786
S32699_SI	FBgn0037063	CG9391	3L	21259780	21260205	156.853	114.652
S32700_SI	FBgn0037063	CG9391	3L	21260267	21260635	44.1794	21.3709
S32768_SI	FBgn0037076	ebd2	3L	21337868	21339175	4.99897	1.3025
F38667_SI	FBgn0037084	Syx6	2R	7109289	7109985	179.746	125.369
F32826_SI	FBgn0037087	CG7519	3L	21486520	21487007	20.6741	7.74856
S32889_SI	FBgn0037098	Wnk	3L	21537426	21537597	45.0528	27.8878
S32891_SI	FBgn0037098	Wnk	3L	21537844	21538903	30.224	22.2832
F32971_SI	FBgn0037107	CG7166	3L	21613100	21615152	8.65778	4.13164
S33016_SI	FBgn0037117	CG11248	3L	21673400	21675533	4.75355	2.59657
S33024_SI	FBgn0037120	CG11247	3L	21717426	21718595	61.4001	39.3138
S33046_SI	FBgn0037130	Syn1	3L	21754058	21754365	10.5317	3.59536
S33121_SI	FBgn0037142	CG14562	3L	21940348	21941803	6.136	2.35138
F33159_SI	FBgn0037146	CG7470	3L	21975234	21977706	149.974	107.522
S48190_SI	FBgn0037215	CG12582	3R	28098	28519	6.23464	2.21469
F48343_SI	FBgn0037242	CG9855	3R	221701	222524	26.8358	14.989
S48832_SI	FBgn0037327	PEK	3R	1286572	1287732	6.33425	3.21282
S48958_SI	FBgn0037342	CG2931	3R	1393224	1394337	19.1687	13.4873
F49058_SI	FBgn0037358	elm	3R	1478362	1479476	62.7915	46.5792
S49215_SI	FBgn0037391	CG2017	3R	1683805	1684306	162.966	116.397
S49410_SI	FBgn0037440	CG1041	3R	2197892	2198958	6.81818	1.84805
S49436_SI	FBgn0037443	CG1021	3R	2215924	2216028	64.1791	32.3385
S49645_SI	FBgn0037466	CG1965	3R	2896616	2896939	36.4472	24.4126
S49713_SI	FBgn0037475	Fer1	3R	2967212	2967694	64.4332	34.0772
F50023_SI	FBgn0037521	CG2993	3R	3631717	3632492	3.2703	0.946683
S50070_SI	FBgn0037529	mRpS9	3R	3727729	3727902	40.4417	21.7806
F50239_SI	FBgn0037553	CG18249	3R	4045868	4047910	2.07882	1.05126
S50247_SI	FBgn0037556	CG9636	3R	4066469	4068298	9.99623	4.37463
S50308_SI	FBgn0037566	mRpL1	3R	4127479	4127788	13.0113	3.70851
F50637_SI	FBgn0037643	skap	3R	4767623	4768279	359.331	279.519
F50661_SI	FBgn0037648	CG11975	3R	4820249	4820934	18.4926	6.86727
S50680_SI	FBgn0037655	CG11984	3R	4836004	4836974	136.2	123.043
S50784_SI	FBgn0037672	sage	3R	5088797	5089541	5.54508	2.30283
S50902_SI	FBgn0037697	GstZ2	3R	5283925	5284255	9.71627	3.9862
S50906_SI	FBgn0037698	CG16779	3R	5290000	5292353	8.22114	2.8855
S50914_SI	FBgn0037698	CG16779	3R	5300439	5301103	16.4383	9.96446
S50990_SI	FBgn0037712	CG16789	3R	5392278	5393278	4.2422	2.1457
S50996_SI	FBgn0037714	CG9396	3R	5396136	5396471	36.1206	11.5521
S51180_SI	FBgn0037736	CG12950	3R	5561819	5561993	19.0603	6.84027
F51285_SI	FBgn0037760	FBX011	3R	5629208	5630740	51.9977	33.5615
S51578_SI	FBgn0037808	Bruce	3R	6152551	6153385	6.55463	1.3689
F51839_SI	FBgn0037847	SelR	3R	6689609	6691369	29.0168	15.1065
S51859_SI	FBgn0037853	CG14696	3R	6708155	6708614	12.9093	3.21405
S51866_SI	FBgn0037855	CG6621	3R	6715490	6716567	18.8467	12.8375
F51960_SI	FBgn0037878	CG6693	3R	7045990	7047361	19.3223	14.08
S52113_SI	FBgn0037913	fabp	3R	7389784	7390093	1081.61	868.191
F52134_SI	FBgn0037918	CG6791	3R	7411420	7414224	11.5928	5.56725
S52269_SI	FBgn0037949	CG17360	3R	7608677	7609080	10.1818	3.44018
S52273_SI	FBgn0037949	CG17360	3R	7611205	7612150	3.97227	2.13623
S52412_SI	FBgn0037973	CG18547	3R	7804296	7804415	63.0145	9.99028
S52413_SI	FBgn0037973	CG18547	3R	7804867	7805243	31.192	12.8843
S52416_SI	FBgn0037974	CG12224	3R	7806426	7806576	18.105	5.60488
S52692_SI	FBgn0038049	CG5844	3R	8260139	8260924	8.31668	2.98342
F52768_SI	FBgn0038065	Snx3	3R	8454944	8456217	124.853	104.982
S52767_SI	FBgn0038065	Snx3	3R	8454611	8454706	23.7152	6.40292
S53092_SI	FBgn0038126	CG8483	3R	9034476	9035512	4.81697	1.82253
S53120_SI	FBgn0038129	CG8449	3R	9096214	9096356	13.2376	5.3115
S53214_SI	FBgn0038145	Droj2	3R	9210392	9211005	680	584.918
S53218_SI	FBgn0038147	CCHa2	3R	9214781	9215481	178.755	111.508
S53219_SI	FBgn0038147	CCHa2	3R	9215770	9216017	68.0336	42.0622
F53338_SI	FBgn0038167	lkb1	3R	9502738	9503934	6.33322	3.63607
S53540_SI	FBgn0038197	foxo	3R	9907219	9907907	12.1949	8.07789
S53746_SI	FBgn0038236	Cyp313a1	3R	10347895	10348468	44.7149	15.5845
S53747_SI	FBgn0038236	Cyp313a1	3R	10348536	10348786	69.8695	19.9929
F53871_SI	FBgn0038257	smp-30	3R	10571623	10572070	77.7409	10.4496
S53872_SI	FBgn0038257	smp-30	3R	10572129	10572847	35.9946	11.3395
S53971_SI	FBgn0038286	CG6966	3R	10907168	10907954	8.20174	2.45676
S53997_SI	FBgn0038293	CG6904	3R	10968681	10969548	64.908	48.0625
S54205_SI	FBgn0038320	Sra-1	3R	11159388	11161219	1.53748	0.745971
S54211_SI	FBgn0038320	Sra-1	3R	11162801	11163187	12.0208	4.95938
S54257_SI	FBgn0038331	CG5073	3R	11198571	11198735	60.5449	10.9861
S54341_SI	FBgn0038347	CG18522	3R	11357859	11358229	155.018	49.9683
S54342_SI	FBgn0038347	CG18522	3R	11358290	11358910	74.7486	39.9185
S54657_SI	FBgn0038398	sxe2	3R	11911910	11912944	18.2022	3.70179
S54691_SI	FBgn0038401	CG5916	3R	11973465	11974096	7.18052	2.4437
S54720_SI	FBgn0038407	CG6126	3R	12023724	12024919	19.118	10.749
S54846_SI	FBgn0038424	CG17565	3R	12260007	12260462	41.4201	27.7273
S54894_SI	FBgn0038437	CG14898	3R	12308002	12308174	13.7606	4.76358
S55179_SI	FBgn0038474	mRpS11	3R	12898775	12898905	19.0922	6.97151
S55182_SI	FBgn0038474	mRpS11	3R	12899350	12899517	91.7774	49.2467
S55266_SI	FBgn0038494	beat-IIb	3R	13057975	13058627	32.2788	19.6653
S55291_SI	FBgn0038499	Brf	3R	13201566	13202493	10.7929	5.91573
F55312_SI	FBgn0038504	Sur-8	3R	13220921	13224502	46.2947	29.6224
S55553_SI	FBgn0038540	CG14321	3R	13559320	13559515	18.5581	5.88903
S55813_SI	FBgn0038603	PKD	3R	14129001	14129784	83.6543	54.2764
F55976_SI	FBgn0038641	CG7708	3R	14506328	14508435	1.71467	0.896984
F56071_SI	FBgn0038659	endoA	3R	14732331	14736477	131.662	94.865
F56080_SI	FBgn0038662	Mpc1	3R	14752718	14753380	131.075	88.2374
S56081_SI	FBgn0038662	Mpc1	3R	14753750	14753850	34.3852	7.49894
F56106_SI	FBgn0038665	CG12269	3R	14803995	14804305	169.35	109.674
S56153_SI	FBgn0038678	mRpL55	3R	14920364	14920624	46.2758	28.3947
F56181_SI	FBgn0038683	CG11779	3R	14979819	14981519	20.4433	12.1787
F56227_SI	FBgn0038693	unc79	3R	15058923	15060143	31.3061	22.198
S56225_SI	FBgn0038693	unc79	3R	15058471	15058625	29.627	11.0774
S56516_SI	FBgn0038734	CG11453	3R	15610160	15611241	2.82239	1.2098
S56560_SI	FBgn0038741	CG17186	3R	15701696	15703004	2.80551	1.24901
S56658_SI	FBgn0038765	CG4424	3R	15852209	15852487	8.88121	3.57607
S56947_SI	FBgn0038816	Lrrk	3R	16466523	16467599	4.45218	0.801761
F56980_SI	FBgn0038818	Nep4	3R	16480574	16482564	2.50084	1.07437
S57054_SI	FBgn0038826	Syp	3R	16630397	16631233	19.321	4.52614
S57128_SI	FBgn0038837	CG3822	3R	16685909	16687030	20.8318	11.294
S57153_SI	FBgn0038839	CG10830	3R	16720174	16723042	179.228	144.758
S57325_SI	FBgn0038855	CG5745	3R	16929366	16929897	9.16159	3.77073
S57356_SI	FBgn0038858	CG5793	3R	16954069	16954215	57.7351	17.6638
S57370_SI	FBgn0038862	Ubpy	3R	16962731	16963185	15.0071	5.44481
S57471_SI	FBgn0038878	CG3301	3R	17100225	17100312	61.3088	19.5778
S57473_SI	FBgn0038878	CG3301	3R	17101100	17101302	71.3261	32.1212
S57486_SI	FBgn0038881	CG16791	3R	17146944	17147141	15.0032	3.74783
S57821_SI	FBgn0038926	CG13409	3R	17856995	17857622	5.46289	1.48284
S57826_SI	FBgn0038928	Fadd	3R	17860177	17861339	4.03148	1.49594
S57903_SI	FBgn0038938	CG7084	3R	18126952	18127114	24.3199	5.57981
F57934_SI	FBgn0038946	rdhB	3R	18177967	18178192	14.2509	3.43064
S57938_SI	FBgn0038946	rdhB	3R	18181671	18181986	58.7197	27.7048
S57971_SI	FBgn0038953	CG18596	3R	18205388	18205677	21.6175	1.84503
S58024_SI	FBgn0038965	mats	3R	18246883	18247324	7.49666	2.14784
F58050_SI	FBgn0038975	Nrx-1	3R	18295207	18297112	6.83377	2.50143
S58059_SI	FBgn0038975	Nrx-1	3R	18304825	18305175	23.6586	11.3355
S58065_SI	FBgn0038976	CG7048	3R	18313232	18313441	23.9322	12.6887
S58329_SI	FBgn0039026	CG7029	3R	18618380	18619752	135.233	94.9904
S58466_SI	FBgn0039055	Rassf	3R	18940686	18941012	12.9685	5.4944
F58623_SI	FBgn0039075	CG4393	3R	19201650	19203454	20.7998	14.4028
S58722_SI	FBgn0039094	CG10184	3R	19428229	19428640	58.7847	27.7563
S58857_SI	FBgn0039114	Lsd-1	3R	19591234	19591418	42.8552	17.3791
S58995_SI	FBgn0039132	AP-1sigma	3R	19787773	19788277	78.2679	53.0554
F59021_SI	FBgn0039136	CG5902	3R	19812989	19814460	44.8706	24.3567
S59020_SI	FBgn0039136	CG5902	3R	19812754	19812932	17.1398	2.71657
F59057_SI	FBgn0039140	Miro	3R	19860986	19861048	30.6309	9.50368
S59731_SI	FBgn0039234	nct	3R	20678460	20679261	4.81985	1.42829
F59927_SI	FBgn0039269	veli	3R	20890583	20891136	37.5064	16.5126
S59974_SI	FBgn0039277	CG13650	3R	20936132	20936407	17.1347	8.73562
S60046_SI	FBgn0039291	CG13663	3R	21040047	21040654	8.37043	4.15965
F60085_SI	FBgn0039298	to	3R	21066590	21067390	59.6392	26.5476
S60143_SI	FBgn0039316	CG11893	3R	21116778	21117088	15.0936	5.587
S60238_SI	FBgn0039332	alrm	3R	21206785	21208503	39.9443	30.1509
S60304_SI	FBgn0039348	Npl4	3R	21437244	21437659	28.9702	14.0234
F60360_SI	FBgn0039358	CG5028	3R	21508780	21509105	165.007	114.857
F60366_SI	FBgn0039360	CLS	3R	21512037	21512871	9.6909	3.30012
S60450_SI	FBgn0039381	SppL	3R	21712288	21712741	8.85189	3.57988
S60702_SI	FBgn0039427	CG5447	3R	22279702	22280307	42.0226	26.4626
S60717_SI	FBgn0039430	CG5455	3R	22293266	22293809	14.6825	6.95599
F60923_SI	FBgn0039465	Tsp97E	3R	22786786	22788173	74.1649	51.231
S61506_SI	FBgn0039561	mfrn	3R	23768518	23770114	70.6682	48.2036
S61955_SI	FBgn0039629	CG11842	3R	24878910	24879635	13.6465	7.62492
S61975_SI	FBgn0039633	CG11873	3R	24927241	24929767	5.82895	2.92532
F62252_SI	FBgn0039685	Obp99b	3R	25541976	25542549	90.4909	7.48523
F62515_SI	FBgn0039730	CG7903	3R	25819870	25820461	33.5565	20.0265
F62798_SI	FBgn0039773	CG2224	3R	26282163	26282946	30.9661	18.303
F62998_SI	FBgn0039801	Npc2h	3R	26571201	26572010	46.3456	18.144
S63192_SI	FBgn0039827	CG1544	3R	27029264	27029444	40.843	11.295
S63215_SI	FBgn0039829	CG15561	3R	27040530	27041664	5.30575	2.21745
F63216_SI	FBgn0039830	CG1746	3R	27041867	27042899	1971.2	1669.39
F63228_SI	FBgn0039831	CG12054	3R	27052289	27054213	4.86801	2.71671
F63229_SI	FBgn0039831	CG12054	3R	27054419	27056981	46.042	30.8362
S33727_SI	FBgn0039889	CG2219	4	198064	198618	139.3	96.3356
S33733_SI	FBgn0039890	CG2316	4	205296	205421	60.4798	38.3679
S33874_SI	FBgn0039904	Hcf	4	392439	392802	54.3129	28.6947
S33892_SI	FBgn0039907	lgs	4	457583	459544	40.2044	32.6635
S33968_SI	FBgn0039909	CG1970	4	589740	589927	46.1479	15.4816
S34007_SI	FBgn0039914	mav	4	643845	645289	25.7435	19.3114
S34017_SI	FBgn0039915	CG1732	4	654803	654970	20.1756	5.43052
S34368_SI	FBgn0039924	CG17471	4	1216054	1216222	49.7534	33.0665
S34305_SI	FBgn0039928	Cals	4	1137286	1137840	33.3986	20.6787
F63656_SI	FBgn0039955	CG41099	3RHet	1702561	1703297	4.22173	1.3042
F34705_SI	FBgn0039958	CG12567	2LHet	19633	20650	25.618	16.0064
F21558_SI	FBgn0039966	Rab21	X	22413976	22415100	19.2712	12.0156
S34946_SI	FBgn0039969	Fis1	2R	1491092	1491266	147.356	80.7375
S34807_SI	FBgn0039994	CG17082	2R	645307	645553	83.1072	57.5335
F34768_SI	FBgn0040005	CG17883	2R	560782	561144	67.414	37.0382
S34530_SI	FBgn0040038	klhl10	U	1906795	1906895	13.4822	4.82656
F12754_SI	FBgn0040066	wds	X	2481474	2482250	24.0307	14.8141
F54731_SI	FBgn0040071	tara	3R	12082500	12086024	18.3884	11.5752
S8816_SI	FBgn0040079	pkaap	2L	16290271	16291197	30.0914	17.9964
S22168_SI	FBgn0040281	Aplip1	3L	1198299	1198486	82.584	48.2607
S17372_SI	FBgn0040309	Jafrac1	X	13225155	13226027	313.238	216.866
S11938_SI	FBgn0040349	CG3699	X	840695	841533	46.4873	15.4595
S12001_SI	FBgn0040359	CG11380	X	1088697	1090693	1.65073	0.396718
S12662_SI	FBgn0040388	boi	X	2338200	2339626	3.2846	1.09847
S52915_SI	FBgn0040493	grsm	3R	8785015	8786039	7.89052	4.18545
S50337_SI	FBgn0040529	CG9603	3R	4166635	4166765	97.2784	40.0827
F50591_SI	FBgn0040532	CG8369	3R	4647730	4648388	80.2486	38.3663
S50592_SI	FBgn0040532	CG8369	3R	4648446	4648560	219.824	122.057
F40590_SI	FBgn0040752	Prosap	2R	9947961	9951418	48.6162	31.4737
S40591_SI	FBgn0040752	Prosap	2R	9951483	9953408	6.69655	3.38362
S40128_SI	FBgn0040754	CG17059	2R	9107788	9107960	48.5954	20.6758
F26668_SI	FBgn0040827	CG13315	3L	9089977	9090596	419.758	334.505
S20515_SI	FBgn0040890	ksh	X	19388760	19388869	30.1967	9.62378
F27712_SI	FBgn0041094	scyl	3L	11246803	11249272	94.7768	70.364
S29683_SI	FBgn0041160	comm2	3L	15690694	15691560	31.3576	21.305
S25264_SI	FBgn0041194	Prat2	3L	6905099	6906627	57.6427	38.7691
S25267_SI	FBgn0041194	Prat2	3L	6907741	6907976	14.1779	5.74629
S47829_SI	FBgn0041205	key	2R	20674292	20674653	7.26404	2.85229
S22428_SI	FBgn0041342	Cct1	3L	1546092	1546306	10.5969	4.21289
F48272_SI	FBgn0041605	cpx	3R	121290	130357	154.963	116.527
S8609_SI	FBgn0041627	Ku80	2L	15768630	15770371	5.19557	1.53563
S15260_SI	FBgn0041629	Hexo2	X	8604608	8606145	12.0925	7.16071
S6178_SI	FBgn0041723	rho-5	2L	10368948	10369205	35.8342	17.7696
S10158_SI	FBgn0041789	Pax	2L	19400781	19401372	83.7279	50.4512
F51864_SI	FBgn0042094	Adk3	3R	6713067	6714065	23.7344	11.326
S25953_SI	FBgn0042112	mRpL36	3L	8117684	8118138	25.5285	15.4736
S31179_SI	FBgn0042134	Capr	3L	18661253	18664288	29.319	21.0362
F27839_SI	FBgn0042138	CG18815	3L	11622681	11623092	299.953	217.515
F18843_SI	FBgn0042650	disco-r	X	16040897	16043010	1.79573	0.397191
S45441_SI	FBgn0043070	MESK2	2R	17401714	17402499	156.932	113.013
S30355_SI	FBgn0043578	PGRP-SB1	3L	16720399	16720960	17.1879	7.24527
S27141_SI	FBgn0044050	Ilp3	3L	9794398	9794902	1519.85	779.088
S21556_SI	FBgn0044872	FucTC	X	22410602	22411193	35.8479	14.3556
S42754_SI	FBgn0046294	CG12699	2R	13134035	13134733	40.7813	1.17863
S34757_SI	FBgn0046692	Stlk	2R	447866	448294	6.19223	2.59425
S27437_SI	FBgn0047038	CG6463	3L	10687097	10687208	36.4109	7.76621
S37700_SI	FBgn0050000	GstT1	2R	5493952	5494268	15.7037	4.14648
F38080_SI	FBgn0050011	gem	2R	6011793	6015082	37.2473	24.2748
F38082_SI	FBgn0050011	gem	2R	6016289	6016534	38.5134	13.5069
S38086_SI	FBgn0050011	gem	2R	6020255	6020728	59.7192	31.2991
S38087_SI	FBgn0050011	gem	2R	6021347	6021522	75.0737	29.4659
S38090_SI	FBgn0050011	gem	2R	6023247	6023362	107.048	55.5063
S38092_SI	FBgn0050011	gem	2R	6024100	6024977	193.253	126.114
S38549_SI	FBgn0050015	CG30015	2R	6736099	6736765	4.41209	1.68915
F39705_SI	FBgn0050055	CR30055	2R	8477944	8478640	18.0986	10.6236
F41606_SI	FBgn0050089	CG30089	2R	11622596	11624565	13.6501	7.9126
S43541_SI	FBgn0050118	CG30118	2R	14319314	14319527	46.8486	24.5688
S44825_SI	FBgn0050147	Hil	2R	16494386	16495087	23.6079	14.6596
S40890_SI	FBgn0050197	CG30197	2R	10401788	10401961	71.0962	47.8322
S37338_SI	FBgn0050342	Prp38	2R	5031461	5032656	19.0619	11.6533
S45176_SI	FBgn0050389	CG30389	2R	17037770	17038428	13.2511	6.84953
F45591_SI	FBgn0050404	Tango11	2R	17606586	17607350	14.0097	3.2339
S47949_SI	FBgn0050424	CG30424	2R	20852797	20853311	35.6002	13.3463
S41538_SI	FBgn0050466	CG30466	2R	11459183	11460262	3.14278	0.997604
S36229_SI	FBgn0050493	CG30493	2R	3590446	3591006	21.6525	10.4813
S36226_SI	FBgn0050496	CG30496	2R	3587005	3589383	2.55332	0.964682
F36280_SI	FBgn0050497	CG30497	2R	3624524	3629425	58.4501	41.6945
F61117_SI	FBgn0051064	CG31064	3R	23056491	23057921	82.8619	61.0932
S50663_SI	FBgn0051100	CG31100	3R	4821378	4822751	6.98108	3.41227
S52305_SI	FBgn0051116	ClC-a	3R	7629438	7630331	3.57211	0.87845
F58997_SI	FBgn0051140	CG31140	3R	19791522	19792424	9.73512	4.08112
F58259_SI	FBgn0051151	wge	3R	18540256	18542389	6.24827	2.77453
F58157_SI	FBgn0051158	Efa6	3R	18431540	18433030	12.1794	6.6159
S56328_SI	FBgn0051221	CG31221	3R	15266425	15266553	26.7399	6.63922
S55948_SI	FBgn0051224	CG31224	3R	14479013	14481670	5.56949	2.42052
F51125_SI	FBgn0051352	Unc-115a	3R	5521004	5521245	38.0411	19.9451
F62089_SI	FBgn0051427	CG31427	3R	25064552	25065073	6.36421	1.99827
S50413_SI	FBgn0051450	mRpS18A	3R	4387639	4388037	51.1755	30.5909
F59014_SI	FBgn0051451	CR31451	3R	19809225	19810787	451.812	353.001
S51697_SI	FBgn0051467	CG31467	3R	6530892	6532585	3.06728	0.884866
S49038_SI	FBgn0051548	CG31548	3R	1461623	1462574	28.91	20.9949
S48864_SI	FBgn0051550	CG31550	3R	1311265	1311902	8.62198	4.24125
F11372_SI	FBgn0051619	CG31619	2L	21725068	21725445	12.946	6.67614
S11073_SI	FBgn0051626	CG31626	2L	21232495	21233499	7.38966	3.21291
S11022_SI	FBgn0051627	CG31627	2L	21173899	21174179	8.82115	3.91925
S3938_SI	FBgn0051632	sens-2	2L	6837764	6838995	5.14956	1.1808
S3768_SI	FBgn0051636	CG31636	2L	6656459	6656933	15.3116	3.42414
S3678_SI	FBgn0051638	CG31638	2L	6496057	6496988	56.4506	28.8
S3478_SI	FBgn0051641	stai	2L	6122005	6122190	76.5814	30.6885
F10827_SI	FBgn0051676	CG31676	2L	20840750	20841044	10.9427	4.34019
S6217_SI	FBgn0051716	Cnot4	2L	10399768	10400679	33.271	18.3203
F33746_SI	FBgn0051998	CG31998	4	217301	222009	5.74725	3.82047
S33768_SI	FBgn0051999	CG31999	4	244183	244512	4.87667	1.42128
S33700_SI	FBgn0052000	CG32000	4	158433	158936	21.3947	11.0573
S33704_SI	FBgn0052000	CG32000	4	162826	163749	161.521	123.416
S34204_SI	FBgn0052016	CG32016	4	974646	974852	25.9701	4.95145
S27344_SI	FBgn0052064	S-Lap4	3L	10483961	10486034	10.9109	0.603256
F27408_SI	FBgn0052066	CG32066	3L	10633386	10634565	29.3353	17.6962
S30805_SI	FBgn0052179	Krn	3L	17642662	17643726	12.4401	7.3506
S31923_SI	FBgn0052220	Csas	3L	19981762	19981952	15.6885	4.78428
F24133_SI	FBgn0052250	CG32250	3L	4318755	4319122	9.82942	3.67157
F23152_SI	FBgn0052296	Mrtf	3L	2717615	2724058	3.76568	2.09734
S33457_SI	FBgn0052350	CG32350	3L	23140756	23143599	4.92947	2.41901
S24867_SI	FBgn0052406	CG32406	3L	6018518	6019417	52.009	31.5454
F32345_SI	FBgn0052425	CG32425	3L	20503130	20504158	66.8495	41.7724
S32348_SI	FBgn0052425	CG32425	3L	20506238	20507207	124.242	100.371
S32775_SI	FBgn0052436	CG32436	3L	21346209	21348149	4.66893	0.707032
S53158_SI	FBgn0052473	CG32473	3R	9135868	9136830	7.28657	1.67078
S21041_SI	FBgn0052506	CG32506	X	20334214	20335265	6.85997	2.93003
F21199_SI	FBgn0052512	CG32512	X	20933304	20934442	6.2352	2.18119
S21203_SI	FBgn0052512	CG32512	X	20937627	20938567	6.04016	0.899988
F20817_SI	FBgn0052529	Hers	X	19798772	19802141	47.3075	30.6364
S20814_SI	FBgn0052529	Hers	X	19795901	19798251	5.17591	2.32749
S17672_SI	FBgn0052626	CG32626	X	13725373	13725667	117.488	90.6111
S17673_SI	FBgn0052626	CG32626	X	13725735	13726189	70.2884	48.9643
S17677_SI	FBgn0052626	CG32626	X	13729411	13730398	10.8057	5.31808
F15795_SI	FBgn0052694	CG32694	X	9893577	9897039	2.43726	1.02219
S15796_SI	FBgn0052694	CG32694	X	9898425	9898792	7.22469	2.14965
S15799_SI	FBgn0052694	CG32694	X	9899706	9900915	10.0052	5.4494
F13848_SI	FBgn0052758	CG32758	X	5613554	5615729	38.2475	26.4612
F12097_SI	FBgn0052813	CG32813	X	1284282	1286876	7.72576	4.58172
S36663_SI	FBgn0053087	LRP1	2R	4100971	4102729	2.10514	0.919006
F59094_SI	FBgn0053100	4EHP	3R	19890199	19893786	122.509	96.7375
S38480_SI	FBgn0053144	CG33144	2R	6642414	6643907	17.3466	10.1997
S43716_SI	FBgn0053147	Hs3st-A	2R	14605619	14606061	6.4973	1.8639
S40337_SI	FBgn0053156	CG33156	2R	9436459	9437041	17.8086	7.86404
S18685_SI	FBgn0053180	Ranbp16	X	15824356	15824915	9.7155	3.25978
F15169_SI	FBgn0053181	CG33181	X	8409756	8411062	87.2016	73.6769
F49478_SI	FBgn0053202	dpr11	3R	2354891	2357505	34.2232	23.1835
F54381_SI	FBgn0053207	pxb	3R	11512318	11516235	4.77631	2.5235
S33792_SI	FBgn0053481	dpr7	4	270416	270603	111.186	81.9918
S1167_SI	FBgn0053516	dpr3	2L	2061975	2062299	9.68741	3.372
F24845_SI	FBgn0053523	CG33523	3L	5922204	5923220	65.6246	31.0134
S55642_SI	FBgn0053547	Rim	3R	13716616	13717229	9.05788	3.01592
S25383_SI	FBgn0053556	form3	3L	7111356	7112374	11.6419	4.95137
S25384_SI	FBgn0053556	form3	3L	7112436	7112786	25.2362	6.17245
F20007_SI	FBgn0053639	CG33639	X	18119130	18120109	23.9005	12.9692
S34408_SI	FBgn0053653	Caps	4	1254497	1254609	38.2711	13.083
S34414_SI	FBgn0053653	Caps	4	1268755	1269135	89.9211	46.2356
S34416_SI	FBgn0053653	Caps	4	1274651	1275485	88.0649	49.8714
S48125_SI	FBgn0058178	CG40178	3LHet	1315895	1316109	14.3746	4.65387
S34506_SI	FBgn0058196	Maf1	U	1092214	1092491	136.317	99.2411
S8975_SI	FBgn0062978	CG31808	2L	16704286	16705789	440.96	339.254
S43511_SI	FBgn0063493	GstE7	2R	14294429	14295193	8.9488	5.37749
S43505_SI	FBgn0063497	GstE3	2R	14288218	14288972	41.1185	28.6115
S43504_SI	FBgn0063498	GstE2	2R	14286991	14287880	14.9935	4.73451
S56860_SI	FBgn0067783	att-ORFA	3R	16383129	16383389	10.2143	2.38211
S52668_SI	FBgn0082831	pps	3R	8243763	8245703	15.1177	7.22597
S40965_SI	FBgn0083123	Uhg5	2R	10510450	10510509	43.9533	15.5551
F2812_SI	FBgn0083962	CG34126	2L	4991561	4992702	38.0472	25.2174
S2809_SI	FBgn0083962	CG34126	2L	4990908	4991082	21.4099	4.60428
S2810_SI	FBgn0083962	CG34126	2L	4991145	4991262	30.0492	9.90473
S21088_SI	FBgn0083981	RunxA	X	20461279	20464177	5.48351	2.74404
S62904_SI	FBgn0083991	CG34155	3R	26380276	26382671	30.8157	19.7453
S38691_SI	FBgn0085256	CG34227	2R	7135631	7136115	105.985	62.4147
S30703_SI	FBgn0085279	CG34250	3L	17469322	17469651	38.4557	25.0454
S53424_SI	FBgn0085412	CG34383	3R	9588423	9590389	65.5499	48.1491
S50042_SI	FBgn0085413	CG34384	3R	3677306	3678501	5.67535	1.92862
F35419_SI	FBgn0085421	Epac	2R	2647220	2650279	111.612	76.1668
S1822_SI	FBgn0085422	CG34393	2L	3185272	3185536	16.0058	6.23419
F47884_SI	FBgn0085434	NaCP60E	2R	20792493	20792904	9.61435	3.37208
S37643_SI	FBgn0085436	Not1	2R	5460423	5461205	9.18497	3.01585
F15896_SI	FBgn0085437	CG34408	X	10123616	10124122	56.6168	37.8016
S16005_SI	FBgn0085443	spri	X	10392247	10393690	2.08316	0.625021
F24708_SI	FBgn0085447	sif	3L	5733204	5739500	20.1065	14.4254
S24684_SI	FBgn0085447	sif	3L	5671640	5672287	5.58973	1.72503
F4579_SI	FBgn0085450	Snoo	2L	7891310	7896754	12.508	8.1764
S46608_SI	FBgn0085453	CG34424	2R	19246742	19247119	14.7984	6.00382
S26777_SI	FBgn0085484	CG34455	3L	9354109	9355142	35.8602	21.1234
S34669_SI	FBgn0085757	CR40621	U	9411518	9412651	176.977	72.0323
S27821_SI	FBgn0086254	CG6084	3L	11613635	11613765	112.51	54.4989
S27823_SI	FBgn0086254	CG6084	3L	11614314	11614522	133.159	52.4372
S62631_SI	FBgn0086355	Tpi	3R	25958703	25959170	368.288	312.881
S44052_SI	FBgn0086358	Tab2	2R	15186675	15188304	4.71745	2.27996
S51445_SI	FBgn0086359	Invadolysin	3R	5970390	5971254	4.47168	2.69532
S63252_SI	FBgn0086362	spn-F	3R	27081760	27082381	21.1051	13.5207
F15489_SI	FBgn0086367	t	X	9111688	9112562	63.6432	30.8613
S32817_SI	FBgn0086377	Syx7	3L	21440656	21441228	96.2507	65.666
S63664_SI	FBgn0086378	Alg-2	3RHet	1894569	1895349	16.1542	7.42992
F9999_SI	FBgn0086442	mib2	2L	19039041	19041541	31.3171	24.317
S50461_SI	FBgn0086679	p	3R	4486625	4488703	47.2776	36.3614
S29395_SI	FBgn0086690	cp309	3L	15059341	15060078	71.253	38.1559
F28859_SI	FBgn0086708	stv	3L	13474133	13475469	19.7382	9.77136
S55194_SI	FBgn0086736	GckIII	3R	12911235	12913710	25.6141	16.1819
F40271_SI	FBgn0086757	cbs	2R	9340296	9340535	24.8017	7.90801
S48934_SI	FBgn0086768	Pcmt	3R	1378545	1378767	68.1211	38.9842
F20462_SI	FBgn0086778	gfA	X	19223773	19223966	34.8409	18.8121
F20469_SI	FBgn0086778	gfA	X	19236315	19236632	7.59794	2.79234
S36958_SI	FBgn0086784	stmA	2R	4618254	4619117	89.4836	59.6592
S36961_SI	FBgn0086784	stmA	2R	4619665	4619910	39.3484	13.2508
S36965_SI	FBgn0086784	stmA	2R	4621297	4621809	18.8879	8.0653
S13138_SI	FBgn0086899	tlk	X	3677710	3678474	8.65228	3.06615
S302_SI	FBgn0086902	kis	2L	210735	214942	96.3434	65.0429
S303_SI	FBgn0086902	kis	2L	215034	215676	25.8681	14.7264
S8977_SI	FBgn0086907	Cyt-c-d	2L	16719126	16719635	7.50265	2.36593
S9784_SI	FBgn0086909	CG31751	2L	18682445	18683717	47.4913	26.8248
F32746_SI	FBgn0086913	Rab26	3L	21311874	21313731	16.3917	10.4152
F45765_SI	FBgn0243516	Vrp1	2R	17995086	17996285	22.2239	14.1631
S49721_SI	FBgn0250732	gfzf	3R	2973400	2975354	4.00356	2.09916
F48990_SI	FBgn0250753	exba	3R	1421086	1421844	300.791	253.516
S48996_SI	FBgn0250753	exba	3R	1422994	1423237	158.754	118.97
S10776_SI	FBgn0250785	vari	2L	20790125	20790335	15.4307	6.27768
S19687_SI	FBgn0250788	beta-Spec	X	17555022	17561265	20.4459	14.0301
S12111_SI	FBgn0259108	futsch	X	1342880	1345400	146.286	107.523
S18732_SI	FBgn0259110	mmd	X	15860502	15861263	28.585	18.8322
F16974_SI	FBgn0259143	CG42258	X	12370352	12372464	105.389	78.1423
S60533_SI	FBgn0259146	CG42261	3R	21803867	21808458	12.6068	8.37768
F27096_SI	FBgn0259163	CG42268	3L	9731211	9731378	56.0985	21.843
S27091_SI	FBgn0259163	CG42268	3L	9727112	9728389	158.87	122.312
S27102_SI	FBgn0259163	CG42268	3L	9740235	9741168	21.3322	10.6722
S27103_SI	FBgn0259163	CG42268	3L	9741226	9742175	9.44333	4.55979
F17124_SI	FBgn0259171	Pde9	X	12679596	12686996	34.9185	23.9056
S17134_SI	FBgn0259171	Pde9	X	12762261	12762804	29.2521	18.3278
F7345_SI	FBgn0259176	bun	2L	12455540	12458223	320.728	252.521
S47542_SI	FBgn0259210	prom	2R	20303705	20303788	25.5504	4.508
F43228_SI	FBgn0259211	grh	2R	13711070	13711256	14.6978	5.37429
S33855_SI	FBgn0259214	PMCA	4	372807	373216	13.2985	4.35407
F40175_SI	FBgn0259219	CG42319	2R	9151305	9151832	7.3879	2.43486
S57019_SI	FBgn0259222	CG42322	3R	16575463	16575552	19.7254	5.82624
F37594_SI	FBgn0259234	Camta	2R	5365048	5367581	60.2637	41.7321
F32644_SI	FBgn0259239	CG42337	3L	21176413	21178118	34.6884	24.109
F32462_SI	FBgn0259243	Pka-R1	3L	20809218	20809933	3.6174	1.32068
F54933_SI	FBgn0259244	CG42342	3R	12395966	12397085	32.5557	19.8973
S37601_SI	FBgn0259246	brp	2R	5392509	5392973	14.9945	5.02912
S37621_SI	FBgn0259246	brp	2R	5423657	5424099	22.3555	10.3936
S37623_SI	FBgn0259246	brp	2R	5424518	5424581	34.0475	9.44352
S27780_SI	FBgn0259481	Mob2	3L	11534878	11535934	5.10909	1.4049
S47701_SI	FBgn0259707	CG42361	2R	20495216	20495607	17.7213	8.59645
F51821_SI	FBgn0259740	CG42394	3R	6677007	6677510	46.4146	25.9914
F32726_SI	FBgn0259785	pzg	3L	21282706	21283410	42.3506	27.6566
F42235_SI	FBgn0259795	loopin-1	2R	12422448	12424591	11.3555	1.03584
S34996_SI	FBgn0259978	vlc	2R	1591940	1592944	25.9603	14.0136
S7809_SI	FBgn0259984	kuz	2L	13610056	13610578	6.71875	2.16701
F13753_SI	FBgn0259994	CG42492	X	5519709	5523057	50.5557	35.9349
S13755_SI	FBgn0259994	CG42492	X	5524057	5525528	12.9004	8.31006
F56379_SI	FBgn0260003	Dys	3R	15420222	15423010	30.6156	21.3019
S50067_SI	FBgn0260005	wtrw	3R	3724980	3726869	39.1663	28.3115
S39199_SI	FBgn0260012	pds5	2R	7919702	7919967	7.38524	2.07321
S26309_SI	FBgn0260442	rhea	3L	8561911	8562101	23.2458	6.32971
S4288_SI	FBgn0260486	Ziz	2L	7474295	7474505	23.598	6.96661
S58900_SI	FBgn0260634	eIF4G2	3R	19635550	19638307	24.5205	15.782
S58901_SI	FBgn0260634	eIF4G2	3R	19638422	19639536	10.3343	6.70774
F52398_SI	FBgn0260743	CG18347	3R	7796753	7797408	108.134	82.6899
S15514_SI	FBgn0260789	mxc	X	9131522	9132224	7.23287	2.5158
S48550_SI	FBgn0260794	ctrip	3R	614096	614297	25.1937	5.77429
S27621_SI	FBgn0260795	CG42575	3L	11126767	11127763	141.63	95.5338
S34737_SI	FBgn0260798	Gprk1	2R	223882	224088	96.6456	50.9534
S34763_SI	FBgn0260799	p120ctn	2R	495864	496997	151.171	106.921
S57733_SI	FBgn0260940	lsn	3R	17690890	17691469	8.6081	4.08094
F28223_SI	FBgn0260941	app	3L	12201959	12205867	5.5722	3.31382
F28548_SI	FBgn0260945	Atg1	3L	12777529	12778513	89.2614	54.7192
S14876_SI	FBgn0260970	CG42593	X	7844896	7845677	9.16268	2.70115
S37948_SI	FBgn0261014	TER94	2R	5878165	5880201	11.2944	6.73652
S37950_SI	FBgn0261014	TER94	2R	5880489	5881064	111.974	76.527
F40437_SI	FBgn0261041	stj	2R	9705393	9707076	64.5811	46.2583
S51808_SI	FBgn0261053	Cad86C	3R	6663579	6664372	1.47127	0.424013
S50350_SI	FBgn0261108	Atg13	3R	4175537	4178539	16.2547	10.8703
F56079_SI	FBgn0261113	Xrp1	3R	14751627	14752711	216.931	191.796
F49680_SI	FBgn0261238	Alh	3R	2924548	2926267	6.94161	4.27028
F26449_SI	FBgn0261259	Fhos	3L	8783685	8784546	6.77542	3.51536
S23969_SI	FBgn0261274	Ero1L	3L	4173338	4173789	30.0854	17.6216
S8969_SI	FBgn0261278	grp	2L	16698139	16698348	21.135	14.0087
S58018_SI	FBgn0261279	lqfR	3R	18239242	18239999	7.34453	2.07608
S56172_SI	FBgn0261285	Ppcs	3R	14964776	14967365	52.2866	36.7611
S36015_SI	FBgn0261397	didum	2R	3391334	3392220	3.84633	1.91864
S36023_SI	FBgn0261397	didum	2R	3394941	3395165	51.2613	28.9142
S17231_SI	FBgn0261524	lic	X	12987193	12988019	42.0207	23.6663
F56776_SI	FBgn0261550	CG42668	3R	16148937	16149918	100.362	64.7363
F22987_SI	FBgn0261551	CG42669	3L	2442436	2442960	19.3776	6.82105
F50897_SI	FBgn0261552	ps	3R	5271691	5281222	132.11	103.746
S27693_SI	FBgn0261553	CG42671	3L	11209686	11210382	3.90051	1.25183
S32030_SI	FBgn0261556	CG42674	3L	20142714	20144990	28.1691	16.795
S32033_SI	FBgn0261556	CG42674	3L	20146569	20147244	9.64342	1.99471
S30453_SI	FBgn0261565	Lmpt	3L	16914537	16915587	43.2116	25.5737
S19728_SI	FBgn0261570	CG42684	X	17641001	17644519	14.3507	9.87339
S31955_SI	FBgn0261574	kug	3L	20001900	20005352	2.42541	1.08934
S31961_SI	FBgn0261574	kug	3L	20006618	20007626	5.22681	1.43647
S36719_SI	FBgn0261588	pdm3	2R	4277685	4278951	7.39196	2.88189
S36725_SI	FBgn0261588	pdm3	2R	4282940	4283785	54.1926	39.1189
F15706_SI	FBgn0261617	nej	X	9571148	9575242	4.83047	2.63844
S61590_SI	FBgn0261618	larp	3R	24147095	24149208	12.3347	5.51749
S9175_SI	FBgn0261671	tweek	2L	16906577	16907438	4.36355	1.58885
S15981_SI	FBgn0261710	nocte	X	10359618	10365571	11.5755	5.36701
S22713_SI	FBgn0261723	Dbx	3L	1932654	1933603	8.31015	2.59979
F19166_SI	FBgn0261791	SmG	X	16533843	16534063	98.2832	45.9217
F20780_SI	FBgn0261811	pico	X	19724248	19727268	18.4368	10.0639
S40883_SI	FBgn0261823	Asx	2R	10395891	10397288	5.21141	2.98909
S30535_SI	FBgn0261872	scaf6	3L	17030806	17030973	59.879	26.1935
S12788_SI	FBgn0261922	PI4KIIIalpha	X	2525398	2526314	39.1205	23.6957
S51515_SI	FBgn0261928	CG42795	3R	6076650	6076999	165.224	97.35
F25230_SI	FBgn0261934	dikar	3L	6721900	6726167	25.1476	14.6292
S14233_SI	FBgn0261955	kdn	X	6252935	6253912	21.4777	12.0403
S21831_SI	FBgn0261985	Ptpmeg	3L	352838	353687	8.25598	3.71155
S52166_SI	FBgn0262081	Csk	3R	7459000	7460718	94.1703	65.6202
S136_SI	FBgn0262124	uex	2RHet	3154633	3155278	7.81723	3.52441
S7282_SI	FBgn0262475	bru-2	2L	12396293	12397528	17.555	11.0099
F54278_SI	FBgn0262483	Rbp	3R	11224835	11228265	93.0498	63.4729
S54274_SI	FBgn0262483	Rbp	3R	11216848	11217465	9.12155	1.80839
F42131_SI	FBgn0262511	Vha44	2R	12212318	12213569	262.44	213.889
S41565_SI	FBgn0262512	Vha14-1	2R	11566931	11567589	221.564	155.719
S37419_SI	FBgn0262515	VhaAC45	2R	5095588	5095849	24.3241	7.96143
S31572_SI	FBgn0262517	l(3)76BDr	3L	19540899	19541174	12.4174	3.38121
F31836_SI	FBgn0262519	Mi-2	3L	19881332	19881578	8.09254	2.39298
S25920_SI	FBgn0262579	Ect4	3L	8092246	8092636	18.4886	5.07593
S25923_SI	FBgn0262579	Ect4	3L	8095993	8097918	14.561	8.32216
S50608_SI	FBgn0262614	pyd	3R	4660079	4660671	56.6315	28.7503
S50609_SI	FBgn0262614	pyd	3R	4660999	4661232	69.5074	42.6271
S33882_SI	FBgn0262636	Lin29	4	402749	403034	15.3942	2.6279
F35275_SI	FBgn0262736	Vha16-1	2R	2519532	2519889	15.6507	7.74468
F33109_SI	FBgn0262737	mub	3L	21918280	21925802	113.75	88.6224
F16438_SI	FBgn0262740	Evi5	X	11324556	11327450	71.0824	57.0197
F24292_SI	FBgn0262870	axo	3L	4636609	4637757	51.8829	25.9882
S55302_SI	FBgn0262871	lute	3R	13214165	13215987	79.1318	57.2102
S52007_SI	FBgn0262972	CR43283	3R	7073353	7076655	1.78608	0.587333
S16033_SI	FBgn0263072	CG43347	X	10504854	10506469	4.56242	1.23799
F24710_SI	FBgn0263106	DnaJ-1	3L	5743129	5745289	63.9634	43.6404
S35238_SI	FBgn0263144	bin3	2R	2122274	2123564	2.15627	0.974695
S35240_SI	FBgn0263144	bin3	2R	2125108	2126177	13.8828	8.24914
F42922_SI	FBgn0263197	Patronin	2R	13412209	13413921	8.02905	4.03511
F10009_SI	FBgn0263198	Acn	2L	19047914	19048817	48.8447	33.1073
S26582_SI	FBgn0263199	Galk	3L	8976632	8976836	79.9162	47.0019
F50457_SI	FBgn0263231	bel	3R	4480697	4481628	128.938	79.8533
F50458_SI	FBgn0263231	bel	3R	4481700	4483565	28.3705	13.8275
S35996_SI	FBgn0263240	Coop	2R	3378341	3379386	13.1427	6.49456
S19697_SI	FBgn0263258	chas	X	17566491	17568247	25.8114	16.6098
S60758_SI	FBgn0263289	scrib	3R	22410022	22413908	3.8542	1.59891
F48502_SI	FBgn0263346	CG43427	3R	535899	536098	42.6058	19.7258
S48499_SI	FBgn0263346	CG43427	3R	532748	533828	12.5972	7.24994
S48500_SI	FBgn0263346	CG43427	3R	534398	534771	11.1422	1.98302
S26223_SI	FBgn0263352	Unr	3L	8430608	8431155	83.7133	56.3477
S7778_SI	FBgn0263354	CG42784	2L	13497741	13497900	25.6726	6.98649
S44169_SI	FBgn0263391	hts	2R	15289202	15292929	1.42266	0.355116
S40755_SI	FBgn0263397	Ih	2R	10179257	10179420	45.9004	15.7164
F59295_SI	FBgn0263398	CG6364	3R	20117234	20118452	35.9745	28.3181
F26693_SI	FBgn0263456	nwk	3L	9136627	9138793	271.588	197.925
S15616_SI	FBgn0263508	CR43497	X	9396859	9399060	49.7752	39.0757
S38558_SI	FBgn0263510	nclb	2R	6763253	6764801	7.18681	3.8607
S36617_SI	FBgn0263593	Lpin	2R	4030148	4030579	9.90691	2.90276
S7505_SI	FBgn0263598	Vha68-2	2L	12977977	12978607	86.6732	52.4573
S29797_SI	FBgn0263599	l(3)72Ab	3L	15955215	15959958	2.93506	1.65257
S16197_SI	FBgn0263705	Myo10A	X	10824970	10825404	21.9694	12.2307
S16207_SI	FBgn0263705	Myo10A	X	10857333	10858079	43.569	25.7364
S19600_SI	FBgn0263706	CG43658	X	17400619	17401122	14.5557	4.46512
S10463_SI	FBgn0263873	sick	2L	19957333	19958424	99.9386	68.877
S26475_SI	FBgn0263930	dally	3L	8820605	8821603	19.3384	13.3634
S426_SI	FBgn0263933	ebi	2L	415512	416710	5.0105	1.42979
S63661_SI	FBgn0263977	Tim17b	3RHet	1813575	1814045	232.066	180.665
F41425_SI	FBgn0263980	CG43729	2R	11312312	11314132	2.55329	0.794619
S41431_SI	FBgn0263980	CG43729	2R	11343940	11344064	29.0836	4.2054
S41440_SI	FBgn0263980	CG43729	2R	11354354	11358596	46.461	30.195
F14525_SI	FBgn0263993	CG43736	X	6772579	6775258	17.4765	9.27158
S55670_SI	FBgn0263995	cpo	3R	13836819	13837435	14.8627	6.85016
S28885_SI	FBgn0264001	bru-3	3L	13515293	13518310	98.0403	70.4102
S4334_SI	FBgn0264087	Slob	2L	7648747	7648889	66.46	31.1084
S4341_SI	FBgn0264087	Slob	2L	7655054	7655221	22.0511	6.86536
S19093_SI	FBgn0264255	para	X	16400004	16400280	14.0783	6.81222
F14582_SI	FBgn0264270	Sxl	X	6976954	6978852	24.0853	9.56845
F57411_SI	FBgn0264357	SNF4Agamma	3R	17037470	17039991	45.5691	31.1831
S33445_SI	FBgn0264492	CkIIalpha	3L	23095222	23096560	57.2718	41.6461
S53504_SI	FBgn0264493	rdx	3R	9795330	9795508	13.9665	4.47749
S49449_SI	FBgn0264495	gpp	3R	2265309	2268947	7.02588	3.50069
F16186_SI	FBgn0264502	CG43901	X	10813868	10817469	47.3695	34.8808
S16990_SI	FBgn0264542	CG43921	X	12413689	12415855	5.98064	2.96676
S16991_SI	FBgn0264542	CG43921	X	12415942	12416759	13.4642	3.36814
S39406_SI	FBgn0264560	garz	2R	8217255	8218485	4.45624	1.53655
S39410_SI	FBgn0264560	garz	2R	8220300	8221365	54.6266	41.9341
F12648_SI	FBgn0264598	PsGEF	X	2270046	2273249	11.2697	7.1484
F23149_SI	FBgn0264606	Fife	3L	2689489	2689938	4.54374	1.55828
S23137_SI	FBgn0264606	Fife	3L	2664918	2665381	23.2171	9.59441
S34249_SI	FBgn0264607	CaMKII	4	1058272	1058366	37.3962	15.0678
S34255_SI	FBgn0264607	CaMKII	4	1068079	1068201	21.0721	5.4625
S23914_SI	FBgn0264693	ens	3L	4125578	4125808	36.5018	13.8253
S21753_SI	FBgn0264707	RhoGEF3	3L	286598	288474	3.11453	0.930559
S33891_SI	FBgn0264794	CR44024	4	450123	452395	6.61353	3.95449
S4663_SI	FBgn0264800	Mcr	2L	8075920	8079667	2.12069	0.964821
F7036_SI	FBgn0264815	Pde1c	2L	11814256	11816706	112.527	82.8434
F415_SI	FBgn0264855	AP-2alpha	2L	408030	409465	200.332	143.823
S416_SI	FBgn0264855	AP-2alpha	2L	409532	409736	29.4196	10.8397
S4305_SI	FBgn0264895	RapGAP1	2L	7497805	7499180	104.805	65.1183
S4306_SI	FBgn0264895	RapGAP1	2L	7499266	7499754	19.5965	10.2339
S48534_SI	FBgn0264907	CG44098	3R	583265	584133	10.0079	3.28103
F35102_SI	FBgn0264959	Src42A	2R	1898908	1900300	25.8841	12.3981
S35099_SI	FBgn0264959	Src42A	2R	1898115	1898273	15.0649	4.6297
F17687_SI	FBgn0264981	mamo	X	13764353	13765301	8.84238	3.2282
S46853_SI	FBgn0265052	St3	2R	19574955	19575503	55.5918	39.2895
S26188_SI	FBgn0265102	Oseg1	3L	8400622	8400899	11.9156	4.75515
F45728_SI	FBgn0265192	Snp	2R	17948455	17949086	24.5077	12.7817
F7514_SI	FBgn0265262	Vha68-1	2L	13000770	13001504	778.197	664.119
S14994_SI	FBgn0265464	Traf6	X	8048632	8051419	12.5416	8.56627
F42772_SI	FBgn0265487	mbl	2R	13249485	13252891	5.04438	2.24599
F38125_SI	FBgn0265512	mlt	2R	6043421	6046436	55.3147	40.9888
F41894_SI	FBgn0265605	Ric	2R	11994945	11996779	284.985	227.455
S39983_SI	FBgn0265623	Su(z)2	2R	8888432	8891888	4.1222	1.25999
F17561_SI	FBgn0265726	NnaD	X	13607457	13608468	12.4141	5.18582
S3543_SI	FBgn0265778	PDZ-GEF	2L	6325713	6329487	4.03213	1.74122
S22750_SI	FBgn0265988	mv	3L	1956459	1957445	4.48589	1.26149
F41615_SI	FBgn0265991	Zasp52	2R	11652628	11657056	2.01033	1.0237
F41618_SI	FBgn0265991	Zasp52	2R	11661061	11661471	7.44152	1.56235
F61884_SI	FBgn0265998	Doa	3R	24747337	24748494	131.602	95.0278
F13548_SI	FBgn0266000	CG44774	X	4815711	4822165	4.86437	2.52335
S13549_SI	FBgn0266000	CG44774	X	4822250	4823341	22.3844	12.8716

## Sheet: Higher FemaleTRAP exons 415 
Exon ID	Gene	Symbol	Chromosome	Start	End	TRAP Male Mean RPKM	TRAP Female Mean RPKM
S12573_SI	FBgn0000377	crn	X	2141627	2143802	6.38758	10.7047		Higher Female TRAP exons 415
S10354_SI	FBgn0000464	Lar	2L	19644474	19644635	5.38726	16.9793		All of the exons that are differentially expressed between Male TRAP and Female TRAP using a FDR corrected p-value cut-off of <0.20 and mean RPKM of Female TRAP was greater than mean RPKM of Male TRAP (415 exons)
S12999_SI	FBgn0000479	dnc	X	3139106	3140228	8.79924	12.6548
F50106_SI	FBgn0000504	dsx	3R	3756890	3761375	0.315093	2.19677
F39115_SI	FBgn0000556	Ef1alpha48D	2R	7781060	7783267	935.791	1357.32
S21375_SI	FBgn0001565	Hlc	X	21256545	21257318	121.737	153.894
S17597_SI	FBgn0001612	l(1)dd4	X	13636349	13637767	0.679704	5.18411
S21572_SI	FBgn0002564	Lsp1gamma	3L	66787	68995	1.32548	5.32627
S19465_SI	FBgn0002590	RpS5a	X	17039049	17039165	612.404	873.585
F429_SI	FBgn0002593	RpLP1	2L	420292	420864	917.629	1383.65
S428_SI	FBgn0002593	RpLP1	2L	419952	420146	752.339	1015.22
F62592_SI	FBgn0002626	RpL32	3R	25870951	25871346	708.38	971.296
S63623_SI	FBgn0002780	mod	3R	27878968	27879277	7.76714	19.9528
F9542_SI	FBgn0002939	ninaD	2L	18082224	18083096	2.35919	6.41323
S29947_SI	FBgn0003076	Pgm	3L	16121195	16121441	25.5629	36.5638
S42524_SI	FBgn0003091	Pkc53E	2R	12812632	12813250	1.3084	2.63625
S42537_SI	FBgn0003091	Pkc53E	2R	12828406	12828562	7.93916	23.7082
S61672_SI	FBgn0003137	Ppn	3R	24346387	24347020	45.4808	85.3758
S61675_SI	FBgn0003137	Ppn	3R	24347537	24347953	6.31868	11.7848
S56063_SI	FBgn0003248	Rh2	3R	14725395	14726311	65.2692	81.0139
S56710_SI	FBgn0003249	Rh3	3R	15906782	15908172	147.422	200.953
S30423_SI	FBgn0003250	Rh4	3L	16845627	16846339	320.013	380.051
S42276_SI	FBgn0003274	RpLP2	2R	12473634	12474237	1285.78	1855.79
S61486_SI	FBgn0003279	RpL4	3R	23749862	23750610	597.946	811.046
S10575_SI	FBgn0003475	spir	2L	20345906	20346244	10.3384	18.3132
S4860_SI	FBgn0003502	Btk29A	2L	8260698	8260831	5.86668	20.2354
F12153_SI	FBgn0003517	sta	X	1376706	1377056	436.292	576.801
S12151_SI	FBgn0003517	sta	X	1375830	1376513	1031.16	1571.49
S62446_SI	FBgn0003861	trp	3R	25741549	25741709	366.22	526.72
S62448_SI	FBgn0003861	trp	3R	25742142	25742361	283.118	424.464
S57697_SI	FBgn0003867	tsl	3R	17605274	17605505	4.38083	18.3313
S6239_SI	FBgn0003942	RpS27A	2L	10409711	10410051	1347.58	1715.15
S16189_SI	FBgn0003965	v	X	10818381	10818514	12.0849	28.9734
S16192_SI	FBgn0003965	v	X	10819438	10819664	25.5679	50.9618
S12915_SI	FBgn0003996	w	X	2684632	2685376	135.986	300.394
S12916_SI	FBgn0003996	w	X	2685447	2685578	106.207	171.686
S12917_SI	FBgn0003996	w	X	2685782	2686097	87.9593	132.876
S12918_SI	FBgn0003996	w	X	2686159	2686813	31.7267	63.188
S12919_SI	FBgn0003996	w	X	2686888	2687161	26.3852	53.1087
S12920_SI	FBgn0003996	w	X	2690270	2690499	19.251	48.7882
S15822_SI	FBgn0004045	Yp1	X	9947885	9948169	35.5243	542.137
S15823_SI	FBgn0004045	Yp1	X	9948247	9949531	117.477	3261.38
S17610_SI	FBgn0004047	Yp3	X	13653578	13653839	38.8819	755.856
S17611_SI	FBgn0004047	Yp3	X	13653902	13654284	44.6451	1174.85
S17612_SI	FBgn0004047	Yp3	X	13654357	13655200	73.322	2637.02
S14860_SI	FBgn0004404	RpS14b	X	7829208	7829472	137.814	178.691
S14861_SI	FBgn0004404	RpS14b	X	7829532	7829825	349.158	445.304
F55906_SI	FBgn0004652	fru	3R	14339173	14341065	0.945951	14.25
S55894_SI	FBgn0004652	fru	3R	14258286	14258540	3.56933	10.7837
S55895_SI	FBgn0004652	fru	3R	14259957	14260784	7.80907	14.636
S55896_SI	FBgn0004652	fru	3R	14261092	14261292	4.51214	20.1795
S5659_SI	FBgn0004867	RpS2	2L	9896265	9897131	1047.99	1525.26
S28405_SI	FBgn0004926	eIF-2beta	3L	12519086	12519485	32.0743	46.6872
S225_SI	FBgn0005278	Sam-S	2L	108588	108809	14.3629	44.2759
F15820_SI	FBgn0005391	Yp2	X	9944984	9946313	56.834	1523.02
F15821_SI	FBgn0005391	Yp2	X	9946382	9946669	31.8564	474.074
S5881_SI	FBgn0005593	RpL7	2L	10201599	10202145	968.577	1351.11
F59069_SI	FBgn0005649	Rox8	3R	19871160	19872213	6.86192	12.8067
S61441_SI	FBgn0005659	Ets98B	3R	23562260	23562855	7.83055	16.924
S34102_SI	FBgn0005666	bt	4	771196	772095	1.10819	2.72464
S4937_SI	FBgn0010265	RpS13	2L	8363699	8364125	954.951	1180.97
S30482_SI	FBgn0010352	Nc73EF	3L	16955576	16955987	9.67862	27.8913
F26918_SI	FBgn0010408	RpS9	3L	9503382	9503751	438.74	594.694
S42955_SI	FBgn0010409	RpL18A	2R	13433911	13434491	1014.68	1339.59
F44643_SI	FBgn0010411	RpS18	2R	16151575	16151615	114.587	186.99
S44644_SI	FBgn0010411	RpS18	2R	16151752	16151937	577.866	764.224
F19165_SI	FBgn0010412	RpS19a	X	16532439	16533282	381.439	489.017
S47966_SI	FBgn0010435	emp	2R	20865222	20865793	7.14148	13.3407
S35983_SI	FBgn0010548	Aldh-III	2R	3358207	3358387	5.73808	15.011
S29951_SI	FBgn0011016	SsRbeta	3L	16123606	16124083	58.0915	73.2112
S21009_SI	FBgn0011280	Obp19d	X	20291604	20291740	85.0777	167.431
S21010_SI	FBgn0011280	Obp19d	X	20291805	20292006	115.545	195.849
S28684_SI	FBgn0011284	RpS4	3L	13036266	13036437	800.725	1058.5
S28686_SI	FBgn0011284	RpS4	3L	13036674	13037005	1107.52	1515.35
F5251_SI	FBgn0011705	rost	2L	8988936	8989287	5.12205	13.6347
S5248_SI	FBgn0011705	rost	2L	8985936	8986530	3.40477	22.6852
S3608_SI	FBgn0011722	Tig	2L	6415557	6417584	13.7587	22.3181
S32710_SI	FBgn0012034	AcCoAS	3L	21265823	21265977	20.7749	80.5311
S36483_SI	FBgn0013307	Odc1	2R	3893489	3893737	10.4979	24.9775
S36485_SI	FBgn0013307	Odc1	2R	3893996	3894177	18.9533	53.0265
F44235_SI	FBgn0013325	RpL11	2R	15330818	15331330	432.826	567.63
S44233_SI	FBgn0013325	RpL11	2R	15330306	15330603	564.466	805.635
S42358_SI	FBgn0013763	CG5210	2R	12580491	12581256	94.1109	131.381
S40544_SI	FBgn0013770	Cp1	2R	9848180	9848381	11.3208	27.4503
S40546_SI	FBgn0013770	Cp1	2R	9849725	9849841	8.11204	24.5345
F59751_SI	FBgn0013949	Ela	3R	20691072	20691566	5.34273	8.63524
F59752_SI	FBgn0013949	Ela	3R	20691734	20693373	13.6672	21.3055
F41890_SI	FBgn0014020	Rho1	2R	11990898	11991279	5.32562	11.7712
S55197_SI	FBgn0014141	cher	3R	12918009	12920040	3.20444	5.07091
F30156_SI	FBgn0014163	fax	3L	16398602	16398945	41.1189	68.8163
S50922_SI	FBgn0014380	RhoL	3R	5323354	5323524	6.91295	27.0281
S55070_SI	FBgn0015011	Ahcy89E	3R	12804502	12804745	7.35593	18.6622
S37442_SI	FBgn0015037	Cyp4p1	2R	5128738	5128955	13.6673	30.5392
S11857_SI	FBgn0015288	RpL22	X	658335	658955	467.769	660.197
F1614_SI	FBgn0015521	RpS21	2L	2856377	2857029	284.363	341.768
S49933_SI	FBgn0015570	alpha-Est2	3R	3369614	3370952	4.2374	9.32222
F6687_SI	FBgn0015756	RpL9	2L	11004006	11004189	58.6319	100.145
S47832_SI	FBgn0015801	Reg-5	2R	20680314	20680929	4.04438	7.69364
S27028_SI	FBgn0016081	fry	3L	9656266	9656376	5.30084	17.1966
F33661_SI	FBgn0017545	RpS3A	4	87466	87833	517.001	680.289
S26340_SI	FBgn0017579	RpL14	3L	8595203	8595492	946.104	1274.77
S8886_SI	FBgn0020416	Idgf1	2L	16446061	16446793	6.46513	11.4204
F9272_SI	FBgn0020503	CLIP-190	2L	17404061	17404640	14.3654	27.0439
S15044_SI	FBgn0020653	Trxr-1	X	8140127	8140472	7.12837	16.3811
F51964_SI	FBgn0020910	RpL3	3R	7048810	7049252	163.127	238.126
F51968_SI	FBgn0020910	RpL3	3R	7050213	7050895	907.266	1308.78
S20057_SI	FBgn0022355	Tsf1	X	18282157	18282399	31.7795	47.2884
S20059_SI	FBgn0022355	Tsf1	X	18283765	18284149	154.662	218.037
S48973_SI	FBgn0023023	CRMP	3R	1402758	1402981	4.97129	13.3479
S36396_SI	FBgn0023171	rnh1	2R	3818790	3819060	11.9233	20.4402
S26661_SI	FBgn0023479	Tequila	3L	9084633	9084725	31.157	56.5569
S53698_SI	FBgn0024321	NK7.1	3R	10195112	10195354	3.11256	8.57861
S33437_SI	FBgn0024733	RpL10	3L	23087784	23087946	992.938	1426.71
S33438_SI	FBgn0024733	RpL10	3L	23088006	23088311	538.422	696.721
S12227_SI	FBgn0024897	b6	X	1583213	1584220	4.73761	6.97991
S1690_SI	FBgn0025109	Bem46	2L	2988740	2989081	4.58178	14.8539
F6238_SI	FBgn0025366	Ip259	2L	10408739	10409610	254.792	291.398
S12146_SI	FBgn0025382	Rab27	X	1370289	1370963	7.38324	17.3668
S11782_SI	FBgn0025633	CG13366	X	505784	506066	11.7311	28.5021
F22239_SI	FBgn0025682	scf	3L	1298672	1299200	3.67178	9.40679
S42494_SI	FBgn0025827	CG6421	2R	12759938	12760411	17.3874	26.4222
S49274_SI	FBgn0026077	Gasp	3R	1920533	1920742	3.05292	7.68377
S3976_SI	FBgn0026196	nop5	2L	6917341	6918743	3.03936	6.72129
S34058_SI	FBgn0026199	myo	4	714007	715042	4.3155	9.5481
F38231_SI	FBgn0026403	Ndg	2R	6208974	6209609	0.80431	3.92198
S1462_SI	FBgn0026479	Drp1	2L	2582466	2582811	5.73422	16.6973
S6293_SI	FBgn0027052	CHIP	2L	10438591	10438696	24.258	49.5739
S30173_SI	FBgn0027080	Aats-tyr	3L	16411275	16411641	34.7599	78.357
S33223_SI	FBgn0027086	Aats-ile	3L	22284329	22284821	2.30677	8.40202
F20132_SI	FBgn0027087	Aats-his	X	18411501	18411772	5.98858	12.1238
S8038_SI	FBgn0027348	bgm	2L	14018035	14018626	9.19182	19.0248
S8039_SI	FBgn0027348	bgm	2L	14018686	14019328	59.9096	133.002
F29211_SI	FBgn0027375	RecQ5	3L	14622841	14624918	0.949729	1.82692
S51358_SI	FBgn0027524	CG3909	3R	5869488	5869726	6.48012	15.3528
S2414_SI	FBgn0027560	Tps1	2L	4390165	4390705	29.5464	62.148
S2415_SI	FBgn0027560	Tps1	2L	4390798	4391690	61.6335	103.061
S2416_SI	FBgn0027560	Tps1	2L	4391756	4392377	258.22	457.744
S1766_SI	FBgn0027571	CG3523	2L	3060230	3066957	61.2017	84.0576
S1767_SI	FBgn0027571	CG3523	2L	3067020	3067115	250.451	425.754
S1768_SI	FBgn0027571	CG3523	2L	3067184	3067327	464.476	618.328
S1769_SI	FBgn0027571	CG3523	2L	3067389	3068177	969.478	1326.22
S61493_SI	FBgn0027579	CG5508	3R	23757042	23757346	6.65275	14.9739
S61494_SI	FBgn0027579	CG5508	3R	23757410	23757747	13.4711	29.2529
F37523_SI	FBgn0028473	CG8801	2R	5283770	5285619	146.978	185.506
S15951_SI	FBgn0028480	CG17841	X	10275692	10276142	21.9743	42.4266
S7994_SI	FBgn0028543	NimB2	2L	13966506	13967022	5.19333	12.4362
F48158_SI	FBgn0028697	RpL15	3LHet	2397791	2398454	428.255	602.853
S42489_SI	FBgn0028737	Ef1beta	2R	12755996	12756634	269.074	401.647
S12984_SI	FBgn0028746	CG18508	X	3066487	3067020	40.4758	66.1838
S8139_SI	FBgn0028916	CG33090	2L	14344183	14344416	7.51672	13.2218
S7537_SI	FBgn0028965	A16	2L	13020231	13021312	10.4263	16.2243
F3786_SI	FBgn0028990	Spn27A	2L	6671065	6673347	9.58214	14.543
S35290_SI	FBgn0029131	debcl	2R	2536159	2537083	3.62303	6.49428
S62071_SI	FBgn0029176	Ef1gamma	3R	25046152	25046301	121.545	196.625
S62072_SI	FBgn0029176	Ef1gamma	3R	25046365	25047831	414.882	630.927
F13230_SI	FBgn0029687	Vap-33-1	X	3843008	3843405	14.9128	28.7594
S13965_SI	FBgn0029824	CG3726	X	5833658	5834648	5.38044	11.4415
S14414_SI	FBgn0029898	CG14439	X	6647795	6649144	2.28901	5.35555
S14578_SI	FBgn0029932	CG4607	X	6964463	6964966	8.00344	13.7453
S14786_SI	FBgn0029962	CG1402	X	7734303	7734718	3.79608	12.351
S15131_SI	FBgn0030041	CG12116	X	8361476	8363040	121.98	270.099
S15193_SI	FBgn0030049	Trf4-1	X	8458517	8459197	4.67379	10.8688
F15777_SI	FBgn0030164	CG1889	X	9859852	9860430	3.86223	9.85195
F16027_SI	FBgn0030218	CG1628	X	10495076	10495748	2.20158	7.81383
S16194_SI	FBgn0030251	CG2145	X	10821745	10822792	10.1747	19.2968
S16234_SI	FBgn0030260	CG1537	X	10956364	10956496	18.2532	36.5308
S16252_SI	FBgn0030262	Vago	X	10983554	10983692	9.03156	33.5922
S16253_SI	FBgn0030262	Vago	X	10983759	10984140	21.3675	57.3761
S16506_SI	FBgn0030317	CG1561	X	11476566	11478208	120.639	187.386
S16586_SI	FBgn0030327	FucT6	X	11601744	11602168	4.35377	10.1659
S17090_SI	FBgn0030417	CG15725	X	12600917	12602877	1.42925	3.48661
S17140_SI	FBgn0030431	CG4407	X	12795386	12795884	23.0683	38.4949
S17630_SI	FBgn0030521	CtsB1	X	13675192	13675359	21.5668	53.4921
F17894_SI	FBgn0030571	CG14414	X	14474641	14474879	5.50268	16.0321
S17896_SI	FBgn0030571	CG14414	X	14475615	14475707	9.71702	37.7044
S18092_SI	FBgn0030608	Lsd-2	X	14969781	14970253	38.248	58.7445
S18233_SI	FBgn0030630	CG12608	X	15237766	15238658	2.2244	4.82349
S19208_SI	FBgn0030773	CG9676	X	16593185	16593889	21.483	48.389
F19512_SI	FBgn0030830	CG5172	X	17116159	17116242	63.6432	163.966
F19513_SI	FBgn0030830	CG5172	X	17116312	17116684	64.6725	176.623
S19511_SI	FBgn0030830	CG5172	X	17115475	17115805	29.9451	96.7035
S19916_SI	FBgn0030890	CG7536	X	17973030	17973963	12.1819	19.5877
S20358_SI	FBgn0030990	CG7556	X	19071030	19071995	7.50061	16.6974
S20401_SI	FBgn0031002	CG14196	X	19130538	19131773	11.1609	20.7247
S20718_SI	FBgn0031061	CG14232	X	19597436	19597863	1.11893	7.31803
S353_SI	FBgn0031244	CG11601	2L	282654	283281	2.72198	8.36315
S461_SI	FBgn0031258	CG4297	2L	471398	472200	1.68959	4.77261
F1178_SI	FBgn0031389	CG4259	2L	2127345	2129070	3.68523	7.93154
F1364_SI	FBgn0031417	CG3597	2L	2371042	2371524	10.8233	24.9292
F1569_SI	FBgn0031461	daw	2L	2811598	2812376	19.7314	30.2627
S1578_SI	FBgn0031464	Duox	2L	2816718	2819574	1.67603	3.09392
S3588_SI	FBgn0031805	CG9505	2L	6367882	6370190	1.16814	5.14799
S3944_SI	FBgn0031865	Nha1	2L	6860903	6862314	1.69402	3.2764
S4724_SI	FBgn0031992	CG8498	2L	8162123	8162237	19.5954	44.2533
S5523_SI	FBgn0032136	Apoltp	2L	9649205	9650751	1.3877	3.94045
S5526_SI	FBgn0032136	Apoltp	2L	9653822	9653991	7.16065	23.251
S5528_SI	FBgn0032136	Apoltp	2L	9654194	9654753	12.8641	26.7122
S5529_SI	FBgn0032136	Apoltp	2L	9654811	9655011	19.3471	54.7953
S5530_SI	FBgn0032136	Apoltp	2L	9655079	9655769	45.5578	95.8194
S5531_SI	FBgn0032136	Apoltp	2L	9655851	9656026	61.4588	79.0592
S6509_SI	FBgn0032297	CG17124	2L	10745635	10745709	54.8619	89.5251
S6510_SI	FBgn0032297	CG17124	2L	10745782	10746078	31.482	52.4298
S6512_SI	FBgn0032297	CG17124	2L	10755904	10756325	13.2097	23.6302
F6718_SI	FBgn0032336	Ast-C	2L	11076165	11076864	55.3387	107.588
S6832_SI	FBgn0032350	CG6287	2L	11155518	11155716	20.5553	34.3034
S7550_SI	FBgn0032470	CG5142	2L	13108894	13109468	2.01859	7.25377
S7561_SI	FBgn0032472	CG9928	2L	13142494	13142903	72.9395	106.791
S7584_SI	FBgn0032476	CG5439	2L	13177150	13178978	6.83551	9.57507
F9670_SI	FBgn0032681	CG10283	2L	18475330	18476334	1.92868	4.71172
F10136_SI	FBgn0032773	fon	2L	19383138	19383762	47.5641	65.7549
F10137_SI	FBgn0032773	fon	2L	19383881	19385363	19.7506	34.814
S10339_SI	FBgn0032811	CG10268	2L	19580057	19580351	4.11789	9.49843
S11144_SI	FBgn0032945	CG8665	2L	21374086	21376191	1.12388	4.19621
S11145_SI	FBgn0032945	CG8665	2L	21376608	21377995	9.48148	23.9991
S11278_SI	FBgn0032949	Lamp1	2L	21574787	21575113	5.48368	10.1174
S35284_SI	FBgn0033079	Fmo-2	2R	2529923	2530388	29.256	52.3032
S35470_SI	FBgn0033108	CG15236	2R	2721260	2722431	3.2073	5.25606
S35624_SI	FBgn0033127	Tsp42Ef	2R	2915207	2915587	7.13482	17.7957
S36451_SI	FBgn0033246	ACC	2R	3862391	3862738	159.105	222.997
S36452_SI	FBgn0033246	ACC	2R	3862809	3863678	114.531	150.878
S37433_SI	FBgn0033395	Cyp4p2	2R	5125995	5126265	12.2015	28.7798
S37497_SI	FBgn0033404	Or45a	2R	5232854	5234009	2.7732	4.63883
F37782_SI	FBgn0033446	CG1648	2R	5698479	5699473	147.424	186.95
S37783_SI	FBgn0033446	CG1648	2R	5699987	5700169	28.3693	46.3443
S38758_SI	FBgn0033609	fbl6	2R	7175150	7176065	1.85016	4.08166
S39426_SI	FBgn0033717	CG8839	2R	8228993	8229287	3.1547	7.18293
S39562_SI	FBgn0033735	CG8525	2R	8313321	8313904	3.44707	14.5406
S39600_SI	FBgn0033741	CG8545	2R	8357449	8359227	7.84358	11.1811
S39934_SI	FBgn0033782	sug	2R	8817289	8818149	29.1876	64.2273
S40154_SI	FBgn0033817	GstE14	2R	9127234	9127442	5.05127	26.9258
F40168_SI	FBgn0033820	CG4716	2R	9144088	9144883	161.043	289.641
S40444_SI	FBgn0033871	CG13339	2R	9712716	9713077	20.2602	37.3141
S40559_SI	FBgn0033889	CG6701	2R	9862096	9862342	4.1392	11.9629
S40627_SI	FBgn0033902	Tango7	2R	10050571	10051641	178.235	220.522
S41814_SI	FBgn0034067	CG8399	2R	11910571	11911192	2.57127	10.8997
S41821_SI	FBgn0034068	casp	2R	11913418	11913572	7.16636	17.2413
F42262_SI	FBgn0034138	RpS15	2R	12458422	12458735	334.071	484.422
F42266_SI	FBgn0034140	CG8317	2R	12462084	12464091	9.31329	16.2515
S42723_SI	FBgn0034198	CG11400	2R	13021634	13022357	17.2524	24.1536
S42725_SI	FBgn0034199	Gbp	2R	13023962	13024408	30.5303	45.5564
S42727_SI	FBgn0034200	CG11395	2R	13024996	13026336	24.8728	35.5807
S43026_SI	FBgn0034253	CG10936	2R	13494056	13497091	2.04037	3.01258
S43295_SI	FBgn0034286	dpr13	2R	13877006	13877508	3.15594	7.65493
S43488_SI	FBgn0034331	CG15067	2R	14273019	14273094	15.9124	42.1529
S43669_SI	FBgn0034371	SP2637	2R	14529910	14530267	5.50103	12.6247
S43809_SI	FBgn0034398	CG15098	2R	14721981	14722280	10.4674	24.457
S44389_SI	FBgn0034470	Obp56d	2R	15590644	15591137	39.3296	106.526
S44872_SI	FBgn0034538	CG16799	2R	16541045	16541197	8.19399	29.8328
S45328_SI	FBgn0034618	CG9485	2R	17205114	17205291	44.3378	74.1031
S46057_SI	FBgn0034743	RpS16	2R	18493752	18493793	201.805	337.461
S46058_SI	FBgn0034743	RpS16	2R	18494014	18494145	603.5	831.557
S46065_SI	FBgn0034743	RpS16	2R	18495260	18495500	762.548	1202.37
S46630_SI	FBgn0034856	yellow-d2	2R	19269032	19270114	14.8657	23.1866
S47094_SI	FBgn0034935	CG13565	2R	19834482	19834863	39.1157	72.1729
F47296_SI	FBgn0034967	eIF-5A	2R	19945347	19945429	5.75395	26.3683
S47298_SI	FBgn0034967	eIF-5A	2R	19946455	19946656	491.741	759.079
S47299_SI	FBgn0034967	eIF-5A	2R	19946719	19947002	515.418	729.825
F47304_SI	FBgn0034968	RpL12	2R	19948673	19949039	695.589	1028.13
S47303_SI	FBgn0034968	RpL12	2R	19948336	19948516	810.955	1221.88
S47314_SI	FBgn0034970	yki	2R	19954084	19954239	10.2228	25.0032
S23001_SI	FBgn0035344	Cyp4d20	3L	2476259	2477118	6.28888	12.6853
S23251_SI	FBgn0035388	CG2162	3L	3037784	3037961	6.28751	26.1013
S24065_SI	FBgn0035518	CG15011	3L	4257772	4257888	7.194	19.2472
S24155_SI	FBgn0035538	DopEcR	3L	4369826	4370084	5.13486	11.5948
F24994_SI	FBgn0035690	CG10274	3L	6173281	6174929	1.18462	2.88438
F25211_SI	FBgn0035710	SP1173	3L	6682427	6683427	19.7366	27.1442
S25529_SI	FBgn0035770	pst	3L	7350375	7351475	74.1569	106.457
S25532_SI	FBgn0035770	pst	3L	7351951	7352489	7.65772	20.5741
S25537_SI	FBgn0035771	sec63	3L	7355622	7356870	11.9775	18.0051
S25629_SI	FBgn0035789	mthl6	3L	7479067	7479646	2.34803	4.7679
F25644_SI	FBgn0035791	CG8539	3L	7490311	7490937	5.9124	15.9067
S25755_SI	FBgn0035812	CG7457	3L	7714905	7716082	3.79287	6.68822
S25757_SI	FBgn0035812	CG7457	3L	7716384	7718897	0.481456	0.968192
S26764_SI	FBgn0035978	UGP	3L	9345702	9345927	20.8366	34.528
S28938_SI	FBgn0036381	CG8745	3L	13853127	13854898	48.7432	75.3236
S28941_SI	FBgn0036381	CG8745	3L	13859703	13860005	33.3035	69.3502
S30012_SI	FBgn0036585	CG13071	3L	16255840	16255948	10.3435	24.8737
S30042_SI	FBgn0036597	CG4962	3L	16287811	16288508	15.0637	34.1947
S30068_SI	FBgn0036607	CG13059	3L	16316908	16317408	3.40294	15.8257
S30112_SI	FBgn0036619	Cpr72Ec	3L	16358994	16360440	86.7029	118.33
S30622_SI	FBgn0036713	Mip	3L	17338047	17339155	28.65	51.2577
S30633_SI	FBgn0036715	Cad74A	3L	17361744	17362885	0.718923	1.64241
F31286_SI	FBgn0036821	CG3961	3L	18883290	18883583	13.7824	20.8803
F31342_SI	FBgn0036837	CG18135	3L	18983126	18986267	87.4923	129.813
S31440_SI	FBgn0036862	Gbs-76A	3L	19275028	19278200	13.383	19.6853
F31533_SI	FBgn0036875	CG9449	3L	19485153	19486226	7.82811	21.622
S32182_SI	FBgn0036974	eRF1	3L	20344683	20344830	84.8081	138.409
S32793_SI	FBgn0037081	barc	3L	21414461	21414627	14.2084	21.0568
S33325_SI	FBgn0037188	CG7369	3L	22740056	22740199	3.79166	11.0857
F48175_SI	FBgn0037213	CG12581	3R	354	1913	3.45297	6.26459
S48622_SI	FBgn0037290	CG1124	3R	793820	794207	10.1439	17.542
S48839_SI	FBgn0037328	RpL35A	3R	1291875	1292103	402.148	525.133
S49032_SI	FBgn0037351	RpL13A	3R	1450612	1450852	526.876	697.425
S49112_SI	FBgn0037369	CG2100	3R	1560881	1562077	1.4825	2.88957
S49970_SI	FBgn0037513	pyd3	3R	3573635	3573915	21.9166	45.0105
S49972_SI	FBgn0037513	pyd3	3R	3574672	3574934	4.18279	14.9444
F50139_SI	FBgn0037536	CG2698	3R	3830976	3831441	51.1556	65.1944
S50530_SI	FBgn0037622	CG8202	3R	4560897	4561165	20.0137	33.3126
F50583_SI	FBgn0037635	CG9837	3R	4633401	4635389	10.2393	16.8506
F50630_SI	FBgn0037643	skap	3R	4764480	4764610	6.09983	17.4678
S52207_SI	FBgn0037935	CG6834	3R	7510758	7511124	4.35838	7.5027
S52541_SI	FBgn0037999	CG4860	3R	8045603	8046707	5.01997	8.71091
S52655_SI	FBgn0038038	CG5167	3R	8232254	8233829	18.571	26.6381
S52709_SI	FBgn0038053	CG18549	3R	8275018	8275447	2.49939	7.27096
F54323_SI	FBgn0038343	Trissin	3R	11310452	11310796	105.483	179.162
S55105_SI	FBgn0038465	Irc	3R	12830190	12830523	5.34207	9.38042
S55615_SI	FBgn0038552	CG18012	3R	13635580	13636140	6.90823	13.1439
S55794_SI	FBgn0038596	CG14312	3R	14108700	14109079	37.8394	49.4704
S56039_SI	FBgn0038652	CG7720	3R	14585987	14586365	2.48504	7.15519
S56814_SI	FBgn0038795	CG4335	3R	16233356	16233593	3.27325	9.12545
S56984_SI	FBgn0038820	CG4000	3R	16501946	16502096	448.032	647.949
F57651_SI	FBgn0038897	CG5849	3R	17568443	17569709	1.87777	5.71575
S57943_SI	FBgn0038947	Sar1	3R	18185247	18185482	14.2012	24.8484
S58234_SI	FBgn0039007	Ccap	3R	18526304	18526772	2.82095	8.92533
S59109_SI	FBgn0039152	Rootletin	3R	19946768	19948048	12.4325	24.2952
S59113_SI	FBgn0039152	Rootletin	3R	19950502	19952489	1.75585	6.26534
S60081_SI	FBgn0039297	CG11852	3R	21064223	21064617	8.49502	20.2302
S60093_SI	FBgn0039300	RpS27	3R	21072170	21072389	556.625	740.254
S61010_SI	FBgn0039481	Cpr97Eb	3R	22915426	22916328	45.4149	56.383
S61337_SI	FBgn0039529	CG5612	3R	23449081	23449698	1.31896	5.23869
S62397_SI	FBgn0039713	RpS8	3R	25687921	25688027	491.232	736.122
S62697_SI	FBgn0039757	RpS7	3R	26033815	26034147	803.576	1007.79
F63396_SI	FBgn0039857	RpL6	3R	27420514	27421323	814.059	1119.22
S34367_SI	FBgn0039924	CG17471	4	1214334	1214485	90.3467	118.988
S34320_SI	FBgn0039927	CG11155	4	1147628	1148041	5.63495	10.4064
S33510_SI	FBgn0040056	CG17698	3L	23740973	23741160	38.1114	63.9635
S46095_SI	FBgn0040091	Ugt58Fa	2R	18529413	18530791	0.765237	3.5102
S2322_SI	FBgn0040102	lectin-24Db	2L	4188123	4189284	2.14739	5.07614
S51465_SI	FBgn0040238	Best1	3R	5990741	5991497	1.70304	3.80607
S12451_SI	FBgn0040395	Unc-76	X	1985551	1985766	14.6904	22.6958
S27899_SI	FBgn0040817	CG14132	3L	11705329	11705959	6.28886	14.9098
S19575_SI	FBgn0040877	CG12994	X	17316353	17317037	38.8558	71.0128
S53236_SI	FBgn0041711	yellow-e	3R	9235264	9236135	12.0435	18.3452
F471_SI	FBgn0043364	cbt	2L	476446	479688	26.9043	33.9719
S50919_SI	FBgn0043791	CG8147	3R	5320523	5320664	17.1587	71.4999
S50920_SI	FBgn0043791	CG8147	3R	5320726	5322445	51.289	198.525
S12626_SI	FBgn0044047	Ilp6	X	2227353	2228691	7.25832	12.0391
S4554_SI	FBgn0045038	Proct	2L	7864639	7866149	46.6432	82.0417
S42788_SI	FBgn0050101	CG30101	2R	13295763	13296494	5.47109	10.9721
F44974_SI	FBgn0050295	Ipk1	2R	16765124	16765967	5.24948	9.44759
S36075_SI	FBgn0050499	CG30499	2R	3452563	3452745	6.27493	19.024
S60144_SI	FBgn0051098	CG31098	3R	21117092	21117411	28.4971	39.8953
S59983_SI	FBgn0051108	CG31108	3R	20940977	20941762	1.89849	5.18157
S58486_SI	FBgn0051457	CG31457	3R	18952827	18953703	1.11039	4.72976
S2139_SI	FBgn0051777	CG31777	2L	3706551	3706791	9.62399	33.4894
S9120_SI	FBgn0051810	CG31810	2L	16849395	16849840	2.44406	5.37836
F16474_SI	FBgn0052666	Drak	X	11387168	11388032	1.98532	6.06259
S57108_SI	FBgn0053094	Synd	3R	16664780	16664937	45.5962	71.8547
S7923_SI	FBgn0053307	CG33307	2L	13840806	13841035	5.18013	19.596
S19063_SI	FBgn0054015	CG34015	X	16342064	16342335	5.75848	20.6076
S11514_SI	FBgn0064225	RpL5	2L	22428349	22428786	1163.88	1484.48
S47879_SI	FBgn0066084	RpL41	2R	20790940	20791112	1304.85	1759.91
F21546_SI	FBgn0069973	CG40485	X	22362445	22364196	61.8911	84.8446
S19514_SI	FBgn0085356	CG34327	X	17117001	17117848	5.25656	11.7069
S58040_SI	FBgn0085405	CG34376	3R	18284043	18285143	9.34064	16.4637
S34596_SI	FBgn0085742	CR40546	U	5726964	5728907	5217	7701.25
S34569_SI	FBgn0085743	CR40560	U	3556916	3559306	5930.98	9210.37
S34681_SI	FBgn0085759	CR40640	U	9660271	9660839	20278	32653.3
S34673_SI	FBgn0085764	CR40668	U	9469614	9470353	5648.73	8359.62
S34701_SI	FBgn0085766	CR40679	U	9999365	10000376	243.854	375.164
S34698_SI	FBgn0085769	CR40728	U	9901769	9902800	87.2368	157.735
S34662_SI	FBgn0085774	CR40779	U	9063480	9064690	3649.55	5221.34
S34664_SI	FBgn0085803	CR41550	U	9115749	9116778	15.3918	27.3758
S34560_SI	FBgn0085815	CR41605	U	2950223	2951682	568.697	872.12
S34584_SI	FBgn0085819	CR41609	U	4570872	4571822	12200.3	19723.5
S34663_SI	FBgn0085822	CR41613	U	9112426	9113000	96.6022	176.201
S34692_SI	FBgn0085823	CR41617	U	9824409	9824915	43.9702	80.9109
S34703_SI	FBgn0085825	CR41619	U	10029292	10030296	107.454	164.173
S34578_SI	FBgn0085828	CR42195	U	4085793	4086544	193.736	308.423
S14180_SI	FBgn0086558	Ubi-p5E	X	6173169	6173307	13.885	29.7824
S13728_SI	FBgn0086667	snoRNA:Psi28S-3342	X	5418335	5418498	14.8609	40.1634
S52703_SI	FBgn0086687	desat1	3R	8270521	8270840	21.2213	45.4236
S52704_SI	FBgn0086687	desat1	3R	8271700	8272036	47.1358	89.1459
S22802_SI	FBgn0086906	sls	3L	2052655	2061531	1.55298	2.47456
S20647_SI	FBgn0087008	e(y)3	X	19522936	19523124	7.02927	20.0847
S48614_SI	FBgn0250839	CG2016	3R	783012	783164	55.8487	92.73
S57628_SI	FBgn0259113	DNApol-alpha180	3R	17493401	17495961	0.33148	1.09671
S38767_SI	FBgn0259238	CG42336	2R	7182999	7183390	38.3929	57.0514
F43754_SI	FBgn0259682	Jabba	2R	14646892	14647127	11.4705	22.4391
S43752_SI	FBgn0259682	Jabba	2R	14646146	14646385	31.0831	52.9704
F47438_SI	FBgn0259937	Nop60B	2R	20064416	20064814	17.4742	44.4514
S47437_SI	FBgn0259937	Nop60B	2R	20063950	20064354	9.40562	21.8021
S11855_SI	FBgn0259993	CR42491	X	657474	657843	28.0532	50.1837
S28662_SI	FBgn0260441	RpS12	3L	13016583	13016625	222.105	402.963
S28664_SI	FBgn0260441	RpS12	3L	13016832	13016966	517.671	739.678
S25344_SI	FBgn0260660	mp	3L	7039434	7039588	7.3294	13.6317
F30312_SI	FBgn0260960	Baldspot	3L	16641542	16643682	54.6291	71.901
S55364_SI	FBgn0261046	Dscam3	3R	13300802	13301065	5.56664	14.9151
S17379_SI	FBgn0261085	Syt12	X	13257617	13258905	0.907189	2.63664
S56074_SI	FBgn0261113	Xrp1	3R	14743982	14744347	4.99781	14.1042
S49675_SI	FBgn0261238	Alh	3R	2921302	2921565	18.244	28.5749
S14548_SI	FBgn0261284	bou	X	6880520	6881221	6.9667	12.4386
S47747_SI	FBgn0261373	CG33228	2R	20556260	20556619	3.60411	8.37099
S2011_SI	FBgn0261560	Thor	2L	3478434	3478760	43.6597	84.4966
S19723_SI	FBgn0261570	CG42684	X	17628745	17629296	8.27547	20.4747
F23066_SI	FBgn0261602	RpL8	3L	2587576	2587890	166.501	236.377
S2474_SI	FBgn0261606	RpL27A	2L	4457375	4457509	1317.55	1856.96
F2886_SI	FBgn0261608	RpL37A	2L	5071609	5072055	588.621	858.968
F17599_SI	FBgn0262108	CR42861	X	13638961	13639509	15.6883	32.5419
F13026_SI	FBgn0262656	dm	X	3278420	3285730	4.13623	13.1514
S16461_SI	FBgn0262685	CG43155	X	11369952	11370537	4.18069	8.1351
S46855_SI	FBgn0262728	Pal2	2R	19576456	19576654	7.03394	17.2819
S47068_SI	FBgn0263006	Ca-P60A	2R	19817023	19817140	41.6907	82.7933
S42966_SI	FBgn0263076	Klp54D	2R	13449203	13450043	1.61214	4.89596
S38409_SI	FBgn0263102	psq	2R	6449531	6449695	4.91277	10.2589
S23367_SI	FBgn0263108	BtbVII	3L	3151264	3151372	5.34538	17.5899
S36906_SI	FBgn0263120	Acsl	2R	4568290	4568553	40.7595	63.9606
F40754_SI	FBgn0263397	Ih	2R	10178795	10179177	9.21414	16.9364
F21545_SI	FBgn0263830	CG40486	X	22360081	22361912	9.12915	16.1492
S46680_SI	FBgn0264339	CG43795	2R	19331660	19331906	12.3216	25.0812
S57408_SI	FBgn0264357	SNF4Agamma	3R	17036511	17036801	4.33054	12.4698
S7666_SI	FBgn0264894	CG44085	2L	13272234	13273048	2.77864	6.52672
S41731_SI	FBgn0265045	Strn-Mlck	2R	11836709	11837050	8.70089	20.0919
S50310_SI	FBgn0265351	nac	3R	4128787	4129510	1.63415	3.75097
S14379_SI	FBgn0265362	CG44303	X	6581396	6581453	7.56661	22.4521

## Sheet: Uniq. Higher Fema TRAP Gene 331
Gene	Symbol	Chromosome
FBgn0000377	crn	X		Uni. Higher Fema TRAP gene 331
FBgn0000464	Lar	2L		These are the genes that only had exons that are higher in Female TRAP samples; 331 genes
FBgn0000504	dsx	3R
FBgn0000556	Ef1alpha48D	2R
FBgn0001565	Hlc	X
FBgn0001612	l(1)dd4	X
FBgn0002564	Lsp1gamma	3L
FBgn0002590	RpS5a	X
FBgn0002593	RpLP1	2L
FBgn0002626	RpL32	3R
FBgn0002780	mod	3R
FBgn0002939	ninaD	2L
FBgn0003076	Pgm	3L
FBgn0003137	Ppn	3R
FBgn0003248	Rh2	3R
FBgn0003249	Rh3	3R
FBgn0003250	Rh4	3L
FBgn0003274	RpLP2	2R
FBgn0003279	RpL4	3R
FBgn0003502	Btk29A	2L
FBgn0003517	sta	X
FBgn0003861	trp	3R
FBgn0003867	tsl	3R
FBgn0003942	RpS27A	2L
FBgn0003965	v	X
FBgn0003996	w	X
FBgn0004045	Yp1	X
FBgn0004047	Yp3	X
FBgn0004404	RpS14b	X
FBgn0004867	RpS2	2L
FBgn0004926	eIF-2beta	3L
FBgn0005278	Sam-S	2L
FBgn0005391	Yp2	X
FBgn0005593	RpL7	2L
FBgn0005649	Rox8	3R
FBgn0005659	Ets98B	3R
FBgn0005666	bt	4
FBgn0010265	RpS13	2L
FBgn0010352	Nc73EF	3L
FBgn0010408	RpS9	3L
FBgn0010409	RpL18A	2R
FBgn0010411	RpS18	2R
FBgn0010412	RpS19a	X
FBgn0010435	emp	2R
FBgn0010548	Aldh-III	2R
FBgn0011016	SsRbeta	3L
FBgn0011280	Obp19d	X
FBgn0011284	RpS4	3L
FBgn0011705	rost	2L
FBgn0011722	Tig	2L
FBgn0012034	AcCoAS	3L
FBgn0013307	Odc1	2R
FBgn0013325	RpL11	2R
FBgn0013763	CG5210	2R
FBgn0013770	Cp1	2R
FBgn0013949	Ela	3R
FBgn0014141	cher	3R
FBgn0014163	fax	3L
FBgn0014380	RhoL	3R
FBgn0015011	Ahcy89E	3R
FBgn0015037	Cyp4p1	2R
FBgn0015288	RpL22	X
FBgn0015521	RpS21	2L
FBgn0015570	alpha-Est2	3R
FBgn0015756	RpL9	2L
FBgn0015801	Reg-5	2R
FBgn0016081	fry	3L
FBgn0017545	RpS3A	4
FBgn0017579	RpL14	3L
FBgn0020416	Idgf1	2L
FBgn0020503	CLIP-190	2L
FBgn0020910	RpL3	3R
FBgn0022355	Tsf1	X
FBgn0023171	rnh1	2R
FBgn0023479	Tequila	3L
FBgn0024321	NK7.1	3R
FBgn0024733	RpL10	3L
FBgn0024897	b6	X
FBgn0025109	Bem46	2L
FBgn0025366	Ip259	2L
FBgn0025382	Rab27	X
FBgn0025633	CG13366	X
FBgn0025682	scf	3L
FBgn0025827	CG6421	2R
FBgn0026077	Gasp	3R
FBgn0026196	nop5	2L
FBgn0026199	myo	4
FBgn0026403	Ndg	2R
FBgn0026479	Drp1	2L
FBgn0027052	CHIP	2L
FBgn0027080	Aats-tyr	3L
FBgn0027086	Aats-ile	3L
FBgn0027087	Aats-his	X
FBgn0027348	bgm	2L
FBgn0027375	RecQ5	3L
FBgn0027524	CG3909	3R
FBgn0027560	Tps1	2L
FBgn0027571	CG3523	2L
FBgn0027579	CG5508	3R
FBgn0028473	CG8801	2R
FBgn0028480	CG17841	X
FBgn0028543	NimB2	2L
FBgn0028697	RpL15	3LHet
FBgn0028737	Ef1beta	2R
FBgn0028746	CG18508	X
FBgn0028916	CG33090	2L
FBgn0028965	A16	2L
FBgn0028990	Spn27A	2L
FBgn0029131	debcl	2R
FBgn0029176	Ef1gamma	3R
FBgn0029824	CG3726	X
FBgn0029898	CG14439	X
FBgn0029932	CG4607	X
FBgn0029962	CG1402	X
FBgn0030041	CG12116	X
FBgn0030049	Trf4-1	X
FBgn0030164	CG1889	X
FBgn0030218	CG1628	X
FBgn0030251	CG2145	X
FBgn0030260	CG1537	X
FBgn0030262	Vago	X
FBgn0030317	CG1561	X
FBgn0030327	FucT6	X
FBgn0030417	CG15725	X
FBgn0030431	CG4407	X
FBgn0030521	CtsB1	X
FBgn0030571	CG14414	X
FBgn0030608	Lsd-2	X
FBgn0030630	CG12608	X
FBgn0030773	CG9676	X
FBgn0030830	CG5172	X
FBgn0030890	CG7536	X
FBgn0030990	CG7556	X
FBgn0031002	CG14196	X
FBgn0031061	CG14232	X
FBgn0031244	CG11601	2L
FBgn0031258	CG4297	2L
FBgn0031389	CG4259	2L
FBgn0031417	CG3597	2L
FBgn0031461	daw	2L
FBgn0031464	Duox	2L
FBgn0031805	CG9505	2L
FBgn0031865	Nha1	2L
FBgn0031992	CG8498	2L
FBgn0032136	Apoltp	2L
FBgn0032297	CG17124	2L
FBgn0032336	Ast-C	2L
FBgn0032350	CG6287	2L
FBgn0032470	CG5142	2L
FBgn0032472	CG9928	2L
FBgn0032476	CG5439	2L
FBgn0032681	CG10283	2L
FBgn0032773	fon	2L
FBgn0032811	CG10268	2L
FBgn0032945	CG8665	2L
FBgn0032949	Lamp1	2L
FBgn0033079	Fmo-2	2R
FBgn0033108	CG15236	2R
FBgn0033127	Tsp42Ef	2R
FBgn0033246	ACC	2R
FBgn0033395	Cyp4p2	2R
FBgn0033404	Or45a	2R
FBgn0033446	CG1648	2R
FBgn0033609	fbl6	2R
FBgn0033717	CG8839	2R
FBgn0033735	CG8525	2R
FBgn0033741	CG8545	2R
FBgn0033782	sug	2R
FBgn0033817	GstE14	2R
FBgn0033820	CG4716	2R
FBgn0033871	CG13339	2R
FBgn0033889	CG6701	2R
FBgn0033902	Tango7	2R
FBgn0034067	CG8399	2R
FBgn0034068	casp	2R
FBgn0034138	RpS15	2R
FBgn0034140	CG8317	2R
FBgn0034198	CG11400	2R
FBgn0034199	Gbp	2R
FBgn0034200	CG11395	2R
FBgn0034253	CG10936	2R
FBgn0034286	dpr13	2R
FBgn0034331	CG15067	2R
FBgn0034371	SP2637	2R
FBgn0034398	CG15098	2R
FBgn0034470	Obp56d	2R
FBgn0034538	CG16799	2R
FBgn0034618	CG9485	2R
FBgn0034743	RpS16	2R
FBgn0034856	yellow-d2	2R
FBgn0034935	CG13565	2R
FBgn0034967	eIF-5A	2R
FBgn0034968	RpL12	2R
FBgn0035344	Cyp4d20	3L
FBgn0035388	CG2162	3L
FBgn0035518	CG15011	3L
FBgn0035538	DopEcR	3L
FBgn0035690	CG10274	3L
FBgn0035710	SP1173	3L
FBgn0035770	pst	3L
FBgn0035771	sec63	3L
FBgn0035789	mthl6	3L
FBgn0035791	CG8539	3L
FBgn0035812	CG7457	3L
FBgn0035978	UGP	3L
FBgn0036381	CG8745	3L
FBgn0036585	CG13071	3L
FBgn0036597	CG4962	3L
FBgn0036607	CG13059	3L
FBgn0036619	Cpr72Ec	3L
FBgn0036713	Mip	3L
FBgn0036715	Cad74A	3L
FBgn0036821	CG3961	3L
FBgn0036837	CG18135	3L
FBgn0036862	Gbs-76A	3L
FBgn0036875	CG9449	3L
FBgn0036974	eRF1	3L
FBgn0037081	barc	3L
FBgn0037188	CG7369	3L
FBgn0037213	CG12581	3R
FBgn0037290	CG1124	3R
FBgn0037328	RpL35A	3R
FBgn0037351	RpL13A	3R
FBgn0037369	CG2100	3R
FBgn0037513	pyd3	3R
FBgn0037536	CG2698	3R
FBgn0037622	CG8202	3R
FBgn0037635	CG9837	3R
FBgn0037935	CG6834	3R
FBgn0037999	CG4860	3R
FBgn0038038	CG5167	3R
FBgn0038053	CG18549	3R
FBgn0038343	Trissin	3R
FBgn0038465	Irc	3R
FBgn0038552	CG18012	3R
FBgn0038596	CG14312	3R
FBgn0038652	CG7720	3R
FBgn0038795	CG4335	3R
FBgn0038820	CG4000	3R
FBgn0038897	CG5849	3R
FBgn0038947	Sar1	3R
FBgn0039007	Ccap	3R
FBgn0039152	Rootletin	3R
FBgn0039297	CG11852	3R
FBgn0039300	RpS27	3R
FBgn0039481	Cpr97Eb	3R
FBgn0039529	CG5612	3R
FBgn0039713	RpS8	3R
FBgn0039757	RpS7	3R
FBgn0039857	RpL6	3R
FBgn0039927	CG11155	4
FBgn0040056	CG17698	3L
FBgn0040091	Ugt58Fa	2R
FBgn0040102	lectin-24Db	2L
FBgn0040238	Best1	3R
FBgn0040395	Unc-76	X
FBgn0040817	CG14132	3L
FBgn0040877	CG12994	X
FBgn0041711	yellow-e	3R
FBgn0043364	cbt	2L
FBgn0043791	CG8147	3R
FBgn0044047	Ilp6	X
FBgn0045038	Proct	2L
FBgn0050101	CG30101	2R
FBgn0050295	Ipk1	2R
FBgn0050499	CG30499	2R
FBgn0051098	CG31098	3R
FBgn0051108	CG31108	3R
FBgn0051457	CG31457	3R
FBgn0051777	CG31777	2L
FBgn0051810	CG31810	2L
FBgn0052666	Drak	X
FBgn0053094	Synd	3R
FBgn0053307	CG33307	2L
FBgn0054015	CG34015	X
FBgn0064225	RpL5	2L
FBgn0066084	RpL41	2R
FBgn0069973	CG40485	X
FBgn0085356	CG34327	X
FBgn0085405	CG34376	3R
FBgn0085742	CR40546	U
FBgn0085743	CR40560	U
FBgn0085759	CR40640	U
FBgn0085764	CR40668	U
FBgn0085766	CR40679	U
FBgn0085769	CR40728	U
FBgn0085774	CR40779	U
FBgn0085803	CR41550	U
FBgn0085815	CR41605	U
FBgn0085819	CR41609	U
FBgn0085822	CR41613	U
FBgn0085823	CR41617	U
FBgn0085825	CR41619	U
FBgn0085828	CR42195	U
FBgn0086558	Ubi-p5E	X
FBgn0086667	snoRNA:Psi28S-3342	X
FBgn0086687	desat1	3R
FBgn0086906	sls	3L
FBgn0087008	e(y)3	X
FBgn0250839	CG2016	3R
FBgn0259113	DNApol-alpha180	3R
FBgn0259238	CG42336	2R
FBgn0259682	Jabba	2R
FBgn0259937	Nop60B	2R
FBgn0259993	CR42491	X
FBgn0260441	RpS12	3L
FBgn0260660	mp	3L
FBgn0260960	Baldspot	3L
FBgn0261046	Dscam3	3R
FBgn0261085	Syt12	X
FBgn0261284	bou	X
FBgn0261373	CG33228	2R
FBgn0261560	Thor	2L
FBgn0261602	RpL8	3L
FBgn0261606	RpL27A	2L
FBgn0261608	RpL37A	2L
FBgn0262108	CR42861	X
FBgn0262656	dm	X
FBgn0262685	CG43155	X
FBgn0262728	Pal2	2R
FBgn0263006	Ca-P60A	2R
FBgn0263076	Klp54D	2R
FBgn0263102	psq	2R
FBgn0263108	BtbVII	3L
FBgn0263120	Acsl	2R
FBgn0263830	CG40486	X
FBgn0264339	CG43795	2R
FBgn0264894	CG44085	2L
FBgn0265045	Strn-Mlck	2R
FBgn0265351	nac	3R
FBgn0265362	CG44303	X

## Sheet: Higher MaleTRAP 1420 exons
Exon ID	Gene	Symbol	Chromosome	Start	End	TRAP Male Mean RPKM	TRAP Female Mean RPKM
F13945_SI	FBgn0000042	Act5C	X	5796723	5799261	258.898	166.418		Higher Male TRAP 1420 exons
S35103_SI	FBgn0000043	Act42A	2R	1901415	1902927	37.444	29.5232		All of the exons that are differentially expressed between Male TRAP and Female TRAP using a FDR corrected p-value cut-off of <0.20 and mean RPKM of Male TRAP was greater than mean RPKM of Female TRAP (1,420 exons)
F60648_SI	FBgn0000064	Ald	3R	22079791	22081153	555.777	407.442
S60649_SI	FBgn0000064	Ald	3R	22081688	22082029	282.998	204.809
F7261_SI	FBgn0000114	aret	2L	12310682	12312311	17.4625	10.9608
S9537_SI	FBgn0000120	Arr1	2L	18078916	18079723	522.165	364.458
F47847_SI	FBgn0000157	Dll	2R	20721320	20722686	15.0424	8.52399
S19495_SI	FBgn0000163	baz	X	17087932	17089350	33.1061	15.0569
S60527_SI	FBgn0000206	boss	3R	21790742	21792201	20.3427	14.3078
S29803_SI	FBgn0000212	brm	3L	15963182	15964333	56.9083	40.558
F3000_SI	FBgn0000228	Bsg25D	2L	5273827	5275780	6.96773	2.89927
S8850_SI	FBgn0000250	cact	2L	16314770	16314858	33.7096	6.25148
S2267_SI	FBgn0000256	capu	2L	3874450	3875302	12.3963	7.01478
F20562_SI	FBgn0000257	car	X	19461940	19463434	31.3793	17.2591
F16641_SI	FBgn0000259	CkIIbeta	X	11689634	11691957	15.6823	11.6665
S6913_SI	FBgn0000287	salr	2L	11366344	11369008	6.17863	3.28612
F40656_SI	FBgn0000289	cg	2R	10068716	10070343	148.878	125.586
S40655_SI	FBgn0000289	cg	2R	10067927	10068324	50.7797	20.0121
F56003_SI	FBgn0000303	Cha	3R	14556452	14558068	193.07	148.991
F8872_SI	FBgn0000307	chif	2L	16343600	16349472	11.7148	7.14661
S63201_SI	FBgn0000313	chp	3R	27032674	27033283	36.6533	21.2917
S18548_SI	FBgn0000319	Chc	X	15722019	15722535	215.839	171.539
S18550_SI	FBgn0000319	Chc	X	15722749	15722915	123.692	71.3875
F17328_SI	FBgn0000346	comt	X	13155765	13156521	726.021	553.99
S17326_SI	FBgn0000346	comt	X	13153828	13155456	42.5258	22.5908
S17327_SI	FBgn0000346	comt	X	13155538	13155696	209.712	115.005
F35895_SI	FBgn0000352	cos	2R	3269681	3272524	28.3999	19.0162
S11125_SI	FBgn0000370	crc	2L	21318485	21319527	498.66	378.684
S12463_SI	FBgn0000382	csw	X	2003762	2004699	7.58663	2.73096
F13008_SI	FBgn0000479	dnc	X	3185043	3185910	9.68112	3.51498
S13012_SI	FBgn0000479	dnc	X	3215074	3215250	34.7285	6.01709
F21695_SI	FBgn0000541	E(bx)	3L	239243	240667	14.3185	9.15191
S21698_SI	FBgn0000541	E(bx)	3L	241564	245475	4.0711	1.89696
S13177_SI	FBgn0000542	ec	X	3746173	3751658	4.09452	1.98904
S63468_SI	FBgn0000557	Ef1alpha100E	3R	27567632	27569028	496.807	352.44
S21989_SI	FBgn0000575	emc	3L	749400	750227	18.7901	6.92102
F975_SI	FBgn0000579	Eno	2L	1724768	1726655	424.074	351.23
S7040_SI	FBgn0000588	esc	2L	11827204	11828371	9.23472	6.70042
S21330_SI	FBgn0000709	fliI	X	21214802	21216115	34.8638	22.6243
F15961_SI	FBgn0000711	flw	X	10301399	10303850	186.971	132.307
S12569_SI	FBgn0000810	fs(1)K10	X	2136171	2137637	1.87861	0.747201
S2343_SI	FBgn0001075	ft	2L	4212417	4217976	0.441122	0.166509
F36300_SI	FBgn0001091	Gapdh1	2R	3679406	3680885	476.41	403.722
S18598_SI	FBgn0001092	Gapdh2	X	15762351	15763694	429.54	364.814
S28978_SI	FBgn0001108	Gl	3L	13924846	13927756	34.5645	24.7056
F38346_SI	FBgn0001122	Galphao	2R	6349018	6353206	180.641	141.207
S47093_SI	FBgn0001123	Galphas	2R	19834124	19834459	153.74	114.498
S41943_SI	FBgn0001124	Got1	2R	12028139	12029433	103.475	60.976
F249_SI	FBgn0001142	Gs1	2L	132077	134472	90.4569	65.6452
S16437_SI	FBgn0001145	Gs2	X	11323272	11324228	942.74	668.255
S26392_SI	FBgn0001168	h	3L	8670705	8672353	16.726	9.82048
S9987_SI	FBgn0001202	hk	2L	19031821	19032381	43.7883	22.6475
S16020_SI	FBgn0001206	Hmr	X	10485590	10486285	13.953	6.99857
S16022_SI	FBgn0001206	Hmr	X	10486745	10489510	2.47681	0.547002
F61713_SI	FBgn0001215	Hrb98DE	3R	24429783	24430817	146.273	109.661
S26799_SI	FBgn0001227	Hsp67Ba	3L	9370902	9372634	44.0731	32.149
S26793_SI	FBgn0001229	Hsp67Bc	3L	9364611	9365597	19.1035	10.8727
F26167_SI	FBgn0001248	Idh	3L	8349504	8351035	110.676	69.7387
S26176_SI	FBgn0001253	ImpE1	3L	8378829	8382658	0.877448	0.299293
S9567_SI	FBgn0001301	kel	2L	18129884	18131520	21.7932	14.757
S51425_SI	FBgn0001321	knk	3R	5948087	5948873	3.97921	0.746816
S40867_SI	FBgn0001332	L	2R	10368692	10369295	5.68403	1.6306
F16418_SI	FBgn0001624	dlg1	X	11300105	11303809	93.5636	66.9074
S16397_SI	FBgn0001624	dlg1	X	11275889	11276013	17.2179	10.4679
F7914_SI	FBgn0001961	Arpc1	2L	13829346	13829690	44.7916	21.3026
S8760_SI	FBgn0001991	Ca-alpha1D	2L	16183104	16183575	9.53896	3.99983
S10061_SI	FBgn0002031	l(2)37Cc	2L	19122040	19122817	96.9627	68.2998
S156_SI	FBgn0002121	l(2)gl	2L	13683	14874	2.18892	0.61419
F63111_SI	FBgn0002413	dco	3R	26879807	26883650	71.2822	52.5673
S61173_SI	FBgn0002441	l(3)mbt	3R	23094491	23096095	5.3107	2.74878
S34347_SI	FBgn0002521	pho	4	1193095	1193656	24.4611	13.3679
S28153_SI	FBgn0002565	Lsp2	3L	12122493	12124796	116.814	37.0645
F40586_SI	FBgn0002643	mam	2R	9926215	9928284	5.55077	2.62388
S52856_SI	FBgn0002719	Men	3R	8538825	8539869	372.942	267.956
S57524_SI	FBgn0002781	mod(mdg4)	3R	17197885	17198802	22.9161	17.7399
S57525_SI	FBgn0002781	mod(mdg4)	3R	17200782	17201634	65.297	41.8301
S54563_SI	FBgn0002783	mor	3R	11795604	11795814	17.0488	3.62018
S51256_SI	FBgn0002868	MtnA	3R	5609946	5610092	287.703	201.453
S56828_SI	FBgn0002869	MtnB	3R	16328960	16329166	43.8583	9.53212
S52852_SI	FBgn0002905	mus308	3R	8533004	8535227	0.8488	0.290813
S57186_SI	FBgn0002921	Atpalpha	3R	16789980	16791761	41.9739	26.2646
S57191_SI	FBgn0002921	Atpalpha	3R	16798895	16799069	105.612	68.7789
F202_SI	FBgn0002931	net	2L	82421	84277	2.83369	0.981257
F4204_SI	FBgn0002938	ninaC	2L	7382122	7382945	701.974	470.915
S4200_SI	FBgn0002938	ninaC	2L	7381064	7381335	251.586	185.088
S4202_SI	FBgn0002938	ninaC	2L	7381756	7381905	699.528	553.321
S4205_SI	FBgn0002938	ninaC	2L	7383011	7383426	304.675	217.114
S4206_SI	FBgn0002938	ninaC	2L	7383479	7383755	533.619	328.348
S4207_SI	FBgn0002938	ninaC	2L	7383807	7384344	546.347	378.366
S47140_SI	FBgn0003008	or	2R	19856089	19856466	46.6365	27.6542
S8206_SI	FBgn0003016	osp	2L	14599776	14600875	30.9527	18.4862
S13438_SI	FBgn0003053	peb	X	4515185	4520256	3.5792	2.28548
S43600_SI	FBgn0003067	Pepck	2R	14424739	14426920	294.016	104.779
F38070_SI	FBgn0003071	Pfk	2R	6004242	6004962	173.984	134.35
S38062_SI	FBgn0003071	Pfk	2R	6000122	6000463	5.38259	1.58911
S37072_SI	FBgn0003074	Pgi	2R	4798931	4799459	105.272	78.4003
F42544_SI	FBgn0003091	Pkc53E	2R	12830179	12832631	92.8625	61.3697
S42538_SI	FBgn0003091	Pkc53E	2R	12828649	12828997	12.2805	6.46029
F22296_SI	FBgn0003138	Ptp61F	3L	1342719	1344529	51.9805	38.7374
S57959_SI	FBgn0003178	PyK	3R	18195004	18195287	20.1017	9.19476
S50932_SI	FBgn0003205	Ras85D	3R	5336283	5337403	74.6106	51.5486
S16488_SI	FBgn0003277	RpII215	X	11458767	11461011	2.84811	1.07504
S16123_SI	FBgn0003321	sbr	X	10728262	10728433	29.4231	10.7503
S47278_SI	FBgn0003353	sei	2R	19939360	19939495	24.9199	6.38533
S2169_SI	FBgn0003386	Shaw	2L	3724884	3725196	10.7085	2.60987
S45096_SI	FBgn0003391	shg	2R	16937159	16942207	8.07876	5.08202
S30426_SI	FBgn0003410	sina	3L	16849397	16851812	20.5134	14.1403
F21374_SI	FBgn0003423	slgA	X	21254727	21256188	305.857	247.567
S59599_SI	FBgn0003429	slo	3R	20532719	20532938	19.0582	5.73131
F44304_SI	FBgn0003435	sm	2R	15405369	15418205	57.4108	39.8065
F14894_SI	FBgn0003447	sn	X	7863736	7864404	5.60377	2.70498
S13633_SI	FBgn0003449	snf	X	5203275	5203739	15.6694	10.1088
S10578_SI	FBgn0003475	spir	2L	20346950	20348386	94.432	61.6763
S14124_SI	FBgn0003514	sqh	X	6117618	6118149	35.8076	21.0233
F4790_SI	FBgn0003607	Su(var)205	2L	8210730	8211122	13.7135	3.79505
S48026_SI	FBgn0003715	CG16778	2R	20981805	20984022	1.15624	0.410967
F54171_SI	FBgn0003721	Tm1	3R	11129363	11130694	16.0777	8.29692
F54174_SI	FBgn0003721	Tm1	3R	11133312	11134501	53.4737	39.8958
S54172_SI	FBgn0003721	Tm1	3R	11130900	11131703	14.5641	0.950284
F30271_SI	FBgn0003741	tra	3L	16583452	16584030	34.7369	17.4735
F31790_SI	FBgn0003744	trc	3L	19823964	19825270	58.7478	33.3734
S53247_SI	FBgn0004049	yrt	3R	9256645	9256811	13.6029	4.16358
S18967_SI	FBgn0004227	nonA	X	16255602	16256087	8.26957	3.10139
F53315_SI	FBgn0004237	Hrb87F	3R	9482568	9484019	66.2996	51.361
S43850_SI	FBgn0004240	Dpt	2R	14753270	14753765	16.829	3.8373
S1559_SI	FBgn0004242	Syt1	2L	2793648	2793908	16.1557	6.62682
F6574_SI	FBgn0004363	porin	2L	10847227	10848168	1055.19	836.692
S6576_SI	FBgn0004363	porin	2L	10848544	10848863	79.0159	47.9335
S44575_SI	FBgn0004364	18w	2R	15999016	16004437	10.3155	7.11458
F16565_SI	FBgn0004370	Ptp10D	X	11569364	11571371	32.4672	19.345
S16561_SI	FBgn0004370	Ptp10D	X	11566283	11566965	5.63038	1.72103
F21766_SI	FBgn0004373	fwd	3L	305393	306546	75.4862	53.5442
S21769_SI	FBgn0004373	fwd	3L	306982	307256	40.1267	18.2043
S27959_SI	FBgn0004381	Klp68D	3L	11789827	11791975	16.6179	9.75327
S39719_SI	FBgn0004435	Galphaq	2R	8501072	8501850	14.8743	7.94881
F48605_SI	FBgn0004436	UbcD6	3R	774477	776126	187.536	151.384
S23877_SI	FBgn0004516	Gad1	3L	4074077	4075538	486.506	385.791
S23881_SI	FBgn0004516	Gad1	3L	4078926	4079494	9.92799	4.31513
F23929_SI	FBgn0004574	Rop	3L	4136359	4138996	114.922	78.341
S51493_SI	FBgn0004575	Syn	3R	6043012	6044413	23.1397	10.3813
S51494_SI	FBgn0004575	Syn	3R	6045501	6048164	193.21	135.164
S18975_SI	FBgn0004598	Fur2	X	16268959	16269892	6.44228	0.931002
F55845_SI	FBgn0004618	gl	3R	14193649	14196557	24.0843	14.1848
S31683_SI	FBgn0004623	Gbeta76C	3L	19681818	19682019	247.365	131.219
S31684_SI	FBgn0004623	Gbeta76C	3L	19682159	19682288	243.117	173.053
S31686_SI	FBgn0004623	Gbeta76C	3L	19682652	19683092	826.924	540.871
F55889_SI	FBgn0004652	fru	3R	14239995	14243022	35.6579	23.5687
S12491_SI	FBgn0004655	wapl	X	2045305	2045495	10.5269	2.62876
S46814_SI	FBgn0004795	retn	2R	19540986	19542343	25.1056	10.7846
S12476_SI	FBgn0004861	ph-p	X	2024012	2025759	2.94209	0.911204
S16381_SI	FBgn0004864	hop	X	11256104	11256268	8.73933	3.23058
F32698_SI	FBgn0004865	Eip78C	3L	21257146	21259603	59.0886	40.6811
F23710_SI	FBgn0004875	enc	3L	3839606	3842326	137.603	108.628
S23707_SI	FBgn0004875	enc	3L	3836999	3837605	9.09673	3.24071
F23694_SI	FBgn0004888	Scsalpha	3L	3817784	3818383	490.24	388.096
F37059_SI	FBgn0004921	Ggamma1	2R	4789642	4792296	720.728	579.073
F18210_SI	FBgn0004924	Top1	X	15219849	15222062	69.1536	48.0602
S18208_SI	FBgn0004924	Top1	X	15219308	15219558	13.4885	4.49394
S31609_SI	FBgn0005386	ash1	3L	19584918	19586387	11.6788	7.47418
S38457_SI	FBgn0005586	Rab3	2R	6608840	6611461	304.147	224.275
S38148_SI	FBgn0005619	Hdc	2R	6130659	6131352	5.63716	2.0326
S46170_SI	FBgn0005631	robo	2R	18587702	18588100	5.53853	0.894281
S31925_SI	FBgn0005633	fln	3L	19982651	19983186	58.3673	3.54186
F24927_SI	FBgn0005658	Ets65A	3L	6115076	6117013	18.1636	10.1594
F52763_SI	FBgn0005671	Vha55	3R	8449484	8450626	456.295	334.071
F11020_SI	FBgn0010100	Acon	2L	21172460	21173017	344.616	275.744
S11019_SI	FBgn0010100	Acon	2L	21171895	21172398	195.971	122.193
F29697_SI	FBgn0010105	comm	3L	15714611	15716371	18.7154	13.1483
S50276_SI	FBgn0010173	RpA-70	3R	4087842	4088395	37.1976	18.6437
S33477_SI	FBgn0010215	alpha-Cat	3L	23311746	23312102	92.1647	59.9531
S33486_SI	FBgn0010215	alpha-Cat	3L	23327464	23327840	10.5693	6.63078
S50706_SI	FBgn0010222	Nmdmc	3R	4868230	4868506	76.9647	34.3026
F42690_SI	FBgn0010226	GstS1	2R	12980751	12981733	107.879	42.7178
S39592_SI	FBgn0010238	Lac	2R	8351845	8353135	19.7178	10.9696
F1663_SI	FBgn0010263	Rbp9	2L	2961215	2961672	44.4994	25.7949
S15524_SI	FBgn0010269	Dsor1	X	9143408	9143734	33.2295	16.7177
S14822_SI	FBgn0010292	bys	X	7797431	7797676	53.7055	15.6174
F17217_SI	FBgn0010303	hep	X	12974671	12975151	7.78448	2.47289
S17226_SI	FBgn0010303	hep	X	12983392	12984467	2.65935	1.34377
F48633_SI	FBgn0010313	corto	3R	903749	912749	24.3717	19.2251
S37674_SI	FBgn0010342	Map60	2R	5478870	5480249	10.8905	5.30904
F33366_SI	FBgn0010348	Arf79F	3L	22861479	22862346	176.117	122.572
S25404_SI	FBgn0010387	Dbi	3L	7126219	7126563	151.37	87.0964
S2370_SI	FBgn0010473	tutl	2L	4307563	4308426	4.82765	1.40587
S39928_SI	FBgn0010488	NAT1	2R	8805500	8808364	12.4646	7.33144
F38078_SI	FBgn0010531	Ccs	2R	6009320	6009963	13.2634	6.25531
S43444_SI	FBgn0010575	sbb	2R	14169134	14169402	28.3747	6.56313
F593_SI	FBgn0010583	dock	2L	831714	833241	48.1993	34.1907
S46412_SI	FBgn0010660	Nup214	2R	18808269	18809464	4.00525	2.06532
F23026_SI	FBgn0010905	Spn	3L	2505245	2508573	58.1121	41.8546
S23043_SI	FBgn0010905	Spn	3L	2540977	2541403	29.3312	15.5884
S10764_SI	FBgn0011202	dia	2L	20765510	20766040	6.56836	2.25569
S22375_SI	FBgn0011204	cue	3L	1504388	1505792	4.87589	1.91231
F26669_SI	FBgn0011206	bol	3L	9090729	9095907	98.2057	66.5677
S46256_SI	FBgn0011211	blw	2R	18688988	18689685	2371.53	2044.93
S63586_SI	FBgn0011224	heph	3R	27690854	27691047	10.9168	3.78132
S63588_SI	FBgn0011224	heph	3R	27691841	27692158	17.32	4.69198
S59255_SI	FBgn0011225	jar	3R	20079550	20079667	63.815	33.4636
S59264_SI	FBgn0011225	jar	3R	20082899	20083305	10.9267	1.94416
S46990_SI	FBgn0011236	ken	2R	19762674	19764965	10.7891	6.01067
S33546_SI	FBgn0011288	Snap25	3L	24246893	24247021	172.124	82.1112
S33547_SI	FBgn0011288	Snap25	3L	24251592	24251736	232.607	105.967
S28163_SI	FBgn0011455	l(3)neo18	3L	12131116	12131345	121.515	68.4996
F55736_SI	FBgn0011481	Ssdp	3R	14024424	14025317	3.27037	1.37024
S18881_SI	FBgn0011571	caz	X	16186228	16186676	34.3495	19.2448
S39665_SI	FBgn0011592	fra	2R	8450395	8451689	9.8975	4.11198
F25507_SI	FBgn0011640	lark	3L	7332513	7333870	9.62228	3.22047
F59214_SI	FBgn0011725	twin	3R	20022615	20024935	52.468	35.4048
S63012_SI	FBgn0011739	wts	3R	26625760	26626685	4.53935	1.58538
S37223_SI	FBgn0011746	ana	2R	4963875	4965059	11.6188	5.44407
S33681_SI	FBgn0011747	Ank	4	137312	139127	118.327	90.6977
F57610_SI	FBgn0011766	E2f	3R	17446026	17447418	44.3859	22.5483
S25883_SI	FBgn0011817	nmo	3L	8040346	8040547	22.61	7.48513
F1427_SI	FBgn0011818	oaf	2L	2496399	2498846	13.5777	9.02835
S5797_SI	FBgn0011823	Pen	2L	10058847	10060095	39.7199	0.929125
S5384_SI	FBgn0012036	Aldh	2L	9390246	9391567	263.353	164.834
F25460_SI	FBgn0012058	Cdc27	3L	7238581	7241534	21.6162	14.4195
S31939_SI	FBgn0013303	Nca	3L	19990392	19990668	268.178	219.516
F54555_SI	FBgn0013334	Sap47	3R	11785042	11787846	431.918	349.138
F22489_SI	FBgn0013342	n-syb	3L	1630348	1632454	662.656	510.713
S22490_SI	FBgn0013342	n-syb	3L	1633058	1633505	10.7902	3.96764
S22493_SI	FBgn0013342	n-syb	3L	1635186	1635237	94.2776	46.6065
S41237_SI	FBgn0013467	igl	2R	11076261	11077797	417.483	283.135
F27487_SI	FBgn0013469	klu	3L	10974271	10978172	1.89828	0.524081
S48730_SI	FBgn0013576	mtd	3R	1118362	1118563	29.7338	8.0005
F36680_SI	FBgn0013726	pnut	2R	4124776	4127802	64.422	46.6641
F35299_SI	FBgn0013732	sced	2R	2544831	2548129	8.75567	4.48698
F40482_SI	FBgn0013733	shot	2R	9751742	9753000	150.115	114.149
S39071_SI	FBgn0013756	Mtor	2R	7740853	7746988	5.11046	2.30301
S53678_SI	FBgn0013767	Crz	3R	10141082	10141438	37.7889	14.0625
S31788_SI	FBgn0013799	Deaf1	3L	19821417	19822045	31.5275	17.8604
S44048_SI	FBgn0013954	FK506-bp2	2R	15178023	15178467	327.263	200.396
S53470_SI	FBgn0013998	Nsf2	3R	9660195	9661259	11.8544	6.81549
F49399_SI	FBgn0014001	Pak	3R	2185104	2187336	22.8534	13.1083
F41893_SI	FBgn0014020	Rho1	2R	11993365	11994734	198.493	157.981
F39274_SI	FBgn0014184	Oda	2R	8054081	8055432	475.364	336.262
S5564_SI	FBgn0015035	Cyp4e3	2L	9747839	9748430	33.9326	18.3638
S46766_SI	FBgn0015277	Pi3K59F	2R	19449158	19450050	4.54853	1.1868
S56931_SI	FBgn0015279	Pi3K92E	3R	16454694	16455597	38.1806	23.0154
S56934_SI	FBgn0015279	Pi3K92E	3R	16456079	16456385	16.0435	4.70973
S27058_SI	FBgn0015321	UbcD4	3L	9692446	9692979	33.399	14.5575
S48988_SI	FBgn0015324	Vha26	3R	1418581	1418907	27.4411	12.92
S48989_SI	FBgn0015324	Vha26	3R	1418969	1420421	374.305	313.241
F41220_SI	FBgn0015371	chn	2R	11029342	11032288	74.3981	55.0883
S19131_SI	FBgn0015374	crl	X	16488304	16488563	17.0349	4.66913
F3320_SI	FBgn0015381	dsf	2L	5937573	5939261	2.5052	0.425635
S36381_SI	FBgn0015509	lin19	2R	3806406	3807452	21.7641	13.0546
S58881_SI	FBgn0015513	mbc	3R	19618649	19619951	3.2395	1.82377
S44982_SI	FBgn0015524	otp	2R	16771130	16772266	11.8883	6.59518
S62619_SI	FBgn0015542	sima	3R	25945851	25947520	28.8636	17.5054
S49893_SI	FBgn0015576	alpha-Est8	3R	3335065	3336000	76.7322	41.258
S61824_SI	FBgn0015589	Apc	3R	24658023	24662208	30.324	21.7027
F9929_SI	FBgn0015772	Nak	2L	18960927	18963115	30.491	23.238
S3905_SI	FBgn0015777	nrv2	2L	6790799	6790967	67.7844	32.1053
S57339_SI	FBgn0015790	Rab11	3R	16940973	16941868	205.23	148.993
S13787_SI	FBgn0015794	Rab18	X	5565114	5565546	42.1959	24.4131
F59035_SI	FBgn0015795	Rab7	3R	19820386	19821174	227.313	177.684
S11876_SI	FBgn0015799	Rbf	X	691121	691725	32.8164	11.0867
S11878_SI	FBgn0015799	Rbf	X	692311	693046	5.99059	1.00144
S37290_SI	FBgn0015838	Vang	2R	4991389	4994301	9.65417	6.95051
S44360_SI	FBgn0015949	hrg	2R	15555033	15555791	4.89159	1.43911
F14772_SI	FBgn0016041	Tom40	X	7632934	7634011	61.9834	35.5979
S33903_SI	FBgn0016126	CaMKI	4	471816	472080	92.7164	67.8594
S57457_SI	FBgn0016700	Rab1	3R	17091751	17092867	261.344	228.888
S57458_SI	FBgn0016700	Rab1	3R	17092948	17093175	73.7006	47.5591
F58940_SI	FBgn0016754	sba	3R	19719896	19721219	37.4551	24.631
S23075_SI	FBgn0016794	dos	3L	2594522	2595590	17.5117	11.2528
S26332_SI	FBgn0017430	Nelf-E	3L	8592931	8593097	30.2747	6.89129
S26333_SI	FBgn0017430	Nelf-E	3L	8593187	8593704	9.7894	3.3389
S54462_SI	FBgn0017567	ND23	3R	11662077	11662528	164.401	125.485
F34228_SI	FBgn0019650	toy	4	1026692	1028548	45.1276	33.6352
S34220_SI	FBgn0019650	toy	4	1010351	1011128	3.41464	1.38569
S34226_SI	FBgn0019650	toy	4	1025096	1025244	18.5534	6.23199
F16501_SI	FBgn0019660	roX2	X	11473098	11474465	14.0693	0.43354
F13178_SI	FBgn0019661	roX1	X	3752310	3756730	50.5663	1.02509
S57814_SI	FBgn0019957	ND42	3R	17854938	17855115	425.635	322.687
S57798_SI	FBgn0019960	CG6455	3R	17845826	17846114	158.342	111.703
S26210_SI	FBgn0020224	Cbl	3L	8418054	8418962	2.97248	0.646922
S20504_SI	FBgn0020261	pcm	X	19381825	19382718	6.52779	3.28731
F594_SI	FBgn0020304	drongo	2L	833584	834583	135.848	97.8785
F595_SI	FBgn0020304	drongo	2L	834867	835290	46.1706	27.5842
S53570_SI	FBgn0020510	Abi	3R	9944984	9945950	44.3266	28.3399
S53571_SI	FBgn0020510	Abi	3R	9946007	9946194	13.8946	5.24238
F47677_SI	FBgn0020521	pio	2R	20468772	20469601	11.241	4.3687
S4014_SI	FBgn0020616	SA	2L	6952120	6952955	4.87852	1.98619
S40576_SI	FBgn0020620	RN-tre	2R	9876003	9876388	26.9442	12.5842
S15046_SI	FBgn0020653	Trxr-1	X	8140841	8142066	139.482	96.9017
S31851_SI	FBgn0020887	Su(z)12	3L	19911342	19912390	20.3502	10.5658
S54937_SI	FBgn0020907	Scp2	3R	12400265	12401116	380.632	263.293
S13150_SI	FBgn0021738	Crg-1	X	3688896	3689261	8.21613	1.1739
S32643_SI	FBgn0021760	chb	3L	21171197	21176378	11.5718	6.35074
F19929_SI	FBgn0021765	scu	X	17985985	17986889	68.293	41.0804
S35225_SI	FBgn0021847	l(2)k14710	2R	2099724	2100663	5.30061	2.03951
F11087_SI	FBgn0021856	l(2)k14505	2L	21262013	21262411	33.8096	18.1368
S11085_SI	FBgn0021856	l(2)k14505	2L	21261412	21261719	12.5398	5.31105
S1998_SI	FBgn0021967	Pdsw	2L	3467133	3467326	307.307	232.647
S41488_SI	FBgn0022097	Vha36-1	2R	11428940	11430003	127.281	95.1164
S54962_SI	FBgn0022344	CG10340	3R	12439826	12440113	18.8651	2.68541
S51854_SI	FBgn0022359	Sodh-2	3R	6703151	6703369	14.8978	3.75442
S24996_SI	FBgn0022699	D19B	3L	6177031	6178020	3.5335	0.737423
F42867_SI	FBgn0022987	qkr54B	2R	13360592	13362634	44.4159	25.5314
S42865_SI	FBgn0022987	qkr54B	2R	13359641	13359939	9.63943	2.75745
S48974_SI	FBgn0023023	CRMP	3R	1403315	1403550	23.3033	13.5498
S48975_SI	FBgn0023023	CRMP	3R	1403619	1404092	29.8604	14.8917
F25787_SI	FBgn0023076	Clk	3L	7756333	7758818	22.2098	15.0711
S55917_SI	FBgn0023083	fray	3R	14412001	14415175	18.7438	12.844
S28731_SI	FBgn0023095	caps	3L	13268662	13272742	12.0305	7.46492
S37726_SI	FBgn0023143	Uba1	2R	5579787	5580833	5.23133	1.84855
S34182_SI	FBgn0023213	eIF4G	4	937901	938369	33.7332	22.1888
S10984_SI	FBgn0023388	Dap160	2L	21135276	21137106	112.107	87.6732
F41549_SI	FBgn0023441	fus	2R	11547521	11550675	8.9826	6.01542
S14156_SI	FBgn0023458	Rbcn-3A	X	6137906	6138985	15.8642	6.04154
S12483_SI	FBgn0023507	CG3835	X	2037560	2038253	35.9989	19.5486
S12484_SI	FBgn0023507	CG3835	X	2038320	2038970	156.919	94.3908
S12346_SI	FBgn0023508	Ocrl	X	1819536	1820412	18.041	10.4697
S12349_SI	FBgn0023508	Ocrl	X	1821012	1821557	90.2079	66.8753
S12335_SI	FBgn0023510	Rbcn-3B	X	1804674	1810207	14.3955	7.98149
F12605_SI	FBgn0023529	CG2918	X	2165065	2167984	29.0273	21.9064
S11736_SI	FBgn0023537	CG17896	X	384820	386661	57.69	42.2269
S8383_SI	FBgn0024183	vig	2L	15065190	15065456	20.2461	3.01541
S3213_SI	FBgn0024191	sip1	2L	5723638	5723791	16.0089	5.26979
F2064_SI	FBgn0024244	drm	2L	3546731	3548423	4.13051	1.1847
S61817_SI	FBgn0024273	WASp	3R	24651964	24652596	6.59646	1.75346
S49625_SI	FBgn0024289	Sodh-1	3R	2878850	2879319	25.0798	9.29808
S49626_SI	FBgn0024289	Sodh-1	3R	2879585	2879803	54.2205	28.1518
S49628_SI	FBgn0024289	Sodh-1	3R	2880037	2880264	237.512	68.0825
S56006_SI	FBgn0024329	Mekk1	3R	14558828	14559086	43.4837	23.6937
F12062_SI	FBgn0024362	CG11412	X	1236139	1237247	15.279	7.13403
F12072_SI	FBgn0024365	CG12773	X	1243656	1245070	19.6318	13.9119
S8793_SI	FBgn0024734	PRL-1	2L	16245835	16247186	58.3669	35.2046
S41527_SI	FBgn0024754	Flo-1	2R	11454308	11454472	60.3059	27.5799
S33754_SI	FBgn0024811	Crk	4	232480	232608	56.5212	24.4782
F32086_SI	FBgn0024814	Clc	3L	20235606	20236835	65.4304	48.0872
S32191_SI	FBgn0024887	kin17	3L	20351041	20351431	24.8886	8.7876
F19317_SI	FBgn0024941	RSG7	X	16732206	16735459	91.2722	66.3797
S15173_SI	FBgn0024943	PIP82	X	8419882	8423196	41.64	31.1345
S56990_SI	FBgn0024944	Oamb	3R	16524057	16524579	8.32044	1.72389
S51632_SI	FBgn0024957	Irp-1B	3R	6234661	6235379	26.9927	17.2041
F12101_SI	FBgn0024985	CG11448	X	1289279	1291370	152.745	125.008
F12088_SI	FBgn0024987	ssx	X	1266494	1269290	98.0212	59.9541
S12084_SI	FBgn0024987	ssx	X	1265264	1265403	11.4205	4.63635
F12175_SI	FBgn0025394	inc	X	1409411	1411648	42.121	28.1053
S12421_SI	FBgn0025625	Sik2	X	1952354	1953451	6.10052	3.26333
S12424_SI	FBgn0025625	Sik2	X	1954132	1954877	3.8511	1.26239
S12416_SI	FBgn0025632	CG4313	X	1947850	1948473	11	5.72524
F12935_SI	FBgn0025643	CG3588	X	2816449	2818459	1.67329	0.483014
F11449_SI	FBgn0025674	CycK	2L	22128264	22130142	27.69	18.5493
S8877_SI	FBgn0025678	CaBP1	2L	16354944	16356470	9.74572	6.00628
S56207_SI	FBgn0025680	cry	3R	15039706	15040625	29.9818	17.6688
S33216_SI	FBgn0025702	srpk79D	3L	22275662	22275932	12.5845	5.8395
S34149_SI	FBgn0025726	unc-13	4	892753	892851	178.168	80.814
S19145_SI	FBgn0025743	mbt	X	16507571	16508889	22.6281	15.6085
S52282_SI	FBgn0025802	Sbf	3R	7615945	7616069	20.8422	6.38852
S18492_SI	FBgn0025809	Paf-AHalpha	X	15678042	15678629	20.0566	9.29116
S42500_SI	FBgn0025833	CG8910	2R	12763847	12763938	37.8344	15.2431
S57280_SI	FBgn0025865	Cortactin	3R	16887402	16889056	14.9322	9.56309
S35960_SI	FBgn0025885	Inos	2R	3342807	3343274	124.102	75.132
S33998_SI	FBgn0025936	Eph	4	635662	636549	4.46359	2.00435
S54645_SI	FBgn0026059	Mhcl	3R	11895820	11896203	86.3092	54.7527
S13281_SI	FBgn0026084	cib	X	4003722	4003857	30.7051	16.9455
S12256_SI	FBgn0026086	Adar	X	1677142	1677621	18.446	4.84864
S32594_SI	FBgn0026179	siz	3L	21064952	21066252	11.6437	3.70988
S32596_SI	FBgn0026179	siz	3L	21067316	21068544	65.094	45.9895
F34844_SI	FBgn0026238	gus	2R	1008268	1009345	24.4906	12.9106
S33907_SI	FBgn0026262	bip2	4	480513	480767	129.42	69.4588
S37482_SI	FBgn0026326	Mad1	2R	5176866	5177677	14.4831	7.13606
F41409_SI	FBgn0026370	SRPK	2R	11272001	11275356	94.14	70.8544
S18506_SI	FBgn0026374	Rhp	X	15687125	15687277	13.9631	4.7781
S19675_SI	FBgn0026375	RhoGAPp190	X	17540684	17540926	15.7332	4.90665
S61698_SI	FBgn0026400	Noa36	3R	24423781	24424359	43.3891	31.0611
S34772_SI	FBgn0026401	Nipped-B	2R	580516	580673	28.7486	13.6673
S29177_SI	FBgn0026409	Mpcp	3L	14531829	14532169	158.384	109.33
S29178_SI	FBgn0026409	Mpcp	3L	14532653	14533541	1162.22	935.792
S40941_SI	FBgn0026427	Su(var)2-HP2	2R	10495403	10498989	7.96905	5.37408
S40943_SI	FBgn0026427	Su(var)2-HP2	2R	10499286	10503905	1.81151	0.696276
S18218_SI	FBgn0026428	HDAC6	X	15227343	15228096	3.24883	0.856373
S28094_SI	FBgn0026432	Grip163	3L	11987165	11989425	6.37923	3.00082
S543_SI	FBgn0026438	Eaat2	2L	737212	738268	189.815	153.696
F49537_SI	FBgn0026566	CG1307	3R	2482870	2483208	12.4254	4.05481
F59078_SI	FBgn0026576	CG5991	3R	19877403	19879314	38.9933	29.888
S15184_SI	FBgn0026679	IntS4	X	8449276	8450551	8.18477	4.27609
F33949_SI	FBgn0026869	Thd1	4	561185	568769	10.5988	7.17487
F12129_SI	FBgn0026872	CG14777	X	1361730	1361997	22.763	11.2215
F34384_SI	FBgn0027101	Dyrk3	4	1228815	1230170	28.3423	19.5913
S59136_SI	FBgn0027103	sec10	3R	19962998	19963260	49.1797	25.8859
S21738_SI	FBgn0027111	miple	3L	268781	268960	109.07	72.8521
S20531_SI	FBgn0027291	l(1)G0156	X	19414693	19414860	15.0705	3.32867
S15269_SI	FBgn0027330	l(1)G0020	X	8611120	8612089	4.00237	1.84132
S20165_SI	FBgn0027335	Rip11	X	18530647	18530906	42.6592	21.0773
F51005_SI	FBgn0027338	Kap-alpha3	3R	5400206	5401291	87.6307	66.6966
S63701_SI	FBgn0027341	Gfat1	3RHet	2481086	2481648	84.6936	63.3008
S6065_SI	FBgn0027491	Cdk5alpha	2L	10308548	10308753	142.178	81.9811
S6066_SI	FBgn0027491	Cdk5alpha	2L	10308813	10308950	75.8737	33.8604
S49121_SI	FBgn0027497	Madm	3R	1570690	1571789	18.3347	11.7133
S60325_SI	FBgn0027508	tankyrase	3R	21478813	21480331	35.817	24.7826
S60327_SI	FBgn0027508	tankyrase	3R	21480617	21480909	9.07556	3.1546
S58769_SI	FBgn0027512	CG10254	3R	19516831	19517734	9.24072	3.05882
S43940_SI	FBgn0027535	botv	2R	15018059	15021211	3.79107	2.31629
S25934_SI	FBgn0027549	CG7927	3L	8105594	8105814	44.723	18.2803
S19351_SI	FBgn0027556	CG4928	X	16807213	16808253	2.52821	0.631203
F8460_SI	FBgn0027559	Pol32	2L	15254819	15256304	10.1731	5.2763
S57680_SI	FBgn0027575	GABA-B-R2	3R	17597624	17597969	33.1561	22.0571
S36972_SI	FBgn0027585	CG8740	2R	4639914	4641756	12.1541	6.6607
S21651_SI	FBgn0027587	CG7028	3L	208372	208908	23.1649	16.0382
S21653_SI	FBgn0027587	CG7028	3L	209142	209374	24.8941	8.9123
S37126_SI	FBgn0027607	CG8230	2R	4831803	4832560	85.2517	55.0686
S62897_SI	FBgn0027654	jdp	3R	26351965	26352097	57.3099	18.6763
S61776_SI	FBgn0027655	htt	3R	24554537	24554771	10.6423	3.71347
F8981_SI	FBgn0027779	VhaSFD	2L	16724058	16724171	73.2888	40.803
S9338_SI	FBgn0027885	Aac11	2L	17477649	17477888	20.6633	5.96347
S32714_SI	FBgn0027945	ppl	3L	21273591	21273889	106.821	72.9643
S54630_SI	FBgn0027948	msps	3R	11885461	11886397	134.827	104.243
S15875_SI	FBgn0028342	l(1)G0230	X	10107593	10107804	286.055	187.307
S8525_SI	FBgn0028370	kek3	2L	15581859	15583579	10.9832	7.49937
S49808_SI	FBgn0028400	Syt4	3R	3093391	3094577	5.14804	2.50305
S51229_SI	FBgn0028401	Snap24	3R	5587027	5588872	47.6811	35.3535
F37485_SI	FBgn0028408	Drep-2	2R	5179361	5180374	20.7517	13.9988
F37489_SI	FBgn0028408	Drep-2	2R	5185772	5190326	38.1445	24.7464
F3455_SI	FBgn0028419	Kr-h2	2L	6073237	6073961	24.0896	13.0544
S3461_SI	FBgn0028420	Kr-h1	2L	6081808	6083740	3.50868	0.57374
S3465_SI	FBgn0028420	Kr-h1	2L	6095238	6096498	51.2701	34.9673
S16361_SI	FBgn0028421	Kap3	X	11229367	11230842	11.8759	6.3661
S59317_SI	FBgn0028471	Nab2	3R	20141314	20143563	8.84083	6.05372
S2379_SI	FBgn0028482	CG16857	2L	4330313	4330541	44.7615	23.8462
S2380_SI	FBgn0028482	CG16857	2L	4330756	4330962	88.6485	57.0086
S13195_SI	FBgn0028491	CG2930	X	3771661	3772850	11.9443	5.75561
S43572_SI	FBgn0028496	CG30116	2R	14355080	14355527	9.26172	1.96228
S46652_SI	FBgn0028497	CG3530	2R	19279264	19279426	11.0347	3.91386
S7944_SI	FBgn0028509	CenG1A	2L	13896986	13897361	8.41273	2.33561
F3977_SI	FBgn0028554	x16	2L	6919524	6920210	7.22488	3.06211
S35397_SI	FBgn0028579	phtf	2R	2632343	2632699	32.3347	13.6473
S25664_SI	FBgn0028582	lqf	3L	7525772	7525928	52.9561	13.899
S16285_SI	FBgn0028686	Rpt3	X	11019598	11020818	23.3998	15.4334
S49160_SI	FBgn0028690	Rpn5	3R	1616825	1617291	68.2351	48.0712
F62037_SI	FBgn0028692	Rpn2	3R	24979246	24980395	5.09174	1.3521
S31850_SI	FBgn0028695	Rpn1	3L	19910283	19911260	48.9863	36.1413
F24440_SI	FBgn0028699	Rh50	3L	4918759	4919022	27.5755	10.4465
F51404_SI	FBgn0028734	Fmr1	3R	5927142	5929324	29.2582	18.6727
S60594_SI	FBgn0028833	Dak1	3R	21879959	21881160	151.045	112.752
F8459_SI	FBgn0028862	dao	2L	15253234	15254715	40.3692	27.6492
S8413_SI	FBgn0028879	CG15270	2L	15095502	15096915	30.9563	23.0306
S42853_SI	FBgn0028953	CG14478	2R	13349499	13353085	30.9138	22.2226
S11416_SI	FBgn0028979	tio	2L	22020688	22023143	0.849345	0.415632
F48083_SI	FBgn0028993	scro	3LHet	240693	241368	49.4801	34.4649
S48082_SI	FBgn0028993	scro	3LHet	231740	231826	23.855	6.02267
S33991_SI	FBgn0028996	onecut	4	623938	624878	4.18456	1.13695
F43019_SI	FBgn0029006	lack	2R	13490407	13491966	37.9301	18.455
S43016_SI	FBgn0029006	lack	2R	13487647	13489852	9.51351	5.72995
S43018_SI	FBgn0029006	lack	2R	13490168	13490331	41.7294	20.526
S49208_SI	FBgn0029088	disp	3R	1676613	1677593	7.21016	3.28101
F37564_SI	FBgn0029092	ced-6	2R	5328697	5329071	8.22839	1.2257
S47121_SI	FBgn0029105	alpha-catenin-related	2R	19848036	19848242	41.9246	21.0692
F11627_SI	FBgn0029128	tyn	X	95614	97667	11.315	5.68371
F61072_SI	FBgn0029155	Men-b	3R	22981863	22983325	195.792	144.875
S61069_SI	FBgn0029155	Men-b	3R	22980178	22981227	8.60667	3.92081
F59821_SI	FBgn0029157	ssh	3R	20764432	20767503	19.9969	12.7152
S14741_SI	FBgn0029504	CHES-1-like	X	7582425	7584029	6.33099	2.52982
F22305_SI	FBgn0029514	312	3L	1351853	1352853	9.72608	5.65834
S13147_SI	FBgn0029676	HIP-R	X	3685510	3686510	56.5844	37.6779
S13231_SI	FBgn0029687	Vap-33-1	X	3843514	3843746	44.0584	23.4251
F13500_SI	FBgn0029723	Proc-R	X	4621656	4623527	8.96635	3.56354
S13588_SI	FBgn0029746	CG15465	X	5059364	5059531	95.8563	44.2485
F13679_SI	FBgn0029761	SK	X	5290506	5291151	6.41544	2.70219
F13778_SI	FBgn0029783	Sirt4	X	5558661	5559660	24.5908	15.1701
S14036_SI	FBgn0029834	CG5937	X	5939652	5944414	27.153	20.4026
S14049_SI	FBgn0029837	Tsp5D	X	5964554	5964748	23.2855	6.54673
S14227_SI	FBgn0029867	CG3847	X	6241136	6243269	31.7568	20.83
F14322_SI	FBgn0029878	Pat1	X	6489569	6490989	54.3747	42.4646
S14314_SI	FBgn0029878	Pat1	X	6485479	6485796	31.2856	15.6812
S14338_SI	FBgn0029881	pigs	X	6543239	6546131	28.4355	20.7437
F14394_SI	FBgn0029895	CG14441	X	6610022	6613412	19.7814	14.6012
F14395_SI	FBgn0029896	CG3168	X	6614037	6616725	64.8356	51.5247
S14514_SI	FBgn0029912	CG4557	X	6741203	6741430	26.8885	11.4078
F14625_SI	FBgn0029941	CG1677	X	7175122	7175782	111.854	91.8006
S14628_SI	FBgn0029941	CG1677	X	7176275	7177901	26.0255	18.4698
S14645_SI	FBgn0029943	Atg5	X	7208655	7209283	21.2464	8.50739
S14852_SI	FBgn0029979	CG10777	X	7820798	7822589	3.80296	1.20682
S14938_SI	FBgn0029992	Upf2	X	7964277	7966097	14.566	7.9916
S14981_SI	FBgn0030004	CG10958	X	8026318	8029000	9.38038	5.65585
S14988_SI	FBgn0030008	CG2129	X	8039872	8041888	3.43011	1.73162
S14993_SI	FBgn0030012	CG18262	X	8046981	8048566	6.8412	4.18066
S15089_SI	FBgn0030034	CG10555	X	8294982	8297975	7.08235	3.25424
F15255_SI	FBgn0030058	CG11294	X	8585852	8586779	16.1227	10.7532
S15375_SI	FBgn0030081	CG7246	X	8973279	8974463	1.8022	0.446595
S15391_SI	FBgn0030085	CG6999	X	8982872	8983347	39.8602	19.6939
S15551_SI	FBgn0030121	Cfp1	X	9164467	9165887	16.2582	9.41714
F15754_SI	FBgn0030160	CG9691	X	9778475	9779077	106.598	62.4144
S15990_SI	FBgn0030206	CG2889	X	10370641	10371234	29.0606	11.5948
F16076_SI	FBgn0030230	Rph	X	10643108	10644127	39.8113	25.7448
S16078_SI	FBgn0030230	Rph	X	10644959	10645815	9.58389	4.17489
S16136_SI	FBgn0030239	CG17333	X	10742398	10742567	55.7216	10.2782
S16137_SI	FBgn0030240	CG2202	X	10742790	10744008	5.03521	1.17076
S16140_SI	FBgn0030240	CG2202	X	10745738	10746360	46.3038	19.9472
F16149_SI	FBgn0030243	CG2186	X	10755851	10760279	24.0418	16.2533
F16228_SI	FBgn0030258	CG1552	X	10947067	10947220	42.637	22.5005
S16466_SI	FBgn0030304	Cyp4g15	X	11375558	11376246	27.085	16.0722
S16548_SI	FBgn0030322	CG15220	X	11509551	11509873	16.2029	4.74847
S16763_SI	FBgn0030358	CG10362	X	11822266	11823541	5.80955	2.53168
S16855_SI	FBgn0030365	Tango4	X	11915371	11916779	7.54183	3.11639
F16856_SI	FBgn0030366	Usp7	X	11916870	11919090	130.506	91.6843
S17039_SI	FBgn0030407	CG2543	X	12508054	12508883	3.98486	1.27349
F17267_SI	FBgn0030457	CG12096	X	13053637	13055066	2.05976	0.681465
S17350_SI	FBgn0030467	CG1764	X	13189191	13189415	22.3245	5.12713
S17490_SI	FBgn0030499	CG11178	X	13502434	13503562	19.8328	12.2274
S17524_SI	FBgn0030506	Lig4	X	13558617	13560196	5.56959	1.58983
S17539_SI	FBgn0030510	CG12177	X	13572888	13573334	26.1215	8.37385
S17540_SI	FBgn0030510	CG12177	X	13573929	13574431	10.8729	5.23991
S17569_SI	FBgn0030514	CG9941	X	13612767	13613378	54.9849	32.0863
S17808_SI	FBgn0030555	Fbxl4	X	14129694	14129803	27.963	11.7835
S17902_SI	FBgn0030574	CG9413	X	14478766	14480469	72.353	47.1435
F17966_SI	FBgn0030581	CG14408	X	14720900	14722064	96.7916	77.6497
S17976_SI	FBgn0030584	CG14407	X	14731847	14732231	40.1651	18.8094
S18047_SI	FBgn0030600	hiw	X	14904727	14905354	55.1516	31.8962
S18051_SI	FBgn0030600	hiw	X	14906650	14908008	19.0136	7.89701
S18125_SI	FBgn0030613	Rab3-GEF	X	14996046	14996303	22.8115	12.1353
S18131_SI	FBgn0030613	Rab3-GEF	X	15003880	15003926	26.923	8.19553
S18251_SI	FBgn0030634	CG9164	X	15274672	15275699	55.4165	35.6555
F18337_SI	FBgn0030654	CG15643	X	15464413	15465518	6.36463	3.49165
S18434_SI	FBgn0030680	CG8944	X	15635376	15638456	9.8169	5.63039
S18523_SI	FBgn0030695	PGRP-LE	X	15695186	15695643	38.5714	26.3165
S18655_SI	FBgn0030706	CG8909	X	15808639	15810104	3.14973	0.9846
S18704_SI	FBgn0030710	CG8924	X	15836405	15837323	3.09967	1.36999
F18707_SI	FBgn0030711	Rrp47	X	15839430	15840282	14.2923	3.4465
S18743_SI	FBgn0030716	CG9170	X	15872136	15875705	76.0754	53.7323
S18752_SI	FBgn0030719	eIF5	X	15882101	15882577	122.313	90.7286
S18803_SI	FBgn0030723	dpr18	X	15960400	15960840	13.8362	3.22304
S18805_SI	FBgn0030723	dpr18	X	15962748	15962961	27.3112	6.52674
S18809_SI	FBgn0030724	Nipsnap	X	15964398	15964901	95.5711	64.4648
S18859_SI	FBgn0030731	Mfe2	X	16166558	16167848	33.4288	26.0354
F19105_SI	FBgn0030757	CG9902	X	16435778	16438956	2.53118	1.56414
F19170_SI	FBgn0030766	mthl1	X	16541802	16544342	11.1031	6.51921
S19276_SI	FBgn0030786	mRpL22	X	16678779	16679125	54.8282	42.0319
F19287_SI	FBgn0030790	CG4768	X	16689228	16690789	44.5488	35.8893
F19312_SI	FBgn0030797	CG13004	X	16720714	16721638	16.9163	7.91809
S19338_SI	FBgn0030802	CG9099	X	16780000	16780261	28.9326	17.3954
F19401_SI	FBgn0030812	CG8949	X	16962750	16964464	32.5579	22.9469
S19435_SI	FBgn0030817	CG4991	X	16997877	16998597	8.78959	3.89471
F19632_SI	FBgn0030847	CG12991	X	17492280	17493347	43.1322	26.2471
S19949_SI	FBgn0030895	CG7135	X	17998777	17999426	24.308	11.6386
F20283_SI	FBgn0030968	CG7322	X	18749906	18750466	83.1741	36.3664
F20284_SI	FBgn0030968	CG7322	X	18751102	18751484	18.4495	12.2338
S20287_SI	FBgn0030969	CG7288	X	18752522	18753674	3.7586	2.12015
F20304_SI	FBgn0030973	CG7332	X	18781333	18782894	69.6973	47.7652
F20319_SI	FBgn0030976	CG7378	X	18802917	18805876	68.4855	53.4247
S20314_SI	FBgn0030976	CG7378	X	18794764	18794993	31.3108	10.5609
S20377_SI	FBgn0030997	CG7990	X	19090091	19092176	94.0578	70.6125
S20512_SI	FBgn0031021	CG12203	X	19386710	19387030	77.3996	48.9581
F20665_SI	FBgn0031049	Sec61gamma	X	19537898	19538551	65.1226	38.4113
S20666_SI	FBgn0031050	Arp10	X	19538564	19539615	21.9932	13.8696
S20957_SI	FBgn0031098	CG17068	X	20119383	20122167	5.70367	3.41693
S20991_SI	FBgn0031107	HERC2	X	20273891	20281562	7.76987	4.73387
S21032_SI	FBgn0031116	CG1695	X	20312429	20313872	5.12426	1.9533
S21062_SI	FBgn0031118	RhoGAP19D	X	20358035	20358549	7.94878	2.45876
S21280_SI	FBgn0031170	CG1718	X	21167877	21169301	2.54377	0.739211
S21316_SI	FBgn0031174	CG1486	X	21197255	21197770	6.29481	2.16899
S21397_SI	FBgn0031182	Cyp6t1	X	21388461	21390196	3.8525	1.00491
S21504_SI	FBgn0031194	CG17598	X	21939092	21940557	8.97626	4.98664
F457_SI	FBgn0031257	CG4133	2L	456797	457338	19.3865	9.08503
S584_SI	FBgn0031284	CG3876	2L	818704	819508	10.5942	4.66468
S678_SI	FBgn0031294	IA-2	2L	1016139	1017641	57.5004	34.9641
S682_SI	FBgn0031294	IA-2	2L	1033687	1034190	36.53	16.4589
S686_SI	FBgn0031294	IA-2	2L	1042964	1043218	43.7883	12.8109
S749_SI	FBgn0031309	Tfb4	2L	1149651	1150069	8.79112	3.33786
S768_SI	FBgn0031314	CG4785	2L	1165139	1166425	5.44027	2.311
S777_SI	FBgn0031317	CG5118	2L	1171030	1171643	18.9466	10.1985
F791_SI	FBgn0031318	CG4887	2L	1177256	1177589	54.6932	33.7259
S810_SI	FBgn0031322	CG5001	2L	1196216	1196807	24.3099	12.0953
S970_SI	FBgn0031359	CG18317	2L	1717878	1718151	24.2034	6.14526
S974_SI	FBgn0031359	CG18317	2L	1723882	1724388	8.97078	2.23037
S1365_SI	FBgn0031418	CG3609	2L	2372455	2372770	113.23	50.4275
S1392_SI	FBgn0031424	VGlut	2L	2406207	2406857	8.33281	4.46484
S1436_SI	FBgn0031432	Cyp309a1	2L	2563133	2563396	20.0162	3.94311
F1456_SI	FBgn0031436	CG3214	2L	2579860	2580070	49.5226	19.4473
F1742_SI	FBgn0031497	CG17259	2L	3035493	3037403	13.3139	6.75205
F1946_SI	FBgn0031529	CG9662	2L	3375832	3376420	16.804	6.3807
S1977_SI	FBgn0031535	CG12795	2L	3452740	3453278	24.6117	13.9776
S2043_SI	FBgn0031545	CG3213	2L	3517273	3519651	7.9716	0.505231
F2261_SI	FBgn0031575	Cep97	2L	3870090	3870554	12.7977	4.37116
S2418_SI	FBgn0031600	CG3652	2L	4393042	4393199	32.5383	8.47533
S2636_SI	FBgn0031631	CG3225	2L	4815916	4817663	4.96389	2.51837
S2640_SI	FBgn0031632	CG15628	2L	4821774	4823235	35.6562	25.6368
S2641_SI	FBgn0031632	CG15628	2L	4825608	4825711	20.7617	6.58916
F2669_SI	FBgn0031636	CG12194	2L	4840884	4841465	93.305	69.1526
F2671_SI	FBgn0031637	CG2950	2L	4842584	4843658	41.8872	25.7693
S2705_SI	FBgn0031643	CG3008	2L	4884391	4885669	25.103	14.8062
S2887_SI	FBgn0031681	pgant5	2L	5072170	5074029	24.0888	15.6001
F2903_SI	FBgn0031683	CG4230	2L	5098094	5099294	107.444	69.4538
S2904_SI	FBgn0031684	CG8680	2L	5099500	5099673	214.607	132.549
S2955_SI	FBgn0031689	Cyp28d1	2L	5211881	5212150	54.8519	35.9562
S2990_SI	FBgn0031694	Cyp4ac2	2L	5267379	5268455	3.44983	1.06517
F3008_SI	FBgn0031696	Bub1	2L	5282074	5283283	12.013	5.95983
F3230_SI	FBgn0031736	CG11030	2L	5759677	5762420	14.9542	7.9321
S3314_SI	FBgn0031751	CG9016	2L	5922876	5923479	15.6025	1.42646
S3339_SI	FBgn0031753	CG13999	2L	5955312	5955723	8.978	4.14107
F3383_SI	FBgn0031762	CG9098	2L	6007364	6008037	17.5685	9.10701
F3425_SI	FBgn0031769	CG9135	2L	6052722	6053877	18.2346	10.0827
F3638_SI	FBgn0031816	CG16947	2L	6459015	6459647	10.5586	4.379
F3700_SI	FBgn0031830	CoVb	2L	6558939	6559308	413.093	340.782
S3833_SI	FBgn0031851	CG11188	2L	6717625	6719074	10.1591	5.76476
S4073_SI	FBgn0031883	CG11266	2L	7034484	7034693	45.9435	19.784
S4211_SI	FBgn0031904	CG5149	2L	7385431	7385804	9.7901	6.00021
S4267_SI	FBgn0031914	CG5973	2L	7444709	7444859	66.1086	28.0095
F4515_SI	FBgn0031951	r2d2	2L	7800721	7802008	19.48	7.80451
F4517_SI	FBgn0031952	cdc14	2L	7804571	7804918	17.8714	4.89919
S4642_SI	FBgn0031981	CG7466	2L	8049280	8051698	1.43832	0.430922
S4702_SI	FBgn0031990	CG8552	2L	8136880	8140778	3.62718	1.63359
S4763_SI	FBgn0031995	CG8475	2L	8191813	8192429	48.769	33.8381
S4796_SI	FBgn0032001	CG8360	2L	8213337	8213529	37.4501	18.9085
S4911_SI	FBgn0032022	CG14275	2L	8329648	8329764	12.8998	5.05056
F5052_SI	FBgn0032048	Dh31	2L	8491868	8493092	73.6826	43.704
S5313_SI	FBgn0032100	CG13108	2L	9164235	9164848	28.0568	18.2498
S5428_SI	FBgn0032120	CG33298	2L	9515995	9517062	3.18636	1.32201
S5444_SI	FBgn0032123	Oatp30B	2L	9535995	9536849	2.58834	1.13494
S5509_SI	FBgn0032135	GlcAT-S	2L	9621957	9622308	19.7827	8.49677
S5723_SI	FBgn0032167	CG5853	2L	9941539	9941639	46.0953	19.0242
S5725_SI	FBgn0032167	CG5853	2L	9942169	9942407	11.9546	3.01736
S5875_SI	FBgn0032189	Ripalpha	2L	10199396	10200236	15.9423	9.88504
S5915_SI	FBgn0032195	CG4908	2L	10223141	10224442	14.3464	7.11427
S5922_SI	FBgn0032197	CG5694	2L	10227760	10229126	27.3542	16.9262
F6043_SI	FBgn0032210	CYLD	2L	10296388	10296565	40.5742	21.937
S6119_SI	FBgn0032223	GATAd	2L	10337368	10337596	23.4905	15.4726
S6174_SI	FBgn0032230	lft	2L	10365771	10366410	15.1119	7.44878
S6299_SI	FBgn0032251	CG13142	2L	10440176	10440505	7.0185	2.25269
S6410_SI	FBgn0032266	CG18302	2L	10535767	10536587	16.7433	6.3783
S6477_SI	FBgn0032287	CG6415	2L	10704149	10704930	54.5125	25.1185
S6503_SI	FBgn0032295	CG12299	2L	10737876	10740762	19.5088	14.0784
S6937_SI	FBgn0032363	CG6509	2L	11509467	11509683	25.2743	10.3296
S7419_SI	FBgn0032455	CG5792	2L	12715894	12718056	4.47905	2.39242
S7570_SI	FBgn0032474	DnaJ-H	2L	13164316	13164762	51.3201	29.4779
S7622_SI	FBgn0032485	CG9426	2L	13216290	13217293	27.7102	13.6507
S7631_SI	FBgn0032488	CG16812	2L	13223345	13223932	7.52074	4.48357
S7696_SI	FBgn0032506	CG9395	2L	13349823	13351394	28.2909	17.9306
S8912_SI	FBgn0032586	Tpr2	2L	16506008	16506852	37.1445	18.1769
F9005_SI	FBgn0032600	CG17912	2L	16744690	16745565	19.4055	10.9555
S9365_SI	FBgn0032646	CG6412	2L	17500492	17501106	12.6853	4.0224
S9565_SI	FBgn0032666	CG5758	2L	18128302	18128419	18.7228	6.18977
F9860_SI	FBgn0032717	CG10600	2L	18833710	18836089	35.168	23.9045
F9901_SI	FBgn0032723	ssp3	2L	18916347	18917088	17.7341	9.82261
S9921_SI	FBgn0032726	CG10621	2L	18952206	18952997	87.6217	54.2266
S9926_SI	FBgn0032727	CG10623	2L	18955481	18956324	15.6106	11.123
S10003_SI	FBgn0032744	Ttc19	2L	19044154	19044317	13.7015	6.51093
S10190_SI	FBgn0032783	CG10237	2L	19435850	19436633	85.1424	60.5274
F10259_SI	FBgn0032797	CG10186	2L	19511977	19512983	15.6876	9.40692
S10261_SI	FBgn0032797	CG10186	2L	19513309	19514105	5.98689	1.86073
S10276_SI	FBgn0032798	CG10132	2L	19521067	19522333	4.87828	2.24564
S10380_SI	FBgn0032816	Nf-YB	2L	19736634	19737088	7.04149	2.26334
S10405_SI	FBgn0032821	CdGAPr	2L	19777082	19778946	11.0604	5.80725
F10789_SI	FBgn0032886	CG9328	2L	20813433	20814331	261.273	205.644
S34894_SI	FBgn0033017	CG10465	2R	1227211	1228017	44.3752	32.5644
S34966_SI	FBgn0033029	l(2)NC136	2R	1548864	1549673	7.77485	4.5352
F35142_SI	FBgn0033058	CCHa2r	2R	1954805	1955830	7.13298	2.42729
S35199_SI	FBgn0033067	CG11211	2R	2068812	2068920	45.5434	14.2392
F35307_SI	FBgn0033086	CG9410	2R	2556529	2556939	13.5939	3.55642
S35418_SI	FBgn0033101	CG9436	2R	2645106	2646408	32.8826	18.3746
S35970_SI	FBgn0033179	p47	2R	3352836	3353180	35.6213	20.718
S36314_SI	FBgn0033224	Nop17l	2R	3689686	3690706	14.5745	8.4252
S36596_SI	FBgn0033266	Socs44A	2R	4015080	4015766	9.42555	3.18178
S36715_SI	FBgn0033287	CG8701	2R	4258578	4259647	16.092	1.25666
S37089_SI	FBgn0033350	CG8237	2R	4813176	4814395	9.735	7.90539
F37255_SI	FBgn0033373	CG8080	2R	4978316	4978556	11.5942	3.4701
S37254_SI	FBgn0033373	CG8080	2R	4978048	4978254	21.1991	11.8772
S37477_SI	FBgn0033400	CG2063	2R	5173108	5173853	18.5112	11.547
S37499_SI	FBgn0033403	CG13739	2R	5238177	5238678	36.5036	21.1562
F37627_SI	FBgn0033421	CG1888	2R	5434231	5435640	1.43741	0.41731
F37753_SI	FBgn0033442	CG1690	2R	5643798	5645251	9.17442	1.1612
F37864_SI	FBgn0033463	CG1513	2R	5771402	5771711	33.4589	12.9156
S37863_SI	FBgn0033463	CG1513	2R	5770077	5771348	116.604	94.0014
S37865_SI	FBgn0033463	CG1513	2R	5772127	5772213	22.8809	7.58505
S37922_SI	FBgn0033467	CG15863	2R	5846624	5846896	8.17008	2.69764
F38113_SI	FBgn0033494	KCNQ	2R	6035587	6035714	19.8246	6.72423
S38169_SI	FBgn0033500	CG12913	2R	6141842	6142144	7.64529	3.09085
F38187_SI	FBgn0033504	CAP	2R	6166241	6172306	10.3119	7.34615
S38297_SI	FBgn0033520	Prx2540-1	2R	6312759	6312976	65.0413	31.7645
S38298_SI	FBgn0033521	CG12896	2R	6314385	6314602	34.6619	10.6175
S38371_SI	FBgn0033529	CG17765	2R	6368868	6369391	65.0347	48.8553
S38471_SI	FBgn0033544	CG7220	2R	6624162	6624253	65.0047	35.9414
S38513_SI	FBgn0033551	CG7222	2R	6702534	6703286	43.7943	31.3696
S38590_SI	FBgn0033570	CG7712	2R	6784977	6785092	288.355	162.794
S38640_SI	FBgn0033581	CG12391	2R	7035107	7037016	15.3286	10.6779
S38739_SI	FBgn0033605	CG9067	2R	7166696	7166783	28.9222	9.05995
F38750_SI	FBgn0033608	CG13220	2R	7171788	7172603	61.8452	34.3639
F38863_SI	FBgn0033631	Sod3	2R	7267852	7268533	36.8148	20.5703
S38866_SI	FBgn0033631	Sod3	2R	7269460	7269687	24.4304	3.59673
F38964_SI	FBgn0033638	CG9005	2R	7506984	7508545	73.5668	46.956
F38973_SI	FBgn0033639	CG9003	2R	7528982	7530801	70.7463	48.2535
S39037_SI	FBgn0033649	pyr	2R	7611802	7613850	12.6588	7.48959
F39050_SI	FBgn0033652	ths	2R	7697406	7701667	15.1301	8.79382
F39287_SI	FBgn0033692	wash	2R	8068128	8069878	15.095	9.11178
F39415_SI	FBgn0033715	CG8490	2R	8222937	8223710	15.596	7.20535
S39420_SI	FBgn0033716	Den1	2R	8225302	8225546	6.79231	1.84409
F39571_SI	FBgn0033738	CG8830	2R	8318952	8320426	35.0079	25.8848
S39590_SI	FBgn0033739	Dyb	2R	8339480	8340421	120.951	83.4317
S40144_SI	FBgn0033812	Pex13	2R	9116508	9116737	20.141	5.15876
S40379_SI	FBgn0033863	CG13337	2R	9552619	9555184	4.80073	0.84049
F40402_SI	FBgn0033868	S-Lap7	2R	9665629	9667750	7.20958	0.659492
F40481_SI	FBgn0033884	CG13344	2R	9749803	9751661	34.3031	23.5864
S40722_SI	FBgn0033918	CG8531	2R	10145277	10145393	18.633	6.11623
F40851_SI	FBgn0033934	CG17385	2R	10297306	10297923	103.913	75.4414
S40855_SI	FBgn0033936	CG17386	2R	10307829	10312099	3.74373	1.53375
S40989_SI	FBgn0033953	CG12861	2R	10551751	10552861	10.1681	0.838889
S41070_SI	FBgn0033971	CG10209	2R	10733569	10735269	14.902	9.81425
S41178_SI	FBgn0033989	CG7639	2R	10875165	10875588	56.1038	37.2004
S41179_SI	FBgn0033989	CG7639	2R	10875648	10876206	26.3112	14.2972
S41256_SI	FBgn0033998	row	2R	11094032	11095304	23.3074	15.2586
S41790_SI	FBgn0034061	CG8386	2R	11894592	11894891	34.8818	18.7564
S41836_SI	FBgn0034069	CG8401	2R	11917308	11917596	97.5809	45.6119
S42019_SI	FBgn0034091	mrj	2R	12090834	12091886	50.4418	32.665
S42130_SI	FBgn0034114	CG4282	2R	12211812	12212306	13.7211	4.31684
F42245_SI	FBgn0034135	Syn2	2R	12444124	12445991	78.1039	47.3202
S42300_SI	FBgn0034145	CG5065	2R	12506309	12507194	18.8919	9.44198
S42303_SI	FBgn0034145	CG5065	2R	12509178	12509321	23.0046	6.79102
S42390_SI	FBgn0034155	unc-104	2R	12644306	12644668	25.8473	9.15524
S42394_SI	FBgn0034155	unc-104	2R	12645498	12645907	14.3634	6.02219
F42597_SI	FBgn0034180	Ehbp1	2R	12897006	12897699	7.56059	2.38868
S42819_SI	FBgn0034218	CG18467	2R	13329178	13329988	65.483	34.2131
S43053_SI	FBgn0034259	P32	2R	13558814	13559311	44.3781	20.2603
S43077_SI	FBgn0034261	HPS4	2R	13577088	13577320	31.9111	7.44705
F43252_SI	FBgn0034282	Mapmodulin	2R	13753683	13754758	105.547	62.7712
S43253_SI	FBgn0034282	Mapmodulin	2R	13754831	13755064	50.6052	24.8663
S43337_SI	FBgn0034300	CG5098	2R	13987180	13988536	29.521	19.3825
S43388_SI	FBgn0034308	CG10915	2R	14048225	14049380	2.34171	0.964254
S43391_SI	FBgn0034308	CG10915	2R	14050357	14051714	27.8403	12.1734
S43409_SI	FBgn0034313	CG5726	2R	14062760	14064569	14.2512	9.27479
S43503_SI	FBgn0034335	GstE1	2R	14285898	14286728	23.3225	14.6907
F43598_SI	FBgn0034356	CG10924	2R	14420177	14423254	12.0593	5.09053
S43724_SI	FBgn0034381	List	2R	14617248	14617786	14.0612	5.58654
S43769_SI	FBgn0034389	Mctp	2R	14660903	14661110	18.5876	7.90809
S43770_SI	FBgn0034389	Mctp	2R	14661168	14662172	32.8452	19.2081
S43874_SI	FBgn0034410	Topors	2R	14863398	14864767	26.9441	15.3821
F43970_SI	FBgn0034420	CG10737	2R	15058123	15058666	3.45345	1.34316
F43980_SI	FBgn0034420	CG10737	2R	15063693	15063852	27.5883	12.1637
S43975_SI	FBgn0034420	CG10737	2R	15060937	15061148	11.0586	2.6446
S44655_SI	FBgn0034494	CG10444	2R	16159158	16160704	21.3279	13.8402
S45259_SI	FBgn0034606	ASPP	2R	17106880	17107097	17.7187	4.87424
S45284_SI	FBgn0034611	MFS16	2R	17171048	17171616	7.4422	2.1822
S45475_SI	FBgn0034636	CG10440	2R	17447751	17449096	52.6147	22.014
S45744_SI	FBgn0034691	synj	2R	17970210	17972429	31.4989	19.684
S45913_SI	FBgn0034720	Liprin-gamma	2R	18226306	18226450	30.0543	12.5431
S46371_SI	FBgn0034794	Gmer	2R	18775373	18775930	4.65033	1.73706
S46644_SI	FBgn0034858	eIF2B-delta	2R	19275195	19275755	11.7095	4.23337
F46882_SI	FBgn0034897	Sesn	2R	19602189	19602422	12.3217	4.28712
S46906_SI	FBgn0034903	CG9850	2R	19641237	19641860	9.91778	4.98659
F47316_SI	FBgn0034970	yki	2R	19954988	19956008	16.3	11.4179
S47366_SI	FBgn0034976	CG4049	2R	19995429	19996174	16.0988	5.02536
F47512_SI	FBgn0035001	slik	2R	20281201	20282798	22.3787	10.2784
S47733_SI	FBgn0035044	CG3663	2R	20549578	20549940	21.1885	8.90126
S47796_SI	FBgn0035060	Eps-15	2R	20657821	20658847	210.599	146.423
S47800_SI	FBgn0035060	Eps-15	2R	20660121	20660318	22.9375	4.19635
S47933_SI	FBgn0035085	CG3770	2R	20832666	20833686	3.37426	0.678413
S47943_SI	FBgn0035086	CG12851	2R	20839835	20840523	9.14683	3.48334
S47944_SI	FBgn0035086	CG12851	2R	20840576	20842004	20.0394	11.7043
F48007_SI	FBgn0035092	Nplp1	2R	20926574	20927520	40.1824	24.762
S21612_SI	FBgn0035101	p130CAS	3L	172061	174517	37.6144	27.2105
F21632_SI	FBgn0035106	rno	3L	187207	196603	9.01409	6.1948
S21890_SI	FBgn0035140	CG17180	3L	541485	541959	30.5874	14.3969
F21952_SI	FBgn0035152	CG3386	3L	680436	681310	22.4393	16.2635
S22055_SI	FBgn0035169	CG13890	3L	851953	852673	29.1167	18.0487
S22062_SI	FBgn0035170	dpr20	3L	856343	857248	7.29135	3.29149
S22173_SI	FBgn0035189	CG9119	3L	1203316	1204286	48.8948	30.4799
S22261_SI	FBgn0035207	CG9153	3L	1315679	1315940	26.1723	10.5921
S22263_SI	FBgn0035207	CG9153	3L	1316385	1316675	24.7585	14.2751
S22421_SI	FBgn0035229	CG7852	3L	1543025	1543143	31.1238	7.17113
S22458_SI	FBgn0035236	CG12004	3L	1574988	1575620	20.809	10.2183
S22461_SI	FBgn0035237	CG13917	3L	1592744	1597545	15.8613	9.61298
S22462_SI	FBgn0035237	CG13917	3L	1597618	1598404	38.2151	17.8181
S22487_SI	FBgn0035246	CG13928	3L	1625791	1628377	233.932	187.475
F22521_SI	FBgn0035253	CG7971	3L	1655525	1658464	107.848	70.0911
F22524_SI	FBgn0035253	CG7971	3L	1660599	1661165	53.5582	30.3405
S22679_SI	FBgn0035287	CG13937	3L	1876551	1876781	125.378	76.0691
S22888_SI	FBgn0035318	CG9018	3L	2235284	2235578	78.0972	66.016
S22963_SI	FBgn0035334	CG8993	3L	2372199	2372463	55.1933	34.928
S22979_SI	FBgn0035338	CG13800	3L	2402555	2408752	10.5051	4.95454
S23021_SI	FBgn0035348	CG16758	3L	2499372	2499623	250.046	81.2437
S23022_SI	FBgn0035348	CG16758	3L	2499691	2500462	100.171	42.72
S23025_SI	FBgn0035348	CG16758	3L	2503143	2503606	22.253	10.7672
S23162_SI	FBgn0035370	CG1240	3L	2767217	2768392	41.5032	23.1692
S23163_SI	FBgn0035371	CG9977	3L	2768466	2769977	50.486	37.2647
S23164_SI	FBgn0035371	CG9977	3L	2770042	2770491	5.75706	1.50081
F23346_SI	FBgn0035400	CG11537	3L	3129463	3129859	16.2652	6.21599
S23350_SI	FBgn0035400	CG11537	3L	3130512	3131036	10.4395	3.42257
S23357_SI	FBgn0035402	CG12082	3L	3145405	3147470	14.6667	8.52009
F23466_SI	FBgn0035424	CG11505	3L	3232298	3236017	40.3224	28.1553
F23785_SI	FBgn0035481	CG12605	3L	3954251	3959896	93.8815	65.9597
F23807_SI	FBgn0035484	CG11594	3L	4024945	4026011	5.18628	2.17249
S23894_SI	FBgn0035497	CG14995	3L	4095636	4095874	31.8985	11.9854
F23903_SI	FBgn0035498	Fit1	3L	4103564	4107116	16.2802	11.985
S23982_SI	FBgn0035505	Teh2	3L	4179984	4180355	20.1221	4.80775
S23983_SI	FBgn0035505	Teh2	3L	4180731	4180967	44.0142	22.7548
S24106_SI	FBgn0035526	CG1316	3L	4285847	4285920	49.165	23.9198
S24151_SI	FBgn0035534	mRpS6	3L	4364812	4365243	43.7793	22.8047
S24169_SI	FBgn0035540	Syx17	3L	4403951	4404197	14.41	5.75563
S24369_SI	FBgn0035578	CG13707	3L	4837791	4838447	20.7031	12.0966
F24535_SI	FBgn0035601	Uev1A	3L	5355984	5357115	176.605	122.334
F24909_SI	FBgn0035677	CG13293	3L	6082890	6084044	18.6454	10.3506
F25191_SI	FBgn0035708	CG8398	3L	6610868	6612213	37.3837	19.4946
S25190_SI	FBgn0035708	CG8398	3L	6609767	6610415	7.9471	1.64982
S25256_SI	FBgn0035715	CG10103	3L	6748520	6749258	15.7872	5.79734
S25280_SI	FBgn0035720	CG10077	3L	6942591	6944302	297.502	242.848
S25653_SI	FBgn0035793	CG7546	3L	7506918	7507454	14.7113	5.89322
S25754_SI	FBgn0035811	CG12262	3L	7713577	7714572	62.6029	40.3744
S26124_SI	FBgn0035872	CG7185	3L	8303593	8304326	97.0831	63.8754
S26160_SI	FBgn0035879	GAPcenA	3L	8343248	8343967	19.6954	12.5514
S26353_SI	FBgn0035915	S-Lap1	3L	8610335	8611598	7.10799	0.702307
F26639_SI	FBgn0035959	CG4911	3L	9062749	9063747	7.83507	4.30637
F26745_SI	FBgn0035975	PGRP-LA	3L	9330086	9330321	35.1668	16.1898
S26835_SI	FBgn0035989	CG3967	3L	9411444	9411824	10.2544	5.68044
S26870_SI	FBgn0035997	phol	3L	9446148	9448742	10.442	5.55181
S26886_SI	FBgn0036003	CG14180	3L	9467288	9467367	82.0947	24.4403
S27042_SI	FBgn0036028	CG16717	3L	9673000	9674160	20.5735	13.5767
S27045_SI	FBgn0036030	CG6767	3L	9676679	9677558	120.008	67.4545
S27124_SI	FBgn0036043	CG8177	3L	9775974	9777727	31.5122	24.0679
S27139_SI	FBgn0036046	Ilp2	3L	9792798	9793026	176.521	46.0351
S27140_SI	FBgn0036046	Ilp2	3L	9793100	9793540	1926.07	588.249
S27177_SI	FBgn0036052	CG10809	3L	9850688	9851163	40.0454	24.6444
S27218_SI	FBgn0036059	nudE	3L	9892826	9893184	18.9119	11.1749
F27252_SI	FBgn0036063	CG6674	3L	9964251	9964702	28.827	17.5286
S27594_SI	FBgn0036133	CG7638	3L	11104525	11104788	14.5728	5.49468
S27653_SI	FBgn0036143	CG14142	3L	11168396	11169992	2.79235	0.738799
S27811_SI	FBgn0036179	CG7368	3L	11596661	11598474	7.37391	4.18033
S27829_SI	FBgn0036183	CG6083	3L	11617628	11617880	33.233	22.0176
S28190_SI	FBgn0036259	CG9760	3L	12150152	12151418	5.90215	0.805559
S28206_SI	FBgn0036262	CG6910	3L	12180273	12180960	59.0231	27.8536
S28240_SI	FBgn0036272	CG4300	3L	12264756	12266141	71.309	52.3559
S28247_SI	FBgn0036273	CG10426	3L	12271454	12272979	5.2367	2.03233
S28589_SI	FBgn0036316	CG10960	3L	12817980	12819405	41.0076	27.1813
S28862_SI	FBgn0036372	CG10083	3L	13477410	13477888	14.6048	5.77216
S28973_SI	FBgn0036386	CG8833	3L	13920494	13921891	2.43852	0.953467
S29016_SI	FBgn0036398	upSET	3L	14003131	14003687	6.40643	1.37178
S29267_SI	FBgn0036448	mop	3L	14763112	14763299	40.1196	28.2414
S29271_SI	FBgn0036448	mop	3L	14764849	14767791	4.2686	1.60326
S29280_SI	FBgn0036449	bmm	3L	14771440	14772122	7.26741	3.48349
S29460_SI	FBgn0036483	CG12316	3L	15124608	15126694	15.0365	8.80644
S29557_SI	FBgn0036505	CG7945	3L	15514811	15515295	93.8647	73.423
S29595_SI	FBgn0036511	CG6498	3L	15565583	15565956	16.464	4.40965
S29596_SI	FBgn0036511	CG6498	3L	15566029	15567186	18.8556	8.17263
S29597_SI	FBgn0036511	CG6498	3L	15567256	15567571	30.559	14.4471
F29611_SI	FBgn0036516	CG7656	3L	15578531	15579700	45.9307	33.8349
F29711_SI	FBgn0036534	Dcp2	3L	15811834	15815114	29.2384	21.7814
F29728_SI	FBgn0036538	CG15715	3L	15828855	15829348	56.748	39.378
F29765_SI	FBgn0036544	sff	3L	15898249	15898736	5.89016	1.79642
S29758_SI	FBgn0036544	sff	3L	15893256	15896554	53.9018	34.688
S29802_SI	FBgn0036549	CG10516	3L	15962726	15963002	78.0376	36.6617
S29854_SI	FBgn0036560	CG5895	3L	16029452	16029801	21.7275	7.98453
S29907_SI	FBgn0036566	ClC-c	3L	16087929	16088142	13.6841	3.69743
S29996_SI	FBgn0036581	MED10	3L	16225184	16225423	9.94364	3.66382
F30630_SI	FBgn0036714	CG7692	3L	17348764	17351156	8.83989	3.76482
S31108_SI	FBgn0036790	star1	3L	18568002	18569426	4.81257	1.89568
S31304_SI	FBgn0036828	CG6841	3L	18898759	18900277	1.72243	0.677537
S31561_SI	FBgn0036882	CG9279	3L	19533378	19535280	7.6256	4.45637
F31648_SI	FBgn0036896	wnd	3L	19617506	19619044	51.077	33.0336
S31650_SI	FBgn0036896	wnd	3L	19620331	19620484	16.9098	3.78304
S31832_SI	FBgn0036913	CG8334	3L	19873358	19873825	16.1351	6.09367
F32142_SI	FBgn0036967	CG6597	3L	20301847	20302611	84.7843	59.7864
S32225_SI	FBgn0036980	RhoBTB	3L	20372412	20372948	13.0616	3.73485
S32360_SI	FBgn0037009	CG5104	3L	20515255	20515535	22.357	4.16132
S32369_SI	FBgn0037011	CG4858	3L	20520693	20521010	44.654	26.8594
S32668_SI	FBgn0037057	CG10512	3L	21200536	21201192	75.0055	41.9786
S32699_SI	FBgn0037063	CG9391	3L	21259780	21260205	156.853	114.652
S32700_SI	FBgn0037063	CG9391	3L	21260267	21260635	44.1794	21.3709
S32768_SI	FBgn0037076	ebd2	3L	21337868	21339175	4.99897	1.3025
F38667_SI	FBgn0037084	Syx6	2R	7109289	7109985	179.746	125.369
F32826_SI	FBgn0037087	CG7519	3L	21486520	21487007	20.6741	7.74856
S32889_SI	FBgn0037098	Wnk	3L	21537426	21537597	45.0528	27.8878
S32891_SI	FBgn0037098	Wnk	3L	21537844	21538903	30.224	22.2832
F32971_SI	FBgn0037107	CG7166	3L	21613100	21615152	8.65778	4.13164
S33016_SI	FBgn0037117	CG11248	3L	21673400	21675533	4.75355	2.59657
S33024_SI	FBgn0037120	CG11247	3L	21717426	21718595	61.4001	39.3138
S33046_SI	FBgn0037130	Syn1	3L	21754058	21754365	10.5317	3.59536
S33121_SI	FBgn0037142	CG14562	3L	21940348	21941803	6.136	2.35138
F33159_SI	FBgn0037146	CG7470	3L	21975234	21977706	149.974	107.522
S48190_SI	FBgn0037215	CG12582	3R	28098	28519	6.23464	2.21469
F48343_SI	FBgn0037242	CG9855	3R	221701	222524	26.8358	14.989
S48832_SI	FBgn0037327	PEK	3R	1286572	1287732	6.33425	3.21282
S48958_SI	FBgn0037342	CG2931	3R	1393224	1394337	19.1687	13.4873
F49058_SI	FBgn0037358	elm	3R	1478362	1479476	62.7915	46.5792
S49215_SI	FBgn0037391	CG2017	3R	1683805	1684306	162.966	116.397
S49410_SI	FBgn0037440	CG1041	3R	2197892	2198958	6.81818	1.84805
S49436_SI	FBgn0037443	CG1021	3R	2215924	2216028	64.1791	32.3385
S49645_SI	FBgn0037466	CG1965	3R	2896616	2896939	36.4472	24.4126
S49713_SI	FBgn0037475	Fer1	3R	2967212	2967694	64.4332	34.0772
F50023_SI	FBgn0037521	CG2993	3R	3631717	3632492	3.2703	0.946683
S50070_SI	FBgn0037529	mRpS9	3R	3727729	3727902	40.4417	21.7806
F50239_SI	FBgn0037553	CG18249	3R	4045868	4047910	2.07882	1.05126
S50247_SI	FBgn0037556	CG9636	3R	4066469	4068298	9.99623	4.37463
S50308_SI	FBgn0037566	mRpL1	3R	4127479	4127788	13.0113	3.70851
F50637_SI	FBgn0037643	skap	3R	4767623	4768279	359.331	279.519
F50661_SI	FBgn0037648	CG11975	3R	4820249	4820934	18.4926	6.86727
S50680_SI	FBgn0037655	CG11984	3R	4836004	4836974	136.2	123.043
S50784_SI	FBgn0037672	sage	3R	5088797	5089541	5.54508	2.30283
S50902_SI	FBgn0037697	GstZ2	3R	5283925	5284255	9.71627	3.9862
S50906_SI	FBgn0037698	CG16779	3R	5290000	5292353	8.22114	2.8855
S50914_SI	FBgn0037698	CG16779	3R	5300439	5301103	16.4383	9.96446
S50990_SI	FBgn0037712	CG16789	3R	5392278	5393278	4.2422	2.1457
S50996_SI	FBgn0037714	CG9396	3R	5396136	5396471	36.1206	11.5521
S51180_SI	FBgn0037736	CG12950	3R	5561819	5561993	19.0603	6.84027
F51285_SI	FBgn0037760	FBX011	3R	5629208	5630740	51.9977	33.5615
S51578_SI	FBgn0037808	Bruce	3R	6152551	6153385	6.55463	1.3689
F51839_SI	FBgn0037847	SelR	3R	6689609	6691369	29.0168	15.1065
S51859_SI	FBgn0037853	CG14696	3R	6708155	6708614	12.9093	3.21405
S51866_SI	FBgn0037855	CG6621	3R	6715490	6716567	18.8467	12.8375
F51960_SI	FBgn0037878	CG6693	3R	7045990	7047361	19.3223	14.08
S52113_SI	FBgn0037913	fabp	3R	7389784	7390093	1081.61	868.191
F52134_SI	FBgn0037918	CG6791	3R	7411420	7414224	11.5928	5.56725
S52269_SI	FBgn0037949	CG17360	3R	7608677	7609080	10.1818	3.44018
S52273_SI	FBgn0037949	CG17360	3R	7611205	7612150	3.97227	2.13623
S52412_SI	FBgn0037973	CG18547	3R	7804296	7804415	63.0145	9.99028
S52413_SI	FBgn0037973	CG18547	3R	7804867	7805243	31.192	12.8843
S52416_SI	FBgn0037974	CG12224	3R	7806426	7806576	18.105	5.60488
S52692_SI	FBgn0038049	CG5844	3R	8260139	8260924	8.31668	2.98342
F52768_SI	FBgn0038065	Snx3	3R	8454944	8456217	124.853	104.982
S52767_SI	FBgn0038065	Snx3	3R	8454611	8454706	23.7152	6.40292
S53092_SI	FBgn0038126	CG8483	3R	9034476	9035512	4.81697	1.82253
S53120_SI	FBgn0038129	CG8449	3R	9096214	9096356	13.2376	5.3115
S53214_SI	FBgn0038145	Droj2	3R	9210392	9211005	680	584.918
S53218_SI	FBgn0038147	CCHa2	3R	9214781	9215481	178.755	111.508
S53219_SI	FBgn0038147	CCHa2	3R	9215770	9216017	68.0336	42.0622
F53338_SI	FBgn0038167	lkb1	3R	9502738	9503934	6.33322	3.63607
S53540_SI	FBgn0038197	foxo	3R	9907219	9907907	12.1949	8.07789
S53746_SI	FBgn0038236	Cyp313a1	3R	10347895	10348468	44.7149	15.5845
S53747_SI	FBgn0038236	Cyp313a1	3R	10348536	10348786	69.8695	19.9929
F53871_SI	FBgn0038257	smp-30	3R	10571623	10572070	77.7409	10.4496
S53872_SI	FBgn0038257	smp-30	3R	10572129	10572847	35.9946	11.3395
S53971_SI	FBgn0038286	CG6966	3R	10907168	10907954	8.20174	2.45676
S53997_SI	FBgn0038293	CG6904	3R	10968681	10969548	64.908	48.0625
S54205_SI	FBgn0038320	Sra-1	3R	11159388	11161219	1.53748	0.745971
S54211_SI	FBgn0038320	Sra-1	3R	11162801	11163187	12.0208	4.95938
S54257_SI	FBgn0038331	CG5073	3R	11198571	11198735	60.5449	10.9861
S54341_SI	FBgn0038347	CG18522	3R	11357859	11358229	155.018	49.9683
S54342_SI	FBgn0038347	CG18522	3R	11358290	11358910	74.7486	39.9185
S54657_SI	FBgn0038398	sxe2	3R	11911910	11912944	18.2022	3.70179
S54691_SI	FBgn0038401	CG5916	3R	11973465	11974096	7.18052	2.4437
S54720_SI	FBgn0038407	CG6126	3R	12023724	12024919	19.118	10.749
S54846_SI	FBgn0038424	CG17565	3R	12260007	12260462	41.4201	27.7273
S54894_SI	FBgn0038437	CG14898	3R	12308002	12308174	13.7606	4.76358
S55179_SI	FBgn0038474	mRpS11	3R	12898775	12898905	19.0922	6.97151
S55182_SI	FBgn0038474	mRpS11	3R	12899350	12899517	91.7774	49.2467
S55266_SI	FBgn0038494	beat-IIb	3R	13057975	13058627	32.2788	19.6653
S55291_SI	FBgn0038499	Brf	3R	13201566	13202493	10.7929	5.91573
F55312_SI	FBgn0038504	Sur-8	3R	13220921	13224502	46.2947	29.6224
S55553_SI	FBgn0038540	CG14321	3R	13559320	13559515	18.5581	5.88903
S55813_SI	FBgn0038603	PKD	3R	14129001	14129784	83.6543	54.2764
F55976_SI	FBgn0038641	CG7708	3R	14506328	14508435	1.71467	0.896984
F56071_SI	FBgn0038659	endoA	3R	14732331	14736477	131.662	94.865
F56080_SI	FBgn0038662	Mpc1	3R	14752718	14753380	131.075	88.2374
S56081_SI	FBgn0038662	Mpc1	3R	14753750	14753850	34.3852	7.49894
F56106_SI	FBgn0038665	CG12269	3R	14803995	14804305	169.35	109.674
S56153_SI	FBgn0038678	mRpL55	3R	14920364	14920624	46.2758	28.3947
F56181_SI	FBgn0038683	CG11779	3R	14979819	14981519	20.4433	12.1787
F56227_SI	FBgn0038693	unc79	3R	15058923	15060143	31.3061	22.198
S56225_SI	FBgn0038693	unc79	3R	15058471	15058625	29.627	11.0774
S56516_SI	FBgn0038734	CG11453	3R	15610160	15611241	2.82239	1.2098
S56560_SI	FBgn0038741	CG17186	3R	15701696	15703004	2.80551	1.24901
S56658_SI	FBgn0038765	CG4424	3R	15852209	15852487	8.88121	3.57607
S56947_SI	FBgn0038816	Lrrk	3R	16466523	16467599	4.45218	0.801761
F56980_SI	FBgn0038818	Nep4	3R	16480574	16482564	2.50084	1.07437
S57054_SI	FBgn0038826	Syp	3R	16630397	16631233	19.321	4.52614
S57128_SI	FBgn0038837	CG3822	3R	16685909	16687030	20.8318	11.294
S57153_SI	FBgn0038839	CG10830	3R	16720174	16723042	179.228	144.758
S57325_SI	FBgn0038855	CG5745	3R	16929366	16929897	9.16159	3.77073
S57356_SI	FBgn0038858	CG5793	3R	16954069	16954215	57.7351	17.6638
S57370_SI	FBgn0038862	Ubpy	3R	16962731	16963185	15.0071	5.44481
S57471_SI	FBgn0038878	CG3301	3R	17100225	17100312	61.3088	19.5778
S57473_SI	FBgn0038878	CG3301	3R	17101100	17101302	71.3261	32.1212
S57486_SI	FBgn0038881	CG16791	3R	17146944	17147141	15.0032	3.74783
S57821_SI	FBgn0038926	CG13409	3R	17856995	17857622	5.46289	1.48284
S57826_SI	FBgn0038928	Fadd	3R	17860177	17861339	4.03148	1.49594
S57903_SI	FBgn0038938	CG7084	3R	18126952	18127114	24.3199	5.57981
F57934_SI	FBgn0038946	rdhB	3R	18177967	18178192	14.2509	3.43064
S57938_SI	FBgn0038946	rdhB	3R	18181671	18181986	58.7197	27.7048
S57971_SI	FBgn0038953	CG18596	3R	18205388	18205677	21.6175	1.84503
S58024_SI	FBgn0038965	mats	3R	18246883	18247324	7.49666	2.14784
F58050_SI	FBgn0038975	Nrx-1	3R	18295207	18297112	6.83377	2.50143
S58059_SI	FBgn0038975	Nrx-1	3R	18304825	18305175	23.6586	11.3355
S58065_SI	FBgn0038976	CG7048	3R	18313232	18313441	23.9322	12.6887
S58329_SI	FBgn0039026	CG7029	3R	18618380	18619752	135.233	94.9904
S58466_SI	FBgn0039055	Rassf	3R	18940686	18941012	12.9685	5.4944
F58623_SI	FBgn0039075	CG4393	3R	19201650	19203454	20.7998	14.4028
S58722_SI	FBgn0039094	CG10184	3R	19428229	19428640	58.7847	27.7563
S58857_SI	FBgn0039114	Lsd-1	3R	19591234	19591418	42.8552	17.3791
S58995_SI	FBgn0039132	AP-1sigma	3R	19787773	19788277	78.2679	53.0554
F59021_SI	FBgn0039136	CG5902	3R	19812989	19814460	44.8706	24.3567
S59020_SI	FBgn0039136	CG5902	3R	19812754	19812932	17.1398	2.71657
F59057_SI	FBgn0039140	Miro	3R	19860986	19861048	30.6309	9.50368
S59731_SI	FBgn0039234	nct	3R	20678460	20679261	4.81985	1.42829
F59927_SI	FBgn0039269	veli	3R	20890583	20891136	37.5064	16.5126
S59974_SI	FBgn0039277	CG13650	3R	20936132	20936407	17.1347	8.73562
S60046_SI	FBgn0039291	CG13663	3R	21040047	21040654	8.37043	4.15965
F60085_SI	FBgn0039298	to	3R	21066590	21067390	59.6392	26.5476
S60143_SI	FBgn0039316	CG11893	3R	21116778	21117088	15.0936	5.587
S60238_SI	FBgn0039332	alrm	3R	21206785	21208503	39.9443	30.1509
S60304_SI	FBgn0039348	Npl4	3R	21437244	21437659	28.9702	14.0234
F60360_SI	FBgn0039358	CG5028	3R	21508780	21509105	165.007	114.857
F60366_SI	FBgn0039360	CLS	3R	21512037	21512871	9.6909	3.30012
S60450_SI	FBgn0039381	SppL	3R	21712288	21712741	8.85189	3.57988
S60702_SI	FBgn0039427	CG5447	3R	22279702	22280307	42.0226	26.4626
S60717_SI	FBgn0039430	CG5455	3R	22293266	22293809	14.6825	6.95599
F60923_SI	FBgn0039465	Tsp97E	3R	22786786	22788173	74.1649	51.231
S61506_SI	FBgn0039561	mfrn	3R	23768518	23770114	70.6682	48.2036
S61955_SI	FBgn0039629	CG11842	3R	24878910	24879635	13.6465	7.62492
S61975_SI	FBgn0039633	CG11873	3R	24927241	24929767	5.82895	2.92532
F62252_SI	FBgn0039685	Obp99b	3R	25541976	25542549	90.4909	7.48523
F62515_SI	FBgn0039730	CG7903	3R	25819870	25820461	33.5565	20.0265
F62798_SI	FBgn0039773	CG2224	3R	26282163	26282946	30.9661	18.303
F62998_SI	FBgn0039801	Npc2h	3R	26571201	26572010	46.3456	18.144
S63192_SI	FBgn0039827	CG1544	3R	27029264	27029444	40.843	11.295
S63215_SI	FBgn0039829	CG15561	3R	27040530	27041664	5.30575	2.21745
F63216_SI	FBgn0039830	CG1746	3R	27041867	27042899	1971.2	1669.39
F63228_SI	FBgn0039831	CG12054	3R	27052289	27054213	4.86801	2.71671
F63229_SI	FBgn0039831	CG12054	3R	27054419	27056981	46.042	30.8362
S33727_SI	FBgn0039889	CG2219	4	198064	198618	139.3	96.3356
S33733_SI	FBgn0039890	CG2316	4	205296	205421	60.4798	38.3679
S33874_SI	FBgn0039904	Hcf	4	392439	392802	54.3129	28.6947
S33892_SI	FBgn0039907	lgs	4	457583	459544	40.2044	32.6635
S33968_SI	FBgn0039909	CG1970	4	589740	589927	46.1479	15.4816
S34007_SI	FBgn0039914	mav	4	643845	645289	25.7435	19.3114
S34017_SI	FBgn0039915	CG1732	4	654803	654970	20.1756	5.43052
S34368_SI	FBgn0039924	CG17471	4	1216054	1216222	49.7534	33.0665
S34305_SI	FBgn0039928	Cals	4	1137286	1137840	33.3986	20.6787
F63656_SI	FBgn0039955	CG41099	3RHet	1702561	1703297	4.22173	1.3042
F34705_SI	FBgn0039958	CG12567	2LHet	19633	20650	25.618	16.0064
F21558_SI	FBgn0039966	Rab21	X	22413976	22415100	19.2712	12.0156
S34946_SI	FBgn0039969	Fis1	2R	1491092	1491266	147.356	80.7375
S34807_SI	FBgn0039994	CG17082	2R	645307	645553	83.1072	57.5335
F34768_SI	FBgn0040005	CG17883	2R	560782	561144	67.414	37.0382
S34530_SI	FBgn0040038	klhl10	U	1906795	1906895	13.4822	4.82656
F12754_SI	FBgn0040066	wds	X	2481474	2482250	24.0307	14.8141
F54731_SI	FBgn0040071	tara	3R	12082500	12086024	18.3884	11.5752
S8816_SI	FBgn0040079	pkaap	2L	16290271	16291197	30.0914	17.9964
S22168_SI	FBgn0040281	Aplip1	3L	1198299	1198486	82.584	48.2607
S17372_SI	FBgn0040309	Jafrac1	X	13225155	13226027	313.238	216.866
S11938_SI	FBgn0040349	CG3699	X	840695	841533	46.4873	15.4595
S12001_SI	FBgn0040359	CG11380	X	1088697	1090693	1.65073	0.396718
S12662_SI	FBgn0040388	boi	X	2338200	2339626	3.2846	1.09847
S52915_SI	FBgn0040493	grsm	3R	8785015	8786039	7.89052	4.18545
S50337_SI	FBgn0040529	CG9603	3R	4166635	4166765	97.2784	40.0827
F50591_SI	FBgn0040532	CG8369	3R	4647730	4648388	80.2486	38.3663
S50592_SI	FBgn0040532	CG8369	3R	4648446	4648560	219.824	122.057
F40590_SI	FBgn0040752	Prosap	2R	9947961	9951418	48.6162	31.4737
S40591_SI	FBgn0040752	Prosap	2R	9951483	9953408	6.69655	3.38362
S40128_SI	FBgn0040754	CG17059	2R	9107788	9107960	48.5954	20.6758
F26668_SI	FBgn0040827	CG13315	3L	9089977	9090596	419.758	334.505
S20515_SI	FBgn0040890	ksh	X	19388760	19388869	30.1967	9.62378
F27712_SI	FBgn0041094	scyl	3L	11246803	11249272	94.7768	70.364
S29683_SI	FBgn0041160	comm2	3L	15690694	15691560	31.3576	21.305
S25264_SI	FBgn0041194	Prat2	3L	6905099	6906627	57.6427	38.7691
S25267_SI	FBgn0041194	Prat2	3L	6907741	6907976	14.1779	5.74629
S47829_SI	FBgn0041205	key	2R	20674292	20674653	7.26404	2.85229
S22428_SI	FBgn0041342	Cct1	3L	1546092	1546306	10.5969	4.21289
F48272_SI	FBgn0041605	cpx	3R	121290	130357	154.963	116.527
S8609_SI	FBgn0041627	Ku80	2L	15768630	15770371	5.19557	1.53563
S15260_SI	FBgn0041629	Hexo2	X	8604608	8606145	12.0925	7.16071
S6178_SI	FBgn0041723	rho-5	2L	10368948	10369205	35.8342	17.7696
S10158_SI	FBgn0041789	Pax	2L	19400781	19401372	83.7279	50.4512
F51864_SI	FBgn0042094	Adk3	3R	6713067	6714065	23.7344	11.326
S25953_SI	FBgn0042112	mRpL36	3L	8117684	8118138	25.5285	15.4736
S31179_SI	FBgn0042134	Capr	3L	18661253	18664288	29.319	21.0362
F27839_SI	FBgn0042138	CG18815	3L	11622681	11623092	299.953	217.515
F18843_SI	FBgn0042650	disco-r	X	16040897	16043010	1.79573	0.397191
S45441_SI	FBgn0043070	MESK2	2R	17401714	17402499	156.932	113.013
S30355_SI	FBgn0043578	PGRP-SB1	3L	16720399	16720960	17.1879	7.24527
S27141_SI	FBgn0044050	Ilp3	3L	9794398	9794902	1519.85	779.088
S21556_SI	FBgn0044872	FucTC	X	22410602	22411193	35.8479	14.3556
S42754_SI	FBgn0046294	CG12699	2R	13134035	13134733	40.7813	1.17863
S34757_SI	FBgn0046692	Stlk	2R	447866	448294	6.19223	2.59425
S27437_SI	FBgn0047038	CG6463	3L	10687097	10687208	36.4109	7.76621
S37700_SI	FBgn0050000	GstT1	2R	5493952	5494268	15.7037	4.14648
F38080_SI	FBgn0050011	gem	2R	6011793	6015082	37.2473	24.2748
F38082_SI	FBgn0050011	gem	2R	6016289	6016534	38.5134	13.5069
S38086_SI	FBgn0050011	gem	2R	6020255	6020728	59.7192	31.2991
S38087_SI	FBgn0050011	gem	2R	6021347	6021522	75.0737	29.4659
S38090_SI	FBgn0050011	gem	2R	6023247	6023362	107.048	55.5063
S38092_SI	FBgn0050011	gem	2R	6024100	6024977	193.253	126.114
S38549_SI	FBgn0050015	CG30015	2R	6736099	6736765	4.41209	1.68915
F39705_SI	FBgn0050055	CR30055	2R	8477944	8478640	18.0986	10.6236
F41606_SI	FBgn0050089	CG30089	2R	11622596	11624565	13.6501	7.9126
S43541_SI	FBgn0050118	CG30118	2R	14319314	14319527	46.8486	24.5688
S44825_SI	FBgn0050147	Hil	2R	16494386	16495087	23.6079	14.6596
S40890_SI	FBgn0050197	CG30197	2R	10401788	10401961	71.0962	47.8322
S37338_SI	FBgn0050342	Prp38	2R	5031461	5032656	19.0619	11.6533
S45176_SI	FBgn0050389	CG30389	2R	17037770	17038428	13.2511	6.84953
F45591_SI	FBgn0050404	Tango11	2R	17606586	17607350	14.0097	3.2339
S47949_SI	FBgn0050424	CG30424	2R	20852797	20853311	35.6002	13.3463
S41538_SI	FBgn0050466	CG30466	2R	11459183	11460262	3.14278	0.997604
S36229_SI	FBgn0050493	CG30493	2R	3590446	3591006	21.6525	10.4813
S36226_SI	FBgn0050496	CG30496	2R	3587005	3589383	2.55332	0.964682
F36280_SI	FBgn0050497	CG30497	2R	3624524	3629425	58.4501	41.6945
F61117_SI	FBgn0051064	CG31064	3R	23056491	23057921	82.8619	61.0932
S50663_SI	FBgn0051100	CG31100	3R	4821378	4822751	6.98108	3.41227
S52305_SI	FBgn0051116	ClC-a	3R	7629438	7630331	3.57211	0.87845
F58997_SI	FBgn0051140	CG31140	3R	19791522	19792424	9.73512	4.08112
F58259_SI	FBgn0051151	wge	3R	18540256	18542389	6.24827	2.77453
F58157_SI	FBgn0051158	Efa6	3R	18431540	18433030	12.1794	6.6159
S56328_SI	FBgn0051221	CG31221	3R	15266425	15266553	26.7399	6.63922
S55948_SI	FBgn0051224	CG31224	3R	14479013	14481670	5.56949	2.42052
F51125_SI	FBgn0051352	Unc-115a	3R	5521004	5521245	38.0411	19.9451
F62089_SI	FBgn0051427	CG31427	3R	25064552	25065073	6.36421	1.99827
S50413_SI	FBgn0051450	mRpS18A	3R	4387639	4388037	51.1755	30.5909
F59014_SI	FBgn0051451	CR31451	3R	19809225	19810787	451.812	353.001
S51697_SI	FBgn0051467	CG31467	3R	6530892	6532585	3.06728	0.884866
S49038_SI	FBgn0051548	CG31548	3R	1461623	1462574	28.91	20.9949
S48864_SI	FBgn0051550	CG31550	3R	1311265	1311902	8.62198	4.24125
F11372_SI	FBgn0051619	CG31619	2L	21725068	21725445	12.946	6.67614
S11073_SI	FBgn0051626	CG31626	2L	21232495	21233499	7.38966	3.21291
S11022_SI	FBgn0051627	CG31627	2L	21173899	21174179	8.82115	3.91925
S3938_SI	FBgn0051632	sens-2	2L	6837764	6838995	5.14956	1.1808
S3768_SI	FBgn0051636	CG31636	2L	6656459	6656933	15.3116	3.42414
S3678_SI	FBgn0051638	CG31638	2L	6496057	6496988	56.4506	28.8
S3478_SI	FBgn0051641	stai	2L	6122005	6122190	76.5814	30.6885
F10827_SI	FBgn0051676	CG31676	2L	20840750	20841044	10.9427	4.34019
S6217_SI	FBgn0051716	Cnot4	2L	10399768	10400679	33.271	18.3203
F33746_SI	FBgn0051998	CG31998	4	217301	222009	5.74725	3.82047
S33768_SI	FBgn0051999	CG31999	4	244183	244512	4.87667	1.42128
S33700_SI	FBgn0052000	CG32000	4	158433	158936	21.3947	11.0573
S33704_SI	FBgn0052000	CG32000	4	162826	163749	161.521	123.416
S34204_SI	FBgn0052016	CG32016	4	974646	974852	25.9701	4.95145
S27344_SI	FBgn0052064	S-Lap4	3L	10483961	10486034	10.9109	0.603256
F27408_SI	FBgn0052066	CG32066	3L	10633386	10634565	29.3353	17.6962
S30805_SI	FBgn0052179	Krn	3L	17642662	17643726	12.4401	7.3506
S31923_SI	FBgn0052220	Csas	3L	19981762	19981952	15.6885	4.78428
F24133_SI	FBgn0052250	CG32250	3L	4318755	4319122	9.82942	3.67157
F23152_SI	FBgn0052296	Mrtf	3L	2717615	2724058	3.76568	2.09734
S33457_SI	FBgn0052350	CG32350	3L	23140756	23143599	4.92947	2.41901
S24867_SI	FBgn0052406	CG32406	3L	6018518	6019417	52.009	31.5454
F32345_SI	FBgn0052425	CG32425	3L	20503130	20504158	66.8495	41.7724
S32348_SI	FBgn0052425	CG32425	3L	20506238	20507207	124.242	100.371
S32775_SI	FBgn0052436	CG32436	3L	21346209	21348149	4.66893	0.707032
S53158_SI	FBgn0052473	CG32473	3R	9135868	9136830	7.28657	1.67078
S21041_SI	FBgn0052506	CG32506	X	20334214	20335265	6.85997	2.93003
F21199_SI	FBgn0052512	CG32512	X	20933304	20934442	6.2352	2.18119
S21203_SI	FBgn0052512	CG32512	X	20937627	20938567	6.04016	0.899988
F20817_SI	FBgn0052529	Hers	X	19798772	19802141	47.3075	30.6364
S20814_SI	FBgn0052529	Hers	X	19795901	19798251	5.17591	2.32749
S17672_SI	FBgn0052626	CG32626	X	13725373	13725667	117.488	90.6111
S17673_SI	FBgn0052626	CG32626	X	13725735	13726189	70.2884	48.9643
S17677_SI	FBgn0052626	CG32626	X	13729411	13730398	10.8057	5.31808
F15795_SI	FBgn0052694	CG32694	X	9893577	9897039	2.43726	1.02219
S15796_SI	FBgn0052694	CG32694	X	9898425	9898792	7.22469	2.14965
S15799_SI	FBgn0052694	CG32694	X	9899706	9900915	10.0052	5.4494
F13848_SI	FBgn0052758	CG32758	X	5613554	5615729	38.2475	26.4612
F12097_SI	FBgn0052813	CG32813	X	1284282	1286876	7.72576	4.58172
S36663_SI	FBgn0053087	LRP1	2R	4100971	4102729	2.10514	0.919006
F59094_SI	FBgn0053100	4EHP	3R	19890199	19893786	122.509	96.7375
S38480_SI	FBgn0053144	CG33144	2R	6642414	6643907	17.3466	10.1997
S43716_SI	FBgn0053147	Hs3st-A	2R	14605619	14606061	6.4973	1.8639
S40337_SI	FBgn0053156	CG33156	2R	9436459	9437041	17.8086	7.86404
S18685_SI	FBgn0053180	Ranbp16	X	15824356	15824915	9.7155	3.25978
F15169_SI	FBgn0053181	CG33181	X	8409756	8411062	87.2016	73.6769
F49478_SI	FBgn0053202	dpr11	3R	2354891	2357505	34.2232	23.1835
F54381_SI	FBgn0053207	pxb	3R	11512318	11516235	4.77631	2.5235
S33792_SI	FBgn0053481	dpr7	4	270416	270603	111.186	81.9918
S1167_SI	FBgn0053516	dpr3	2L	2061975	2062299	9.68741	3.372
F24845_SI	FBgn0053523	CG33523	3L	5922204	5923220	65.6246	31.0134
S55642_SI	FBgn0053547	Rim	3R	13716616	13717229	9.05788	3.01592
S25383_SI	FBgn0053556	form3	3L	7111356	7112374	11.6419	4.95137
S25384_SI	FBgn0053556	form3	3L	7112436	7112786	25.2362	6.17245
F20007_SI	FBgn0053639	CG33639	X	18119130	18120109	23.9005	12.9692
S34408_SI	FBgn0053653	Caps	4	1254497	1254609	38.2711	13.083
S34414_SI	FBgn0053653	Caps	4	1268755	1269135	89.9211	46.2356
S34416_SI	FBgn0053653	Caps	4	1274651	1275485	88.0649	49.8714
S48125_SI	FBgn0058178	CG40178	3LHet	1315895	1316109	14.3746	4.65387
S34506_SI	FBgn0058196	Maf1	U	1092214	1092491	136.317	99.2411
S8975_SI	FBgn0062978	CG31808	2L	16704286	16705789	440.96	339.254
S43511_SI	FBgn0063493	GstE7	2R	14294429	14295193	8.9488	5.37749
S43505_SI	FBgn0063497	GstE3	2R	14288218	14288972	41.1185	28.6115
S43504_SI	FBgn0063498	GstE2	2R	14286991	14287880	14.9935	4.73451
S56860_SI	FBgn0067783	att-ORFA	3R	16383129	16383389	10.2143	2.38211
S52668_SI	FBgn0082831	pps	3R	8243763	8245703	15.1177	7.22597
S40965_SI	FBgn0083123	Uhg5	2R	10510450	10510509	43.9533	15.5551
F2812_SI	FBgn0083962	CG34126	2L	4991561	4992702	38.0472	25.2174
S2809_SI	FBgn0083962	CG34126	2L	4990908	4991082	21.4099	4.60428
S2810_SI	FBgn0083962	CG34126	2L	4991145	4991262	30.0492	9.90473
S21088_SI	FBgn0083981	RunxA	X	20461279	20464177	5.48351	2.74404
S62904_SI	FBgn0083991	CG34155	3R	26380276	26382671	30.8157	19.7453
S38691_SI	FBgn0085256	CG34227	2R	7135631	7136115	105.985	62.4147
S30703_SI	FBgn0085279	CG34250	3L	17469322	17469651	38.4557	25.0454
S53424_SI	FBgn0085412	CG34383	3R	9588423	9590389	65.5499	48.1491
S50042_SI	FBgn0085413	CG34384	3R	3677306	3678501	5.67535	1.92862
F35419_SI	FBgn0085421	Epac	2R	2647220	2650279	111.612	76.1668
S1822_SI	FBgn0085422	CG34393	2L	3185272	3185536	16.0058	6.23419
F47884_SI	FBgn0085434	NaCP60E	2R	20792493	20792904	9.61435	3.37208
S37643_SI	FBgn0085436	Not1	2R	5460423	5461205	9.18497	3.01585
F15896_SI	FBgn0085437	CG34408	X	10123616	10124122	56.6168	37.8016
S16005_SI	FBgn0085443	spri	X	10392247	10393690	2.08316	0.625021
F24708_SI	FBgn0085447	sif	3L	5733204	5739500	20.1065	14.4254
S24684_SI	FBgn0085447	sif	3L	5671640	5672287	5.58973	1.72503
F4579_SI	FBgn0085450	Snoo	2L	7891310	7896754	12.508	8.1764
S46608_SI	FBgn0085453	CG34424	2R	19246742	19247119	14.7984	6.00382
S26777_SI	FBgn0085484	CG34455	3L	9354109	9355142	35.8602	21.1234
S34669_SI	FBgn0085757	CR40621	U	9411518	9412651	176.977	72.0323
S27821_SI	FBgn0086254	CG6084	3L	11613635	11613765	112.51	54.4989
S27823_SI	FBgn0086254	CG6084	3L	11614314	11614522	133.159	52.4372
S62631_SI	FBgn0086355	Tpi	3R	25958703	25959170	368.288	312.881
S44052_SI	FBgn0086358	Tab2	2R	15186675	15188304	4.71745	2.27996
S51445_SI	FBgn0086359	Invadolysin	3R	5970390	5971254	4.47168	2.69532
S63252_SI	FBgn0086362	spn-F	3R	27081760	27082381	21.1051	13.5207
F15489_SI	FBgn0086367	t	X	9111688	9112562	63.6432	30.8613
S32817_SI	FBgn0086377	Syx7	3L	21440656	21441228	96.2507	65.666
S63664_SI	FBgn0086378	Alg-2	3RHet	1894569	1895349	16.1542	7.42992
F9999_SI	FBgn0086442	mib2	2L	19039041	19041541	31.3171	24.317
S50461_SI	FBgn0086679	p	3R	4486625	4488703	47.2776	36.3614
S29395_SI	FBgn0086690	cp309	3L	15059341	15060078	71.253	38.1559
F28859_SI	FBgn0086708	stv	3L	13474133	13475469	19.7382	9.77136
S55194_SI	FBgn0086736	GckIII	3R	12911235	12913710	25.6141	16.1819
F40271_SI	FBgn0086757	cbs	2R	9340296	9340535	24.8017	7.90801
S48934_SI	FBgn0086768	Pcmt	3R	1378545	1378767	68.1211	38.9842
F20462_SI	FBgn0086778	gfA	X	19223773	19223966	34.8409	18.8121
F20469_SI	FBgn0086778	gfA	X	19236315	19236632	7.59794	2.79234
S36958_SI	FBgn0086784	stmA	2R	4618254	4619117	89.4836	59.6592
S36961_SI	FBgn0086784	stmA	2R	4619665	4619910	39.3484	13.2508
S36965_SI	FBgn0086784	stmA	2R	4621297	4621809	18.8879	8.0653
S13138_SI	FBgn0086899	tlk	X	3677710	3678474	8.65228	3.06615
S302_SI	FBgn0086902	kis	2L	210735	214942	96.3434	65.0429
S303_SI	FBgn0086902	kis	2L	215034	215676	25.8681	14.7264
S8977_SI	FBgn0086907	Cyt-c-d	2L	16719126	16719635	7.50265	2.36593
S9784_SI	FBgn0086909	CG31751	2L	18682445	18683717	47.4913	26.8248
F32746_SI	FBgn0086913	Rab26	3L	21311874	21313731	16.3917	10.4152
F45765_SI	FBgn0243516	Vrp1	2R	17995086	17996285	22.2239	14.1631
S49721_SI	FBgn0250732	gfzf	3R	2973400	2975354	4.00356	2.09916
F48990_SI	FBgn0250753	exba	3R	1421086	1421844	300.791	253.516
S48996_SI	FBgn0250753	exba	3R	1422994	1423237	158.754	118.97
S10776_SI	FBgn0250785	vari	2L	20790125	20790335	15.4307	6.27768
S19687_SI	FBgn0250788	beta-Spec	X	17555022	17561265	20.4459	14.0301
S12111_SI	FBgn0259108	futsch	X	1342880	1345400	146.286	107.523
S18732_SI	FBgn0259110	mmd	X	15860502	15861263	28.585	18.8322
F16974_SI	FBgn0259143	CG42258	X	12370352	12372464	105.389	78.1423
S60533_SI	FBgn0259146	CG42261	3R	21803867	21808458	12.6068	8.37768
F27096_SI	FBgn0259163	CG42268	3L	9731211	9731378	56.0985	21.843
S27091_SI	FBgn0259163	CG42268	3L	9727112	9728389	158.87	122.312
S27102_SI	FBgn0259163	CG42268	3L	9740235	9741168	21.3322	10.6722
S27103_SI	FBgn0259163	CG42268	3L	9741226	9742175	9.44333	4.55979
F17124_SI	FBgn0259171	Pde9	X	12679596	12686996	34.9185	23.9056
S17134_SI	FBgn0259171	Pde9	X	12762261	12762804	29.2521	18.3278
F7345_SI	FBgn0259176	bun	2L	12455540	12458223	320.728	252.521
S47542_SI	FBgn0259210	prom	2R	20303705	20303788	25.5504	4.508
F43228_SI	FBgn0259211	grh	2R	13711070	13711256	14.6978	5.37429
S33855_SI	FBgn0259214	PMCA	4	372807	373216	13.2985	4.35407
F40175_SI	FBgn0259219	CG42319	2R	9151305	9151832	7.3879	2.43486
S57019_SI	FBgn0259222	CG42322	3R	16575463	16575552	19.7254	5.82624
F37594_SI	FBgn0259234	Camta	2R	5365048	5367581	60.2637	41.7321
F32644_SI	FBgn0259239	CG42337	3L	21176413	21178118	34.6884	24.109
F32462_SI	FBgn0259243	Pka-R1	3L	20809218	20809933	3.6174	1.32068
F54933_SI	FBgn0259244	CG42342	3R	12395966	12397085	32.5557	19.8973
S37601_SI	FBgn0259246	brp	2R	5392509	5392973	14.9945	5.02912
S37621_SI	FBgn0259246	brp	2R	5423657	5424099	22.3555	10.3936
S37623_SI	FBgn0259246	brp	2R	5424518	5424581	34.0475	9.44352
S27780_SI	FBgn0259481	Mob2	3L	11534878	11535934	5.10909	1.4049
S47701_SI	FBgn0259707	CG42361	2R	20495216	20495607	17.7213	8.59645
F51821_SI	FBgn0259740	CG42394	3R	6677007	6677510	46.4146	25.9914
F32726_SI	FBgn0259785	pzg	3L	21282706	21283410	42.3506	27.6566
F42235_SI	FBgn0259795	loopin-1	2R	12422448	12424591	11.3555	1.03584
S34996_SI	FBgn0259978	vlc	2R	1591940	1592944	25.9603	14.0136
S7809_SI	FBgn0259984	kuz	2L	13610056	13610578	6.71875	2.16701
F13753_SI	FBgn0259994	CG42492	X	5519709	5523057	50.5557	35.9349
S13755_SI	FBgn0259994	CG42492	X	5524057	5525528	12.9004	8.31006
F56379_SI	FBgn0260003	Dys	3R	15420222	15423010	30.6156	21.3019
S50067_SI	FBgn0260005	wtrw	3R	3724980	3726869	39.1663	28.3115
S39199_SI	FBgn0260012	pds5	2R	7919702	7919967	7.38524	2.07321
S26309_SI	FBgn0260442	rhea	3L	8561911	8562101	23.2458	6.32971
S4288_SI	FBgn0260486	Ziz	2L	7474295	7474505	23.598	6.96661
S58900_SI	FBgn0260634	eIF4G2	3R	19635550	19638307	24.5205	15.782
S58901_SI	FBgn0260634	eIF4G2	3R	19638422	19639536	10.3343	6.70774
F52398_SI	FBgn0260743	CG18347	3R	7796753	7797408	108.134	82.6899
S15514_SI	FBgn0260789	mxc	X	9131522	9132224	7.23287	2.5158
S48550_SI	FBgn0260794	ctrip	3R	614096	614297	25.1937	5.77429
S27621_SI	FBgn0260795	CG42575	3L	11126767	11127763	141.63	95.5338
S34737_SI	FBgn0260798	Gprk1	2R	223882	224088	96.6456	50.9534
S34763_SI	FBgn0260799	p120ctn	2R	495864	496997	151.171	106.921
S57733_SI	FBgn0260940	lsn	3R	17690890	17691469	8.6081	4.08094
F28223_SI	FBgn0260941	app	3L	12201959	12205867	5.5722	3.31382
F28548_SI	FBgn0260945	Atg1	3L	12777529	12778513	89.2614	54.7192
S14876_SI	FBgn0260970	CG42593	X	7844896	7845677	9.16268	2.70115
S37948_SI	FBgn0261014	TER94	2R	5878165	5880201	11.2944	6.73652
S37950_SI	FBgn0261014	TER94	2R	5880489	5881064	111.974	76.527
F40437_SI	FBgn0261041	stj	2R	9705393	9707076	64.5811	46.2583
S51808_SI	FBgn0261053	Cad86C	3R	6663579	6664372	1.47127	0.424013
S50350_SI	FBgn0261108	Atg13	3R	4175537	4178539	16.2547	10.8703
F56079_SI	FBgn0261113	Xrp1	3R	14751627	14752711	216.931	191.796
F49680_SI	FBgn0261238	Alh	3R	2924548	2926267	6.94161	4.27028
F26449_SI	FBgn0261259	Fhos	3L	8783685	8784546	6.77542	3.51536
S23969_SI	FBgn0261274	Ero1L	3L	4173338	4173789	30.0854	17.6216
S8969_SI	FBgn0261278	grp	2L	16698139	16698348	21.135	14.0087
S58018_SI	FBgn0261279	lqfR	3R	18239242	18239999	7.34453	2.07608
S56172_SI	FBgn0261285	Ppcs	3R	14964776	14967365	52.2866	36.7611
S36015_SI	FBgn0261397	didum	2R	3391334	3392220	3.84633	1.91864
S36023_SI	FBgn0261397	didum	2R	3394941	3395165	51.2613	28.9142
S17231_SI	FBgn0261524	lic	X	12987193	12988019	42.0207	23.6663
F56776_SI	FBgn0261550	CG42668	3R	16148937	16149918	100.362	64.7363
F22987_SI	FBgn0261551	CG42669	3L	2442436	2442960	19.3776	6.82105
F50897_SI	FBgn0261552	ps	3R	5271691	5281222	132.11	103.746
S27693_SI	FBgn0261553	CG42671	3L	11209686	11210382	3.90051	1.25183
S32030_SI	FBgn0261556	CG42674	3L	20142714	20144990	28.1691	16.795
S32033_SI	FBgn0261556	CG42674	3L	20146569	20147244	9.64342	1.99471
S30453_SI	FBgn0261565	Lmpt	3L	16914537	16915587	43.2116	25.5737
S19728_SI	FBgn0261570	CG42684	X	17641001	17644519	14.3507	9.87339
S31955_SI	FBgn0261574	kug	3L	20001900	20005352	2.42541	1.08934
S31961_SI	FBgn0261574	kug	3L	20006618	20007626	5.22681	1.43647
S36719_SI	FBgn0261588	pdm3	2R	4277685	4278951	7.39196	2.88189
S36725_SI	FBgn0261588	pdm3	2R	4282940	4283785	54.1926	39.1189
F15706_SI	FBgn0261617	nej	X	9571148	9575242	4.83047	2.63844
S61590_SI	FBgn0261618	larp	3R	24147095	24149208	12.3347	5.51749
S9175_SI	FBgn0261671	tweek	2L	16906577	16907438	4.36355	1.58885
S15981_SI	FBgn0261710	nocte	X	10359618	10365571	11.5755	5.36701
S22713_SI	FBgn0261723	Dbx	3L	1932654	1933603	8.31015	2.59979
F19166_SI	FBgn0261791	SmG	X	16533843	16534063	98.2832	45.9217
F20780_SI	FBgn0261811	pico	X	19724248	19727268	18.4368	10.0639
S40883_SI	FBgn0261823	Asx	2R	10395891	10397288	5.21141	2.98909
S30535_SI	FBgn0261872	scaf6	3L	17030806	17030973	59.879	26.1935
S12788_SI	FBgn0261922	PI4KIIIalpha	X	2525398	2526314	39.1205	23.6957
S51515_SI	FBgn0261928	CG42795	3R	6076650	6076999	165.224	97.35
F25230_SI	FBgn0261934	dikar	3L	6721900	6726167	25.1476	14.6292
S14233_SI	FBgn0261955	kdn	X	6252935	6253912	21.4777	12.0403
S21831_SI	FBgn0261985	Ptpmeg	3L	352838	353687	8.25598	3.71155
S52166_SI	FBgn0262081	Csk	3R	7459000	7460718	94.1703	65.6202
S136_SI	FBgn0262124	uex	2RHet	3154633	3155278	7.81723	3.52441
S7282_SI	FBgn0262475	bru-2	2L	12396293	12397528	17.555	11.0099
F54278_SI	FBgn0262483	Rbp	3R	11224835	11228265	93.0498	63.4729
S54274_SI	FBgn0262483	Rbp	3R	11216848	11217465	9.12155	1.80839
F42131_SI	FBgn0262511	Vha44	2R	12212318	12213569	262.44	213.889
S41565_SI	FBgn0262512	Vha14-1	2R	11566931	11567589	221.564	155.719
S37419_SI	FBgn0262515	VhaAC45	2R	5095588	5095849	24.3241	7.96143
S31572_SI	FBgn0262517	l(3)76BDr	3L	19540899	19541174	12.4174	3.38121
F31836_SI	FBgn0262519	Mi-2	3L	19881332	19881578	8.09254	2.39298
S25920_SI	FBgn0262579	Ect4	3L	8092246	8092636	18.4886	5.07593
S25923_SI	FBgn0262579	Ect4	3L	8095993	8097918	14.561	8.32216
S50608_SI	FBgn0262614	pyd	3R	4660079	4660671	56.6315	28.7503
S50609_SI	FBgn0262614	pyd	3R	4660999	4661232	69.5074	42.6271
S33882_SI	FBgn0262636	Lin29	4	402749	403034	15.3942	2.6279
F35275_SI	FBgn0262736	Vha16-1	2R	2519532	2519889	15.6507	7.74468
F33109_SI	FBgn0262737	mub	3L	21918280	21925802	113.75	88.6224
F16438_SI	FBgn0262740	Evi5	X	11324556	11327450	71.0824	57.0197
F24292_SI	FBgn0262870	axo	3L	4636609	4637757	51.8829	25.9882
S55302_SI	FBgn0262871	lute	3R	13214165	13215987	79.1318	57.2102
S52007_SI	FBgn0262972	CR43283	3R	7073353	7076655	1.78608	0.587333
S16033_SI	FBgn0263072	CG43347	X	10504854	10506469	4.56242	1.23799
F24710_SI	FBgn0263106	DnaJ-1	3L	5743129	5745289	63.9634	43.6404
S35238_SI	FBgn0263144	bin3	2R	2122274	2123564	2.15627	0.974695
S35240_SI	FBgn0263144	bin3	2R	2125108	2126177	13.8828	8.24914
F42922_SI	FBgn0263197	Patronin	2R	13412209	13413921	8.02905	4.03511
F10009_SI	FBgn0263198	Acn	2L	19047914	19048817	48.8447	33.1073
S26582_SI	FBgn0263199	Galk	3L	8976632	8976836	79.9162	47.0019
F50457_SI	FBgn0263231	bel	3R	4480697	4481628	128.938	79.8533
F50458_SI	FBgn0263231	bel	3R	4481700	4483565	28.3705	13.8275
S35996_SI	FBgn0263240	Coop	2R	3378341	3379386	13.1427	6.49456
S19697_SI	FBgn0263258	chas	X	17566491	17568247	25.8114	16.6098
S60758_SI	FBgn0263289	scrib	3R	22410022	22413908	3.8542	1.59891
F48502_SI	FBgn0263346	CG43427	3R	535899	536098	42.6058	19.7258
S48499_SI	FBgn0263346	CG43427	3R	532748	533828	12.5972	7.24994
S48500_SI	FBgn0263346	CG43427	3R	534398	534771	11.1422	1.98302
S26223_SI	FBgn0263352	Unr	3L	8430608	8431155	83.7133	56.3477
S7778_SI	FBgn0263354	CG42784	2L	13497741	13497900	25.6726	6.98649
S44169_SI	FBgn0263391	hts	2R	15289202	15292929	1.42266	0.355116
S40755_SI	FBgn0263397	Ih	2R	10179257	10179420	45.9004	15.7164
F59295_SI	FBgn0263398	CG6364	3R	20117234	20118452	35.9745	28.3181
F26693_SI	FBgn0263456	nwk	3L	9136627	9138793	271.588	197.925
S15616_SI	FBgn0263508	CR43497	X	9396859	9399060	49.7752	39.0757
S38558_SI	FBgn0263510	nclb	2R	6763253	6764801	7.18681	3.8607
S36617_SI	FBgn0263593	Lpin	2R	4030148	4030579	9.90691	2.90276
S7505_SI	FBgn0263598	Vha68-2	2L	12977977	12978607	86.6732	52.4573
S29797_SI	FBgn0263599	l(3)72Ab	3L	15955215	15959958	2.93506	1.65257
S16197_SI	FBgn0263705	Myo10A	X	10824970	10825404	21.9694	12.2307
S16207_SI	FBgn0263705	Myo10A	X	10857333	10858079	43.569	25.7364
S19600_SI	FBgn0263706	CG43658	X	17400619	17401122	14.5557	4.46512
S10463_SI	FBgn0263873	sick	2L	19957333	19958424	99.9386	68.877
S26475_SI	FBgn0263930	dally	3L	8820605	8821603	19.3384	13.3634
S426_SI	FBgn0263933	ebi	2L	415512	416710	5.0105	1.42979
S63661_SI	FBgn0263977	Tim17b	3RHet	1813575	1814045	232.066	180.665
F41425_SI	FBgn0263980	CG43729	2R	11312312	11314132	2.55329	0.794619
S41431_SI	FBgn0263980	CG43729	2R	11343940	11344064	29.0836	4.2054
S41440_SI	FBgn0263980	CG43729	2R	11354354	11358596	46.461	30.195
F14525_SI	FBgn0263993	CG43736	X	6772579	6775258	17.4765	9.27158
S55670_SI	FBgn0263995	cpo	3R	13836819	13837435	14.8627	6.85016
S28885_SI	FBgn0264001	bru-3	3L	13515293	13518310	98.0403	70.4102
S4334_SI	FBgn0264087	Slob	2L	7648747	7648889	66.46	31.1084
S4341_SI	FBgn0264087	Slob	2L	7655054	7655221	22.0511	6.86536
S19093_SI	FBgn0264255	para	X	16400004	16400280	14.0783	6.81222
F14582_SI	FBgn0264270	Sxl	X	6976954	6978852	24.0853	9.56845
F57411_SI	FBgn0264357	SNF4Agamma	3R	17037470	17039991	45.5691	31.1831
S33445_SI	FBgn0264492	CkIIalpha	3L	23095222	23096560	57.2718	41.6461
S53504_SI	FBgn0264493	rdx	3R	9795330	9795508	13.9665	4.47749
S49449_SI	FBgn0264495	gpp	3R	2265309	2268947	7.02588	3.50069
F16186_SI	FBgn0264502	CG43901	X	10813868	10817469	47.3695	34.8808
S16990_SI	FBgn0264542	CG43921	X	12413689	12415855	5.98064	2.96676
S16991_SI	FBgn0264542	CG43921	X	12415942	12416759	13.4642	3.36814
S39406_SI	FBgn0264560	garz	2R	8217255	8218485	4.45624	1.53655
S39410_SI	FBgn0264560	garz	2R	8220300	8221365	54.6266	41.9341
F12648_SI	FBgn0264598	PsGEF	X	2270046	2273249	11.2697	7.1484
F23149_SI	FBgn0264606	Fife	3L	2689489	2689938	4.54374	1.55828
S23137_SI	FBgn0264606	Fife	3L	2664918	2665381	23.2171	9.59441
S34249_SI	FBgn0264607	CaMKII	4	1058272	1058366	37.3962	15.0678
S34255_SI	FBgn0264607	CaMKII	4	1068079	1068201	21.0721	5.4625
S23914_SI	FBgn0264693	ens	3L	4125578	4125808	36.5018	13.8253
S21753_SI	FBgn0264707	RhoGEF3	3L	286598	288474	3.11453	0.930559
S33891_SI	FBgn0264794	CR44024	4	450123	452395	6.61353	3.95449
S4663_SI	FBgn0264800	Mcr	2L	8075920	8079667	2.12069	0.964821
F7036_SI	FBgn0264815	Pde1c	2L	11814256	11816706	112.527	82.8434
F415_SI	FBgn0264855	AP-2alpha	2L	408030	409465	200.332	143.823
S416_SI	FBgn0264855	AP-2alpha	2L	409532	409736	29.4196	10.8397
S4305_SI	FBgn0264895	RapGAP1	2L	7497805	7499180	104.805	65.1183
S4306_SI	FBgn0264895	RapGAP1	2L	7499266	7499754	19.5965	10.2339
S48534_SI	FBgn0264907	CG44098	3R	583265	584133	10.0079	3.28103
F35102_SI	FBgn0264959	Src42A	2R	1898908	1900300	25.8841	12.3981
S35099_SI	FBgn0264959	Src42A	2R	1898115	1898273	15.0649	4.6297
F17687_SI	FBgn0264981	mamo	X	13764353	13765301	8.84238	3.2282
S46853_SI	FBgn0265052	St3	2R	19574955	19575503	55.5918	39.2895
S26188_SI	FBgn0265102	Oseg1	3L	8400622	8400899	11.9156	4.75515
F45728_SI	FBgn0265192	Snp	2R	17948455	17949086	24.5077	12.7817
F7514_SI	FBgn0265262	Vha68-1	2L	13000770	13001504	778.197	664.119
S14994_SI	FBgn0265464	Traf6	X	8048632	8051419	12.5416	8.56627
F42772_SI	FBgn0265487	mbl	2R	13249485	13252891	5.04438	2.24599
F38125_SI	FBgn0265512	mlt	2R	6043421	6046436	55.3147	40.9888
F41894_SI	FBgn0265605	Ric	2R	11994945	11996779	284.985	227.455
S39983_SI	FBgn0265623	Su(z)2	2R	8888432	8891888	4.1222	1.25999
F17561_SI	FBgn0265726	NnaD	X	13607457	13608468	12.4141	5.18582
S3543_SI	FBgn0265778	PDZ-GEF	2L	6325713	6329487	4.03213	1.74122
S22750_SI	FBgn0265988	mv	3L	1956459	1957445	4.48589	1.26149
F41615_SI	FBgn0265991	Zasp52	2R	11652628	11657056	2.01033	1.0237
F41618_SI	FBgn0265991	Zasp52	2R	11661061	11661471	7.44152	1.56235
F61884_SI	FBgn0265998	Doa	3R	24747337	24748494	131.602	95.0278
F13548_SI	FBgn0266000	CG44774	X	4815711	4822165	4.86437	2.52335
S13549_SI	FBgn0266000	CG44774	X	4822250	4823341	22.3844	12.8716

## Sheet: Uniquely Higher Male TRAP 1210
Exon ID	Gene	Symbol	Chrom	Start	End	TRAP Male Mean RPKM	TRAP Female Mean RPKM
F13945_SI	FBgn0000042	Act5C	X	5796723	5799261	258.898	166.418		Uniquely Higher Male TRAP 1210
S35103_SI	FBgn0000043	Act42A	2R	1901415	1902927	37.444	29.5232		These are the genes that only had exons that are higher in Male TRAP samples; 1,210 genes
F60648_SI	FBgn0000064	Ald	3R	22079791	22081153	555.777	407.442
F7261_SI	FBgn0000114	aret	2L	12310682	12312311	17.4625	10.9608
S9537_SI	FBgn0000120	Arr1	2L	18078916	18079723	522.165	364.458
F47847_SI	FBgn0000157	Dll	2R	20721320	20722686	15.0424	8.52399
S19495_SI	FBgn0000163	baz	X	17087932	17089350	33.1061	15.0569
S60527_SI	FBgn0000206	boss	3R	21790742	21792201	20.3427	14.3078
S29803_SI	FBgn0000212	brm	3L	15963182	15964333	56.9083	40.558
F3000_SI	FBgn0000228	Bsg25D	2L	5273827	5275780	6.96773	2.89927
S8850_SI	FBgn0000250	cact	2L	16314770	16314858	33.7096	6.25148
S2267_SI	FBgn0000256	capu	2L	3874450	3875302	12.3963	7.01478
F20562_SI	FBgn0000257	car	X	19461940	19463434	31.3793	17.2591
F16641_SI	FBgn0000259	CkIIbeta	X	11689634	11691957	15.6823	11.6665
S6913_SI	FBgn0000287	salr	2L	11366344	11369008	6.17863	3.28612
F40656_SI	FBgn0000289	cg	2R	10068716	10070343	148.878	125.586
F56003_SI	FBgn0000303	Cha	3R	14556452	14558068	193.07	148.991
F8872_SI	FBgn0000307	chif	2L	16343600	16349472	11.7148	7.14661
S63201_SI	FBgn0000313	chp	3R	27032674	27033283	36.6533	21.2917
S18548_SI	FBgn0000319	Chc	X	15722019	15722535	215.839	171.539
F17328_SI	FBgn0000346	comt	X	13155765	13156521	726.021	553.99
F35895_SI	FBgn0000352	cos	2R	3269681	3272524	28.3999	19.0162
S11125_SI	FBgn0000370	crc	2L	21318485	21319527	498.66	378.684
S12463_SI	FBgn0000382	csw	X	2003762	2004699	7.58663	2.73096
F21695_SI	FBgn0000541	E(bx)	3L	239243	240667	14.3185	9.15191
S13177_SI	FBgn0000542	ec	X	3746173	3751658	4.09452	1.98904
S63468_SI	FBgn0000557	Ef1alpha100E	3R	27567632	27569028	496.807	352.44
S21989_SI	FBgn0000575	emc	3L	749400	750227	18.7901	6.92102
F975_SI	FBgn0000579	Eno	2L	1724768	1726655	424.074	351.23
S7040_SI	FBgn0000588	esc	2L	11827204	11828371	9.23472	6.70042
S21330_SI	FBgn0000709	fliI	X	21214802	21216115	34.8638	22.6243
F15961_SI	FBgn0000711	flw	X	10301399	10303850	186.971	132.307
S12569_SI	FBgn0000810	fs(1)K10	X	2136171	2137637	1.87861	0.747201
S2343_SI	FBgn0001075	ft	2L	4212417	4217976	0.441122	0.166509
F36300_SI	FBgn0001091	Gapdh1	2R	3679406	3680885	476.41	403.722
S18598_SI	FBgn0001092	Gapdh2	X	15762351	15763694	429.54	364.814
S28978_SI	FBgn0001108	Gl	3L	13924846	13927756	34.5645	24.7056
F38346_SI	FBgn0001122	Galphao	2R	6349018	6353206	180.641	141.207
S47093_SI	FBgn0001123	Galphas	2R	19834124	19834459	153.74	114.498
S41943_SI	FBgn0001124	Got1	2R	12028139	12029433	103.475	60.976
F249_SI	FBgn0001142	Gs1	2L	132077	134472	90.4569	65.6452
S16437_SI	FBgn0001145	Gs2	X	11323272	11324228	942.74	668.255
S26392_SI	FBgn0001168	h	3L	8670705	8672353	16.726	9.82048
S9987_SI	FBgn0001202	hk	2L	19031821	19032381	43.7883	22.6475
S16020_SI	FBgn0001206	Hmr	X	10485590	10486285	13.953	6.99857
F61713_SI	FBgn0001215	Hrb98DE	3R	24429783	24430817	146.273	109.661
S26799_SI	FBgn0001227	Hsp67Ba	3L	9370902	9372634	44.0731	32.149
S26793_SI	FBgn0001229	Hsp67Bc	3L	9364611	9365597	19.1035	10.8727
F26167_SI	FBgn0001248	Idh	3L	8349504	8351035	110.676	69.7387
S26176_SI	FBgn0001253	ImpE1	3L	8378829	8382658	0.877448	0.299293
S9567_SI	FBgn0001301	kel	2L	18129884	18131520	21.7932	14.757
S51425_SI	FBgn0001321	knk	3R	5948087	5948873	3.97921	0.746816
S40867_SI	FBgn0001332	L	2R	10368692	10369295	5.68403	1.6306
F16418_SI	FBgn0001624	dlg1	X	11300105	11303809	93.5636	66.9074
F7914_SI	FBgn0001961	Arpc1	2L	13829346	13829690	44.7916	21.3026
S8760_SI	FBgn0001991	Ca-alpha1D	2L	16183104	16183575	9.53896	3.99983
S10061_SI	FBgn0002031	l(2)37Cc	2L	19122040	19122817	96.9627	68.2998
S156_SI	FBgn0002121	l(2)gl	2L	13683	14874	2.18892	0.61419
F63111_SI	FBgn0002413	dco	3R	26879807	26883650	71.2822	52.5673
S61173_SI	FBgn0002441	l(3)mbt	3R	23094491	23096095	5.3107	2.74878
S34347_SI	FBgn0002521	pho	4	1193095	1193656	24.4611	13.3679
S28153_SI	FBgn0002565	Lsp2	3L	12122493	12124796	116.814	37.0645
F40586_SI	FBgn0002643	mam	2R	9926215	9928284	5.55077	2.62388
S52856_SI	FBgn0002719	Men	3R	8538825	8539869	372.942	267.956
S57524_SI	FBgn0002781	mod(mdg4)	3R	17197885	17198802	22.9161	17.7399
S54563_SI	FBgn0002783	mor	3R	11795604	11795814	17.0488	3.62018
S51256_SI	FBgn0002868	MtnA	3R	5609946	5610092	287.703	201.453
S56828_SI	FBgn0002869	MtnB	3R	16328960	16329166	43.8583	9.53212
S52852_SI	FBgn0002905	mus308	3R	8533004	8535227	0.8488	0.290813
S57186_SI	FBgn0002921	Atpalpha	3R	16789980	16791761	41.9739	26.2646
F202_SI	FBgn0002931	net	2L	82421	84277	2.83369	0.981257
F4204_SI	FBgn0002938	ninaC	2L	7382122	7382945	701.974	470.915
S47140_SI	FBgn0003008	or	2R	19856089	19856466	46.6365	27.6542
S8206_SI	FBgn0003016	osp	2L	14599776	14600875	30.9527	18.4862
S13438_SI	FBgn0003053	peb	X	4515185	4520256	3.5792	2.28548
S43600_SI	FBgn0003067	Pepck	2R	14424739	14426920	294.016	104.779
F38070_SI	FBgn0003071	Pfk	2R	6004242	6004962	173.984	134.35
S37072_SI	FBgn0003074	Pgi	2R	4798931	4799459	105.272	78.4003
F22296_SI	FBgn0003138	Ptp61F	3L	1342719	1344529	51.9805	38.7374
S57959_SI	FBgn0003178	PyK	3R	18195004	18195287	20.1017	9.19476
S50932_SI	FBgn0003205	Ras85D	3R	5336283	5337403	74.6106	51.5486
S16488_SI	FBgn0003277	RpII215	X	11458767	11461011	2.84811	1.07504
S16123_SI	FBgn0003321	sbr	X	10728262	10728433	29.4231	10.7503
S47278_SI	FBgn0003353	sei	2R	19939360	19939495	24.9199	6.38533
S2169_SI	FBgn0003386	Shaw	2L	3724884	3725196	10.7085	2.60987
S45096_SI	FBgn0003391	shg	2R	16937159	16942207	8.07876	5.08202
S30426_SI	FBgn0003410	sina	3L	16849397	16851812	20.5134	14.1403
F21374_SI	FBgn0003423	slgA	X	21254727	21256188	305.857	247.567
S59599_SI	FBgn0003429	slo	3R	20532719	20532938	19.0582	5.73131
F44304_SI	FBgn0003435	sm	2R	15405369	15418205	57.4108	39.8065
F14894_SI	FBgn0003447	sn	X	7863736	7864404	5.60377	2.70498
S13633_SI	FBgn0003449	snf	X	5203275	5203739	15.6694	10.1088
S14124_SI	FBgn0003514	sqh	X	6117618	6118149	35.8076	21.0233
F4790_SI	FBgn0003607	Su(var)205	2L	8210730	8211122	13.7135	3.79505
S48026_SI	FBgn0003715	CG16778	2R	20981805	20984022	1.15624	0.410967
F54171_SI	FBgn0003721	Tm1	3R	11129363	11130694	16.0777	8.29692
F30271_SI	FBgn0003741	tra	3L	16583452	16584030	34.7369	17.4735
F31790_SI	FBgn0003744	trc	3L	19823964	19825270	58.7478	33.3734
S53247_SI	FBgn0004049	yrt	3R	9256645	9256811	13.6029	4.16358
S18967_SI	FBgn0004227	nonA	X	16255602	16256087	8.26957	3.10139
F53315_SI	FBgn0004237	Hrb87F	3R	9482568	9484019	66.2996	51.361
S43850_SI	FBgn0004240	Dpt	2R	14753270	14753765	16.829	3.8373
S1559_SI	FBgn0004242	Syt1	2L	2793648	2793908	16.1557	6.62682
F6574_SI	FBgn0004363	porin	2L	10847227	10848168	1055.19	836.692
S44575_SI	FBgn0004364	18w	2R	15999016	16004437	10.3155	7.11458
F16565_SI	FBgn0004370	Ptp10D	X	11569364	11571371	32.4672	19.345
F21766_SI	FBgn0004373	fwd	3L	305393	306546	75.4862	53.5442
S27959_SI	FBgn0004381	Klp68D	3L	11789827	11791975	16.6179	9.75327
S39719_SI	FBgn0004435	Galphaq	2R	8501072	8501850	14.8743	7.94881
F48605_SI	FBgn0004436	UbcD6	3R	774477	776126	187.536	151.384
S23877_SI	FBgn0004516	Gad1	3L	4074077	4075538	486.506	385.791
F23929_SI	FBgn0004574	Rop	3L	4136359	4138996	114.922	78.341
S51493_SI	FBgn0004575	Syn	3R	6043012	6044413	23.1397	10.3813
S18975_SI	FBgn0004598	Fur2	X	16268959	16269892	6.44228	0.931002
F55845_SI	FBgn0004618	gl	3R	14193649	14196557	24.0843	14.1848
S31683_SI	FBgn0004623	Gbeta76C	3L	19681818	19682019	247.365	131.219
S12491_SI	FBgn0004655	wapl	X	2045305	2045495	10.5269	2.62876
S46814_SI	FBgn0004795	retn	2R	19540986	19542343	25.1056	10.7846
S12476_SI	FBgn0004861	ph-p	X	2024012	2025759	2.94209	0.911204
S16381_SI	FBgn0004864	hop	X	11256104	11256268	8.73933	3.23058
F32698_SI	FBgn0004865	Eip78C	3L	21257146	21259603	59.0886	40.6811
F23710_SI	FBgn0004875	enc	3L	3839606	3842326	137.603	108.628
F23694_SI	FBgn0004888	Scsalpha	3L	3817784	3818383	490.24	388.096
F37059_SI	FBgn0004921	Ggamma1	2R	4789642	4792296	720.728	579.073
F18210_SI	FBgn0004924	Top1	X	15219849	15222062	69.1536	48.0602
S31609_SI	FBgn0005386	ash1	3L	19584918	19586387	11.6788	7.47418
S38457_SI	FBgn0005586	Rab3	2R	6608840	6611461	304.147	224.275
S38148_SI	FBgn0005619	Hdc	2R	6130659	6131352	5.63716	2.0326
S46170_SI	FBgn0005631	robo	2R	18587702	18588100	5.53853	0.894281
S31925_SI	FBgn0005633	fln	3L	19982651	19983186	58.3673	3.54186
F24927_SI	FBgn0005658	Ets65A	3L	6115076	6117013	18.1636	10.1594
F52763_SI	FBgn0005671	Vha55	3R	8449484	8450626	456.295	334.071
F11020_SI	FBgn0010100	Acon	2L	21172460	21173017	344.616	275.744
F29697_SI	FBgn0010105	comm	3L	15714611	15716371	18.7154	13.1483
S50276_SI	FBgn0010173	RpA-70	3R	4087842	4088395	37.1976	18.6437
S33477_SI	FBgn0010215	alpha-Cat	3L	23311746	23312102	92.1647	59.9531
S50706_SI	FBgn0010222	Nmdmc	3R	4868230	4868506	76.9647	34.3026
F42690_SI	FBgn0010226	GstS1	2R	12980751	12981733	107.879	42.7178
S39592_SI	FBgn0010238	Lac	2R	8351845	8353135	19.7178	10.9696
F1663_SI	FBgn0010263	Rbp9	2L	2961215	2961672	44.4994	25.7949
S15524_SI	FBgn0010269	Dsor1	X	9143408	9143734	33.2295	16.7177
S14822_SI	FBgn0010292	bys	X	7797431	7797676	53.7055	15.6174
F17217_SI	FBgn0010303	hep	X	12974671	12975151	7.78448	2.47289
F48633_SI	FBgn0010313	corto	3R	903749	912749	24.3717	19.2251
S37674_SI	FBgn0010342	Map60	2R	5478870	5480249	10.8905	5.30904
F33366_SI	FBgn0010348	Arf79F	3L	22861479	22862346	176.117	122.572
S25404_SI	FBgn0010387	Dbi	3L	7126219	7126563	151.37	87.0964
S2370_SI	FBgn0010473	tutl	2L	4307563	4308426	4.82765	1.40587
S39928_SI	FBgn0010488	NAT1	2R	8805500	8808364	12.4646	7.33144
F38078_SI	FBgn0010531	Ccs	2R	6009320	6009963	13.2634	6.25531
S43444_SI	FBgn0010575	sbb	2R	14169134	14169402	28.3747	6.56313
F593_SI	FBgn0010583	dock	2L	831714	833241	48.1993	34.1907
S46412_SI	FBgn0010660	Nup214	2R	18808269	18809464	4.00525	2.06532
F23026_SI	FBgn0010905	Spn	3L	2505245	2508573	58.1121	41.8546
S10764_SI	FBgn0011202	dia	2L	20765510	20766040	6.56836	2.25569
S22375_SI	FBgn0011204	cue	3L	1504388	1505792	4.87589	1.91231
F26669_SI	FBgn0011206	bol	3L	9090729	9095907	98.2057	66.5677
S46256_SI	FBgn0011211	blw	2R	18688988	18689685	2371.53	2044.93
S63586_SI	FBgn0011224	heph	3R	27690854	27691047	10.9168	3.78132
S59255_SI	FBgn0011225	jar	3R	20079550	20079667	63.815	33.4636
S46990_SI	FBgn0011236	ken	2R	19762674	19764965	10.7891	6.01067
S33546_SI	FBgn0011288	Snap25	3L	24246893	24247021	172.124	82.1112
S28163_SI	FBgn0011455	l(3)neo18	3L	12131116	12131345	121.515	68.4996
F55736_SI	FBgn0011481	Ssdp	3R	14024424	14025317	3.27037	1.37024
S18881_SI	FBgn0011571	caz	X	16186228	16186676	34.3495	19.2448
S39665_SI	FBgn0011592	fra	2R	8450395	8451689	9.8975	4.11198
F25507_SI	FBgn0011640	lark	3L	7332513	7333870	9.62228	3.22047
F59214_SI	FBgn0011725	twin	3R	20022615	20024935	52.468	35.4048
S63012_SI	FBgn0011739	wts	3R	26625760	26626685	4.53935	1.58538
S37223_SI	FBgn0011746	ana	2R	4963875	4965059	11.6188	5.44407
S33681_SI	FBgn0011747	Ank	4	137312	139127	118.327	90.6977
F57610_SI	FBgn0011766	E2f	3R	17446026	17447418	44.3859	22.5483
S25883_SI	FBgn0011817	nmo	3L	8040346	8040547	22.61	7.48513
F1427_SI	FBgn0011818	oaf	2L	2496399	2498846	13.5777	9.02835
S5797_SI	FBgn0011823	Pen	2L	10058847	10060095	39.7199	0.929125
S5384_SI	FBgn0012036	Aldh	2L	9390246	9391567	263.353	164.834
F25460_SI	FBgn0012058	Cdc27	3L	7238581	7241534	21.6162	14.4195
S31939_SI	FBgn0013303	Nca	3L	19990392	19990668	268.178	219.516
F54555_SI	FBgn0013334	Sap47	3R	11785042	11787846	431.918	349.138
F22489_SI	FBgn0013342	n-syb	3L	1630348	1632454	662.656	510.713
S41237_SI	FBgn0013467	igl	2R	11076261	11077797	417.483	283.135
F27487_SI	FBgn0013469	klu	3L	10974271	10978172	1.89828	0.524081
S48730_SI	FBgn0013576	mtd	3R	1118362	1118563	29.7338	8.0005
F36680_SI	FBgn0013726	pnut	2R	4124776	4127802	64.422	46.6641
F35299_SI	FBgn0013732	sced	2R	2544831	2548129	8.75567	4.48698
F40482_SI	FBgn0013733	shot	2R	9751742	9753000	150.115	114.149
S39071_SI	FBgn0013756	Mtor	2R	7740853	7746988	5.11046	2.30301
S53678_SI	FBgn0013767	Crz	3R	10141082	10141438	37.7889	14.0625
S31788_SI	FBgn0013799	Deaf1	3L	19821417	19822045	31.5275	17.8604
S44048_SI	FBgn0013954	FK506-bp2	2R	15178023	15178467	327.263	200.396
S53470_SI	FBgn0013998	Nsf2	3R	9660195	9661259	11.8544	6.81549
F49399_SI	FBgn0014001	Pak	3R	2185104	2187336	22.8534	13.1083
F39274_SI	FBgn0014184	Oda	2R	8054081	8055432	475.364	336.262
S5564_SI	FBgn0015035	Cyp4e3	2L	9747839	9748430	33.9326	18.3638
S46766_SI	FBgn0015277	Pi3K59F	2R	19449158	19450050	4.54853	1.1868
S56931_SI	FBgn0015279	Pi3K92E	3R	16454694	16455597	38.1806	23.0154
S27058_SI	FBgn0015321	UbcD4	3L	9692446	9692979	33.399	14.5575
S48988_SI	FBgn0015324	Vha26	3R	1418581	1418907	27.4411	12.92
F41220_SI	FBgn0015371	chn	2R	11029342	11032288	74.3981	55.0883
S19131_SI	FBgn0015374	crl	X	16488304	16488563	17.0349	4.66913
F3320_SI	FBgn0015381	dsf	2L	5937573	5939261	2.5052	0.425635
S36381_SI	FBgn0015509	lin19	2R	3806406	3807452	21.7641	13.0546
S58881_SI	FBgn0015513	mbc	3R	19618649	19619951	3.2395	1.82377
S44982_SI	FBgn0015524	otp	2R	16771130	16772266	11.8883	6.59518
S62619_SI	FBgn0015542	sima	3R	25945851	25947520	28.8636	17.5054
S49893_SI	FBgn0015576	alpha-Est8	3R	3335065	3336000	76.7322	41.258
S61824_SI	FBgn0015589	Apc	3R	24658023	24662208	30.324	21.7027
F9929_SI	FBgn0015772	Nak	2L	18960927	18963115	30.491	23.238
S3905_SI	FBgn0015777	nrv2	2L	6790799	6790967	67.7844	32.1053
S57339_SI	FBgn0015790	Rab11	3R	16940973	16941868	205.23	148.993
S13787_SI	FBgn0015794	Rab18	X	5565114	5565546	42.1959	24.4131
F59035_SI	FBgn0015795	Rab7	3R	19820386	19821174	227.313	177.684
S11876_SI	FBgn0015799	Rbf	X	691121	691725	32.8164	11.0867
S37290_SI	FBgn0015838	Vang	2R	4991389	4994301	9.65417	6.95051
S44360_SI	FBgn0015949	hrg	2R	15555033	15555791	4.89159	1.43911
F14772_SI	FBgn0016041	Tom40	X	7632934	7634011	61.9834	35.5979
S33903_SI	FBgn0016126	CaMKI	4	471816	472080	92.7164	67.8594
S57457_SI	FBgn0016700	Rab1	3R	17091751	17092867	261.344	228.888
F58940_SI	FBgn0016754	sba	3R	19719896	19721219	37.4551	24.631
S23075_SI	FBgn0016794	dos	3L	2594522	2595590	17.5117	11.2528
S26332_SI	FBgn0017430	Nelf-E	3L	8592931	8593097	30.2747	6.89129
S54462_SI	FBgn0017567	ND23	3R	11662077	11662528	164.401	125.485
F34228_SI	FBgn0019650	toy	4	1026692	1028548	45.1276	33.6352
F16501_SI	FBgn0019660	roX2	X	11473098	11474465	14.0693	0.43354
F13178_SI	FBgn0019661	roX1	X	3752310	3756730	50.5663	1.02509
S57814_SI	FBgn0019957	ND42	3R	17854938	17855115	425.635	322.687
S57798_SI	FBgn0019960	CG6455	3R	17845826	17846114	158.342	111.703
S26210_SI	FBgn0020224	Cbl	3L	8418054	8418962	2.97248	0.646922
S20504_SI	FBgn0020261	pcm	X	19381825	19382718	6.52779	3.28731
F594_SI	FBgn0020304	drongo	2L	833584	834583	135.848	97.8785
S53570_SI	FBgn0020510	Abi	3R	9944984	9945950	44.3266	28.3399
F47677_SI	FBgn0020521	pio	2R	20468772	20469601	11.241	4.3687
S4014_SI	FBgn0020616	SA	2L	6952120	6952955	4.87852	1.98619
S40576_SI	FBgn0020620	RN-tre	2R	9876003	9876388	26.9442	12.5842
S31851_SI	FBgn0020887	Su(z)12	3L	19911342	19912390	20.3502	10.5658
S54937_SI	FBgn0020907	Scp2	3R	12400265	12401116	380.632	263.293
S13150_SI	FBgn0021738	Crg-1	X	3688896	3689261	8.21613	1.1739
S32643_SI	FBgn0021760	chb	3L	21171197	21176378	11.5718	6.35074
F19929_SI	FBgn0021765	scu	X	17985985	17986889	68.293	41.0804
S35225_SI	FBgn0021847	l(2)k14710	2R	2099724	2100663	5.30061	2.03951
F11087_SI	FBgn0021856	l(2)k14505	2L	21262013	21262411	33.8096	18.1368
S1998_SI	FBgn0021967	Pdsw	2L	3467133	3467326	307.307	232.647
S41488_SI	FBgn0022097	Vha36-1	2R	11428940	11430003	127.281	95.1164
S54962_SI	FBgn0022344	CG10340	3R	12439826	12440113	18.8651	2.68541
S51854_SI	FBgn0022359	Sodh-2	3R	6703151	6703369	14.8978	3.75442
S24996_SI	FBgn0022699	D19B	3L	6177031	6178020	3.5335	0.737423
F42867_SI	FBgn0022987	qkr54B	2R	13360592	13362634	44.4159	25.5314
F25787_SI	FBgn0023076	Clk	3L	7756333	7758818	22.2098	15.0711
S55917_SI	FBgn0023083	fray	3R	14412001	14415175	18.7438	12.844
S28731_SI	FBgn0023095	caps	3L	13268662	13272742	12.0305	7.46492
S37726_SI	FBgn0023143	Uba1	2R	5579787	5580833	5.23133	1.84855
S34182_SI	FBgn0023213	eIF4G	4	937901	938369	33.7332	22.1888
S10984_SI	FBgn0023388	Dap160	2L	21135276	21137106	112.107	87.6732
F41549_SI	FBgn0023441	fus	2R	11547521	11550675	8.9826	6.01542
S14156_SI	FBgn0023458	Rbcn-3A	X	6137906	6138985	15.8642	6.04154
S12483_SI	FBgn0023507	CG3835	X	2037560	2038253	35.9989	19.5486
S12346_SI	FBgn0023508	Ocrl	X	1819536	1820412	18.041	10.4697
S12335_SI	FBgn0023510	Rbcn-3B	X	1804674	1810207	14.3955	7.98149
F12605_SI	FBgn0023529	CG2918	X	2165065	2167984	29.0273	21.9064
S11736_SI	FBgn0023537	CG17896	X	384820	386661	57.69	42.2269
S8383_SI	FBgn0024183	vig	2L	15065190	15065456	20.2461	3.01541
S3213_SI	FBgn0024191	sip1	2L	5723638	5723791	16.0089	5.26979
F2064_SI	FBgn0024244	drm	2L	3546731	3548423	4.13051	1.1847
S61817_SI	FBgn0024273	WASp	3R	24651964	24652596	6.59646	1.75346
S49625_SI	FBgn0024289	Sodh-1	3R	2878850	2879319	25.0798	9.29808
S56006_SI	FBgn0024329	Mekk1	3R	14558828	14559086	43.4837	23.6937
F12062_SI	FBgn0024362	CG11412	X	1236139	1237247	15.279	7.13403
F12072_SI	FBgn0024365	CG12773	X	1243656	1245070	19.6318	13.9119
S8793_SI	FBgn0024734	PRL-1	2L	16245835	16247186	58.3669	35.2046
S41527_SI	FBgn0024754	Flo-1	2R	11454308	11454472	60.3059	27.5799
S33754_SI	FBgn0024811	Crk	4	232480	232608	56.5212	24.4782
F32086_SI	FBgn0024814	Clc	3L	20235606	20236835	65.4304	48.0872
S32191_SI	FBgn0024887	kin17	3L	20351041	20351431	24.8886	8.7876
F19317_SI	FBgn0024941	RSG7	X	16732206	16735459	91.2722	66.3797
S15173_SI	FBgn0024943	PIP82	X	8419882	8423196	41.64	31.1345
S56990_SI	FBgn0024944	Oamb	3R	16524057	16524579	8.32044	1.72389
S51632_SI	FBgn0024957	Irp-1B	3R	6234661	6235379	26.9927	17.2041
F12101_SI	FBgn0024985	CG11448	X	1289279	1291370	152.745	125.008
F12088_SI	FBgn0024987	ssx	X	1266494	1269290	98.0212	59.9541
F12175_SI	FBgn0025394	inc	X	1409411	1411648	42.121	28.1053
S12421_SI	FBgn0025625	Sik2	X	1952354	1953451	6.10052	3.26333
S12416_SI	FBgn0025632	CG4313	X	1947850	1948473	11	5.72524
F12935_SI	FBgn0025643	CG3588	X	2816449	2818459	1.67329	0.483014
F11449_SI	FBgn0025674	CycK	2L	22128264	22130142	27.69	18.5493
S8877_SI	FBgn0025678	CaBP1	2L	16354944	16356470	9.74572	6.00628
S56207_SI	FBgn0025680	cry	3R	15039706	15040625	29.9818	17.6688
S33216_SI	FBgn0025702	srpk79D	3L	22275662	22275932	12.5845	5.8395
S34149_SI	FBgn0025726	unc-13	4	892753	892851	178.168	80.814
S19145_SI	FBgn0025743	mbt	X	16507571	16508889	22.6281	15.6085
S52282_SI	FBgn0025802	Sbf	3R	7615945	7616069	20.8422	6.38852
S18492_SI	FBgn0025809	Paf-AHalpha	X	15678042	15678629	20.0566	9.29116
S42500_SI	FBgn0025833	CG8910	2R	12763847	12763938	37.8344	15.2431
S57280_SI	FBgn0025865	Cortactin	3R	16887402	16889056	14.9322	9.56309
S35960_SI	FBgn0025885	Inos	2R	3342807	3343274	124.102	75.132
S33998_SI	FBgn0025936	Eph	4	635662	636549	4.46359	2.00435
S54645_SI	FBgn0026059	Mhcl	3R	11895820	11896203	86.3092	54.7527
S13281_SI	FBgn0026084	cib	X	4003722	4003857	30.7051	16.9455
S12256_SI	FBgn0026086	Adar	X	1677142	1677621	18.446	4.84864
S32594_SI	FBgn0026179	siz	3L	21064952	21066252	11.6437	3.70988
F34844_SI	FBgn0026238	gus	2R	1008268	1009345	24.4906	12.9106
S33907_SI	FBgn0026262	bip2	4	480513	480767	129.42	69.4588
S37482_SI	FBgn0026326	Mad1	2R	5176866	5177677	14.4831	7.13606
F41409_SI	FBgn0026370	SRPK	2R	11272001	11275356	94.14	70.8544
S18506_SI	FBgn0026374	Rhp	X	15687125	15687277	13.9631	4.7781
S19675_SI	FBgn0026375	RhoGAPp190	X	17540684	17540926	15.7332	4.90665
S61698_SI	FBgn0026400	Noa36	3R	24423781	24424359	43.3891	31.0611
S34772_SI	FBgn0026401	Nipped-B	2R	580516	580673	28.7486	13.6673
S29177_SI	FBgn0026409	Mpcp	3L	14531829	14532169	158.384	109.33
S40941_SI	FBgn0026427	Su(var)2-HP2	2R	10495403	10498989	7.96905	5.37408
S18218_SI	FBgn0026428	HDAC6	X	15227343	15228096	3.24883	0.856373
S28094_SI	FBgn0026432	Grip163	3L	11987165	11989425	6.37923	3.00082
S543_SI	FBgn0026438	Eaat2	2L	737212	738268	189.815	153.696
F49537_SI	FBgn0026566	CG1307	3R	2482870	2483208	12.4254	4.05481
F59078_SI	FBgn0026576	CG5991	3R	19877403	19879314	38.9933	29.888
S15184_SI	FBgn0026679	IntS4	X	8449276	8450551	8.18477	4.27609
F33949_SI	FBgn0026869	Thd1	4	561185	568769	10.5988	7.17487
F12129_SI	FBgn0026872	CG14777	X	1361730	1361997	22.763	11.2215
F34384_SI	FBgn0027101	Dyrk3	4	1228815	1230170	28.3423	19.5913
S59136_SI	FBgn0027103	sec10	3R	19962998	19963260	49.1797	25.8859
S21738_SI	FBgn0027111	miple	3L	268781	268960	109.07	72.8521
S20531_SI	FBgn0027291	l(1)G0156	X	19414693	19414860	15.0705	3.32867
S15269_SI	FBgn0027330	l(1)G0020	X	8611120	8612089	4.00237	1.84132
S20165_SI	FBgn0027335	Rip11	X	18530647	18530906	42.6592	21.0773
F51005_SI	FBgn0027338	Kap-alpha3	3R	5400206	5401291	87.6307	66.6966
S63701_SI	FBgn0027341	Gfat1	3RHet	2481086	2481648	84.6936	63.3008
S6065_SI	FBgn0027491	Cdk5alpha	2L	10308548	10308753	142.178	81.9811
S49121_SI	FBgn0027497	Madm	3R	1570690	1571789	18.3347	11.7133
S60325_SI	FBgn0027508	tankyrase	3R	21478813	21480331	35.817	24.7826
S58769_SI	FBgn0027512	CG10254	3R	19516831	19517734	9.24072	3.05882
S43940_SI	FBgn0027535	botv	2R	15018059	15021211	3.79107	2.31629
S25934_SI	FBgn0027549	CG7927	3L	8105594	8105814	44.723	18.2803
S19351_SI	FBgn0027556	CG4928	X	16807213	16808253	2.52821	0.631203
F8460_SI	FBgn0027559	Pol32	2L	15254819	15256304	10.1731	5.2763
S57680_SI	FBgn0027575	GABA-B-R2	3R	17597624	17597969	33.1561	22.0571
S36972_SI	FBgn0027585	CG8740	2R	4639914	4641756	12.1541	6.6607
S21651_SI	FBgn0027587	CG7028	3L	208372	208908	23.1649	16.0382
S37126_SI	FBgn0027607	CG8230	2R	4831803	4832560	85.2517	55.0686
S62897_SI	FBgn0027654	jdp	3R	26351965	26352097	57.3099	18.6763
S61776_SI	FBgn0027655	htt	3R	24554537	24554771	10.6423	3.71347
F8981_SI	FBgn0027779	VhaSFD	2L	16724058	16724171	73.2888	40.803
S9338_SI	FBgn0027885	Aac11	2L	17477649	17477888	20.6633	5.96347
S32714_SI	FBgn0027945	ppl	3L	21273591	21273889	106.821	72.9643
S54630_SI	FBgn0027948	msps	3R	11885461	11886397	134.827	104.243
S15875_SI	FBgn0028342	l(1)G0230	X	10107593	10107804	286.055	187.307
S8525_SI	FBgn0028370	kek3	2L	15581859	15583579	10.9832	7.49937
S49808_SI	FBgn0028400	Syt4	3R	3093391	3094577	5.14804	2.50305
S51229_SI	FBgn0028401	Snap24	3R	5587027	5588872	47.6811	35.3535
F37485_SI	FBgn0028408	Drep-2	2R	5179361	5180374	20.7517	13.9988
F3455_SI	FBgn0028419	Kr-h2	2L	6073237	6073961	24.0896	13.0544
S3461_SI	FBgn0028420	Kr-h1	2L	6081808	6083740	3.50868	0.57374
S16361_SI	FBgn0028421	Kap3	X	11229367	11230842	11.8759	6.3661
S59317_SI	FBgn0028471	Nab2	3R	20141314	20143563	8.84083	6.05372
S2379_SI	FBgn0028482	CG16857	2L	4330313	4330541	44.7615	23.8462
S13195_SI	FBgn0028491	CG2930	X	3771661	3772850	11.9443	5.75561
S43572_SI	FBgn0028496	CG30116	2R	14355080	14355527	9.26172	1.96228
S46652_SI	FBgn0028497	CG3530	2R	19279264	19279426	11.0347	3.91386
S7944_SI	FBgn0028509	CenG1A	2L	13896986	13897361	8.41273	2.33561
F3977_SI	FBgn0028554	x16	2L	6919524	6920210	7.22488	3.06211
S35397_SI	FBgn0028579	phtf	2R	2632343	2632699	32.3347	13.6473
S25664_SI	FBgn0028582	lqf	3L	7525772	7525928	52.9561	13.899
S16285_SI	FBgn0028686	Rpt3	X	11019598	11020818	23.3998	15.4334
S49160_SI	FBgn0028690	Rpn5	3R	1616825	1617291	68.2351	48.0712
F62037_SI	FBgn0028692	Rpn2	3R	24979246	24980395	5.09174	1.3521
S31850_SI	FBgn0028695	Rpn1	3L	19910283	19911260	48.9863	36.1413
F24440_SI	FBgn0028699	Rh50	3L	4918759	4919022	27.5755	10.4465
F51404_SI	FBgn0028734	Fmr1	3R	5927142	5929324	29.2582	18.6727
S60594_SI	FBgn0028833	Dak1	3R	21879959	21881160	151.045	112.752
F8459_SI	FBgn0028862	dao	2L	15253234	15254715	40.3692	27.6492
S8413_SI	FBgn0028879	CG15270	2L	15095502	15096915	30.9563	23.0306
S42853_SI	FBgn0028953	CG14478	2R	13349499	13353085	30.9138	22.2226
S11416_SI	FBgn0028979	tio	2L	22020688	22023143	0.849345	0.415632
F48083_SI	FBgn0028993	scro	3LHet	240693	241368	49.4801	34.4649
S33991_SI	FBgn0028996	onecut	4	623938	624878	4.18456	1.13695
F43019_SI	FBgn0029006	lack	2R	13490407	13491966	37.9301	18.455
S49208_SI	FBgn0029088	disp	3R	1676613	1677593	7.21016	3.28101
F37564_SI	FBgn0029092	ced-6	2R	5328697	5329071	8.22839	1.2257
S47121_SI	FBgn0029105	alpha-catenin-related	2R	19848036	19848242	41.9246	21.0692
F11627_SI	FBgn0029128	tyn	X	95614	97667	11.315	5.68371
F61072_SI	FBgn0029155	Men-b	3R	22981863	22983325	195.792	144.875
F59821_SI	FBgn0029157	ssh	3R	20764432	20767503	19.9969	12.7152
S14741_SI	FBgn0029504	CHES-1-like	X	7582425	7584029	6.33099	2.52982
F22305_SI	FBgn0029514	312	3L	1351853	1352853	9.72608	5.65834
S13147_SI	FBgn0029676	HIP-R	X	3685510	3686510	56.5844	37.6779
F13500_SI	FBgn0029723	Proc-R	X	4621656	4623527	8.96635	3.56354
S13588_SI	FBgn0029746	CG15465	X	5059364	5059531	95.8563	44.2485
F13679_SI	FBgn0029761	SK	X	5290506	5291151	6.41544	2.70219
F13778_SI	FBgn0029783	Sirt4	X	5558661	5559660	24.5908	15.1701
S14036_SI	FBgn0029834	CG5937	X	5939652	5944414	27.153	20.4026
S14049_SI	FBgn0029837	Tsp5D	X	5964554	5964748	23.2855	6.54673
S14227_SI	FBgn0029867	CG3847	X	6241136	6243269	31.7568	20.83
F14322_SI	FBgn0029878	Pat1	X	6489569	6490989	54.3747	42.4646
S14338_SI	FBgn0029881	pigs	X	6543239	6546131	28.4355	20.7437
F14394_SI	FBgn0029895	CG14441	X	6610022	6613412	19.7814	14.6012
F14395_SI	FBgn0029896	CG3168	X	6614037	6616725	64.8356	51.5247
S14514_SI	FBgn0029912	CG4557	X	6741203	6741430	26.8885	11.4078
F14625_SI	FBgn0029941	CG1677	X	7175122	7175782	111.854	91.8006
S14645_SI	FBgn0029943	Atg5	X	7208655	7209283	21.2464	8.50739
S14852_SI	FBgn0029979	CG10777	X	7820798	7822589	3.80296	1.20682
S14938_SI	FBgn0029992	Upf2	X	7964277	7966097	14.566	7.9916
S14981_SI	FBgn0030004	CG10958	X	8026318	8029000	9.38038	5.65585
S14988_SI	FBgn0030008	CG2129	X	8039872	8041888	3.43011	1.73162
S14993_SI	FBgn0030012	CG18262	X	8046981	8048566	6.8412	4.18066
S15089_SI	FBgn0030034	CG10555	X	8294982	8297975	7.08235	3.25424
F15255_SI	FBgn0030058	CG11294	X	8585852	8586779	16.1227	10.7532
S15375_SI	FBgn0030081	CG7246	X	8973279	8974463	1.8022	0.446595
S15391_SI	FBgn0030085	CG6999	X	8982872	8983347	39.8602	19.6939
S15551_SI	FBgn0030121	Cfp1	X	9164467	9165887	16.2582	9.41714
F15754_SI	FBgn0030160	CG9691	X	9778475	9779077	106.598	62.4144
S15990_SI	FBgn0030206	CG2889	X	10370641	10371234	29.0606	11.5948
F16076_SI	FBgn0030230	Rph	X	10643108	10644127	39.8113	25.7448
S16136_SI	FBgn0030239	CG17333	X	10742398	10742567	55.7216	10.2782
S16137_SI	FBgn0030240	CG2202	X	10742790	10744008	5.03521	1.17076
F16149_SI	FBgn0030243	CG2186	X	10755851	10760279	24.0418	16.2533
F16228_SI	FBgn0030258	CG1552	X	10947067	10947220	42.637	22.5005
S16466_SI	FBgn0030304	Cyp4g15	X	11375558	11376246	27.085	16.0722
S16548_SI	FBgn0030322	CG15220	X	11509551	11509873	16.2029	4.74847
S16763_SI	FBgn0030358	CG10362	X	11822266	11823541	5.80955	2.53168
S16855_SI	FBgn0030365	Tango4	X	11915371	11916779	7.54183	3.11639
F16856_SI	FBgn0030366	Usp7	X	11916870	11919090	130.506	91.6843
S17039_SI	FBgn0030407	CG2543	X	12508054	12508883	3.98486	1.27349
F17267_SI	FBgn0030457	CG12096	X	13053637	13055066	2.05976	0.681465
S17350_SI	FBgn0030467	CG1764	X	13189191	13189415	22.3245	5.12713
S17490_SI	FBgn0030499	CG11178	X	13502434	13503562	19.8328	12.2274
S17524_SI	FBgn0030506	Lig4	X	13558617	13560196	5.56959	1.58983
S17539_SI	FBgn0030510	CG12177	X	13572888	13573334	26.1215	8.37385
S17569_SI	FBgn0030514	CG9941	X	13612767	13613378	54.9849	32.0863
S17808_SI	FBgn0030555	Fbxl4	X	14129694	14129803	27.963	11.7835
S17902_SI	FBgn0030574	CG9413	X	14478766	14480469	72.353	47.1435
F17966_SI	FBgn0030581	CG14408	X	14720900	14722064	96.7916	77.6497
S17976_SI	FBgn0030584	CG14407	X	14731847	14732231	40.1651	18.8094
S18047_SI	FBgn0030600	hiw	X	14904727	14905354	55.1516	31.8962
S18125_SI	FBgn0030613	Rab3-GEF	X	14996046	14996303	22.8115	12.1353
S18251_SI	FBgn0030634	CG9164	X	15274672	15275699	55.4165	35.6555
F18337_SI	FBgn0030654	CG15643	X	15464413	15465518	6.36463	3.49165
S18434_SI	FBgn0030680	CG8944	X	15635376	15638456	9.8169	5.63039
S18523_SI	FBgn0030695	PGRP-LE	X	15695186	15695643	38.5714	26.3165
S18655_SI	FBgn0030706	CG8909	X	15808639	15810104	3.14973	0.9846
S18704_SI	FBgn0030710	CG8924	X	15836405	15837323	3.09967	1.36999
F18707_SI	FBgn0030711	Rrp47	X	15839430	15840282	14.2923	3.4465
S18743_SI	FBgn0030716	CG9170	X	15872136	15875705	76.0754	53.7323
S18752_SI	FBgn0030719	eIF5	X	15882101	15882577	122.313	90.7286
S18803_SI	FBgn0030723	dpr18	X	15960400	15960840	13.8362	3.22304
S18809_SI	FBgn0030724	Nipsnap	X	15964398	15964901	95.5711	64.4648
S18859_SI	FBgn0030731	Mfe2	X	16166558	16167848	33.4288	26.0354
F19105_SI	FBgn0030757	CG9902	X	16435778	16438956	2.53118	1.56414
F19170_SI	FBgn0030766	mthl1	X	16541802	16544342	11.1031	6.51921
S19276_SI	FBgn0030786	mRpL22	X	16678779	16679125	54.8282	42.0319
F19287_SI	FBgn0030790	CG4768	X	16689228	16690789	44.5488	35.8893
F19312_SI	FBgn0030797	CG13004	X	16720714	16721638	16.9163	7.91809
S19338_SI	FBgn0030802	CG9099	X	16780000	16780261	28.9326	17.3954
F19401_SI	FBgn0030812	CG8949	X	16962750	16964464	32.5579	22.9469
S19435_SI	FBgn0030817	CG4991	X	16997877	16998597	8.78959	3.89471
F19632_SI	FBgn0030847	CG12991	X	17492280	17493347	43.1322	26.2471
S19949_SI	FBgn0030895	CG7135	X	17998777	17999426	24.308	11.6386
F20283_SI	FBgn0030968	CG7322	X	18749906	18750466	83.1741	36.3664
S20287_SI	FBgn0030969	CG7288	X	18752522	18753674	3.7586	2.12015
F20304_SI	FBgn0030973	CG7332	X	18781333	18782894	69.6973	47.7652
F20319_SI	FBgn0030976	CG7378	X	18802917	18805876	68.4855	53.4247
S20377_SI	FBgn0030997	CG7990	X	19090091	19092176	94.0578	70.6125
S20512_SI	FBgn0031021	CG12203	X	19386710	19387030	77.3996	48.9581
F20665_SI	FBgn0031049	Sec61gamma	X	19537898	19538551	65.1226	38.4113
S20666_SI	FBgn0031050	Arp10	X	19538564	19539615	21.9932	13.8696
S20957_SI	FBgn0031098	CG17068	X	20119383	20122167	5.70367	3.41693
S20991_SI	FBgn0031107	HERC2	X	20273891	20281562	7.76987	4.73387
S21032_SI	FBgn0031116	CG1695	X	20312429	20313872	5.12426	1.9533
S21062_SI	FBgn0031118	RhoGAP19D	X	20358035	20358549	7.94878	2.45876
S21280_SI	FBgn0031170	CG1718	X	21167877	21169301	2.54377	0.739211
S21316_SI	FBgn0031174	CG1486	X	21197255	21197770	6.29481	2.16899
S21397_SI	FBgn0031182	Cyp6t1	X	21388461	21390196	3.8525	1.00491
S21504_SI	FBgn0031194	CG17598	X	21939092	21940557	8.97626	4.98664
F457_SI	FBgn0031257	CG4133	2L	456797	457338	19.3865	9.08503
S584_SI	FBgn0031284	CG3876	2L	818704	819508	10.5942	4.66468
S678_SI	FBgn0031294	IA-2	2L	1016139	1017641	57.5004	34.9641
S749_SI	FBgn0031309	Tfb4	2L	1149651	1150069	8.79112	3.33786
S768_SI	FBgn0031314	CG4785	2L	1165139	1166425	5.44027	2.311
S777_SI	FBgn0031317	CG5118	2L	1171030	1171643	18.9466	10.1985
F791_SI	FBgn0031318	CG4887	2L	1177256	1177589	54.6932	33.7259
S810_SI	FBgn0031322	CG5001	2L	1196216	1196807	24.3099	12.0953
S970_SI	FBgn0031359	CG18317	2L	1717878	1718151	24.2034	6.14526
S1365_SI	FBgn0031418	CG3609	2L	2372455	2372770	113.23	50.4275
S1392_SI	FBgn0031424	VGlut	2L	2406207	2406857	8.33281	4.46484
S1436_SI	FBgn0031432	Cyp309a1	2L	2563133	2563396	20.0162	3.94311
F1456_SI	FBgn0031436	CG3214	2L	2579860	2580070	49.5226	19.4473
F1742_SI	FBgn0031497	CG17259	2L	3035493	3037403	13.3139	6.75205
F1946_SI	FBgn0031529	CG9662	2L	3375832	3376420	16.804	6.3807
S1977_SI	FBgn0031535	CG12795	2L	3452740	3453278	24.6117	13.9776
S2043_SI	FBgn0031545	CG3213	2L	3517273	3519651	7.9716	0.505231
F2261_SI	FBgn0031575	Cep97	2L	3870090	3870554	12.7977	4.37116
S2418_SI	FBgn0031600	CG3652	2L	4393042	4393199	32.5383	8.47533
S2636_SI	FBgn0031631	CG3225	2L	4815916	4817663	4.96389	2.51837
S2640_SI	FBgn0031632	CG15628	2L	4821774	4823235	35.6562	25.6368
F2669_SI	FBgn0031636	CG12194	2L	4840884	4841465	93.305	69.1526
F2671_SI	FBgn0031637	CG2950	2L	4842584	4843658	41.8872	25.7693
S2705_SI	FBgn0031643	CG3008	2L	4884391	4885669	25.103	14.8062
S2887_SI	FBgn0031681	pgant5	2L	5072170	5074029	24.0888	15.6001
F2903_SI	FBgn0031683	CG4230	2L	5098094	5099294	107.444	69.4538
S2904_SI	FBgn0031684	CG8680	2L	5099500	5099673	214.607	132.549
S2955_SI	FBgn0031689	Cyp28d1	2L	5211881	5212150	54.8519	35.9562
S2990_SI	FBgn0031694	Cyp4ac2	2L	5267379	5268455	3.44983	1.06517
F3008_SI	FBgn0031696	Bub1	2L	5282074	5283283	12.013	5.95983
F3230_SI	FBgn0031736	CG11030	2L	5759677	5762420	14.9542	7.9321
S3314_SI	FBgn0031751	CG9016	2L	5922876	5923479	15.6025	1.42646
S3339_SI	FBgn0031753	CG13999	2L	5955312	5955723	8.978	4.14107
F3383_SI	FBgn0031762	CG9098	2L	6007364	6008037	17.5685	9.10701
F3425_SI	FBgn0031769	CG9135	2L	6052722	6053877	18.2346	10.0827
F3638_SI	FBgn0031816	CG16947	2L	6459015	6459647	10.5586	4.379
F3700_SI	FBgn0031830	CoVb	2L	6558939	6559308	413.093	340.782
S3833_SI	FBgn0031851	CG11188	2L	6717625	6719074	10.1591	5.76476
S4073_SI	FBgn0031883	CG11266	2L	7034484	7034693	45.9435	19.784
S4211_SI	FBgn0031904	CG5149	2L	7385431	7385804	9.7901	6.00021
S4267_SI	FBgn0031914	CG5973	2L	7444709	7444859	66.1086	28.0095
F4515_SI	FBgn0031951	r2d2	2L	7800721	7802008	19.48	7.80451
F4517_SI	FBgn0031952	cdc14	2L	7804571	7804918	17.8714	4.89919
S4642_SI	FBgn0031981	CG7466	2L	8049280	8051698	1.43832	0.430922
S4702_SI	FBgn0031990	CG8552	2L	8136880	8140778	3.62718	1.63359
S4763_SI	FBgn0031995	CG8475	2L	8191813	8192429	48.769	33.8381
S4796_SI	FBgn0032001	CG8360	2L	8213337	8213529	37.4501	18.9085
S4911_SI	FBgn0032022	CG14275	2L	8329648	8329764	12.8998	5.05056
F5052_SI	FBgn0032048	Dh31	2L	8491868	8493092	73.6826	43.704
S5313_SI	FBgn0032100	CG13108	2L	9164235	9164848	28.0568	18.2498
S5428_SI	FBgn0032120	CG33298	2L	9515995	9517062	3.18636	1.32201
S5444_SI	FBgn0032123	Oatp30B	2L	9535995	9536849	2.58834	1.13494
S5509_SI	FBgn0032135	GlcAT-S	2L	9621957	9622308	19.7827	8.49677
S5723_SI	FBgn0032167	CG5853	2L	9941539	9941639	46.0953	19.0242
S5875_SI	FBgn0032189	Ripalpha	2L	10199396	10200236	15.9423	9.88504
S5915_SI	FBgn0032195	CG4908	2L	10223141	10224442	14.3464	7.11427
S5922_SI	FBgn0032197	CG5694	2L	10227760	10229126	27.3542	16.9262
F6043_SI	FBgn0032210	CYLD	2L	10296388	10296565	40.5742	21.937
S6119_SI	FBgn0032223	GATAd	2L	10337368	10337596	23.4905	15.4726
S6174_SI	FBgn0032230	lft	2L	10365771	10366410	15.1119	7.44878
S6299_SI	FBgn0032251	CG13142	2L	10440176	10440505	7.0185	2.25269
S6410_SI	FBgn0032266	CG18302	2L	10535767	10536587	16.7433	6.3783
S6477_SI	FBgn0032287	CG6415	2L	10704149	10704930	54.5125	25.1185
S6503_SI	FBgn0032295	CG12299	2L	10737876	10740762	19.5088	14.0784
S6937_SI	FBgn0032363	CG6509	2L	11509467	11509683	25.2743	10.3296
S7419_SI	FBgn0032455	CG5792	2L	12715894	12718056	4.47905	2.39242
S7570_SI	FBgn0032474	DnaJ-H	2L	13164316	13164762	51.3201	29.4779
S7622_SI	FBgn0032485	CG9426	2L	13216290	13217293	27.7102	13.6507
S7631_SI	FBgn0032488	CG16812	2L	13223345	13223932	7.52074	4.48357
S7696_SI	FBgn0032506	CG9395	2L	13349823	13351394	28.2909	17.9306
S8912_SI	FBgn0032586	Tpr2	2L	16506008	16506852	37.1445	18.1769
F9005_SI	FBgn0032600	CG17912	2L	16744690	16745565	19.4055	10.9555
S9365_SI	FBgn0032646	CG6412	2L	17500492	17501106	12.6853	4.0224
S9565_SI	FBgn0032666	CG5758	2L	18128302	18128419	18.7228	6.18977
F9860_SI	FBgn0032717	CG10600	2L	18833710	18836089	35.168	23.9045
F9901_SI	FBgn0032723	ssp3	2L	18916347	18917088	17.7341	9.82261
S9921_SI	FBgn0032726	CG10621	2L	18952206	18952997	87.6217	54.2266
S9926_SI	FBgn0032727	CG10623	2L	18955481	18956324	15.6106	11.123
S10003_SI	FBgn0032744	Ttc19	2L	19044154	19044317	13.7015	6.51093
S10190_SI	FBgn0032783	CG10237	2L	19435850	19436633	85.1424	60.5274
F10259_SI	FBgn0032797	CG10186	2L	19511977	19512983	15.6876	9.40692
S10276_SI	FBgn0032798	CG10132	2L	19521067	19522333	4.87828	2.24564
S10380_SI	FBgn0032816	Nf-YB	2L	19736634	19737088	7.04149	2.26334
S10405_SI	FBgn0032821	CdGAPr	2L	19777082	19778946	11.0604	5.80725
F10789_SI	FBgn0032886	CG9328	2L	20813433	20814331	261.273	205.644
S34894_SI	FBgn0033017	CG10465	2R	1227211	1228017	44.3752	32.5644
S34966_SI	FBgn0033029	l(2)NC136	2R	1548864	1549673	7.77485	4.5352
F35142_SI	FBgn0033058	CCHa2r	2R	1954805	1955830	7.13298	2.42729
S35199_SI	FBgn0033067	CG11211	2R	2068812	2068920	45.5434	14.2392
F35307_SI	FBgn0033086	CG9410	2R	2556529	2556939	13.5939	3.55642
S35418_SI	FBgn0033101	CG9436	2R	2645106	2646408	32.8826	18.3746
S35970_SI	FBgn0033179	p47	2R	3352836	3353180	35.6213	20.718
S36314_SI	FBgn0033224	Nop17l	2R	3689686	3690706	14.5745	8.4252
S36596_SI	FBgn0033266	Socs44A	2R	4015080	4015766	9.42555	3.18178
S36715_SI	FBgn0033287	CG8701	2R	4258578	4259647	16.092	1.25666
S37089_SI	FBgn0033350	CG8237	2R	4813176	4814395	9.735	7.90539
F37255_SI	FBgn0033373	CG8080	2R	4978316	4978556	11.5942	3.4701
S37477_SI	FBgn0033400	CG2063	2R	5173108	5173853	18.5112	11.547
S37499_SI	FBgn0033403	CG13739	2R	5238177	5238678	36.5036	21.1562
F37627_SI	FBgn0033421	CG1888	2R	5434231	5435640	1.43741	0.41731
F37753_SI	FBgn0033442	CG1690	2R	5643798	5645251	9.17442	1.1612
F37864_SI	FBgn0033463	CG1513	2R	5771402	5771711	33.4589	12.9156
S37922_SI	FBgn0033467	CG15863	2R	5846624	5846896	8.17008	2.69764
F38113_SI	FBgn0033494	KCNQ	2R	6035587	6035714	19.8246	6.72423
S38169_SI	FBgn0033500	CG12913	2R	6141842	6142144	7.64529	3.09085
F38187_SI	FBgn0033504	CAP	2R	6166241	6172306	10.3119	7.34615
S38297_SI	FBgn0033520	Prx2540-1	2R	6312759	6312976	65.0413	31.7645
S38298_SI	FBgn0033521	CG12896	2R	6314385	6314602	34.6619	10.6175
S38371_SI	FBgn0033529	CG17765	2R	6368868	6369391	65.0347	48.8553
S38471_SI	FBgn0033544	CG7220	2R	6624162	6624253	65.0047	35.9414
S38513_SI	FBgn0033551	CG7222	2R	6702534	6703286	43.7943	31.3696
S38590_SI	FBgn0033570	CG7712	2R	6784977	6785092	288.355	162.794
S38640_SI	FBgn0033581	CG12391	2R	7035107	7037016	15.3286	10.6779
S38739_SI	FBgn0033605	CG9067	2R	7166696	7166783	28.9222	9.05995
F38750_SI	FBgn0033608	CG13220	2R	7171788	7172603	61.8452	34.3639
F38863_SI	FBgn0033631	Sod3	2R	7267852	7268533	36.8148	20.5703
F38964_SI	FBgn0033638	CG9005	2R	7506984	7508545	73.5668	46.956
F38973_SI	FBgn0033639	CG9003	2R	7528982	7530801	70.7463	48.2535
S39037_SI	FBgn0033649	pyr	2R	7611802	7613850	12.6588	7.48959
F39050_SI	FBgn0033652	ths	2R	7697406	7701667	15.1301	8.79382
F39287_SI	FBgn0033692	wash	2R	8068128	8069878	15.095	9.11178
F39415_SI	FBgn0033715	CG8490	2R	8222937	8223710	15.596	7.20535
S39420_SI	FBgn0033716	Den1	2R	8225302	8225546	6.79231	1.84409
F39571_SI	FBgn0033738	CG8830	2R	8318952	8320426	35.0079	25.8848
S39590_SI	FBgn0033739	Dyb	2R	8339480	8340421	120.951	83.4317
S40144_SI	FBgn0033812	Pex13	2R	9116508	9116737	20.141	5.15876
S40379_SI	FBgn0033863	CG13337	2R	9552619	9555184	4.80073	0.84049
F40402_SI	FBgn0033868	S-Lap7	2R	9665629	9667750	7.20958	0.659492
F40481_SI	FBgn0033884	CG13344	2R	9749803	9751661	34.3031	23.5864
S40722_SI	FBgn0033918	CG8531	2R	10145277	10145393	18.633	6.11623
F40851_SI	FBgn0033934	CG17385	2R	10297306	10297923	103.913	75.4414
S40855_SI	FBgn0033936	CG17386	2R	10307829	10312099	3.74373	1.53375
S40989_SI	FBgn0033953	CG12861	2R	10551751	10552861	10.1681	0.838889
S41070_SI	FBgn0033971	CG10209	2R	10733569	10735269	14.902	9.81425
S41178_SI	FBgn0033989	CG7639	2R	10875165	10875588	56.1038	37.2004
S41256_SI	FBgn0033998	row	2R	11094032	11095304	23.3074	15.2586
S41790_SI	FBgn0034061	CG8386	2R	11894592	11894891	34.8818	18.7564
S41836_SI	FBgn0034069	CG8401	2R	11917308	11917596	97.5809	45.6119
S42019_SI	FBgn0034091	mrj	2R	12090834	12091886	50.4418	32.665
S42130_SI	FBgn0034114	CG4282	2R	12211812	12212306	13.7211	4.31684
F42245_SI	FBgn0034135	Syn2	2R	12444124	12445991	78.1039	47.3202
S42300_SI	FBgn0034145	CG5065	2R	12506309	12507194	18.8919	9.44198
S42390_SI	FBgn0034155	unc-104	2R	12644306	12644668	25.8473	9.15524
F42597_SI	FBgn0034180	Ehbp1	2R	12897006	12897699	7.56059	2.38868
S42819_SI	FBgn0034218	CG18467	2R	13329178	13329988	65.483	34.2131
S43053_SI	FBgn0034259	P32	2R	13558814	13559311	44.3781	20.2603
S43077_SI	FBgn0034261	HPS4	2R	13577088	13577320	31.9111	7.44705
F43252_SI	FBgn0034282	Mapmodulin	2R	13753683	13754758	105.547	62.7712
S43337_SI	FBgn0034300	CG5098	2R	13987180	13988536	29.521	19.3825
S43388_SI	FBgn0034308	CG10915	2R	14048225	14049380	2.34171	0.964254
S43409_SI	FBgn0034313	CG5726	2R	14062760	14064569	14.2512	9.27479
S43503_SI	FBgn0034335	GstE1	2R	14285898	14286728	23.3225	14.6907
F43598_SI	FBgn0034356	CG10924	2R	14420177	14423254	12.0593	5.09053
S43724_SI	FBgn0034381	List	2R	14617248	14617786	14.0612	5.58654
S43769_SI	FBgn0034389	Mctp	2R	14660903	14661110	18.5876	7.90809
S43874_SI	FBgn0034410	Topors	2R	14863398	14864767	26.9441	15.3821
F43970_SI	FBgn0034420	CG10737	2R	15058123	15058666	3.45345	1.34316
S44655_SI	FBgn0034494	CG10444	2R	16159158	16160704	21.3279	13.8402
S45259_SI	FBgn0034606	ASPP	2R	17106880	17107097	17.7187	4.87424
S45284_SI	FBgn0034611	MFS16	2R	17171048	17171616	7.4422	2.1822
S45475_SI	FBgn0034636	CG10440	2R	17447751	17449096	52.6147	22.014
S45744_SI	FBgn0034691	synj	2R	17970210	17972429	31.4989	19.684
S45913_SI	FBgn0034720	Liprin-gamma	2R	18226306	18226450	30.0543	12.5431
S46371_SI	FBgn0034794	Gmer	2R	18775373	18775930	4.65033	1.73706
S46644_SI	FBgn0034858	eIF2B-delta	2R	19275195	19275755	11.7095	4.23337
F46882_SI	FBgn0034897	Sesn	2R	19602189	19602422	12.3217	4.28712
S46906_SI	FBgn0034903	CG9850	2R	19641237	19641860	9.91778	4.98659
S47366_SI	FBgn0034976	CG4049	2R	19995429	19996174	16.0988	5.02536
F47512_SI	FBgn0035001	slik	2R	20281201	20282798	22.3787	10.2784
S47733_SI	FBgn0035044	CG3663	2R	20549578	20549940	21.1885	8.90126
S47796_SI	FBgn0035060	Eps-15	2R	20657821	20658847	210.599	146.423
S47933_SI	FBgn0035085	CG3770	2R	20832666	20833686	3.37426	0.678413
S47943_SI	FBgn0035086	CG12851	2R	20839835	20840523	9.14683	3.48334
F48007_SI	FBgn0035092	Nplp1	2R	20926574	20927520	40.1824	24.762
S21612_SI	FBgn0035101	p130CAS	3L	172061	174517	37.6144	27.2105
F21632_SI	FBgn0035106	rno	3L	187207	196603	9.01409	6.1948
S21890_SI	FBgn0035140	CG17180	3L	541485	541959	30.5874	14.3969
F21952_SI	FBgn0035152	CG3386	3L	680436	681310	22.4393	16.2635
S22055_SI	FBgn0035169	CG13890	3L	851953	852673	29.1167	18.0487
S22062_SI	FBgn0035170	dpr20	3L	856343	857248	7.29135	3.29149
S22173_SI	FBgn0035189	CG9119	3L	1203316	1204286	48.8948	30.4799
S22261_SI	FBgn0035207	CG9153	3L	1315679	1315940	26.1723	10.5921
S22421_SI	FBgn0035229	CG7852	3L	1543025	1543143	31.1238	7.17113
S22458_SI	FBgn0035236	CG12004	3L	1574988	1575620	20.809	10.2183
S22461_SI	FBgn0035237	CG13917	3L	1592744	1597545	15.8613	9.61298
S22487_SI	FBgn0035246	CG13928	3L	1625791	1628377	233.932	187.475
F22521_SI	FBgn0035253	CG7971	3L	1655525	1658464	107.848	70.0911
S22679_SI	FBgn0035287	CG13937	3L	1876551	1876781	125.378	76.0691
S22888_SI	FBgn0035318	CG9018	3L	2235284	2235578	78.0972	66.016
S22963_SI	FBgn0035334	CG8993	3L	2372199	2372463	55.1933	34.928
S22979_SI	FBgn0035338	CG13800	3L	2402555	2408752	10.5051	4.95454
S23021_SI	FBgn0035348	CG16758	3L	2499372	2499623	250.046	81.2437
S23162_SI	FBgn0035370	CG1240	3L	2767217	2768392	41.5032	23.1692
S23163_SI	FBgn0035371	CG9977	3L	2768466	2769977	50.486	37.2647
F23346_SI	FBgn0035400	CG11537	3L	3129463	3129859	16.2652	6.21599
S23357_SI	FBgn0035402	CG12082	3L	3145405	3147470	14.6667	8.52009
F23466_SI	FBgn0035424	CG11505	3L	3232298	3236017	40.3224	28.1553
F23785_SI	FBgn0035481	CG12605	3L	3954251	3959896	93.8815	65.9597
F23807_SI	FBgn0035484	CG11594	3L	4024945	4026011	5.18628	2.17249
S23894_SI	FBgn0035497	CG14995	3L	4095636	4095874	31.8985	11.9854
F23903_SI	FBgn0035498	Fit1	3L	4103564	4107116	16.2802	11.985
S23982_SI	FBgn0035505	Teh2	3L	4179984	4180355	20.1221	4.80775
S24106_SI	FBgn0035526	CG1316	3L	4285847	4285920	49.165	23.9198
S24151_SI	FBgn0035534	mRpS6	3L	4364812	4365243	43.7793	22.8047
S24169_SI	FBgn0035540	Syx17	3L	4403951	4404197	14.41	5.75563
S24369_SI	FBgn0035578	CG13707	3L	4837791	4838447	20.7031	12.0966
F24535_SI	FBgn0035601	Uev1A	3L	5355984	5357115	176.605	122.334
F24909_SI	FBgn0035677	CG13293	3L	6082890	6084044	18.6454	10.3506
F25191_SI	FBgn0035708	CG8398	3L	6610868	6612213	37.3837	19.4946
S25256_SI	FBgn0035715	CG10103	3L	6748520	6749258	15.7872	5.79734
S25280_SI	FBgn0035720	CG10077	3L	6942591	6944302	297.502	242.848
S25653_SI	FBgn0035793	CG7546	3L	7506918	7507454	14.7113	5.89322
S25754_SI	FBgn0035811	CG12262	3L	7713577	7714572	62.6029	40.3744
S26124_SI	FBgn0035872	CG7185	3L	8303593	8304326	97.0831	63.8754
S26160_SI	FBgn0035879	GAPcenA	3L	8343248	8343967	19.6954	12.5514
S26353_SI	FBgn0035915	S-Lap1	3L	8610335	8611598	7.10799	0.702307
F26639_SI	FBgn0035959	CG4911	3L	9062749	9063747	7.83507	4.30637
F26745_SI	FBgn0035975	PGRP-LA	3L	9330086	9330321	35.1668	16.1898
S26835_SI	FBgn0035989	CG3967	3L	9411444	9411824	10.2544	5.68044
S26870_SI	FBgn0035997	phol	3L	9446148	9448742	10.442	5.55181
S26886_SI	FBgn0036003	CG14180	3L	9467288	9467367	82.0947	24.4403
S27042_SI	FBgn0036028	CG16717	3L	9673000	9674160	20.5735	13.5767
S27045_SI	FBgn0036030	CG6767	3L	9676679	9677558	120.008	67.4545
S27124_SI	FBgn0036043	CG8177	3L	9775974	9777727	31.5122	24.0679
S27139_SI	FBgn0036046	Ilp2	3L	9792798	9793026	176.521	46.0351
S27177_SI	FBgn0036052	CG10809	3L	9850688	9851163	40.0454	24.6444
S27218_SI	FBgn0036059	nudE	3L	9892826	9893184	18.9119	11.1749
F27252_SI	FBgn0036063	CG6674	3L	9964251	9964702	28.827	17.5286
S27594_SI	FBgn0036133	CG7638	3L	11104525	11104788	14.5728	5.49468
S27653_SI	FBgn0036143	CG14142	3L	11168396	11169992	2.79235	0.738799
S27811_SI	FBgn0036179	CG7368	3L	11596661	11598474	7.37391	4.18033
S27829_SI	FBgn0036183	CG6083	3L	11617628	11617880	33.233	22.0176
S28190_SI	FBgn0036259	CG9760	3L	12150152	12151418	5.90215	0.805559
S28206_SI	FBgn0036262	CG6910	3L	12180273	12180960	59.0231	27.8536
S28240_SI	FBgn0036272	CG4300	3L	12264756	12266141	71.309	52.3559
S28247_SI	FBgn0036273	CG10426	3L	12271454	12272979	5.2367	2.03233
S28589_SI	FBgn0036316	CG10960	3L	12817980	12819405	41.0076	27.1813
S28862_SI	FBgn0036372	CG10083	3L	13477410	13477888	14.6048	5.77216
S28973_SI	FBgn0036386	CG8833	3L	13920494	13921891	2.43852	0.953467
S29016_SI	FBgn0036398	upSET	3L	14003131	14003687	6.40643	1.37178
S29267_SI	FBgn0036448	mop	3L	14763112	14763299	40.1196	28.2414
S29280_SI	FBgn0036449	bmm	3L	14771440	14772122	7.26741	3.48349
S29460_SI	FBgn0036483	CG12316	3L	15124608	15126694	15.0365	8.80644
S29557_SI	FBgn0036505	CG7945	3L	15514811	15515295	93.8647	73.423
S29595_SI	FBgn0036511	CG6498	3L	15565583	15565956	16.464	4.40965
F29611_SI	FBgn0036516	CG7656	3L	15578531	15579700	45.9307	33.8349
F29711_SI	FBgn0036534	Dcp2	3L	15811834	15815114	29.2384	21.7814
F29728_SI	FBgn0036538	CG15715	3L	15828855	15829348	56.748	39.378
F29765_SI	FBgn0036544	sff	3L	15898249	15898736	5.89016	1.79642
S29802_SI	FBgn0036549	CG10516	3L	15962726	15963002	78.0376	36.6617
S29854_SI	FBgn0036560	CG5895	3L	16029452	16029801	21.7275	7.98453
S29907_SI	FBgn0036566	ClC-c	3L	16087929	16088142	13.6841	3.69743
S29996_SI	FBgn0036581	MED10	3L	16225184	16225423	9.94364	3.66382
F30630_SI	FBgn0036714	CG7692	3L	17348764	17351156	8.83989	3.76482
S31108_SI	FBgn0036790	star1	3L	18568002	18569426	4.81257	1.89568
S31304_SI	FBgn0036828	CG6841	3L	18898759	18900277	1.72243	0.677537
S31561_SI	FBgn0036882	CG9279	3L	19533378	19535280	7.6256	4.45637
F31648_SI	FBgn0036896	wnd	3L	19617506	19619044	51.077	33.0336
S31832_SI	FBgn0036913	CG8334	3L	19873358	19873825	16.1351	6.09367
F32142_SI	FBgn0036967	CG6597	3L	20301847	20302611	84.7843	59.7864
S32225_SI	FBgn0036980	RhoBTB	3L	20372412	20372948	13.0616	3.73485
S32360_SI	FBgn0037009	CG5104	3L	20515255	20515535	22.357	4.16132
S32369_SI	FBgn0037011	CG4858	3L	20520693	20521010	44.654	26.8594
S32668_SI	FBgn0037057	CG10512	3L	21200536	21201192	75.0055	41.9786
S32699_SI	FBgn0037063	CG9391	3L	21259780	21260205	156.853	114.652
S32768_SI	FBgn0037076	ebd2	3L	21337868	21339175	4.99897	1.3025
F38667_SI	FBgn0037084	Syx6	2R	7109289	7109985	179.746	125.369
F32826_SI	FBgn0037087	CG7519	3L	21486520	21487007	20.6741	7.74856
S32889_SI	FBgn0037098	Wnk	3L	21537426	21537597	45.0528	27.8878
F32971_SI	FBgn0037107	CG7166	3L	21613100	21615152	8.65778	4.13164
S33016_SI	FBgn0037117	CG11248	3L	21673400	21675533	4.75355	2.59657
S33024_SI	FBgn0037120	CG11247	3L	21717426	21718595	61.4001	39.3138
S33046_SI	FBgn0037130	Syn1	3L	21754058	21754365	10.5317	3.59536
S33121_SI	FBgn0037142	CG14562	3L	21940348	21941803	6.136	2.35138
F33159_SI	FBgn0037146	CG7470	3L	21975234	21977706	149.974	107.522
S48190_SI	FBgn0037215	CG12582	3R	28098	28519	6.23464	2.21469
F48343_SI	FBgn0037242	CG9855	3R	221701	222524	26.8358	14.989
S48832_SI	FBgn0037327	PEK	3R	1286572	1287732	6.33425	3.21282
S48958_SI	FBgn0037342	CG2931	3R	1393224	1394337	19.1687	13.4873
F49058_SI	FBgn0037358	elm	3R	1478362	1479476	62.7915	46.5792
S49215_SI	FBgn0037391	CG2017	3R	1683805	1684306	162.966	116.397
S49410_SI	FBgn0037440	CG1041	3R	2197892	2198958	6.81818	1.84805
S49436_SI	FBgn0037443	CG1021	3R	2215924	2216028	64.1791	32.3385
S49645_SI	FBgn0037466	CG1965	3R	2896616	2896939	36.4472	24.4126
S49713_SI	FBgn0037475	Fer1	3R	2967212	2967694	64.4332	34.0772
F50023_SI	FBgn0037521	CG2993	3R	3631717	3632492	3.2703	0.946683
S50070_SI	FBgn0037529	mRpS9	3R	3727729	3727902	40.4417	21.7806
F50239_SI	FBgn0037553	CG18249	3R	4045868	4047910	2.07882	1.05126
S50247_SI	FBgn0037556	CG9636	3R	4066469	4068298	9.99623	4.37463
S50308_SI	FBgn0037566	mRpL1	3R	4127479	4127788	13.0113	3.70851
F50661_SI	FBgn0037648	CG11975	3R	4820249	4820934	18.4926	6.86727
S50680_SI	FBgn0037655	CG11984	3R	4836004	4836974	136.2	123.043
S50784_SI	FBgn0037672	sage	3R	5088797	5089541	5.54508	2.30283
S50902_SI	FBgn0037697	GstZ2	3R	5283925	5284255	9.71627	3.9862
S50906_SI	FBgn0037698	CG16779	3R	5290000	5292353	8.22114	2.8855
S50990_SI	FBgn0037712	CG16789	3R	5392278	5393278	4.2422	2.1457
S50996_SI	FBgn0037714	CG9396	3R	5396136	5396471	36.1206	11.5521
S51180_SI	FBgn0037736	CG12950	3R	5561819	5561993	19.0603	6.84027
F51285_SI	FBgn0037760	FBX011	3R	5629208	5630740	51.9977	33.5615
S51578_SI	FBgn0037808	Bruce	3R	6152551	6153385	6.55463	1.3689
F51839_SI	FBgn0037847	SelR	3R	6689609	6691369	29.0168	15.1065
S51859_SI	FBgn0037853	CG14696	3R	6708155	6708614	12.9093	3.21405
S51866_SI	FBgn0037855	CG6621	3R	6715490	6716567	18.8467	12.8375
F51960_SI	FBgn0037878	CG6693	3R	7045990	7047361	19.3223	14.08
S52113_SI	FBgn0037913	fabp	3R	7389784	7390093	1081.61	868.191
F52134_SI	FBgn0037918	CG6791	3R	7411420	7414224	11.5928	5.56725
S52269_SI	FBgn0037949	CG17360	3R	7608677	7609080	10.1818	3.44018
S52412_SI	FBgn0037973	CG18547	3R	7804296	7804415	63.0145	9.99028
S52416_SI	FBgn0037974	CG12224	3R	7806426	7806576	18.105	5.60488
S52692_SI	FBgn0038049	CG5844	3R	8260139	8260924	8.31668	2.98342
F52768_SI	FBgn0038065	Snx3	3R	8454944	8456217	124.853	104.982
S53092_SI	FBgn0038126	CG8483	3R	9034476	9035512	4.81697	1.82253
S53120_SI	FBgn0038129	CG8449	3R	9096214	9096356	13.2376	5.3115
S53214_SI	FBgn0038145	Droj2	3R	9210392	9211005	680	584.918
S53218_SI	FBgn0038147	CCHa2	3R	9214781	9215481	178.755	111.508
F53338_SI	FBgn0038167	lkb1	3R	9502738	9503934	6.33322	3.63607
S53540_SI	FBgn0038197	foxo	3R	9907219	9907907	12.1949	8.07789
S53746_SI	FBgn0038236	Cyp313a1	3R	10347895	10348468	44.7149	15.5845
F53871_SI	FBgn0038257	smp-30	3R	10571623	10572070	77.7409	10.4496
S53971_SI	FBgn0038286	CG6966	3R	10907168	10907954	8.20174	2.45676
S53997_SI	FBgn0038293	CG6904	3R	10968681	10969548	64.908	48.0625
S54205_SI	FBgn0038320	Sra-1	3R	11159388	11161219	1.53748	0.745971
S54257_SI	FBgn0038331	CG5073	3R	11198571	11198735	60.5449	10.9861
S54341_SI	FBgn0038347	CG18522	3R	11357859	11358229	155.018	49.9683
S54657_SI	FBgn0038398	sxe2	3R	11911910	11912944	18.2022	3.70179
S54691_SI	FBgn0038401	CG5916	3R	11973465	11974096	7.18052	2.4437
S54720_SI	FBgn0038407	CG6126	3R	12023724	12024919	19.118	10.749
S54846_SI	FBgn0038424	CG17565	3R	12260007	12260462	41.4201	27.7273
S54894_SI	FBgn0038437	CG14898	3R	12308002	12308174	13.7606	4.76358
S55179_SI	FBgn0038474	mRpS11	3R	12898775	12898905	19.0922	6.97151
S55266_SI	FBgn0038494	beat-IIb	3R	13057975	13058627	32.2788	19.6653
S55291_SI	FBgn0038499	Brf	3R	13201566	13202493	10.7929	5.91573
F55312_SI	FBgn0038504	Sur-8	3R	13220921	13224502	46.2947	29.6224
S55553_SI	FBgn0038540	CG14321	3R	13559320	13559515	18.5581	5.88903
S55813_SI	FBgn0038603	PKD	3R	14129001	14129784	83.6543	54.2764
F55976_SI	FBgn0038641	CG7708	3R	14506328	14508435	1.71467	0.896984
F56071_SI	FBgn0038659	endoA	3R	14732331	14736477	131.662	94.865
F56080_SI	FBgn0038662	Mpc1	3R	14752718	14753380	131.075	88.2374
F56106_SI	FBgn0038665	CG12269	3R	14803995	14804305	169.35	109.674
S56153_SI	FBgn0038678	mRpL55	3R	14920364	14920624	46.2758	28.3947
F56181_SI	FBgn0038683	CG11779	3R	14979819	14981519	20.4433	12.1787
F56227_SI	FBgn0038693	unc79	3R	15058923	15060143	31.3061	22.198
S56516_SI	FBgn0038734	CG11453	3R	15610160	15611241	2.82239	1.2098
S56560_SI	FBgn0038741	CG17186	3R	15701696	15703004	2.80551	1.24901
S56658_SI	FBgn0038765	CG4424	3R	15852209	15852487	8.88121	3.57607
S56947_SI	FBgn0038816	Lrrk	3R	16466523	16467599	4.45218	0.801761
F56980_SI	FBgn0038818	Nep4	3R	16480574	16482564	2.50084	1.07437
S57054_SI	FBgn0038826	Syp	3R	16630397	16631233	19.321	4.52614
S57128_SI	FBgn0038837	CG3822	3R	16685909	16687030	20.8318	11.294
S57153_SI	FBgn0038839	CG10830	3R	16720174	16723042	179.228	144.758
S57325_SI	FBgn0038855	CG5745	3R	16929366	16929897	9.16159	3.77073
S57356_SI	FBgn0038858	CG5793	3R	16954069	16954215	57.7351	17.6638
S57370_SI	FBgn0038862	Ubpy	3R	16962731	16963185	15.0071	5.44481
S57471_SI	FBgn0038878	CG3301	3R	17100225	17100312	61.3088	19.5778
S57486_SI	FBgn0038881	CG16791	3R	17146944	17147141	15.0032	3.74783
S57821_SI	FBgn0038926	CG13409	3R	17856995	17857622	5.46289	1.48284
S57826_SI	FBgn0038928	Fadd	3R	17860177	17861339	4.03148	1.49594
S57903_SI	FBgn0038938	CG7084	3R	18126952	18127114	24.3199	5.57981
F57934_SI	FBgn0038946	rdhB	3R	18177967	18178192	14.2509	3.43064
S57971_SI	FBgn0038953	CG18596	3R	18205388	18205677	21.6175	1.84503
S58024_SI	FBgn0038965	mats	3R	18246883	18247324	7.49666	2.14784
F58050_SI	FBgn0038975	Nrx-1	3R	18295207	18297112	6.83377	2.50143
S58065_SI	FBgn0038976	CG7048	3R	18313232	18313441	23.9322	12.6887
S58329_SI	FBgn0039026	CG7029	3R	18618380	18619752	135.233	94.9904
S58466_SI	FBgn0039055	Rassf	3R	18940686	18941012	12.9685	5.4944
F58623_SI	FBgn0039075	CG4393	3R	19201650	19203454	20.7998	14.4028
S58722_SI	FBgn0039094	CG10184	3R	19428229	19428640	58.7847	27.7563
S58857_SI	FBgn0039114	Lsd-1	3R	19591234	19591418	42.8552	17.3791
S58995_SI	FBgn0039132	AP-1sigma	3R	19787773	19788277	78.2679	53.0554
F59021_SI	FBgn0039136	CG5902	3R	19812989	19814460	44.8706	24.3567
F59057_SI	FBgn0039140	Miro	3R	19860986	19861048	30.6309	9.50368
S59731_SI	FBgn0039234	nct	3R	20678460	20679261	4.81985	1.42829
F59927_SI	FBgn0039269	veli	3R	20890583	20891136	37.5064	16.5126
S59974_SI	FBgn0039277	CG13650	3R	20936132	20936407	17.1347	8.73562
S60046_SI	FBgn0039291	CG13663	3R	21040047	21040654	8.37043	4.15965
F60085_SI	FBgn0039298	to	3R	21066590	21067390	59.6392	26.5476
S60143_SI	FBgn0039316	CG11893	3R	21116778	21117088	15.0936	5.587
S60238_SI	FBgn0039332	alrm	3R	21206785	21208503	39.9443	30.1509
S60304_SI	FBgn0039348	Npl4	3R	21437244	21437659	28.9702	14.0234
F60360_SI	FBgn0039358	CG5028	3R	21508780	21509105	165.007	114.857
F60366_SI	FBgn0039360	CLS	3R	21512037	21512871	9.6909	3.30012
S60450_SI	FBgn0039381	SppL	3R	21712288	21712741	8.85189	3.57988
S60702_SI	FBgn0039427	CG5447	3R	22279702	22280307	42.0226	26.4626
S60717_SI	FBgn0039430	CG5455	3R	22293266	22293809	14.6825	6.95599
F60923_SI	FBgn0039465	Tsp97E	3R	22786786	22788173	74.1649	51.231
S61506_SI	FBgn0039561	mfrn	3R	23768518	23770114	70.6682	48.2036
S61955_SI	FBgn0039629	CG11842	3R	24878910	24879635	13.6465	7.62492
S61975_SI	FBgn0039633	CG11873	3R	24927241	24929767	5.82895	2.92532
F62252_SI	FBgn0039685	Obp99b	3R	25541976	25542549	90.4909	7.48523
F62515_SI	FBgn0039730	CG7903	3R	25819870	25820461	33.5565	20.0265
F62798_SI	FBgn0039773	CG2224	3R	26282163	26282946	30.9661	18.303
F62998_SI	FBgn0039801	Npc2h	3R	26571201	26572010	46.3456	18.144
S63192_SI	FBgn0039827	CG1544	3R	27029264	27029444	40.843	11.295
S63215_SI	FBgn0039829	CG15561	3R	27040530	27041664	5.30575	2.21745
F63216_SI	FBgn0039830	CG1746	3R	27041867	27042899	1971.2	1669.39
F63228_SI	FBgn0039831	CG12054	3R	27052289	27054213	4.86801	2.71671
S33727_SI	FBgn0039889	CG2219	4	198064	198618	139.3	96.3356
S33733_SI	FBgn0039890	CG2316	4	205296	205421	60.4798	38.3679
S33874_SI	FBgn0039904	Hcf	4	392439	392802	54.3129	28.6947
S33892_SI	FBgn0039907	lgs	4	457583	459544	40.2044	32.6635
S33968_SI	FBgn0039909	CG1970	4	589740	589927	46.1479	15.4816
S34007_SI	FBgn0039914	mav	4	643845	645289	25.7435	19.3114
S34017_SI	FBgn0039915	CG1732	4	654803	654970	20.1756	5.43052
S34305_SI	FBgn0039928	Cals	4	1137286	1137840	33.3986	20.6787
F63656_SI	FBgn0039955	CG41099	3RHet	1702561	1703297	4.22173	1.3042
F34705_SI	FBgn0039958	CG12567	2LHet	19633	20650	25.618	16.0064
F21558_SI	FBgn0039966	Rab21	X	22413976	22415100	19.2712	12.0156
S34946_SI	FBgn0039969	Fis1	2R	1491092	1491266	147.356	80.7375
S34807_SI	FBgn0039994	CG17082	2R	645307	645553	83.1072	57.5335
F34768_SI	FBgn0040005	CG17883	2R	560782	561144	67.414	37.0382
S34530_SI	FBgn0040038	klhl10	U	1906795	1906895	13.4822	4.82656
F12754_SI	FBgn0040066	wds	X	2481474	2482250	24.0307	14.8141
F54731_SI	FBgn0040071	tara	3R	12082500	12086024	18.3884	11.5752
S8816_SI	FBgn0040079	pkaap	2L	16290271	16291197	30.0914	17.9964
S22168_SI	FBgn0040281	Aplip1	3L	1198299	1198486	82.584	48.2607
S17372_SI	FBgn0040309	Jafrac1	X	13225155	13226027	313.238	216.866
S11938_SI	FBgn0040349	CG3699	X	840695	841533	46.4873	15.4595
S12001_SI	FBgn0040359	CG11380	X	1088697	1090693	1.65073	0.396718
S12662_SI	FBgn0040388	boi	X	2338200	2339626	3.2846	1.09847
S52915_SI	FBgn0040493	grsm	3R	8785015	8786039	7.89052	4.18545
S50337_SI	FBgn0040529	CG9603	3R	4166635	4166765	97.2784	40.0827
F50591_SI	FBgn0040532	CG8369	3R	4647730	4648388	80.2486	38.3663
F40590_SI	FBgn0040752	Prosap	2R	9947961	9951418	48.6162	31.4737
S40128_SI	FBgn0040754	CG17059	2R	9107788	9107960	48.5954	20.6758
F26668_SI	FBgn0040827	CG13315	3L	9089977	9090596	419.758	334.505
S20515_SI	FBgn0040890	ksh	X	19388760	19388869	30.1967	9.62378
F27712_SI	FBgn0041094	scyl	3L	11246803	11249272	94.7768	70.364
S29683_SI	FBgn0041160	comm2	3L	15690694	15691560	31.3576	21.305
S25264_SI	FBgn0041194	Prat2	3L	6905099	6906627	57.6427	38.7691
S47829_SI	FBgn0041205	key	2R	20674292	20674653	7.26404	2.85229
S22428_SI	FBgn0041342	Cct1	3L	1546092	1546306	10.5969	4.21289
F48272_SI	FBgn0041605	cpx	3R	121290	130357	154.963	116.527
S8609_SI	FBgn0041627	Ku80	2L	15768630	15770371	5.19557	1.53563
S15260_SI	FBgn0041629	Hexo2	X	8604608	8606145	12.0925	7.16071
S6178_SI	FBgn0041723	rho-5	2L	10368948	10369205	35.8342	17.7696
S10158_SI	FBgn0041789	Pax	2L	19400781	19401372	83.7279	50.4512
F51864_SI	FBgn0042094	Adk3	3R	6713067	6714065	23.7344	11.326
S25953_SI	FBgn0042112	mRpL36	3L	8117684	8118138	25.5285	15.4736
S31179_SI	FBgn0042134	Capr	3L	18661253	18664288	29.319	21.0362
F27839_SI	FBgn0042138	CG18815	3L	11622681	11623092	299.953	217.515
F18843_SI	FBgn0042650	disco-r	X	16040897	16043010	1.79573	0.397191
S45441_SI	FBgn0043070	MESK2	2R	17401714	17402499	156.932	113.013
S30355_SI	FBgn0043578	PGRP-SB1	3L	16720399	16720960	17.1879	7.24527
S27141_SI	FBgn0044050	Ilp3	3L	9794398	9794902	1519.85	779.088
S21556_SI	FBgn0044872	FucTC	X	22410602	22411193	35.8479	14.3556
S42754_SI	FBgn0046294	CG12699	2R	13134035	13134733	40.7813	1.17863
S34757_SI	FBgn0046692	Stlk	2R	447866	448294	6.19223	2.59425
S27437_SI	FBgn0047038	CG6463	3L	10687097	10687208	36.4109	7.76621
S37700_SI	FBgn0050000	GstT1	2R	5493952	5494268	15.7037	4.14648
F38080_SI	FBgn0050011	gem	2R	6011793	6015082	37.2473	24.2748
S38549_SI	FBgn0050015	CG30015	2R	6736099	6736765	4.41209	1.68915
F39705_SI	FBgn0050055	CR30055	2R	8477944	8478640	18.0986	10.6236
F41606_SI	FBgn0050089	CG30089	2R	11622596	11624565	13.6501	7.9126
S43541_SI	FBgn0050118	CG30118	2R	14319314	14319527	46.8486	24.5688
S44825_SI	FBgn0050147	Hil	2R	16494386	16495087	23.6079	14.6596
S40890_SI	FBgn0050197	CG30197	2R	10401788	10401961	71.0962	47.8322
S37338_SI	FBgn0050342	Prp38	2R	5031461	5032656	19.0619	11.6533
S45176_SI	FBgn0050389	CG30389	2R	17037770	17038428	13.2511	6.84953
F45591_SI	FBgn0050404	Tango11	2R	17606586	17607350	14.0097	3.2339
S47949_SI	FBgn0050424	CG30424	2R	20852797	20853311	35.6002	13.3463
S41538_SI	FBgn0050466	CG30466	2R	11459183	11460262	3.14278	0.997604
S36229_SI	FBgn0050493	CG30493	2R	3590446	3591006	21.6525	10.4813
S36226_SI	FBgn0050496	CG30496	2R	3587005	3589383	2.55332	0.964682
F36280_SI	FBgn0050497	CG30497	2R	3624524	3629425	58.4501	41.6945
F61117_SI	FBgn0051064	CG31064	3R	23056491	23057921	82.8619	61.0932
S50663_SI	FBgn0051100	CG31100	3R	4821378	4822751	6.98108	3.41227
S52305_SI	FBgn0051116	ClC-a	3R	7629438	7630331	3.57211	0.87845
F58997_SI	FBgn0051140	CG31140	3R	19791522	19792424	9.73512	4.08112
F58259_SI	FBgn0051151	wge	3R	18540256	18542389	6.24827	2.77453
F58157_SI	FBgn0051158	Efa6	3R	18431540	18433030	12.1794	6.6159
S56328_SI	FBgn0051221	CG31221	3R	15266425	15266553	26.7399	6.63922
S55948_SI	FBgn0051224	CG31224	3R	14479013	14481670	5.56949	2.42052
F51125_SI	FBgn0051352	Unc-115a	3R	5521004	5521245	38.0411	19.9451
F62089_SI	FBgn0051427	CG31427	3R	25064552	25065073	6.36421	1.99827
S50413_SI	FBgn0051450	mRpS18A	3R	4387639	4388037	51.1755	30.5909
F59014_SI	FBgn0051451	CR31451	3R	19809225	19810787	451.812	353.001
S51697_SI	FBgn0051467	CG31467	3R	6530892	6532585	3.06728	0.884866
S49038_SI	FBgn0051548	CG31548	3R	1461623	1462574	28.91	20.9949
S48864_SI	FBgn0051550	CG31550	3R	1311265	1311902	8.62198	4.24125
F11372_SI	FBgn0051619	CG31619	2L	21725068	21725445	12.946	6.67614
S11073_SI	FBgn0051626	CG31626	2L	21232495	21233499	7.38966	3.21291
S11022_SI	FBgn0051627	CG31627	2L	21173899	21174179	8.82115	3.91925
S3938_SI	FBgn0051632	sens-2	2L	6837764	6838995	5.14956	1.1808
S3768_SI	FBgn0051636	CG31636	2L	6656459	6656933	15.3116	3.42414
S3678_SI	FBgn0051638	CG31638	2L	6496057	6496988	56.4506	28.8
S3478_SI	FBgn0051641	stai	2L	6122005	6122190	76.5814	30.6885
F10827_SI	FBgn0051676	CG31676	2L	20840750	20841044	10.9427	4.34019
S6217_SI	FBgn0051716	Cnot4	2L	10399768	10400679	33.271	18.3203
F33746_SI	FBgn0051998	CG31998	4	217301	222009	5.74725	3.82047
S33768_SI	FBgn0051999	CG31999	4	244183	244512	4.87667	1.42128
S33700_SI	FBgn0052000	CG32000	4	158433	158936	21.3947	11.0573
S34204_SI	FBgn0052016	CG32016	4	974646	974852	25.9701	4.95145
S27344_SI	FBgn0052064	S-Lap4	3L	10483961	10486034	10.9109	0.603256
F27408_SI	FBgn0052066	CG32066	3L	10633386	10634565	29.3353	17.6962
S30805_SI	FBgn0052179	Krn	3L	17642662	17643726	12.4401	7.3506
S31923_SI	FBgn0052220	Csas	3L	19981762	19981952	15.6885	4.78428
F24133_SI	FBgn0052250	CG32250	3L	4318755	4319122	9.82942	3.67157
F23152_SI	FBgn0052296	Mrtf	3L	2717615	2724058	3.76568	2.09734
S33457_SI	FBgn0052350	CG32350	3L	23140756	23143599	4.92947	2.41901
S24867_SI	FBgn0052406	CG32406	3L	6018518	6019417	52.009	31.5454
F32345_SI	FBgn0052425	CG32425	3L	20503130	20504158	66.8495	41.7724
S32775_SI	FBgn0052436	CG32436	3L	21346209	21348149	4.66893	0.707032
S53158_SI	FBgn0052473	CG32473	3R	9135868	9136830	7.28657	1.67078
S21041_SI	FBgn0052506	CG32506	X	20334214	20335265	6.85997	2.93003
F21199_SI	FBgn0052512	CG32512	X	20933304	20934442	6.2352	2.18119
F20817_SI	FBgn0052529	Hers	X	19798772	19802141	47.3075	30.6364
S17672_SI	FBgn0052626	CG32626	X	13725373	13725667	117.488	90.6111
F15795_SI	FBgn0052694	CG32694	X	9893577	9897039	2.43726	1.02219
F13848_SI	FBgn0052758	CG32758	X	5613554	5615729	38.2475	26.4612
F12097_SI	FBgn0052813	CG32813	X	1284282	1286876	7.72576	4.58172
S36663_SI	FBgn0053087	LRP1	2R	4100971	4102729	2.10514	0.919006
F59094_SI	FBgn0053100	4EHP	3R	19890199	19893786	122.509	96.7375
S38480_SI	FBgn0053144	CG33144	2R	6642414	6643907	17.3466	10.1997
S43716_SI	FBgn0053147	Hs3st-A	2R	14605619	14606061	6.4973	1.8639
S40337_SI	FBgn0053156	CG33156	2R	9436459	9437041	17.8086	7.86404
S18685_SI	FBgn0053180	Ranbp16	X	15824356	15824915	9.7155	3.25978
F15169_SI	FBgn0053181	CG33181	X	8409756	8411062	87.2016	73.6769
F49478_SI	FBgn0053202	dpr11	3R	2354891	2357505	34.2232	23.1835
F54381_SI	FBgn0053207	pxb	3R	11512318	11516235	4.77631	2.5235
S33792_SI	FBgn0053481	dpr7	4	270416	270603	111.186	81.9918
S1167_SI	FBgn0053516	dpr3	2L	2061975	2062299	9.68741	3.372
F24845_SI	FBgn0053523	CG33523	3L	5922204	5923220	65.6246	31.0134
S55642_SI	FBgn0053547	Rim	3R	13716616	13717229	9.05788	3.01592
S25383_SI	FBgn0053556	form3	3L	7111356	7112374	11.6419	4.95137
F20007_SI	FBgn0053639	CG33639	X	18119130	18120109	23.9005	12.9692
S34408_SI	FBgn0053653	Caps	4	1254497	1254609	38.2711	13.083
S48125_SI	FBgn0058178	CG40178	3LHet	1315895	1316109	14.3746	4.65387
S34506_SI	FBgn0058196	Maf1	U	1092214	1092491	136.317	99.2411
S8975_SI	FBgn0062978	CG31808	2L	16704286	16705789	440.96	339.254
S43511_SI	FBgn0063493	GstE7	2R	14294429	14295193	8.9488	5.37749
S43505_SI	FBgn0063497	GstE3	2R	14288218	14288972	41.1185	28.6115
S43504_SI	FBgn0063498	GstE2	2R	14286991	14287880	14.9935	4.73451
S56860_SI	FBgn0067783	att-ORFA	3R	16383129	16383389	10.2143	2.38211
S52668_SI	FBgn0082831	pps	3R	8243763	8245703	15.1177	7.22597
S40965_SI	FBgn0083123	Uhg5	2R	10510450	10510509	43.9533	15.5551
F2812_SI	FBgn0083962	CG34126	2L	4991561	4992702	38.0472	25.2174
S21088_SI	FBgn0083981	RunxA	X	20461279	20464177	5.48351	2.74404
S62904_SI	FBgn0083991	CG34155	3R	26380276	26382671	30.8157	19.7453
S38691_SI	FBgn0085256	CG34227	2R	7135631	7136115	105.985	62.4147
S30703_SI	FBgn0085279	CG34250	3L	17469322	17469651	38.4557	25.0454
S53424_SI	FBgn0085412	CG34383	3R	9588423	9590389	65.5499	48.1491
S50042_SI	FBgn0085413	CG34384	3R	3677306	3678501	5.67535	1.92862
F35419_SI	FBgn0085421	Epac	2R	2647220	2650279	111.612	76.1668
S1822_SI	FBgn0085422	CG34393	2L	3185272	3185536	16.0058	6.23419
F47884_SI	FBgn0085434	NaCP60E	2R	20792493	20792904	9.61435	3.37208
S37643_SI	FBgn0085436	Not1	2R	5460423	5461205	9.18497	3.01585
F15896_SI	FBgn0085437	CG34408	X	10123616	10124122	56.6168	37.8016
S16005_SI	FBgn0085443	spri	X	10392247	10393690	2.08316	0.625021
F24708_SI	FBgn0085447	sif	3L	5733204	5739500	20.1065	14.4254
F4579_SI	FBgn0085450	Snoo	2L	7891310	7896754	12.508	8.1764
S46608_SI	FBgn0085453	CG34424	2R	19246742	19247119	14.7984	6.00382
S26777_SI	FBgn0085484	CG34455	3L	9354109	9355142	35.8602	21.1234
S34669_SI	FBgn0085757	CR40621	U	9411518	9412651	176.977	72.0323
S27821_SI	FBgn0086254	CG6084	3L	11613635	11613765	112.51	54.4989
S62631_SI	FBgn0086355	Tpi	3R	25958703	25959170	368.288	312.881
S44052_SI	FBgn0086358	Tab2	2R	15186675	15188304	4.71745	2.27996
S51445_SI	FBgn0086359	Invadolysin	3R	5970390	5971254	4.47168	2.69532
S63252_SI	FBgn0086362	spn-F	3R	27081760	27082381	21.1051	13.5207
F15489_SI	FBgn0086367	t	X	9111688	9112562	63.6432	30.8613
S32817_SI	FBgn0086377	Syx7	3L	21440656	21441228	96.2507	65.666
S63664_SI	FBgn0086378	Alg-2	3RHet	1894569	1895349	16.1542	7.42992
F9999_SI	FBgn0086442	mib2	2L	19039041	19041541	31.3171	24.317
S50461_SI	FBgn0086679	p	3R	4486625	4488703	47.2776	36.3614
S29395_SI	FBgn0086690	cp309	3L	15059341	15060078	71.253	38.1559
F28859_SI	FBgn0086708	stv	3L	13474133	13475469	19.7382	9.77136
S55194_SI	FBgn0086736	GckIII	3R	12911235	12913710	25.6141	16.1819
F40271_SI	FBgn0086757	cbs	2R	9340296	9340535	24.8017	7.90801
S48934_SI	FBgn0086768	Pcmt	3R	1378545	1378767	68.1211	38.9842
F20462_SI	FBgn0086778	gfA	X	19223773	19223966	34.8409	18.8121
S36958_SI	FBgn0086784	stmA	2R	4618254	4619117	89.4836	59.6592
S13138_SI	FBgn0086899	tlk	X	3677710	3678474	8.65228	3.06615
S302_SI	FBgn0086902	kis	2L	210735	214942	96.3434	65.0429
S8977_SI	FBgn0086907	Cyt-c-d	2L	16719126	16719635	7.50265	2.36593
S9784_SI	FBgn0086909	CG31751	2L	18682445	18683717	47.4913	26.8248
F32746_SI	FBgn0086913	Rab26	3L	21311874	21313731	16.3917	10.4152
F45765_SI	FBgn0243516	Vrp1	2R	17995086	17996285	22.2239	14.1631
S49721_SI	FBgn0250732	gfzf	3R	2973400	2975354	4.00356	2.09916
F48990_SI	FBgn0250753	exba	3R	1421086	1421844	300.791	253.516
S10776_SI	FBgn0250785	vari	2L	20790125	20790335	15.4307	6.27768
S19687_SI	FBgn0250788	beta-Spec	X	17555022	17561265	20.4459	14.0301
S12111_SI	FBgn0259108	futsch	X	1342880	1345400	146.286	107.523
S18732_SI	FBgn0259110	mmd	X	15860502	15861263	28.585	18.8322
F16974_SI	FBgn0259143	CG42258	X	12370352	12372464	105.389	78.1423
S60533_SI	FBgn0259146	CG42261	3R	21803867	21808458	12.6068	8.37768
F27096_SI	FBgn0259163	CG42268	3L	9731211	9731378	56.0985	21.843
F17124_SI	FBgn0259171	Pde9	X	12679596	12686996	34.9185	23.9056
F7345_SI	FBgn0259176	bun	2L	12455540	12458223	320.728	252.521
S47542_SI	FBgn0259210	prom	2R	20303705	20303788	25.5504	4.508
F43228_SI	FBgn0259211	grh	2R	13711070	13711256	14.6978	5.37429
S33855_SI	FBgn0259214	PMCA	4	372807	373216	13.2985	4.35407
F40175_SI	FBgn0259219	CG42319	2R	9151305	9151832	7.3879	2.43486
S57019_SI	FBgn0259222	CG42322	3R	16575463	16575552	19.7254	5.82624
F37594_SI	FBgn0259234	Camta	2R	5365048	5367581	60.2637	41.7321
F32644_SI	FBgn0259239	CG42337	3L	21176413	21178118	34.6884	24.109
F32462_SI	FBgn0259243	Pka-R1	3L	20809218	20809933	3.6174	1.32068
F54933_SI	FBgn0259244	CG42342	3R	12395966	12397085	32.5557	19.8973
S37601_SI	FBgn0259246	brp	2R	5392509	5392973	14.9945	5.02912
S27780_SI	FBgn0259481	Mob2	3L	11534878	11535934	5.10909	1.4049
S47701_SI	FBgn0259707	CG42361	2R	20495216	20495607	17.7213	8.59645
F51821_SI	FBgn0259740	CG42394	3R	6677007	6677510	46.4146	25.9914
F32726_SI	FBgn0259785	pzg	3L	21282706	21283410	42.3506	27.6566
F42235_SI	FBgn0259795	loopin-1	2R	12422448	12424591	11.3555	1.03584
S34996_SI	FBgn0259978	vlc	2R	1591940	1592944	25.9603	14.0136
S7809_SI	FBgn0259984	kuz	2L	13610056	13610578	6.71875	2.16701
F13753_SI	FBgn0259994	CG42492	X	5519709	5523057	50.5557	35.9349
F56379_SI	FBgn0260003	Dys	3R	15420222	15423010	30.6156	21.3019
S50067_SI	FBgn0260005	wtrw	3R	3724980	3726869	39.1663	28.3115
S39199_SI	FBgn0260012	pds5	2R	7919702	7919967	7.38524	2.07321
S26309_SI	FBgn0260442	rhea	3L	8561911	8562101	23.2458	6.32971
S4288_SI	FBgn0260486	Ziz	2L	7474295	7474505	23.598	6.96661
S58900_SI	FBgn0260634	eIF4G2	3R	19635550	19638307	24.5205	15.782
F52398_SI	FBgn0260743	CG18347	3R	7796753	7797408	108.134	82.6899
S15514_SI	FBgn0260789	mxc	X	9131522	9132224	7.23287	2.5158
S48550_SI	FBgn0260794	ctrip	3R	614096	614297	25.1937	5.77429
S27621_SI	FBgn0260795	CG42575	3L	11126767	11127763	141.63	95.5338
S34737_SI	FBgn0260798	Gprk1	2R	223882	224088	96.6456	50.9534
S34763_SI	FBgn0260799	p120ctn	2R	495864	496997	151.171	106.921
S57733_SI	FBgn0260940	lsn	3R	17690890	17691469	8.6081	4.08094
F28223_SI	FBgn0260941	app	3L	12201959	12205867	5.5722	3.31382
F28548_SI	FBgn0260945	Atg1	3L	12777529	12778513	89.2614	54.7192
S14876_SI	FBgn0260970	CG42593	X	7844896	7845677	9.16268	2.70115
S37948_SI	FBgn0261014	TER94	2R	5878165	5880201	11.2944	6.73652
F40437_SI	FBgn0261041	stj	2R	9705393	9707076	64.5811	46.2583
S51808_SI	FBgn0261053	Cad86C	3R	6663579	6664372	1.47127	0.424013
S50350_SI	FBgn0261108	Atg13	3R	4175537	4178539	16.2547	10.8703
F26449_SI	FBgn0261259	Fhos	3L	8783685	8784546	6.77542	3.51536
S23969_SI	FBgn0261274	Ero1L	3L	4173338	4173789	30.0854	17.6216
S8969_SI	FBgn0261278	grp	2L	16698139	16698348	21.135	14.0087
S58018_SI	FBgn0261279	lqfR	3R	18239242	18239999	7.34453	2.07608
S56172_SI	FBgn0261285	Ppcs	3R	14964776	14967365	52.2866	36.7611
S36015_SI	FBgn0261397	didum	2R	3391334	3392220	3.84633	1.91864
S17231_SI	FBgn0261524	lic	X	12987193	12988019	42.0207	23.6663
F56776_SI	FBgn0261550	CG42668	3R	16148937	16149918	100.362	64.7363
F22987_SI	FBgn0261551	CG42669	3L	2442436	2442960	19.3776	6.82105
F50897_SI	FBgn0261552	ps	3R	5271691	5281222	132.11	103.746
S27693_SI	FBgn0261553	CG42671	3L	11209686	11210382	3.90051	1.25183
S32030_SI	FBgn0261556	CG42674	3L	20142714	20144990	28.1691	16.795
S30453_SI	FBgn0261565	Lmpt	3L	16914537	16915587	43.2116	25.5737
S31955_SI	FBgn0261574	kug	3L	20001900	20005352	2.42541	1.08934
S36719_SI	FBgn0261588	pdm3	2R	4277685	4278951	7.39196	2.88189
F15706_SI	FBgn0261617	nej	X	9571148	9575242	4.83047	2.63844
S61590_SI	FBgn0261618	larp	3R	24147095	24149208	12.3347	5.51749
S9175_SI	FBgn0261671	tweek	2L	16906577	16907438	4.36355	1.58885
S15981_SI	FBgn0261710	nocte	X	10359618	10365571	11.5755	5.36701
S22713_SI	FBgn0261723	Dbx	3L	1932654	1933603	8.31015	2.59979
F19166_SI	FBgn0261791	SmG	X	16533843	16534063	98.2832	45.9217
F20780_SI	FBgn0261811	pico	X	19724248	19727268	18.4368	10.0639
S40883_SI	FBgn0261823	Asx	2R	10395891	10397288	5.21141	2.98909
S30535_SI	FBgn0261872	scaf6	3L	17030806	17030973	59.879	26.1935
S12788_SI	FBgn0261922	PI4KIIIalpha	X	2525398	2526314	39.1205	23.6957
S51515_SI	FBgn0261928	CG42795	3R	6076650	6076999	165.224	97.35
F25230_SI	FBgn0261934	dikar	3L	6721900	6726167	25.1476	14.6292
S14233_SI	FBgn0261955	kdn	X	6252935	6253912	21.4777	12.0403
S21831_SI	FBgn0261985	Ptpmeg	3L	352838	353687	8.25598	3.71155
S52166_SI	FBgn0262081	Csk	3R	7459000	7460718	94.1703	65.6202
S136_SI	FBgn0262124	uex	2RHet	3154633	3155278	7.81723	3.52441
S7282_SI	FBgn0262475	bru-2	2L	12396293	12397528	17.555	11.0099
F54278_SI	FBgn0262483	Rbp	3R	11224835	11228265	93.0498	63.4729
F42131_SI	FBgn0262511	Vha44	2R	12212318	12213569	262.44	213.889
S41565_SI	FBgn0262512	Vha14-1	2R	11566931	11567589	221.564	155.719
S37419_SI	FBgn0262515	VhaAC45	2R	5095588	5095849	24.3241	7.96143
S31572_SI	FBgn0262517	l(3)76BDr	3L	19540899	19541174	12.4174	3.38121
F31836_SI	FBgn0262519	Mi-2	3L	19881332	19881578	8.09254	2.39298
S25920_SI	FBgn0262579	Ect4	3L	8092246	8092636	18.4886	5.07593
S50608_SI	FBgn0262614	pyd	3R	4660079	4660671	56.6315	28.7503
S33882_SI	FBgn0262636	Lin29	4	402749	403034	15.3942	2.6279
F35275_SI	FBgn0262736	Vha16-1	2R	2519532	2519889	15.6507	7.74468
F33109_SI	FBgn0262737	mub	3L	21918280	21925802	113.75	88.6224
F16438_SI	FBgn0262740	Evi5	X	11324556	11327450	71.0824	57.0197
F24292_SI	FBgn0262870	axo	3L	4636609	4637757	51.8829	25.9882
S55302_SI	FBgn0262871	lute	3R	13214165	13215987	79.1318	57.2102
S52007_SI	FBgn0262972	CR43283	3R	7073353	7076655	1.78608	0.587333
S16033_SI	FBgn0263072	CG43347	X	10504854	10506469	4.56242	1.23799
F24710_SI	FBgn0263106	DnaJ-1	3L	5743129	5745289	63.9634	43.6404
S35238_SI	FBgn0263144	bin3	2R	2122274	2123564	2.15627	0.974695
F42922_SI	FBgn0263197	Patronin	2R	13412209	13413921	8.02905	4.03511
F10009_SI	FBgn0263198	Acn	2L	19047914	19048817	48.8447	33.1073
S26582_SI	FBgn0263199	Galk	3L	8976632	8976836	79.9162	47.0019
F50457_SI	FBgn0263231	bel	3R	4480697	4481628	128.938	79.8533
S35996_SI	FBgn0263240	Coop	2R	3378341	3379386	13.1427	6.49456
S19697_SI	FBgn0263258	chas	X	17566491	17568247	25.8114	16.6098
S60758_SI	FBgn0263289	scrib	3R	22410022	22413908	3.8542	1.59891
F48502_SI	FBgn0263346	CG43427	3R	535899	536098	42.6058	19.7258
S26223_SI	FBgn0263352	Unr	3L	8430608	8431155	83.7133	56.3477
S7778_SI	FBgn0263354	CG42784	2L	13497741	13497900	25.6726	6.98649
S44169_SI	FBgn0263391	hts	2R	15289202	15292929	1.42266	0.355116
F59295_SI	FBgn0263398	CG6364	3R	20117234	20118452	35.9745	28.3181
F26693_SI	FBgn0263456	nwk	3L	9136627	9138793	271.588	197.925
S15616_SI	FBgn0263508	CR43497	X	9396859	9399060	49.7752	39.0757
S38558_SI	FBgn0263510	nclb	2R	6763253	6764801	7.18681	3.8607
S36617_SI	FBgn0263593	Lpin	2R	4030148	4030579	9.90691	2.90276
S7505_SI	FBgn0263598	Vha68-2	2L	12977977	12978607	86.6732	52.4573
S29797_SI	FBgn0263599	l(3)72Ab	3L	15955215	15959958	2.93506	1.65257
S16197_SI	FBgn0263705	Myo10A	X	10824970	10825404	21.9694	12.2307
S19600_SI	FBgn0263706	CG43658	X	17400619	17401122	14.5557	4.46512
S10463_SI	FBgn0263873	sick	2L	19957333	19958424	99.9386	68.877
S26475_SI	FBgn0263930	dally	3L	8820605	8821603	19.3384	13.3634
S426_SI	FBgn0263933	ebi	2L	415512	416710	5.0105	1.42979
S63661_SI	FBgn0263977	Tim17b	3RHet	1813575	1814045	232.066	180.665
F41425_SI	FBgn0263980	CG43729	2R	11312312	11314132	2.55329	0.794619
F14525_SI	FBgn0263993	CG43736	X	6772579	6775258	17.4765	9.27158
S55670_SI	FBgn0263995	cpo	3R	13836819	13837435	14.8627	6.85016
S28885_SI	FBgn0264001	bru-3	3L	13515293	13518310	98.0403	70.4102
S4334_SI	FBgn0264087	Slob	2L	7648747	7648889	66.46	31.1084
S19093_SI	FBgn0264255	para	X	16400004	16400280	14.0783	6.81222
F14582_SI	FBgn0264270	Sxl	X	6976954	6978852	24.0853	9.56845
S33445_SI	FBgn0264492	CkIIalpha	3L	23095222	23096560	57.2718	41.6461
S53504_SI	FBgn0264493	rdx	3R	9795330	9795508	13.9665	4.47749
S49449_SI	FBgn0264495	gpp	3R	2265309	2268947	7.02588	3.50069
F16186_SI	FBgn0264502	CG43901	X	10813868	10817469	47.3695	34.8808
S16990_SI	FBgn0264542	CG43921	X	12413689	12415855	5.98064	2.96676
S39406_SI	FBgn0264560	garz	2R	8217255	8218485	4.45624	1.53655
F12648_SI	FBgn0264598	PsGEF	X	2270046	2273249	11.2697	7.1484
F23149_SI	FBgn0264606	Fife	3L	2689489	2689938	4.54374	1.55828
S34249_SI	FBgn0264607	CaMKII	4	1058272	1058366	37.3962	15.0678
S23914_SI	FBgn0264693	ens	3L	4125578	4125808	36.5018	13.8253
S21753_SI	FBgn0264707	RhoGEF3	3L	286598	288474	3.11453	0.930559
S33891_SI	FBgn0264794	CR44024	4	450123	452395	6.61353	3.95449
S4663_SI	FBgn0264800	Mcr	2L	8075920	8079667	2.12069	0.964821
F7036_SI	FBgn0264815	Pde1c	2L	11814256	11816706	112.527	82.8434
F415_SI	FBgn0264855	AP-2alpha	2L	408030	409465	200.332	143.823
S4305_SI	FBgn0264895	RapGAP1	2L	7497805	7499180	104.805	65.1183
S48534_SI	FBgn0264907	CG44098	3R	583265	584133	10.0079	3.28103
F35102_SI	FBgn0264959	Src42A	2R	1898908	1900300	25.8841	12.3981
F17687_SI	FBgn0264981	mamo	X	13764353	13765301	8.84238	3.2282
S46853_SI	FBgn0265052	St3	2R	19574955	19575503	55.5918	39.2895
S26188_SI	FBgn0265102	Oseg1	3L	8400622	8400899	11.9156	4.75515
F45728_SI	FBgn0265192	Snp	2R	17948455	17949086	24.5077	12.7817
F7514_SI	FBgn0265262	Vha68-1	2L	13000770	13001504	778.197	664.119
S14994_SI	FBgn0265464	Traf6	X	8048632	8051419	12.5416	8.56627
F42772_SI	FBgn0265487	mbl	2R	13249485	13252891	5.04438	2.24599
F38125_SI	FBgn0265512	mlt	2R	6043421	6046436	55.3147	40.9888
F41894_SI	FBgn0265605	Ric	2R	11994945	11996779	284.985	227.455
S39983_SI	FBgn0265623	Su(z)2	2R	8888432	8891888	4.1222	1.25999
F17561_SI	FBgn0265726	NnaD	X	13607457	13608468	12.4141	5.18582
S3543_SI	FBgn0265778	PDZ-GEF	2L	6325713	6329487	4.03213	1.74122
S22750_SI	FBgn0265988	mv	3L	1956459	1957445	4.48589	1.26149
F41615_SI	FBgn0265991	Zasp52	2R	11652628	11657056	2.01033	1.0237
F61884_SI	FBgn0265998	Doa	3R	24747337	24748494	131.602	95.0278
F13548_SI	FBgn0266000	CG44774	X	4815711	4822165	4.86437	2.52335

## Sheet: Common genes 16
Gene	Symbol	Chromosome
FBgn0000479	dnc	X		Common genes 16
FBgn0003091	Pkc53E	2R		Genes that had at least one exon higher in Male TRAP over Female TRAP and another exon that was higher in Female TRAP over Male TRAP for the same gene (16 genes)
FBgn0003475	spir	2L
FBgn0004652	fru	3R
FBgn0014020	Rho1	2R
FBgn0020653	Trxr-1	X
FBgn0023023	CRMP	3R
FBgn0029687	Vap-33a	X
FBgn0034970	yki	2R
FBgn0037643	skap	3R
FBgn0039924	PIP4K	4
FBgn0261113	Xrp1	3R
FBgn0261238	Alh	3R
FBgn0261570	CG42684	X
FBgn0263397	Ih	2R
FBgn0264357	SNF4Agamma	3R

## Sheet: of 1210 regulated by Fru (250)
Gene	Symbol	Chromosome
FBgn0000382	csw	X		of 1210 regulated by Fru
FBgn0000542	ec	X		Overlap of the 1,210 genes that were uniquely higher in Male TRAP and the list of genes that were previously described as being regulated by FruM (Dalton et. al, 2013)250 genes
FBgn0000588	esc	2L
FBgn0001075	ft	2L
FBgn0001122	G-oalpha47A	2R
FBgn0001301	kel	2L
FBgn0001991	Ca-alpha1D	2L
FBgn0002643	mam	2R
FBgn0002938	ninaC	2L
FBgn0003053	peb	X
FBgn0003386	Shaw	2L
FBgn0003429	slo	3R
FBgn0003435	sm	2R
FBgn0004049	yrt	3R
FBgn0004240	Dpt	2R
FBgn0004242	Syt1	2L
FBgn0004370	Ptp10D	X
FBgn0004373	fwd	3L
FBgn0004435	Galpha49B	2R
FBgn0004575	Syn	3R
FBgn0004655	wapl	X
FBgn0004795	retn	2R
FBgn0004864	hop	X
FBgn0004865	Eip78C	3L
FBgn0004875	enc	3L
FBgn0005631	robo	2R
FBgn0005658	Ets65A	3L
FBgn0010263	Rbp9	2L
FBgn0010303	hep	X
FBgn0010473	tutl	2L
FBgn0010575	sbb	2R
FBgn0010905	Spn	3L
FBgn0011206	bol	3L
FBgn0011224	heph	3R
FBgn0011592	fra	2R
FBgn0011739	wts	3R
FBgn0011818	oaf	2L
FBgn0013334	Sap47	3R
FBgn0013576	mtd	3R
FBgn0013733	shot	2R
FBgn0015513	mbc	3R
FBgn0015542	sima	3R
FBgn0015589	Apc	3R
FBgn0015772	Nak	2L
FBgn0016754	sba	3R
FBgn0020261	pcm	X
FBgn0020907	Scp2	3R
FBgn0023441	fus	2R
FBgn0023458	Rbcn-3A	X
FBgn0024365	CG12773	X
FBgn0024941	RSG7	X
FBgn0024985	CG11448	X
FBgn0025394	inc	X
FBgn0025625	Sik2	X
FBgn0025726	unc-13	4
FBgn0025802	Sbf	3R
FBgn0025885	Inos	2R
FBgn0026059	Mhcl	3R
FBgn0026375	RhoGAPp190	X
FBgn0026401	Nipped-B	2R
FBgn0026427	Su(var)2-HP2	2R
FBgn0026432	Grip163	3L
FBgn0027655	htt	3R
FBgn0028408	Drep-2	2R
FBgn0028734	Fmr1	3R
FBgn0028862	dao	2L
FBgn0028879	CG15270	2L
FBgn0029006	lack	2R
FBgn0029504	CHES-1-like	X
FBgn0029761	SK	X
FBgn0029834	CG5937	X
FBgn0029881	pigs	X
FBgn0029895	CG14441	X
FBgn0030034	CG10555	X
FBgn0030206	CG2889	X
FBgn0030574	CG9413	X
FBgn0030600	hiw	X
FBgn0030613	rab3-GEF	X
FBgn0030797	CG13004	X
FBgn0030812	CG8949	X
FBgn0030847	CG12991	X
FBgn0030997	CG7990	X
FBgn0031107	HERC2	X
FBgn0031116	CG1695	X
FBgn0031118	RhoGAP19D	X
FBgn0031294	IA-2	2L
FBgn0031681	pgant5	2L
FBgn0031981	CG7466	2L
FBgn0031990	CG8552	2L
FBgn0032120	CG33298	2L
FBgn0032123	Oatp30B	2L
FBgn0032586	Tpr2	2L
FBgn0032600	CG17912	2L
FBgn0032717	CG10600	2L
FBgn0032723	ssp3	2L
FBgn0032821	CdGAPr	2L
FBgn0033494	KCNQ	2R
FBgn0033521	CG12896	2R
FBgn0033638	CG9005	2R
FBgn0033639	CG9003	2R
FBgn0034145	CG5065	2R
FBgn0034155	unc-104	2R
FBgn0034180	Ehbp1	2R
FBgn0034300	CG5098	2R
FBgn0034606	ASPP	2R
FBgn0034897	Sesn	2R
FBgn0034903	CG9850	2R
FBgn0035001	slik	2R
FBgn0035060	Eps-15	2R
FBgn0035106	rno	3L
FBgn0035207	CG9153	3L
FBgn0035229	CG7852	3L
FBgn0035400	CG11537	3L
FBgn0035424	CG11505	3L
FBgn0035677	CG13293	3L
FBgn0036003	CG14180	3L
FBgn0036386	CG8833	3L
FBgn0036398	CG9007	3L
FBgn0036483	CG12316	3L
FBgn0036511	CG6498	3L
FBgn0036544	sff	3L
FBgn0036913	CG8334	3L
FBgn0037098	Wnk	3L
FBgn0037130	Syn1	3L
FBgn0037242	CG9855	3R
FBgn0037521	CG2993	3R
FBgn0037698	CG16779	3R
FBgn0037808	Bruce	3R
FBgn0037974	CG12224	3R
FBgn0038147	CCHa2	3R
FBgn0038167	lkb1	3R
FBgn0038197	foxo	3R
FBgn0038286	CG6966	3R
FBgn0038693	unc79	3R
FBgn0038826	Syp	3R
FBgn0038881	CG16791	3R
FBgn0038926	CG13409	3R
FBgn0038975	Nrx-1	3R
FBgn0039055	Rassf	3R
FBgn0039075	CG4393	3R
FBgn0039348	Npl4	3R
FBgn0039430	CG5455	3R
FBgn0039465	Tsp97E	3R
FBgn0039561	mfrn	3R
FBgn0039633	CG11873	3R
FBgn0039827	CG1544	3R
FBgn0039831	CG12054	3R
FBgn0039904	Hcf	4
FBgn0040752	Prosap	2R
FBgn0042134	Capr	3L
FBgn0050089	CG30089	2R
FBgn0050147	Hil	2R
FBgn0050389	CG30389	2R
FBgn0050497	CG30497	2R
FBgn0051140	CG31140	3R
FBgn0051151	wge	3R
FBgn0051158	Efa6	3R
FBgn0051224	CG31224	3R
FBgn0051716	Cnot4	2L
FBgn0051999	CG31999	4
FBgn0052296	Mrtf	3L
FBgn0052506	CG32506	X
FBgn0052512	CG32512	X
FBgn0052529	Hers	X
FBgn0052694	CG32694	X
FBgn0052758	CG32758	X
FBgn0053087	LRP1	2R
FBgn0053147	Hs3st-A	2R
FBgn0053202	dpr11	3R
FBgn0053547	Rim	3R
FBgn0053556	form3	3L
FBgn0053639	CG33639	X
FBgn0083962	CG34126	2L
FBgn0083991	CG34155	3R
FBgn0085412	CG34383	3R
FBgn0085421	Epac	2R
FBgn0085434	NaCP60E	2R
FBgn0085436	Not1	2R
FBgn0085437	CG34408	X
FBgn0085443	spri	X
FBgn0085447	sif	3L
FBgn0085450	Snoo	2L
FBgn0086778	gfA	X
FBgn0086899	tlk	X
FBgn0086902	kis	2L
FBgn0259108	futsch	X
FBgn0259110	mmd	X
FBgn0259143	CG42258	X
FBgn0259163	CG42268	3L
FBgn0259171	Pde9	X
FBgn0259176	bun	2L
FBgn0259210	prom	2R
FBgn0259211	grh	2R
FBgn0259219	CG42319	2R
FBgn0259234	Camta	2R
FBgn0259246	brp	2R
FBgn0259984	kuz	2L
FBgn0259994	CG42492	X
FBgn0260003	Dys	3R
FBgn0260442	rhea	3L
FBgn0260486	CG42533	2L
FBgn0260634	eIF4G2	3R
FBgn0260789	mxc	X
FBgn0260794	ctrip	3R
FBgn0260941	app	3L
FBgn0260945	Atg1	3L
FBgn0261041	stj	2R
FBgn0261053	Cad86C	3R
FBgn0261259	Fhos	3L
FBgn0261279	lqfR	3R
FBgn0261552	ps	3R
FBgn0261556	CG42674	3L
FBgn0261565	Lmpt	3L
FBgn0261574	kug	3L
FBgn0261588	pdm3	2R
FBgn0261617	nej	X
FBgn0261618	larp	3R
FBgn0261671	tweek	2L
FBgn0261710	nocte	X
FBgn0261811	pico	X
FBgn0261928	CG42795	3R
FBgn0261934	dikar	3L
FBgn0262475	bru-2	2L
FBgn0262579	Ect4	3L
FBgn0262614	pyd	3R
FBgn0262737	mub	3L
FBgn0262740	Evi5	X
FBgn0263072	CG43347	X
FBgn0263197	Patronin	2R
FBgn0263258	chas	X
FBgn0263289	scrib	3R
FBgn0263346	CG43427	3R
FBgn0263354	CG42784	2L
FBgn0263705	Myo10A	X
FBgn0263706	CG43658	X
FBgn0263873	sick	2L
FBgn0263980	CG43729	2R
FBgn0263993	CG43736	X
FBgn0264255	para	X
FBgn0264270	Sxl	X
FBgn0264495	gpp	3R
FBgn0264502	CG43901	X
FBgn0264542	CG43921	X
FBgn0264598	PsGEF	X
FBgn0264606	CG43955	3L
FBgn0264707	RhoGEF3	3L
FBgn0264800	Mcr	2L
FBgn0264815	Pde1c	2L
FBgn0264981	mamo	X
FBgn0265102	Oseg1	3L
