# Supplementary material for: Neurons That Underlie Drosophila melanogaster Reproductive Behaviors: Detection of a Large Male-Bias in Gene Expression in fruitless-Expressing Neurons
Source: G3 (Bethesda). 2016 May 31;6(8):2455–65. doi: 10.1534/g3.115.019265 (PMC4978899; doi:10.1534/g3.115.019265)
Supplement: Supplemental Material [file supp_g3.115.019265_TableS8.xlsx]

## Sheet: README
TableS7: Enrichment Analysis for Fru Motifs, Chromosome Distribution, and likelihood of overlap between lists
Sheets:	Description:
Fru Motif Enrichment
MALE-BIASED GENES 1210	Of the genes 1210 genes that are male-biased in TRAP, how many FruM motifs are present (based on Dalton et al., 2013) and is this significantly different from the expected number of FruM motifs under independence.
FRU REGULATED GENES 1253 (Dalton&Fear)	Of the genes 1253 genes that were found to be regulated by Fru (Dalton et al., 2013), how many FruM motifs are present and is this significantly different from the expected number of FruM motifs under independence.
OVERLAP GENES 250	Of the 250 genes that are male-biased in TRAP and previously found to be regulated by Fru (Dalton et al., 2013), how many FruM motifs are present and is this significantly different from the expected number of FruM motifs under independence.
DOWNSTREAM OF FRU (Fear, 2015)	Of the genes that were found to be downstream in Fru (Fear et al., 2015), how many FruM motifs are present and is this signficantly different from the expected number of FruM motifs under independence.
Chromosome Enrichment	For each gene list described, is the number of observed genes signficantly different from the number of expected genes found on each chromsome.
Additional Enrichments
Fru reg x Male Bias (1210 list and 1253 list) Is the overlap of 250 genes significant?	Is the overlap of 250 genes between the genes found here to be male bias in TRAP and the genes previously identified in Dalton et al. 2013 to be regulated by Fru significantly significant.
Downstream of Fru (Fear, 2015): 1210 TRAP male biased genes and the genes that are downstream of fru	Is the overlap of the 65 genes between the genes found here to be male bias in TRAP and the genes previously identified in Fear et al. 2015 to be downstream of Fru significantly significant.
TRAP Sex Bias X Fru Regulated	Is the overlap between genes that are female-bias and male-bias in TRAP and the genes previously identified in Dalton et al. 2013 to be regulated by Fru signicantly significant

## Sheet: Fru Motif Enrichment
	MALE-BIASED GENES 1210
	Fru A
	Male biased	Fru A	Frequency	Expected frequency	Percent of total	Fisher's exact two-tailed p-value	Chi-Square	Likelihood ratio Chi-Square	DF for Likelihood Ratio Chi-Square
	0	0	5977	5292.2	75.76	<0.0001	2782.22	2274.44	1
	0	1	702	1386.8	8.9
	1	0	274	958.77	3.47
	1	1	936	251.23	11.86
	Fru B
	Male biased	Fru B	Frequency	Expected frequency	Percent of total	Fisher's exact two-tailed p-value	Chi-Square	Likelihood ratio Chi-Square	DF for Likelihood Ratio Chi-Square
	0	0	6247	5931.4	79.19	<0.0001	977.961	731.15	1
	0	1	432	747.57	5.48
	1	0	759	1074.6	9.62
	1	1	451	135.43	5.72
	Fru C
	Male biased	Fru C	Frequency	Expected frequency	Percent of total	Fisher's exact two-tailed p-value	Chi-Square	Likelihood ratio Chi-Square	DF for Likelihood Ratio Chi-Square
	0	0	6395	6207.4	81.06	<0.0001	523.372	385.089	1
	0	1	284	471.57	3.6
	1	0	937	1124.6	11.88
	1	1	273	85.432	3.46
	FRU REGULATED GENES 1253 (Dalton&Fear)
	Fru A
	Fru regulated	Fru A	Frequency	Expected frequency	Percent of total	Fisher's exact two-tailed p-value	Chi-Square	Likelihood ratio Chi-Square	DF for Likelihood Ratio Chi-Square
	0	0	6139	5420.6	77.82	<0.0001	3451.9	2821.01	1
	0	1	702	1420.4	8.9
	1	0	112	830.4	1.42
	1	1	936	217.6	11.86
	Fru B
	Fru regulated	Fru B	Frequency	Expected frequency	Percent of total	Fisher's exact two-tailed p-value	Chi-Square	Likelihood ratio Chi-Square	DF for Likelihood Ratio Chi-Square
	0	0	6527	6075.3	82.74	<0.0001	2258.67	1537.11	1
	0	1	314	765.7	3.98
	1	0	479	930.7	6.07
	1	1	569	117.3	7.21
	Fru C
	Fru regulated	Fru C	Frequency	Expected frequency	Percent of total	Fisher's exact two-tailed p-value	Chi-Square	Likelihood ratio Chi-Square	DF for Likelihood Ratio Chi-Square
	0	0	6662	6358	84.45	<0.0001	1549.79	998.58	1
	0	1	179	483.01	2.27
	1	0	670	974.01	8.49
	1	1	378	73.994	4.79
	OVERLAP GENES 250
	Fru A
	Overlap genes	Fru A	Frequency	Expected frequency	Percent of total	Fisher's exact two-tailed p-value	Chi-Square	Likelihood ratio Chi-Square	DF for Likelihood Ratio Chi-Square
	0	0	6235	6052.9	79.03	<0.0001	832.548	651.401	1
	0	1	1404	1586.1	17.8
	1	0	16	198.09	0.2
	1	1	234	51.908	2.97
	Fru B
	Overlap genes	Fru B	Frequency	Expected frequency	Percent of total	Fisher's exact two-tailed p-value	Chi-Square	Likelihood ratio Chi-Square	DF for Likelihood Ratio Chi-Square
	0	0	6893	6784	87.37	<0.0001	493.918	298.868	1
	0	1	746	855.02	9.46
	1	0	113	222.02	1.43
	1	1	137	27.982	1.74
	Fru C
	Overlap genes	Fru C	Frequency	Expected frequency	Percent of total	Fisher's exact two-tailed p-value	Chi-Square	Likelihood ratio Chi-Square	DF for Likelihood Ratio Chi-Square
	0	0	7176	7099.7	90.96	<0.0001	366.958	202.308	1
	0	1	463	539.35	5.87
	1	0	156	232.35	1.98
	1	1	94	17.651	1.19
	DOWNSTREAM OF FRU (Fear, 2015)
	Fru A
	Downstream of Fru	Fru A	Frequency	Expected frequency	Percent of total	Fisher's exact two-tailed p-value	Chi-Square	Likelihood ratio Chi-Square	DF for Likelihood Ratio Chi-Square
	0	0	5985	5977.6	75.86	0.30935	1	0.977149	1
	0	1	1559	1566.3	19.76
	1	0	266	273.36	3.37
	1	1	79	71.632	1
	Fru B
	Downstream of Fru	Fru B	Frequency	Expected frequency	Percent of total	Fisher's exact two-tailed p-value	Chi-Square	Likelihood ratio Chi-Square	DF for Likelihood Ratio Chi-Square
	0	0	6706	6699.6	85	0.2568	1.24312	1.19037	1
	0	1	838	844.38	10.62
	1	0	300	306.38	3.802
	1	1	45	38.615	0.57
	Fru C
	Downstream of Fru	Fru C	Frequency	Expected frequency	Percent of total	Fisher's exact two-tailed p-value	Chi-Square	Likelihood ratio Chi-Square	DF for Likelihood Ratio Chi-Square
	0	0	7011	7011.35	88.87	1	0.00594	0.005965	1
	0	1	533	532.64	6.756
	1	0	321	320.64	4.068
	1	1	24	24.358	0.304

## Sheet: Chromosome Enrichments
MALE IP BIASED GENES – 1,210
X Enriched: Are the 1210 IP male-biased genes significantly enriched on the X chromosome?
X Chromosome	Male biased gene	Frequency Count	Expected Frequency Under Independence	Percent of Total Frequency
0	0	5548	5533.52	70.32
0	1	988	1002.47	12.52
1	0	1131	1145.47	14.33
1	1	222	207.52	2.814
Number of Subjects In the Stratum	Chi-Square	DF for Chi-Square	P-value for Chi-Square	Exact P-value for Chi-Square	Likelihood Ratio Chi-Square	DF for Likelihood Ratio Chi-Square	P-value for Likelihood Ratio Chi-Square	Exact P-value, Likelihood Ratio Chi-Square	Fisher's Exact Test P-value (Right)
7889	1.44032	1	0.23008	0.24582	1.41937	1	0.2335	0.24582	0.1237
Chromosome 2L X MaleIP-biased genes (1210)
Chromosome 2L	Male biased gene	Frequency Count	Expected Frequency Under Independence	Percent of Total Frequency
0	0	5504	5525.05	69.76
0	1	1022	1000.94	12.95
1	0	1175	1153.94	14.89
1	1	188	209.054	2.383
Number of Subjects In the Stratum	Chi-Square	DF for Chi-Square	P-value for Chi-Square	Exact P-value for Chi-Square	Likelihood Ratio Chi-Square	DF for Likelihood Ratio Chi-Square	P-value for Likelihood Ratio Chi-Square	Exact P-value, Likelihood Ratio Chi-Square	Fisher's Exact Test P-value (Right)
7889	3.02768	1	0.081854	0.08275	3.0974	1	0.078417	0.08275	0.96373
Chromsome 2R X MaleIP-biased genes (1210)
Chromosome 2R	Male biased gene	Frequency Count	Expected Frequency Under Independence	Percent of Total Frequency
0	0	5343	5341.33	67.72
0	1	966	967.66	12.24
1	0	1336	1337.66	16.93
1	1	244	242.33	3.092
Number of Subjects In the Stratum	Chi-Square	DF for Chi-Square	P-value for Chi-Square	Exact P-value for Chi-Square	Likelihood Ratio Chi-Square	DF for Likelihood Ratio Chi-Square	P-value for Likelihood Ratio Chi-Square	Exact P-value, Likelihood Ratio Chi-Square	Fisher's Exact Test P-value (Right)
7889	0.0168465	1	0.896729	0.906782	0.016822	1	0.896801	0.906782	0.461713
Chromosome 3L X MaleIP-biased (1210)
Chromosome 3L	Male biased gene	Frequency Count	Expected Frequency Under Independence	Percent of Total Frequency
0	0	5403	5400.6	68.48
0	1	976	978.39	12.37
1	0	1276	1278.4	16.17
1	1	234	231.6	2.966
Number of Subjects In the Stratum	Chi-Square	DF for Chi-Square	P-value for Chi-Square	Exact P-value for Chi-Square	Likelihood Ratio Chi-Square	DF for Likelihood Ratio Chi-Square	P-value for Likelihood Ratio Chi-Square	Exact P-value, Likelihood Ratio Chi-Square	Fisher's Exact Test P-value (Right)
7889	0.0363	1	0.848896	0.873799	0.036222	1	0.84905	0.87379	0.43788
Chromosome 3R X MaleIP-biased (1210)
Chromosome 3R	Male biased gene	Frequency Count	Expected Frequency Under Independence	Percent of Total Frequency
0	0	5051	5062.79	64.02
0	1	929	917.201	11.77
1	0	1628	1616.2	20.63
1	1	281	292.798	3.562
Number of Subjects In the Stratum	Chi-Square	DF for Chi-Square	P-value for Chi-Square	Exact P-value for Chi-Square	Likelihood Ratio Chi-Square	DF for Likelihood Ratio Chi-Square	P-value for Likelihood Ratio Chi-Square	Exact P-value, Likelihood Ratio Chi-Square	Fisher's Exact Test P-value (Right)
7889	0.740866	1	0.389383	0.401627	0.746551	1	0.38757	0.401627	0.814971
Chromosome 4 X MaleIP-biased (1210)
Chromosome 4	Male biased gene	Frequency Count	Expected Frequency Under Independence	Percent of Total Frequency
0	0	6629	6611.27	84.02
0	1	1180	1197.73	14.95
1	0	50	67.73	0.633
1	1	30	12.27	0.38
Number of Subjects In the Stratum	Chi-Square	DF for Chi-Square	P-value for Chi-Square	Exact P-value for Chi-Square	Likelihood Ratio Chi-Square	DF for Likelihood Ratio Chi-Square	P-value for Likelihood Ratio Chi-Square	Exact P-value, Likelihood Ratio Chi-Square	Fisher's Exact Test P-value (Right)
7889	30.5695	1	3.22111e-08	9.68811e-07	23.6022	1	1.1845e-06	2.4943e-06	9.6881e-07
FEMALE IP BIASED GENES –331 genes
Chromosome X x FemaleIP-biased
Chromosome X	Female biased gene	Frequency Count	Expected Frequency Under Independence	Percent of Total Frequency
0	0	6269	6261.7	79.46
0	1	267	274.23	3.384
1	0	1289	1296.2	16.33
1	1	64	56.768	0.811
Number of Subjects In the Stratum	Chi-Square	DF for Chi-Square	P-value for Chi-Square	Exact P-value for Chi-Square	Likelihood Ratio Chi-Square	DF for Likelihood Ratio Chi-Square	P-value for Likelihood Ratio Chi-Square	Exact P-value, Likelihood Ratio Chi-Square	Fisher's Exact Test P-value (Right)
7889	1.16073	1	0.281312	0.296669	1.1257	1	0.288694	0.296669	0.157895
Chromosome 2L x FemaleIP-biased (331)
Chromosome 2L	Female biased gene	Frequency Count	Expected Frequency Under Independence	Percent of Total Frequency
0	0	6254	6252.1	79.27
0	1	272	273.81	3.447
1	0	1304	1305.8	16.52
1	1	59	57.187	0.747
Number of Subjects In the Stratum	Chi-Square	DF for Chi-Square	P-value for Chi-Square	Exact P-value for Chi-Square	Likelihood Ratio Chi-Square	DF for Likelihood Ratio Chi-Square	P-value for Likelihood Ratio Chi-Square	Exact P-value, Likelihood Ratio Chi-Square	Fisher's Exact Test P-value (Right)
7889	0.072476	1	0.787765	0.823633	0.071906	1	0.788581	0.823633	0.417157
Chromosome 2R x FemaleIP-biased (331)
Chromosome 2R	Female biased gene	Frequency Count	Expected Frequency Under Independence	Percent of Total Frequency
0	0	6049	6044.3	76.67
0	1	260	264.7	3.295
1	0	1509	1513.7	19.12
1	1	71	66.29	0.899
Number of Subjects In the Stratum	Chi-Square	DF for Chi-Square	P-value for Chi-Square	Exact P-value for Chi-Square	Likelihood Ratio Chi-Square	DF for Likelihood Ratio Chi-Square	P-value for Likelihood Ratio Chi-Square	Exact P-value, Likelihood Ratio Chi-Square	Fisher's Exact Test P-value (Right)
7889	0.436344	1	0.508891	0.527622	0.429215	1	0.512373	0.527622	0.27469
Chromosome 3L x FemaleIP-biased (331)
Chromosome 3L	Female biased gene	Frequency Count	Expected Frequency Under Independence	Percent of Total Frequency
0	0	6100	6111.3	77.32
0	1	279	267.64	3.536
1	0	1458	1446.6	18.48
1	1	52	63.355	0.659
Number of Subjects In the Stratum	Chi-Square	DF for Chi-Square	P-value for Chi-Square	Exact P-value for Chi-Square	Likelihood Ratio Chi-Square	DF for Likelihood Ratio Chi-Square	P-value for Likelihood Ratio Chi-Square	Exact P-value, Likelihood Ratio Chi-Square	Fisher's Exact Test P-value (Right)
7889	2.62723	1	0.105044	0.116101	2.75416	1	0.097001	0.101852	0.957311
Chromosome 3R x FemaleIP-biased (331)
Chromosome 3R	Female biased gene	Frequency Count	Expected Frequency Under Independence	Percent of Total Frequency
0	0	5715	5729.1	72.44
0	1	265	250.9	3.359
1	0	1843	1828.9	23.36
1	1	66	80.096	0.836
Number of Subjects In the Stratum	Chi-Square	DF for Chi-Square	P-value for Chi-Square	Exact P-value for Chi-Square	Likelihood Ratio Chi-Square	DF for Likelihood Ratio Chi-Square	P-value for Likelihood Ratio Chi-Square	Exact P-value, Likelihood Ratio Chi-Square	Fisher's Exact Test P-value (Right)
7889	3.41608	1	0.064564	0.066442	3.56128	1	0.059142	0.066442	0.974086
Chromosome 4 x FemaleIP-biased (331)
Chromosome 4	Female biased gene	Frequency Count	Expected Frequency Under Independence	Percent of Total Frequency
0	0	7482	7481.3	94.84
0	1	327	327.64	4.145
1	0	76	76.643	0.963
1	1	4	3.3565	0.05
Number of Subjects In the Stratum	Chi-Square	DF for Chi-Square	P-value for Chi-Square	Exact P-value for Chi-Square	Likelihood Ratio Chi-Square	DF for Likelihood Ratio Chi-Square	P-value for Likelihood Ratio Chi-Square	Exact P-value, Likelihood Ratio Chi-Square	Fisher's Exact Test P-value (Right)
7889	0.13006	1	0.718369	0.775292	0.122873	1	0.725938	0.775292	0.43415
X Enriched: Are the 250 overlap genes significantly enriched on the X chromosome?
X Chromosome	Overlap genes	Frequency Count	Expected Frequency Under Independence	Percent of Total Frequency
0	0	6349	6328.87	80.479
0	1	187	207.12	2.37
1	0	1290	1310.12	16.35
1	1	63	42.87	0.7985
Number of Subjects In the Stratum	Chi-Square	DF for Chi-Square	P-value for Chi-Square	Exact P-value for Chi-Square	Likelihood Ratio Chi-Square	DF for Likelihood Ratio Chi-Square	P-value for Likelihood Ratio Chi-Square	Exact P-value, Likelihood Ratio Chi-Square	Fisher's Exact Test P-value (Right)
7889	11.7734	1	0.000601	0.000785	10.6359	1	0.00111	0.00112	0.000689
2L Enriched: Are the 250 overlap genes significantly enriched on the 2L chromosome?
2L Chromosome	Overlap genes	Frequency Count	Expected Frequency Under Independence	Percent of Total Frequency
0	0	6313	6319.19	80.02
0	1	213	206.81	2.699
1	0	1326	1319.81	16.81
1	1	37	43.19	0.469
Number of Subjects In the Stratum	Chi-Square	DF for Chi-Square	P-value for Chi-Square	Exact P-value for Chi-Square	Likelihood Ratio Chi-Square	DF for Likelihood Ratio Chi-Square	P-value for Likelihood Ratio Chi-Square	Exact P-value, Likelihood Ratio Chi-Square	Fisher's Exact Test P-value (Right)
7889	1.10855	1	0.29239	0.308987	1.15245	1	0.283035	0.308987	0.873671
2R Enriched: Are the 250 overlap genes significantly enriched on the 2R chromosome?
2R Chromosome	Overlap genes	Frequency Count	Expected Frequency Under Independence	Percent of Total Frequency
0	0	6107	6109.07	77.41
0	1	202	199.93	2.56
1	0	1532	1529.93	19.41
1	1	48	50.07	0.608
Number of Subjects In the Stratum	Chi-Square	DF for Chi-Square	P-value for Chi-Square	Exact P-value for Chi-Square	Likelihood Ratio Chi-Square	DF for Likelihood Ratio Chi-Square	P-value for Likelihood Ratio Chi-Square	Exact P-value, Likelihood Ratio Chi-Square	Fisher's Exact Test P-value (Right)
7889	0.110482	1	0.739595	0.749508	0.111611	1	0.749508	0.749508	0.655421
3L Enriched: Are the 250 overlap genes significantly enriched on the 3L chromosome?
3L Chromosome	Overlap genes	Frequency Count	Expected Frequency Under Independence	Percent of Total Frequency
0	0	6169	6176.85	78.19
0	1	210	202.15	2.662
1	0	1470	1462.14	18.63
1	1	40	47.85	0.507
Number of Subjects In the Stratum	Chi-Square	DF for Chi-Square	P-value for Chi-Square	Exact P-value for Chi-Square	Likelihood Ratio Chi-Square	DF for Likelihood Ratio Chi-Square	P-value for Likelihood Ratio Chi-Square	Exact P-value, Likelihood Ratio Chi-Square	Fisher's Exact Test P-value (Right)
7889	1.64534	1	0.199593	0.220488	1.71828	1	0.189913	0.194242	0.916165
3R Enriched: Are the 250 overlap genes significantly enriched on the 3R chromosome?
3R Chromosome	Overlap genes	Frequency Count	Expected Frequency Under Independence	Percent of Total Frequency
0	0	5789	5790.49	73.38
0	1	191	189.5	2.42
1	0	1850	1848.5	23.45
1	1	59	60.49	0.747
Number of Subjects In the Stratum	Chi-Square	DF for Chi-Square	P-value for Chi-Square	Exact P-value for Chi-Square	Likelihood Ratio Chi-Square	DF for Likelihood Ratio Chi-Square	P-value for Likelihood Ratio Chi-Square	Exact P-value, Likelihood Ratio Chi-Square	Fisher's Exact Test P-value (Right)
7889	0.050376	1	0.822409	0.880776	0.050654	1	0.821929	0.880776	0.613449
4 Enriched: Are the 250 overlap genes significantly enriched on the 4 chromosome?
4 Chromosome	Overlap genes	Frequency Count	Expected Frequency Under Independence	Percent of Total Frequency
0	0	7562	7561.53	95.85
0	1	247	247.46	3.13
1	0	77	77.46	0.976
1	1	3	2.535	0.038
Number of Subjects In the Stratum	Chi-Square	DF for Chi-Square	P-value for Chi-Square	Exact P-value for Chi-Square	Likelihood Ratio Chi-Square	DF for Likelihood Ratio Chi-Square	P-value for Likelihood Ratio Chi-Square	Exact P-value, Likelihood Ratio Chi-Square	Fisher's Exact Test P-value (Right)
7889	0.088916	1	0.765559	1	0.084144	1	0.771757	1	0.468034

## Sheet: Additional Enrichments
Fru reg x Male Bias (1210 list and 1253 list) Is the overlap of 250 genes significant?
Fru regulated gene	Male biased gene	Frequency	Expected Frequency Under Independence	Precent of Total Frequency
0	0	5881	5791.7	74.55
0	1	960	1049.3	12.17
1	0	798	887.26	10.12
1	1	250	160.74	3.17
Number of Subjects In the Stratum	Chi-Square	DF for Chi-Square	P-value for Chi-Square	Exact P-value for Chi-Square	Likelihood Ratio Chi-Square	DF for Likelihood Ratio Chi-Square	P-value for Likelihood Ratio Chi-Square	Exact P-value, Likelihood Ratio Chi-Square	Fisher's Exact Test P-value (Right)
7889	67.5148	1	2.09e-16	4.17e-15	60.7998	1	6.32e-15	6.46e-15	4.17e-15
Downstream of Fru (Fear, 2015): 1210 TRAP male biased genes and the genes that are downstream of fru
Downstream of Fru	Male biased gene	Frequency Count	Expected Frequency Under Independence	Percent of Total Frequency
0	0	6399	6386.91	81.11
0	1	1145	1157.08	14.51
1	0	280	292.08	3.55
1	1	65	52.91	0.8239
Number of Subjects In the Stratum	Chi-Square	DF for Chi-Square	P-value for Chi-Square	Exact P-value for Chi-Square	Likelihood Ratio Chi-Square	DF for Likelihood Ratio Chi-Square	P-value for Likelihood Ratio Chi-Square	Exact P-value, Likelihood Ratio Chi-Square	Fisher's Exact Test P-value (Right)
7889	3.40886	1	0.0648	0.0669	3.2273	1	0.0724	0.0784	0.041
TRAP SEX BIAS X FRU REGULATED -1 : Female biased 0 : Not Significant 1 : Male biased
TRAP Sex Bias (male, female, ns)	Fru Regulated	Frequency	Expected Frequency Under Independence	Precent of Total Frequency
-1	0	5579	5490.8	70.71
-1	1	753	841.16	9.544
0	0	302	300.9	3.828
0	1	45	46.096	0.57
1	0	960	1049.2	12.16
1	1	250	160.74	3.168
Number of Subjects In the Stratum	Chi-Square	DF for Chi-Square	P-value for Chi-Square	Exact P-value for Chi-Square	Likelihood Ratio Chi-Square	DF for Likelihood Ratio Chi-Square	P-value for Likelihood Ratio Chi-Square	Exact P-value, Likelihood Ratio Chi-Square	Fisher's Exact Test P-value (2-Tail)
7889	67.8457	2	1.85e-15	1.45e-13	61.154	2	5.25e-14	5.74e-14	4.35e-14
